# Supplementary material for: Dataset of genome identification and characterization of microsatellite markers loci in Atriplex atacamensis and Atriplex deserticola
Source: Data Brief. 2019 Aug 9;25:104258. doi: 10.1016/j.dib.2019.104258 (PMC6715819; doi:10.1016/j.dib.2019.104258)
Supplement: Supplementary file 1 [file mmc1.xlsx]

## Sheet: di
ID	SSR nr.	SSR type	SSR	size	start	end	FORWARD PRIMER1 (5'-3')	Tm(°C)	size	REVERSE PRIMER1 (5'-3')	Tm(°C)	size	PRODUCT1 size (bp)	start (bp)	end (bp)
Contig2	5	p2	(AC)6	12	22731	22742	TCAACACTTAACCCTAACCG	55018	20	AGTTTGGTTCGGGTTAAGTT	55090	20	20	22634	22797
Contig8	4	p2	(CT)11	22	7651	7672	TCTTCGTAAAGGTCTTGACA	53977	20	GGTTTTGTAGAGGGGATTGT	54923	20	20	7611	7818
Contig10	1	p2	(AT)12	24	659	682	ACGAGTTAGCTAGGACTCTT	55022	20	ACATGGTTCTCACAAGATCC	55049	20	20	493	708
Contig11	5	p2	(TA)6	12	7073	7084	GTGCTGAGTGTTCTTCTTTG	54859	20	GTAGAAAACCGGATGCAATG	55056	20	20	7044	7143
Contig12	2	p2	(AT)10	20	902	921	CTCGTGATGCTTAGTACAGT	54652	20	AGATCGCAAAGAGTCAAACA	55316	20	20	825	1023
Contig15	4	p2	(TC)18	36	13318	13353	CAACTTTGAAGCTTCACGAG	55254	20	TCAATGGTGGAAAGCAACTA	54858	20	20	13294	13508
Contig17	2	p2	(TG)12	24	6273	6296	ACTCTGCCTGAAATGGAAAA	55138	20	AGAGTTGCTACCCTTAGTCT	54870	20	20	6205	6356
Contig21	1	p2	(TG)6	12	792	803	CCTCTGATGGTCATGAAGTT	54743	20	AGACACCAACAATCACACTT	55100	20	20	764	1012
Contig21	3	p2	(AG)6	12	2238	2249	TGAAGAACTTCTGGTGTCAG	54944	20	GTCCCTCTCTCTACAACTCT	55008	20	20	2134	2311
Contig22	4	p2	(AT)13	26	1294	1319	AAACGAAGTCAAACAAAGCT	54262	20	TGTGACTAGCAAAGCAATCT	54981	20	20	1164	1408
Contig22	5	p2	(GT)8	16	9173	9188	AACAATGGGAAAGTTGGACT	55033	20	TGTGAATATATGCCAACGGA	54529	20	20	9040	9230
Contig22	7	p2	(AT)6	12	12542	12553	AGCGAAACATATGGAAGAGA	54170	20	CAGGAAGGCAGCTTTATTTG	54931	20	20	12508	12735
Contig23	4	p2	(GA)13	26	1645	1670	TTGCCTTGCTTGCATTAAAA	54930	20	CATTTCCCAGCCATTAGTCT	55087	20	20	1623	1858
Contig23	7	p2	(AG)6	12	10963	10974	ATGACAGCTTTTTGGTACCA	55152	20	ACAGAAAACTACTGCAGTCC	55313	20	20	10927	11026
Contig26	4	p2	(AT)6	12	11200	11211	AACAACTCCTCATTTCCCTC	54943	20	CTTGATAAACTCGCGAGACT	55336	20	20	10998	11244
Contig30	3	p2	(AC)9	18	4178	4195	CTACTGACCAAAACGCATTC	55020	20	CGAAATATTCATCATGGCCC	54575	20	20	4137	4254
Contig37	2	p2	(AG)11	22	2538	2559	TGGCACAAGAGAACATTCAT	55243	20	AGTGGATATTATGCTCGTCG	54871	20	20	2404	2637
Contig37	6	p2	(TA)8	16	9568	9583	ACAAATTATGCAAACCCTCT	53000	20	GAAAGAGATTTGTTCCCCCT	54909	20	20	9391	9612
Contig39	5	p2	(GA)6	12	9426	9437	TGAAATGGGTTCGGATGAAT	54998	20	TTTCCTCCCTCGTCTATTCT	54957	20	20	9232	9464
Contig49	4	p2	(AC)9	18	6342	6359	CTGGGTTGAAAAACTGCATT	54947	20	CTGCCTTTTGTGTTCATTGT	54981	20	20	6175	6383
Contig61	2	p2	(AG)7	14	9911	9924	AAGATTTGGACCAAACCCTT	54998	20	TTCCCAACCAATAGTAAGCC	55008	20	20	9763	9998
Contig65	2	p2	(TA)8	16	403	418	CATCCTTCTCATTGGATCCC	55259	20	TGGCAACACCACAAAATAGA	55461	20	20	377	479
Contig68	2	p2	(AC)6	12	1279	1290	ATATCCACACGTCATGTAGC	55057	20	AAGTTTGTAAGCCATTTCGC	55172	20	20	1109	1354
Contig74	2	p2	(GA)6	12	10937	10948	GAAAGTACGACGTTTGCAAT	54964	20	GAACAGTAACGCATACTTTGT	54556	21	21	10904	11114
Contig75	1	p2	(AT)10	20	1696	1715	TGCTCGAAAAACTCTCTTCA	54957	20	GGTCTCATATAAAGGGGTGG	54579	20	20	1534	1752
Contig77	1	p2	(AG)6	12	59	70	CATGCCTCCTTGACATTTTT	54421	20	CACATTCGCACTGCTTTTAT	54977	20	20	22	231
Contig79	4	p2	(TA)9	18	1945	1962	CCATCAACAAGAAGCATTGG	55220	20	GAGCAATTTACTCGTGTTGG	55020	20	20	1917	2107
Contig80	2	p2	(GT)6	12	6202	6213	GATGAGTTGCGGTTTTGATT	54875	20	ACACTAGCACACCTTTTAGG	54991	20	20	6021	6270
Contig83	2	p2	(AG)9	18	1967	1984	CAGTCGATCAAACCCCTTAA	55075	20	AACTCAGTCTCAGTCTCACT	55152	20	20	1810	2025
Contig86	1	p2	(TC)6	12	3411	3422	ACTTTTTGCCTACAAATGCC	55028	20	GTTTGAGAGAGGGGTTTAGG	55059	20	20	3319	3452
Contig90	1	p2	(GA)8	16	4095	4110	CTCCTCTTTGCTACACAGAG	55214	20	AGTTGATCACTGAACTTCCC	54978	20	20	4071	4235
Contig92	3	p2	(TG)7	14	2624	2637	GTTCTAATGTGTACCGGGTT	55085	20	TAGTAGCATTGCATCCATCC	54981	20	20	2531	2779
Contig94	2	p2	(TC)6	12	2012	2023	CGCACCTCCAAATTTCAAAT	55131	20	TTACCTGCAACGAAGAATGA	55008	20	20	1974	2209
Contig108	2	p2	(TA)7	14	676	689	TCCACATGAATTGCCTCATT	55282	20	TGAACTGCCAAGTATCAGTC	55095	20	20	581	738
Contig108	5	p2	(TC)10	20	4852	4871	GACAAGAAAGCCTCTCTTCA	55011	20	GGGCTATAACAGATCAGTGG	55011	20	20	4815	5032
Contig109	5	p2	(AG)13	26	10569	10594	TGTCAAAAAGGGACACATCA	55083	20	GTGTTTTCCCTCCTCTCTTG	55672	20	20	10389	10619
Contig111	4	p2	(TG)6	12	5991	6002	TCCTTGCTGAACTTCTTGTT	55100	20	TTACTGTCAAACTGCCGTAA	54951	20	20	5924	6163
Contig117	2	p2	(AG)6	12	6663	6674	GGATTGGTGAGAAAGTAGCA	55062	20	TGAGACATAACCCAACCAAG	54961	20	20	6643	6759
Contig118	1	p2	(AT)8	16	1537	1552	CTACGTTGAAGGCTTCCTAT	54580	20	AGCTCGAGAAGGAACTAGAA	55318	20	20	1436	1682
Contig123	2	p2	(TA)6	12	5600	5611	GTCCAGCAATTTCCTTCATG	54931	20	TGGATATCAAATGGTACCACT	53996	21	21	5409	5656
Contig127	1	p2	(TC)6	12	236	247	CAATAGTTTTTGGCGGGAAA	54753	20	TTTCAGAGAGAGAGGGAGAG	54998	20	20	50	287
Contig128	2	p2	(AT)6	12	1538	1549	CAAGAGTGTGTAACTGTCCA	54957	20	AAACTTTTGCATGAAGAGGC	55048	20	20	1458	1592
Contig133	1	p2	(CA)7	14	2804	2817	CTCAGCAATCTAACCCACTT	55049	20	TCTTCCTTGCCTTGTTGAAT	55138	20	20	2709	2926
Contig134	2	p2	(GT)8	16	4799	4814	TGTATGTGTGTGTCAGTGAG	55061	20	CTGTTAAATAGTTGCTGCGG	55089	20	20	4779	4948
Contig142	3	p2	(TG)8	16	5207	5222	TTACCCTAGAACACAACAGC	55004	20	ATGTGTCAACGCTACATGAT	55165	20	20	5061	5306
Contig143	1	p2	(TC)6	12	1751	1762	ACATACTTCCTTCGTTCCAC	55105	20	CACGGGTTTTAAGAAGAGGA	55004	20	20	1660	1822
Contig152	1	p2	(TC)6	12	742	753	CGAGTCGTCTAGCCTTTAAA	54964	20	TCGTTCTGTCCCTAAAAGTG	55038	20	20	676	861
Contig157	2	p2	(TA)8	16	5256	5271	GGACTGAGCTAAACGATCAT	54974	20	CTGACTTTCTTTGGTGCCTA	55285	20	20	5138	5361
Contig158	2	p2	(AC)8	16	1322	1337	CTGAACGTCACAAAGTCCTA	55071	20	CTTAGCATGATGAGGCTCAT	54988	20	20	1279	1456
Contig160	1	p2	(TA)6	12	848	859	GCTGTTTGTGGCTCATAAAA	54774	20	TGAGGAGAGTTCAAAATGGG	54947	20	20	806	964
Contig161	1	p2	(TC)6	12	1688	1699	AAGGTTCGAGATGTGAAGAC	55124	20	CTTCAACGAAGGAGAGAGAG	54958	20	20	1567	1762
Contig167	4	p2	(GA)7	14	9789	9802	AGGCTTAAGATAGCAGAACA	53748	20	ACACGCTCAACTCTATTGAA	54736	20	20	9675	9839
Contig168	1	p2	(TA)12	24	2658	2681	CCACTGGTGACAACTAACTT	55214	20	TGAGTTTATGACAAAATGTGCA	54846	22	22	2468	2704
Contig171	1	p2	(AG)11	22	3086	3107	CCGTTGTAAAATGAAGCTCC	54987	20	CCGTCTTCGTCTACGTTTAT	55076	20	20	3010	3216
Contig172	2	p2	(AC)7	14	8281	8294	CCTTCGCAATGAGTCTAGAA	54907	20	AAATCGGGGGAAATAGTAGC	54886	20	20	8218	8443
Contig172	3	p2	(TC)10	20	8518	8537	GCTACTATTTCCCCCGATTT	54886	20	GAAAAATAAAAGGGCCCAAGT	54864	21	21	8424	8562
Contig173	2	p2	(AT)14	28	5849	5876	TAATGCAAGTCAGCTCTGTT	54981	20	AGCCTGAATTAAAGTCCACT	54231	20	20	5686	5912
Contig174	6	p2	(TA)10	20	5022	5041	AAGCGAACTATGATACGAGT	54037	20	TAAGCTCGCTTTTATGGGTT	55042	20	20	4965	5143
Contig176	1	p2	(TA)6	12	1277	1288	GCAGATGCTGATTCGAAAAT	54746	20	AACTAGGCTTGTTGCTTACA	54889	20	20	1142	1309
Contig176	3	p2	(CT)12	24	5089	5112	ATCGGATTCGTCTTGTTAGG	54987	20	ATTTCCATTTACCAAACGCC	54820	20	20	4914	5142
Contig178	1	p2	(TA)6	12	2203	2214	CATTGCACGGGTATCATCTA	55028	20	GCAATTACGTGGCATTAACA	54971	20	20	2181	2284
Contig185	5	p2	(AG)6	12	6365	6376	AGGAGAGAGAAAATCCTCGA	54978	20	TTGACAAGACATGCTCATCA	54984	20	20	6319	6482
Contig187	3	p2	(TC)7	14	5509	5522	CTCTTACATGTTGGAACCCA	54961	20	TGCAACAATTGGAAGAGGTA	54858	20	20	5347	5559
Contig190	2	p2	(TA)6	12	402	413	GGACTTATCTTGGCTGTTGT	55352	20	GTACAAATTCCTGAGGCCTT	55321	20	20	243	458
Contig190	3	p2	(TA)8	16	7766	7781	TTGGCTAGAACTGTGTTAGG	54700	20	ACATAACAAGCGTTGATGGA	55368	20	20	7686	7890
Contig192	1	p2	(TA)9	18	932	949	GCTTTTTAGAGCCTCGAAAC	55017	20	TTCGGGAAAGAACAATCCTT	54854	20	20	888	1043
Contig192	3	p2	(AT)13	26	9294	9319	AGGTTCCTCCATTGTTGATC	55015	20	AATGCAACCTTGAGATCCAA	55210	20	20	9138	9368
Contig194	1	p2	(AT)8	16	7387	7402	TCACGATTCATGACAAACCT	54994	20	GGTCATTTTTGTTGGAACGA	54718	20	20	7246	7487
Contig198	2	p2	(TC)7	14	4164	4177	TTCTTGGCTATAATCCGTGG	54923	20	ACCTAAGTGACTGCCTCTAT	54943	20	20	4033	4281
Contig199	5	p2	(AT)12	24	9350	9373	CCCCATCTCCTAAGATACCA	55068	20	GAAACTCCTCATTGGATCCC	55491	20	20	9175	9398
Contig201	6	p2	(GA)8	16	4928	4943	AACCTAACCTGCAACATCAA	55152	20	TAGCGGGATTTCTTTCCAAA	54940	20	20	4799	5017
Contig204	1	p2	(AT)8	16	5298	5313	TAGTGTGTTTGGTGTCACTT	54750	20	TGGGAAATCGATAAAGAGCA	54443	20	20	5258	5420
Contig207	2	p2	(AT)9	18	6496	6513	CATAAGTATCTTGCCACCCA	54807	20	ATCTACCATGTACACTCCCA	54926	20	20	6443	6685
Contig210	4	p2	(AT)6	12	7780	7791	GAATTTTCTCTTCGGTGCTG	55007	20	TACCCCTTGTTGATGTTTGT	54751	20	20	7648	7822
Contig220	1	p2	(CT)6	12	2494	2505	TCCCACAATCTCTCACTACT	54874	20	TAGAGAGAGAGCTGACATCC	55184	20	20	2332	2537
Contig227	4	p2	(AT)15	30	9282	9311	AGTATGATGCTCGACTTACA	53623	20	AGCATATTTAAAAATCGGGTT	51734	21	21	9114	9341
Contig228	3	p2	(CT)6	12	6677	6688	TGCTAGTTTCGCAATCAGTA	54820	20	AATTTTAACGTCGCCCTACT	55085	20	20	6642	6840
Contig229	1	p2	(AT)6	12	5079	5090	CATGGATATGCGTCGAGATT	55514	20	ACAATGTTGACATACAAAAGCT	54831	22	22	5007	5236
Contig230	5	p2	(AT)6	12	6598	6609	GTGCTTTCAACGTCAAATCA	55138	20	GTGTGCTACACCTTACTTGT	55325	20	20	6430	6672
Contig236	3	p2	(TA)8	16	4265	4280	TCATTTCTAGCAAATCCCCT	53965	20	TGCAAATACCTGATGTACCC	55113	20	20	4245	4430
Contig239	3	p2	(AT)9	18	5475	5492	TGTTCCACATTAGGGAATGG	54998	20	ATACAATCCCCTTTTGGTCC	54960	20	20	5412	5659
Contig246	3	p2	(GA)6	12	8723	8734	CTTCTTCGCTGGATTTTTCC	54974	20	TAACAAGGCCGTGACATTTA	54988	20	20	8615	8811
Contig252	1	p2	(AT)6	12	377	388	TTCTGGAGACTCTGCTATGA	54981	20	CATGTTTCAAACAAGGACCC	55061	20	20	242	487
Contig256	4	p2	(TG)9	18	4511	4528	TGCCCAAATACTGAAACTGA	54858	20	AGTGGCTTATCAAACACCAA	55152	20	20	4355	4581
Contig262	2	p2	(TA)7	14	3425	3438	GTTGAACACTTGAATTGCCA	54994	20	GGTATCCGTCTTGGTGAATT	55143	20	20	3349	3523
Contig275	2	p2	(TA)6	12	1176	1187	TAGATTTAAGCTCGTGCGTT	55220	20	TGTTTTCTCTAGATATTTATGGA	50468	23	23	1142	1330
Contig275	4	p2	(TA)7	14	3129	3142	TTACCAAGAGCTTCCACATT	54545	20	ACGTGTGATTAGTTGAAGCT	55024	20	20	3096	3333
Contig277	2	p2	(AT)10	20	1338	1357	GGAAATCTAATGGCCTGGAA	55067	20	TCTCACATAAGAAAGGGTTCT	53882	21	21	1168	1391
Contig281	2	p2	(AT)8	16	2452	2467	ACCACCAGAGAATATGAGAA	53019	20	ATGCCAAGTGTCGCTATATT	54910	20	20	2398	2512
Contig281	3	p2	(TA)6	12	2991	3002	ATTAAACAATCCAGGCATCG	54029	20	GTGACAAAAGGATCCTACGT	55105	20	20	2953	3054
Contig282	2	p2	(TA)13	26	735	760	TAACCTACTGTTGTGTTGCA	54835	20	ATGAAGCACGGATACAAGTT	55062	20	20	599	844
Contig282	3	p2	(AG)6	12	4954	4965	TTCAACCGTTTTATCCCCTT	54833	20	AACCAAACTCGAACAAAACC	54934	20	20	4865	5061
Contig289	1	p2	(TA)9	18	6795	6812	TGTGTACAGTTGACTTTGTG	53728	20	TTTAGTCATGTGGGAACTGG	54961	20	20	6766	6919
Contig289	2	p2	(GA)8	16	7806	7821	GGGAGTTTGAGGATCAACAT	55015	20	AAAACCCTAAGTCTAAGCCG	55072	20	20	7646	7894
Contig291	6	p2	(AG)10	20	1903	1922	CTATGTACAGGCAAGGACTC	54974	20	ATTCATCAGAGCAGGTTCAG	55139	20	20	1791	1967
Contig294	3	p2	(TA)6	12	4508	4519	CAAAGCTCTCCAGAAACTCT	54998	20	AGTTTCAACATCCAAAATTCGT	55108	22	22	4483	4682
Contig305	2	p2	(TA)8	16	2843	2858	CATTTTTCACCCTTGGATCG	54944	20	ACCAAGTCTCCAGTTTTTGT	54995	20	20	2739	2894
Contig308	3	p2	(TA)7	14	8446	8459	CGGATAATTGACCCTGCTAA	54923	20	AACTACAAAAGGGTGACAGG	55181	20	20	8362	8534
Contig309	1	p2	(GA)10	20	1956	1975	TTGGACTGATTTGGACCAAA	55050	20	TAACCCGATTTCTCAACCAG	55075	20	20	1810	2049
Contig315	2	p2	(GA)7	14	4259	4272	ACACCCATAAAGGAATCTGG	54686	20	AGGCTAGCAGTTATACTGGA	55029	20	20	4222	4325
Contig326	3	p2	(CT)6	12	4635	4646	TCTTCATGCTGCTTTTCTCT	54967	20	TTCCCCCATAGTTCACATTG	54998	20	20	4604	4792
Contig337	2	p2	(AT)8	16	8417	8432	ACAACGCTACTGAGTAACTC	54881	20	TCGACAAAGTAATGCGTTTG	54968	20	20	8363	8498
Contig351	2	p2	(AG)7	14	4816	4829	TCAAACCAACAAATAGCAAGT	54195	21	GGTTGATGATGCAAAAGTGA	54473	20	20	4694	4892
Contig356	1	p2	(TA)6	12	5834	5845	AGGAGAGAGAGCATCAGAAT	55022	20	CGCTCAAAGCTTTCCAAAAA	55677	20	20	5652	5872
Contig361	1	p2	(AT)7	14	1732	1745	AAACAGTCATCTTCATCCCC	55015	20	AAACCAAATGGGCAATTGAG	54984	20	20	1641	1870
Contig362	1	p2	(GA)8	16	2870	2885	TTTTTGGAGATGAGACTGGC	55645	20	AGTGTTTGTTCATGAGGGAT	54531	20	20	2818	3015
Contig372	1	p2	(TA)7	14	583	596	TCACAAATAATGGGGGAGTG	54998	20	TATTTGGCACCCATGGAAAT	55230	20	20	482	631
Contig375	5	p2	(AT)6	12	7232	7243	AGTGTAAATTTCGGCAGAGT	54991	20	GTACCAGCTTACTTTGGTGA	55004	20	20	7168	7331
Contig380	2	p2	(AC)6	12	4317	4328	TATACATCGTCTGTGGCATG	55061	20	TCATTTGTTGGCTATGTGTC	53893	20	20	4138	4382
Contig390	3	p2	(TC)7	14	8171	8184	CGCGTTGTCGAAGAAATTTA	55078	20	TTTGGGACTTGGTAGGAGTA	55061	20	20	8015	8239
Contig400	2	p2	(GA)6	12	1649	1660	CAAGCTTTCCATTGATGTCC	54931	20	CTCAGCCGCTAGATTAGATC	54958	20	20	1614	1784
Contig401	5	p2	(TA)6	12	7623	7634	CCTTATTTTGCGTTGGAGTC	54987	20	ACTTCTCATTGGATCCCAAC	55015	20	20	7509	7655
Contig410	3	p2	(AG)7	14	6178	6191	GGGAAGGAGGGACTTTATTG	55097	20	ATTACAGGACCAAAGGAACC	54923	20	20	6081	6225
Contig418	2	p2	(CT)6	12	4501	4512	TAGGTGTTACTGCCTGAAAC	55004	20	TATGTGATCAGATGGGGAGT	54985	20	20	4463	4637
Contig419	4	p2	(CT)9	18	7741	7758	CAACCCAAGTCTAGAGCTTT	54978	20	GGCAACGTGTATAGAGATGT	54987	20	20	7706	7952
Contig420	3	p2	(GT)6	12	988	999	TCATTCTTGTAGGCTGTACC	54477	20	TACTCCCAGTCGTTTTTCAG	55038	20	20	900	1130
Contig427	1	p2	(AC)9	18	2846	2863	GGCAAGAGATGACCTTACAA	55062	20	TGGTCAGCTTCTTGTTTACA	54821	20	20	2801	2980
Contig430	4	p2	(TA)7	14	7292	7305	ATGACAGCGCTGATAATGAT	55001	20	AAATAGGCAGTCTCTTGCAA	54947	20	20	7247	7482
Contig436	2	p2	(AC)6	12	1082	1093	GCTATAGCTCCTCCATATGC	54961	20	AGGTTTTTGTAGTTTGGGCT	55342	20	20	1029	1142
Contig436	5	p2	(AT)6	12	5627	5638	ATGCAAACTTGACGGCTATA	55146	20	ATCTGATAGCTCCTACCTCC	54891	20	20	5480	5725
Contig437	2	p2	(AG)7	14	6768	6781	TGTATGACTAGGCCTAGGAG	54837	20	CCTGAGTCTCGTTTTCAGAT	54824	20	20	6682	6919
Contig440	3	p2	(AT)11	22	443	464	GGTTAGGACATTAAAGGGCA	55008	20	GAGTGTTGTAGTTGTGGAGT	54954	20	20	303	540
Contig440	9	p2	(AT)6	12	3572	3583	AGTGTCTCATGTGCTGAAAA	55204	20	AGGATCATGGAGATGAAGGA	54971	20	20	3552	3705
Contig443	4	p2	(AT)9	18	5147	5164	GTTCCCCAAGTTCCCTATTT	54888	20	GATCAGCACTTGGTTGGATA	55133	20	20	5035	5249
Contig445	2	p2	(AT)7	14	2595	2608	TCCCTTATCGCTCCTATAGG	54991	20	CTACCGTGCATAATATGGCT	55095	20	20	2518	2742
Contig445	4	p2	(TA)8	16	5483	5498	GTTCCCTCAAACCAATCTCT	54943	20	AAAAATATCCCACGCACTCA	55337	20	20	5406	5593
Contig446	3	p2	(AT)7	14	7227	7240	GTAGATTGTTTCACATGGCA	53893	20	GTTGTTGTCGTGGAAACAAT	55037	20	20	7197	7380
Contig447	1	p2	(AT)14	28	1425	1452	AACCATAACACTGCTTAGCA	54961	20	CGGGTTCATTTTTGCCAAAT	55689	20	20	1287	1512
Contig455	1	p2	(TA)7	14	882	895	AGATGTTTTGACCGCTGTAT	55062	20	TGCCCCCAAGAGTTTTATTT	55085	20	20	765	956
Contig459	1	p2	(TC)7	14	517	530	CCACAGCAAATTGAAACACT	54981	20	AACACGAGAAGAAGACGAAA	55001	20	20	440	552
Contig463	4	p2	(GA)10	20	7076	7095	CAAGGAATGACAAGGCTCTA	54757	20	TCTTGGTGGAAATTTTTGGC	54927	20	20	6996	7237
Contig472	2	p2	(TA)7	14	2784	2797	CGAGCAAAGAAATGAGCAAA	55195	20	TGGCTAGAAATTATTTCAGTCA	53169	22	22	2653	2822
Contig473	3	p2	(TC)9	18	2098	2115	ATCTGAATCGTCTGGTTCTG	54894	20	TGAGGGAATAATACAGCGAG	54361	20	20	1941	2181
Contig478	5	p2	(TG)7	14	7378	7391	GAGGTTCTGCTGTATGGAAA	55062	20	GGTTTGACCAAGCAAAAAGA	54890	20	20	7280	7520
Contig479	1	p2	(GT)7	14	171	184	GCTCACGCCATTAAAATGAA	54958	20	CCTAAAACCCTCCTCTCTCT	55240	20	20	27	205
Contig479	3	p2	(CT)6	12	2260	2271	TCTACCCCTTTGTTCTGGTA	55061	20	CGGAGATAGGTTAACCATGG	55024	20	20	2173	2337
Contig485	1	p2	(AT)10	20	3926	3945	ACATGTGCCTCCCATTATTT	54950	20	ACCTTATGAACGTGCTATGG	55246	20	20	3757	4000
Contig491	1	p2	(GA)6	12	4516	4527	ATTTTGGTGGCAAACTCATG	55018	20	GCCCACCACTAATTTTGTTT	54633	20	20	4411	4602
Contig492	1	p2	(AT)6	12	6039	6050	TTTAAGGTTGAGTCAGGTGG	54889	20	GCACGTTCTACTCCCTTATT	54884	20	20	5840	6081
Contig493	1	p2	(AC)12	24	2054	2077	AAATGGCTGCCTTTGGTATA	54964	20	CTTTGAACATGTGTTGCTGT	55014	20	20	1986	2121
Contig496	2	p2	(AT)7	14	165	178	TGAATCAACGATATCGACCA	54310	20	TGCTCTTCTCATCCATGAAG	54849	20	20	92	326
Contig500	2	p2	(AT)8	16	7802	7817	CGTTATTCCATAGGTGTCGT	55001	20	CGTTTCTCTTTTTGTTAACCCT	55146	22	22	7749	7881
Contig507	4	p2	(CT)11	22	7469	7490	GTGTTAGCAAATCTTCGCAA	54922	20	CGACCTCCACTATTGAAGAG	55007	20	20	7420	7539
Contig508	2	p2	(CA)6	12	5731	5742	TCTCAGCAGCTTCACATATC	54964	20	ATGATGCAGACAAAGAAGGT	54933	20	20	5663	5846
Contig508	3	p2	(AG)14	28	6998	7025	TGCTTACTTAAGTGCGTACA	54764	20	CTATAAATTGGACCTCCCGG	54991	20	20	6844	7092
Contig508	4	p2	(TA)10	20	7278	7297	TTGTACTCTTGGCAAACACT	55113	20	TCGAGTGATTGAGACATCAC	54941	20	20	7258	7416
Contig517	2	p2	(AG)7	14	3576	3589	TTAAGGAAAGGCCAAATGGA	54787	20	GGGATGCAAAAATTTTGGGA	54964	20	20	3505	3733
Contig519	2	p2	(TC)8	16	4364	4379	AGTGTATGTCCAAGCTCTTG	55082	20	ACGGACTCCTAAGTGTTTTT	54522	20	20	4205	4437
Contig523	1	p2	(TA)10	20	399	418	ATAGCTTCCATGGTCCTACT	54981	20	TGCCATTGATTAGATGCTGT	55090	20	20	268	481
Contig524	1	p2	(TA)10	20	5115	5134	ATAGCATCATCCACCTTGTC	54896	20	TATGTTTTTCGTCGTGGCTA	55134	20	20	5085	5272
Contig533	1	p2	(AG)8	16	4443	4458	GACAGATTGACCCCATCTAC	54940	20	TTCCGTTTGATGGAATGAGA	54668	20	20	4336	4490
Contig533	2	p2	(TG)8	16	6887	6902	ATAAGCTCGAATACGCCATT	55024	20	GCCTTTGTATGGGGTCTTAA	55008	20	20	6770	6999
Contig545	2	p2	(TA)13	26	3559	3584	CCCTCTGATCCTGACTCTAA	55050	20	GTTCATTAGAAGGGCCAGAA	55029	20	20	3449	3693
Contig548	1	p2	(GA)9	18	388	405	CCTTAAACGGAGGAGATGAG	54974	20	GCCAGTTATGAAGAGGGAAA	55029	20	20	297	532
Contig549	6	p2	(TG)6	12	7629	7640	ATTTTGGAAGGCTTCTACGT	54957	20	CCCCTTTTTCTTGCTAGTCT	54943	20	20	7551	7743
Contig550	2	p2	(AC)15	30	5312	5341	GTCTCTCTGATGTCTGCAAT	54880	20	CAATTACTCAGGTGGTGACA	54994	20	20	5248	5400
Contig560	4	p2	(TA)6	12	4252	4263	AATTAGGAATTCCCCTCGTG	54804	20	ATGTGGAGACCATTAGAGGA	54911	20	20	4222	4429
Contig560	5	p2	(TA)7	14	4556	4569	TCCTCTAATGGTCTCCACAT	54911	20	TGCACATTTACTCCTCATCC	55133	20	20	4410	4615
Contig570	4	p2	(TA)7	14	3696	3709	AATAGGAAATCCCCCGGATA	55013	20	AAACTCATGTGGTCCTCTTG	55272	20	20	3513	3729
Contig575	1	p2	(AC)9	18	2854	2871	GCATCATTGAACCATTTGCT	55188	20	ATTGGGGTTTTCAAGGATGT	55071	20	20	2756	2952
Contig587	1	p2	(TC)6	12	6359	6370	ATAGTGAGAGTTGCCTAGGT	54943	20	AGGATCAAACCTCCACTACT	55137	20	20	6293	6508
Contig591	5	p2	(AC)10	20	6512	6531	TGTGATCGGATGACAATGTT	55065	20	TTGGAGAGAATGGATTGCAA	54916	20	20	6457	6570
Contig593	1	p2	(CA)6	12	154	165	GGAGCAAGGCAATTCTCTAT	55188	20	TGCTACTGTTGTACTGCATT	54994	20	20	92	235
Contig595	1	p2	(GT)6	12	455	466	ACAAGGGGTACAGATTTTCA	54138	20	AGCAGACCTCCATTTCATTT	54898	20	20	385	607
Contig598	2	p2	(AT)15	30	6867	6896	CTTGTGTACCTTAGGAGCAG	55194	20	CCTGGTTGGTATTTTGGACT	55220	20	20	6768	6995
Contig599	1	p2	(TA)7	14	1511	1524	TGCGGATACATTCATTTGGA	55116	20	GTGTCAAGTCCATTGCAAAA	54994	20	20	1433	1623
Contig610	1	p2	(AT)14	28	45	72	TGTGAATTTGTTTAAGGAGA	50111	20	CTAGGTCCAGTGGAGTCTTA	54991	20	20	1	211
Contig616	1	p2	(AG)8	16	3838	3853	AGGAGTAAGACTGTAAAGGGA	55044	21	GGCTAATCTACTTTAACCCCA	54694	21	21	3681	3909
Contig622	2	p2	(AT)6	12	2622	2633	AGAGAAGTCACATATGCATGA	54445	21	TACAAGCTAAGAGACACACG	54885	20	20	2572	2736
Contig630	5	p2	(TA)6	12	7226	7237	CATAGACAGCACAAGTGTCT	55115	20	ACCGTTAAGTGGTAGCAATT	54971	20	20	7158	7360
Contig634	1	p2	(AT)8	16	1713	1728	ATAGGAGGCTTTACCCATCT	54946	20	CACTTGGCTGGATTTAGTCT	55049	20	20	1671	1850
Contig634	2	p2	(AT)8	16	4984	4999	GGGTAACAAATGAGCCCTAA	55008	20	GTAGATGCTTCCGAGGATTT	54940	20	20	4805	5021
Contig635	2	p2	(AT)6	12	1232	1243	AGTTCTCTGTCGTCGAAAAT	54767	20	AATGTGGCATATGGGCTTAA	55036	20	20	1195	1309
Contig654	3	p2	(TA)11	22	5260	5281	TGCCCGAATTATGAAGTTGT	55337	20	ACATCTTCAACAATGGCAGA	55243	20	20	5197	5391
Contig657	5	p2	(GA)6	12	6166	6177	AGAGAGAGTGAAAGAAGGGT	55085	20	AAAAATGGTCAAAGGAGGGT	54998	20	20	6145	6293
Contig663	1	p2	(TC)9	18	3883	3900	AAGAAGGGGGTTGATCAATC	54981	20	TGCAACAGAGAGAACGTAAA	54971	20	20	3858	4022
Contig666	3	p2	(TA)8	16	3639	3654	CAAGGTGCATCTAAGGGTAA	54736	20	ATTATTGATGTTGCCATGCG	55084	20	20	3610	3806
Contig666	5	p2	(TA)8	16	4929	4944	CTCACCCTTCTCATCATGAG	54951	20	GGAGAAGATGGTGAGGTTTT	54943	20	20	4902	5081
Contig669	2	p2	(AT)6	12	4151	4162	TGCTACCTATGTCCTGATCA	55033	20	TCCACAACAGTTGAGCATAA	54893	20	20	4104	4353
Contig681	1	p2	(TA)6	12	2093	2104	GCGTTTTATTGACGTCTCAA	54684	20	CAGACACAACAAGCAATTGT	55014	20	20	1969	2146
Contig682	1	p2	(CT)6	12	2884	2895	CCCAATACTTTCTCTCTCCC	54529	20	CTCCGTCACGTATCTACAAG	55164	20	20	2823	2999
Contig686	1	p2	(TC)14	28	248	275	AGTTGACACATTCCCCTTTT	55033	20	GAAACACTTTGAGCACCAAA	54924	20	20	158	390
Contig690	5	p2	(TA)6	12	4166	4177	CAAAGTCTTTTGGTCCAACC	54991	20	TGAGGTACGGCAAACAATAA	54988	20	20	4095	4298
Contig690	6	p2	(TA)6	12	4573	4584	TAGGCATGCAGATATGTGAC	55014	20	TCGACCATTATTGACCAGTC	54887	20	20	4536	4753
Contig694	1	p2	(TA)6	12	1040	1051	AAAGGAAACCACAAATGCAG	54947	20	TTCCTTGTTCGTGACATGAT	54994	20	20	1017	1225
Contig696	1	p2	(CA)8	16	62	77	ATGAAGTGAGAAGTAAGGGC	54754	20	ACCCAGTATTTCACAAGGTC	54957	20	20	9	238
Contig703	5	p2	(AT)8	16	6853	6868	ACTTGATGCAGATTTAGGCA	55018	20	GGTGTTCATGCTCTTCTGTA	55095	20	20	6742	6927
Contig703	6	p2	(AG)6	12	7233	7244	AAATCCAAAGCGAGGTAGAG	55162	20	AGATGCATCACTTTCCATTT	53099	20	20	7048	7276
Contig705	1	p2	(AG)6	12	2690	2701	ACTTGCTTTATGGGGGAAAA	55085	20	TACCAGTTGCACTTTCATCA	54893	20	20	2578	2814
Contig707	2	p2	(AT)7	14	3411	3424	GCTGGTAATTTTACGCAAGA	54315	20	AGAAATTGTGCCCTCCTATG	55087	20	20	3288	3470
Contig708	1	p2	(AT)7	14	2905	2918	AAAGCAACAGAGGACACATA	54582	20	GTCCAGAAAGAAGGAAATTGG	54738	21	21	2782	2982
Contig708	2	p2	(AT)6	12	3424	3435	TCGACATTTCCTGTTTCCAA	55197	20	TCCAGAATTCTTGTTTCTTTGT	54120	22	22	3345	3594
Contig708	4	p2	(AC)9	18	5474	5491	TTCCATCTGGTACGGGATAT	55081	20	GCAACATGATATGCGCATTA	54912	20	20	5453	5701
Contig712	5	p2	(TA)6	12	7243	7254	GAATGCATTGCTTTAGGTCC	55011	20	GCGAAGTATATTCTATGCACA	53644	21	21	7062	7294
Contig718	4	p2	(AT)7	14	6290	6303	AAAAGGCGAACAGAAAAGTG	55024	20	TTCACGCACTCAATTTAACC	54534	20	20	6201	6404
Contig719	3	p2	(GA)6	12	6491	6502	TGTGAGAGAGAGTAGTGGAG	55045	20	TCATATACTCCCTCCGTTTT	53124	20	20	6465	6616
Contig721	2	p2	(CT)7	14	6274	6287	AAAGTCTTCCAATGCTACGT	54991	20	TAAAGCCCGTGTAAACTCAA	54917	20	20	6100	6313
Contig728	5	p2	(AG)6	12	6980	6991	GCAACGGTAGTAACTCCTAC	55327	20	TGGAGAAAGTACGGTCAAAA	54540	20	20	6799	7048
Contig732	1	p2	(AC)15	30	2110	2139	GTGGCAATAGCTTCATTTCC	55011	20	TTGGAGATTGGACTAAGTGC	55062	20	20	2067	2314
Contig733	4	p2	(AG)9	18	6842	6859	TGGCGATATTTGAGATCAGG	55014	20	TCCGCTAACCAAAAGAGAAA	54903	20	20	6814	6984
Contig736	1	p2	(CT)8	16	4943	4958	TCTCCATCCCATCTTCTTCT	54897	20	AGCCATTGAAGAAGAAGAGG	55035	20	20	4899	5115
Contig738	2	p2	(AT)6	12	5880	5891	CGTCTATCAAGCCTTGGTTA	54887	20	GACTCAAGTCTAACGTGCAT	55523	20	20	5844	6062
Contig740	1	p2	(TA)7	14	291	304	CAGGATTGATGGCCTCATAT	54625	20	AAGGGTTTGGGTATCTTTGA	54098	20	20	170	419
Contig741	1	p2	(TA)15	30	27	56	TATAATACTATCAAAACAGGCT	50095	22	CATCATGCCATACTTCACCT	55191	20	20	5	136
Contig748	3	p2	(CA)8	16	3131	3146	GCTGACCAGAAATTACAAGC	54974	20	GGACTTTCCTAGGCAATTCA	55029	20	20	3077	3228
Contig751	1	p2	(AT)7	14	290	303	CTTGGTGCCGTTATGTAGTA	54901	20	CCGTTGCAAAAAGTAAGGAA	54718	20	20	159	370
Contig753	1	p2	(AG)7	14	1019	1032	GTGTCTAGTGTTACAGGTGA	54083	20	AAAGTTTTAACCCCAACCAC	54162	20	20	972	1087
Contig756	1	p2	(GA)6	12	25	36	AGAGGAGAGAGAAAAATAGAGG	54084	22	GATAAAAGGACAGTGGGTGT	54957	20	20	3	150
Contig756	6	p2	(AT)13	26	2351	2376	ACAGTTTAGCCCTTGTTGAA	55080	20	ACAAACGGCCACCTTTATAT	55008	20	20	2284	2410
Contig762	1	p2	(CT)9	18	617	634	GAAGAATGGAAGGTTGGCTA	55029	20	CATAGGAGTGGAAGAAGCAA	54757	20	20	467	700
Contig762	5	p2	(TC)8	16	5864	5879	TTATCCAGTTGCTCAGTGAC	55095	20	TGTGCTTAACTGGCTAATGT	54961	20	20	5730	5947
Contig764	1	p2	(CT)13	26	4710	4735	CTTTGCAGTGGTTGTTGAAT	54981	20	AGGTAGCAATCCTAGTCAGT	54943	20	20	4618	4859
Contig783	7	p2	(AT)15	30	6845	6874	TGCTTGGTGGATGAAATAGA	54322	20	GCCCACTCACCTATTAAGAG	54940	20	20	6772	7015
Contig788	1	p2	(TA)6	12	4415	4426	CGTCAACAATTACACTGCAG	55334	20	TGTACCCTTGGGTAGTACAA	55075	20	20	4325	4570
Contig789	1	p2	(AC)6	12	3506	3517	AAGGTTTTCGGGATGACTTT	55148	20	TTGTATTGTGCCATGAGGAA	54930	20	20	3348	3595
Contig802	2	p2	(AT)7	14	3089	3102	TGCCCCAATTTTACTAAACAG	54341	21	AGGGATTTTAGTAGTTTTGGT	52298	21	21	2934	3173
Contig802	6	p2	(CT)18	36	7019	7054	AAATGTGCAGAAACAAGTGG	54981	20	ATTTACTGTGCATGGACACG	56435	20	20	6881	7083
Contig810	1	p2	(GT)13	26	5311	5336	ACCATCAGAATTCTTGTCTCT	54257	21	CGTGGTTTCAAAAACAGACA	54971	20	20	5269	5368
Contig811	1	p2	(AT)8	16	5089	5104	AACACCAGAAGTTGCTAGAG	55011	20	CCTCACTTTTCTTAGGCTGT	54978	20	20	5013	5234
Contig811	2	p2	(GA)12	24	6126	6149	ATGTGCATTCTCTACCGTTT	55062	20	ACTTCTTGGCACCACTTAAA	55080	20	20	6030	6274
Contig814	1	p2	(TC)7	14	5098	5111	AACCACCCACTGTATTCTTC	54957	20	TTGGGGTCTCTAAACAATGG	54926	20	20	5049	5192
Contig819	1	p2	(CA)9	18	3887	3904	CTCCAATGCTCATCCCTATC	55069	20	TGAAAAAGGGTTCCTATGGG	54891	20	20	3769	3939
Contig825	2	p2	(TA)11	22	6639	6660	TCAGATCAACGATGCAGATT	54863	20	GGGACCATAAAAGACAGAGA	54059	20	20	6561	6771
Contig832	2	p2	(TC)10	20	3815	3834	ATATCACCATTGCCTCTGTC	54896	20	TGTGAATCAATACAGGTGGG	55032	20	20	3763	3916
Contig832	3	p2	(CT)6	12	6855	6866	CTTCCTAGGAAATCCTCGTG	54974	20	TAAGAGCATTATGGGCAGTC	54910	20	20	6671	6899
Contig835	3	p2	(AG)9	18	6512	6529	ACTCCGCATGATTTTATGGA	54807	20	ACATCTTCAGGTATTATGGGT	53691	21	21	6328	6557
Contig836	3	p2	(AT)6	12	5071	5082	ACAGACAAATTGCTCTGTCT	54896	20	TCCCAAATAAGATGAGCTTGT	54886	21	21	4966	5136
Contig837	3	p2	(TC)6	12	6367	6378	GGTTCAATTACTTCCTCCGT	55072	20	AATGTGGGATTCCATGACTC	55087	20	20	6239	6484
Contig838	1	p2	(TA)7	14	4278	4291	TTGGTGAGGTTAAGCAAAGT	55080	20	TGTCTTTAGAGAATGTGCCC	55062	20	20	4241	4434
Contig846	2	p2	(AT)6	12	673	684	GTTGCACGCACATTTATACA	55004	20	GCATTGGTCTAGTGGTGTAA	55075	20	20	516	727
Contig853	5	p2	(TA)8	16	6756	6771	TACGTTTTGGTTGCCTTAGA	54917	20	TCTGTGTGCAACAAGAACTA	54856	20	20	6675	6878
Contig862	2	p2	(GA)6	12	5006	5017	TGAAGGGGAGAAAATGGATG	54984	20	GCCCAACTTGTGTTATTTGA	54380	20	20	4944	5157
Contig863	3	p2	(AT)7	14	5633	5646	AAGTCGGCTCTAGCTAGTAA	55107	20	AGGTGATTTGTTTAGCGTCT	54991	20	20	5532	5760
Contig868	2	p2	(TA)6	12	1759	1770	AGAGAATAAGTAGCCACCCT	54908	20	CTCAACCCTCCATTTTCTGA	54947	20	20	1728	1967
Contig873	3	p2	(AT)10	20	2313	2332	CATGTGAGCTTGGATCTACA	54863	20	CTGGCAGTCTAGTTCTTGTT	55011	20	20	2293	2531
Contig880	2	p2	(TA)12	24	2673	2696	CACATGCTCGCACAATTTAT	55047	20	CACCCTTTCTGGTTGTAGTT	55181	20	20	2548	2746
Contig883	1	p2	(TA)10	20	2351	2370	AGCTCACAAAAGGGTATGTT	54840	20	TACACAAAGTAGCAAGGCTT	54889	20	20	2314	2463
Contig885	13	p2	(AT)10	20	6391	6410	TCATGTGAGCTCTTGTTAGA	53723	20	TGTAAAATCAACTTTCGTGTGT	54823	22	22	6245	6465
Contig888	3	p2	(GA)8	16	3048	3063	TTACCTACCACATTGCCTTC	55042	20	GGATCTGCATTTTGTGACAG	54964	20	20	2940	3141
Contig907	4	p2	(AT)7	14	6110	6123	ATTCATGCTCCATGGATCTC	54954	20	CGACATTTCTAGGATGGGAG	55044	20	20	6059	6236
Contig907	6	p2	(TA)11	22	6809	6830	GAATTGAAGGTGCTCGAGTA	55207	20	TTGGCAAAGTGTATCCAGTT	55152	20	20	6692	6869
Contig908	2	p2	(GA)6	12	290	301	GCATTAGGCAGCTTTAACTG	55043	20	GAATAGAAGCATTCAAGCGG	54859	20	20	209	390
Contig914	2	p2	(AG)6	12	603	614	CGTGCCCCTTGAAAATTAAG	55242	20	ATTATGCACCTGGTGACAAT	54984	20	20	581	704
Contig941	2	p2	(TG)9	18	3103	3120	AGGAGTGGATTTAAGCACAG	55049	20	GTTTATGTAGAACACACGCG	55173	20	20	3036	3147
Contig944	2	p2	(TA)15	30	767	796	TTTTCTCTTGCACACGTTTC	55069	20	AGCCATTCAAGGAGCTTTAA	54912	20	20	677	910
Contig946	2	p2	(AT)6	12	3867	3878	ACAGGCTTTGGTAGTTTGAT	54840	20	CCTTGCCAAATAACATCACC	54911	20	20	3740	3953
Contig946	3	p2	(AT)6	12	6344	6355	GCTTAAACATGAAGCACACA	54809	20	AACCTAGGTACACAAACTCG	54746	20	20	6271	6504
Contig948	2	p2	(AC)9	18	2235	2252	AAGGCAAGGGATCAATTTCA	55178	20	TGGATGGATGTTAAGGCTTT	54580	20	20	2066	2315
Contig948	3	p2	(AC)8	16	2380	2395	AATCGGAATACACACACACA	55008	20	TGGATGGATGTTAAGGCTTT	54580	20	20	2225	2458
Contig948	4	p2	(CT)8	16	3689	3704	ATTACCCAACTCCCAATTCC	54960	20	TTTTACAGCTCTCCCTGTTC	54991	20	20	3498	3731
Contig965	1	p2	(TG)6	12	1453	1464	GCTGGTTCTGTCTTTTCTCT	55300	20	ACAGAACAAACTGATCGACA	54957	20	20	1431	1604
Contig969	4	p2	(AC)12	24	2536	2559	GATTGCTTGTGTGTAGCTTC	55007	20	TCGAGGTATCTTGATTGCTG	54977	20	20	2431	2612
Contig974	3	p2	(GA)6	12	3408	3419	GATGGAACCAGATGCAAAAG	54931	20	ATTGGGGGTTTTTGACTTCT	54998	20	20	3325	3457
Contig986	3	p2	(TC)6	12	6514	6525	CGTACTTCTGGGATTTTGGA	55075	20	ATTGAGTCCTTCTTCGCTTT	54978	20	20	6394	6628
Contig1003	1	p2	(AT)9	18	6307	6324	CCTCGTTTCAATCTTGAGGA	55095	20	AAGTGAAGGTGAACCATGTT	55067	20	20	6234	6421
Contig1005	1	p2	(TC)6	12	1526	1537	GAAACCAGTGATCTGCTGTA	55095	20	GGTCCTCATATGTCATTCCC	54978	20	20	1457	1699
Contig1007	3	p2	(AT)8	16	4670	4685	AATGTGGCATTTGTTTACCA	53928	20	TGGTGGAAAAATTGTCATGA	53251	20	20	4636	4839
Contig1009	3	p2	(TG)14	28	6100	6127	GCTTTGCTTATGTGCTTCAA	55163	20	TGCTTTACCCACTTTCCATT	55118	20	20	5972	6209
Contig1016	5	p2	(TA)7	14	3357	3370	GTAAAGGCTTGTGCTGATTC	54974	20	TTTGACACAAAGCCACAAAG	55214	20	20	3172	3410
Contig1028	1	p2	(TA)13	26	1287	1312	CGGGCTTAAATCTAGTGTGT	55175	20	CCTGGCAAGATTCTAGGATC	54998	20	20	1263	1462
Contig1031	1	p2	(TA)6	12	1550	1561	TATATGTGTCATGAGCCGTG	55061	20	AAATTCAAGCCTAAGTCCCA	54508	20	20	1377	1597
Contig1066	1	p2	(TG)10	20	3627	3646	CCCATAATCAGCTACAGACC	55011	20	ACACATGCATCTCCATCTTT	55005	20	20	3468	3679
Contig1066	2	p2	(TG)6	12	6207	6218	AACTATGTTTGCAGGTACGT	55004	20	TCCCAAGTGCTAGATGTCTA	54960	20	20	6071	6300
Contig1076	4	p2	(GA)6	12	5964	5975	ACACCTCATACACTTACACG	54851	20	CTTTGAGGTGATGGACTGAA	54981	20	20	5936	6165
Contig1077	2	p2	(CT)7	14	2137	2150	ATCCTACCCCTCCAATAGTC	55064	20	TGAAGAATGTGAGTTGGTGT	54807	20	20	2087	2227
Contig1088	2	p2	(TA)6	12	4850	4861	TTACTAGAAGAGTGCAAGGC	54803	20	GAATTCACAGTGGTCGTTTC	54951	20	20	4812	4939
Contig1094	3	p2	(TC)6	12	3489	3500	CCCTATGTTCGAAGAGTCTG	55007	20	AAGGCGAGTAAGAAAGAGTG	55124	20	20	3338	3554
Contig1097	3	p2	(AC)7	14	5666	5679	ATTCACAAACAGCAAGAAGC	55080	20	TTCTTGGCGTTGATCTTACA	55008	20	20	5627	5868
Contig1108	2	p2	(AG)8	16	410	425	AGGACGTATGGTGTTTGTTT	55194	20	CCGTGTTGAGAACAGTTTTC	55167	20	20	363	565
Contig1111	1	p2	(AG)6	12	255	266	CGGTCCCATTCCTATAGTTG	55024	20	GGTGGCACTTTAGGATGTTA	55042	20	20	180	372
Contig1111	2	p2	(AT)7	14	1060	1073	TCAGAACAGCAGACATTGAA	54913	20	AAGGGAGATGTGTGTAACTT	53862	20	20	921	1133
Contig1111	4	p2	(AC)6	12	4849	4860	TGACTGCCATAACACATTGT	55256	20	TGACATCTTGGCAGATTGAA	54950	20	20	4795	4909
Contig1113	2	p2	(AC)10	20	1817	1836	GTAGCTTGTATATGCCTGCT	55011	20	ACTCAATGTGATCTCGTGAG	54928	20	20	1749	1977
Contig1122	5	p2	(AT)12	24	4109	4132	AATTTTTGGGAGGTTCATGC	54690	20	TTGTAGCAAGTTCAAGTGGA	54821	20	20	4088	4229
Contig1122	6	p2	(TA)8	16	5487	5502	AGACAATGCCCAAAGTACAA	55152	20	ATAGTTGAGTGGAGGATGGT	55210	20	20	5333	5555
Contig1137	1	p2	(CT)6	12	2853	2864	TGCACTGAAATATCCAGCTT	55018	20	CTCTAGGCACTTCTCAAGAC	54924	20	20	2761	2929
Contig1145	2	p2	(TC)10	20	3639	3658	GGTTTTCACAATGAACTACCC	55039	21	CAAGGACCCTACCAAAAACT	55148	20	20	3577	3815
Contig1148	4	p2	(AT)9	18	2194	2211	GGCAATAAAAGTGCACAGAA	54774	20	GCAAAGTGCCTTATTCCTTC	54941	20	20	2120	2301
Contig1148	6	p2	(AT)7	14	4653	4666	CCCCTACATGTCACGTAAAT	54853	20	GGGGTCTTAAACTTGTAGGG	55039	20	20	4553	4730
Contig1149	1	p2	(TA)8	16	4047	4062	ATAGACCTAGAACGCACAAC	54917	20	GATTCTTTGTTCCTCCCCTT	54909	20	20	3986	4165
Contig1149	2	p2	(AC)9	18	4741	4758	AGCCAAGAGAAACATATGCT	54707	20	ATGTTCTTTACAGGCTGAGG	55049	20	20	4687	4855
Contig1153	2	p2	(TC)7	14	1199	1212	CTTCCTCTATTCCACCCAAC	55130	20	CACGGGTTTTAAGAAGAGGA	55004	20	20	1120	1272
Contig1154	4	p2	(TA)7	14	2112	2125	AAAGTTTTCAAAATCGCCGT	55004	20	ACATTGCGTATCCTCTTTGT	55062	20	20	2009	2172
Contig1155	2	p2	(CT)6	12	916	927	ACCCTCCCAAGAAATAAACC	54888	20	TCAAGTATGCTTTTAGTGGT	52086	20	20	885	1124
Contig1155	3	p2	(AT)8	16	1203	1218	ACCACTAAAAGCATACTTGA	52086	20	TGTCCTCGTATAAATGCGTT	54901	20	20	1105	1351
Contig1165	1	p2	(AT)6	12	3667	3678	ATTCAAGTCGGGTCAACTTT	55181	20	AGCTGCTACTTCTTTCCTTC	55079	20	20	3582	3831
Contig1165	2	p2	(GA)7	14	4122	4135	TCCTGAACAAAATTGTCCGA	55197	20	GAAAAAGTCGTTGCTCACAT	54839	20	20	3923	4168
Contig1165	4	p2	(AT)6	12	5152	5163	CCATCCACCCGTTTAACATA	55126	20	GGGTGACTAATGGATGAGTG	55233	20	20	5096	5331
Contig1167	3	p2	(AT)7	14	3453	3466	GGCGGCTGTACAATAGTAAT	55325	20	AAACTCAACTCGATAAGCTC	53085	20	20	3247	3495
Contig1169	2	p2	(AG)7	14	1248	1261	ACTGTTTTGGACCAAACTCT	54995	20	TTTAGCAGAACGAACGATCA	55153	20	20	1105	1316
Contig1174	3	p2	(AT)6	12	4539	4550	AGACATTAGTTGAACCGAAA	52452	20	AGTTAGCGTCCAATTGAAGT	54991	20	20	4485	4702
Contig1178	2	p2	(TC)6	12	5980	5991	TGTCCAAAGGTGATCAAGAG	54981	20	TGGGGAGGCAACATTTATTT	55158	20	20	5951	6090
Contig1185	3	p2	(AG)8	16	3259	3274	TCAAAACAAGGAATAGCAAGT	53616	21	AGTGAGAGATTTCAATGGTGA	54557	21	21	3141	3366
Contig1192	3	p2	(TA)7	14	1243	1256	TCACCCTTAAGAGACGTTTG	55038	20	GGAGGCTAAGCTAAACATCA	54839	20	20	1046	1277
Contig1202	2	p2	(AT)6	12	1948	1959	ATACTTGTTGACTGGCTTGT	54875	20	CAAATACAGTGTGTCAGGGA	54994	20	20	1842	2091
Contig1214	3	p2	(AG)9	18	2573	2590	AGAGCTTTAATGGAAACCCA	54508	20	GATTGGGCCGAAAATTTAGG	54991	20	20	2521	2644
Contig1214	7	p2	(TC)8	16	5994	6009	AAACGCCATCTCTCTTTCTT	54978	20	ACAACATTTTACCGCCTAGT	54971	20	20	5974	6146
Contig1223	2	p2	(AC)9	18	550	567	ATACACTCAACTCCGCATTT	55062	20	TGTGCTTGTTAGTGTGTGTA	54870	20	20	448	597
Contig1224	1	p2	(CT)7	14	2534	2547	CCCTCCCTCATTCAATCATC	55259	20	GAGCTTGGTTGCCAATATTC	55011	20	20	2467	2668
Contig1225	2	p2	(TA)6	12	2139	2150	ATTCTCACCCTTGATGTGTC	55049	20	CCTTCGTCACGTATCTACAA	54680	20	20	2067	2308
Contig1225	3	p2	(AT)7	14	3815	3828	ACTCACACTTGCATCTAACA	54619	20	AGGTATGTCATAATAACGGCA	54516	21	21	3765	3953
Contig1234	1	p2	(TA)10	20	3765	3784	AATCCACAACTTAGCAGCTT	55240	20	TTGTTGGTTCTCTTAGGCTC	54991	20	20	3722	3874
Contig1237	1	p2	(CT)8	16	1221	1236	GTTCCACTTGATGCAACAAA	54994	20	CATGCGAAGTTTCTCCATTC	55076	20	20	1146	1328
Contig1238	1	p2	(AT)10	20	1150	1169	AACTGTACGATTCCAAACGA	55051	20	ACCCATTTCATAAAAAGCGA	53447	20	20	1060	1287
Contig1240	2	p2	(AT)9	18	2699	2716	AACATGCATCACGTTTCTTG	55195	20	ACAATCATCACTAAGGCAAGA	54919	21	21	2630	2811
Contig1243	1	p2	(TA)8	16	74	89	CACATAAAGGGGTTGTCTCA	54961	20	GGTCATGTTCACTACCACAA	55297	20	20	39	169
Contig1247	1	p2	(TG)6	12	909	920	TCAATCAAAAGCAGCTCAAC	54795	20	GCAAATTCATGGGTCGAAAT	54911	20	20	849	1069
Contig1258	1	p2	(AT)6	12	3645	3656	ACACCGGAAAGTTATGTTGA	54903	20	TGTACCAATTCTGAACTGGG	54961	20	20	3466	3706
Contig1262	6	p2	(AT)14	28	3537	3564	AGAGTTGATTAGCCTGTGTT	54270	20	AACAGTGGCATTATCTGAGG	55120	20	20	3514	3685
Contig1262	7	p2	(TA)6	12	5201	5212	TAGAAATGCCCTGCAGATTT	54984	20	ATCGACTACTCACTGACTGA	55059	20	20	5102	5348
Contig1282	2	p2	(TA)6	12	6099	6110	CCACTCACACTTTATGTCCA	54994	20	ATTTTTGCCCCAAAACCAAA	54981	20	20	6048	6237
Contig1290	3	p2	(AT)6	12	1463	1474	TTCTCTACCCAACTTCTCCA	55081	20	TCCTCTCATACTCTTCAGCA	54981	20	20	1352	1517
Contig1293	2	p2	(TA)9	18	2312	2329	CTGTTGTGAGCATTTTGTGT	55014	20	AGCTAATTGTTGGGAGTGTT	54840	20	20	2198	2356
Contig1294	4	p2	(AT)6	12	4996	5007	ATTACAAGCAAGGAGTGGAG	55049	20	GGACTGTAACTGACACTGAA	54665	20	20	4951	5087
Contig1295	7	p2	(TA)9	18	6160	6177	CTTAGGTGGCAAATGCATTT	54796	20	AATTTGGTGCACATAACACG	55176	20	20	6043	6208
Contig1297	1	p2	(AT)6	12	3813	3824	CGAGCAATCAACGTAAAACA	54968	20	TTGGCGAACTCTCTTTATGA	54410	20	20	3750	3871
Contig1299	2	p2	(TG)6	12	3460	3471	GTGACAGACCCTGAAGAATT	54978	20	TTGAACAAGAAAGTTTTGGT	51552	20	20	3338	3554
Contig1301	1	p2	(TA)11	22	638	659	ACATACTTCTCATTTGACCCT	54234	21	ATCCTCACCTTTGATGCAAT	54971	20	20	617	768
Contig1302	5	p2	(TA)8	16	4316	4331	TACCAACGAAGTAAACCTGG	55018	20	TGCACATATTCCAATCTACCA	54687	21	21	4196	4376
Contig1307	2	p2	(TA)6	12	5552	5563	TGTGTGTCATATTTGGAAGGA	54834	21	GATATGGTTGGATGTGGGTT	55067	20	20	5458	5694
Contig1308	2	p2	(AG)7	14	840	853	AAACAGTTGCTCACTTCTCA	55133	20	GGGTACACTGGTGATGATTT	55029	20	20	818	995
Contig1308	4	p2	(AG)6	12	3080	3091	TTTTCCGAAGTGACTATGCT	54700	20	GTGGAGATGCTTTAGGAACA	55062	20	20	2974	3146
Contig1314	1	p2	(AT)8	16	3752	3767	TTTTCACCAAGTTTAGGGGT	54642	20	TGCTTTGGGCCTACATTAAT	54964	20	20	3682	3861
Contig1330	1	p2	(AT)8	16	5788	5803	TAAGTAGGGAGCATTGAGGT	55224	20	GATCGAGCCTCTCTACAAAG	55106	20	20	5726	5940
Contig1331	2	p2	(AC)16	32	2425	2456	CGCTAATAATCAGGCACATT	53847	20	ACTCTCTAGGCCTCTCAAAA	55171	20	20	2368	2615
Contig1334	2	p2	(AC)7	14	4129	4142	TAGGAGGGAAATCACAGCTA	54926	20	TGGTGATGTTGAGCTGTTTA	54893	20	20	3972	4206
Contig1341	1	p2	(CA)7	14	798	811	TAAATGTCCATTCACGAACG	54069	20	GCTCCTGCTAGAATGAAACT	55149	20	20	769	975
Contig1346	1	p2	(AT)8	16	1957	1972	CCCTTCATGACACGCTAATA	54957	20	GAGACAAGGAGATGCTTGAA	55082	20	20	1920	2134
Contig1349	1	p2	(CA)13	26	1531	1556	AGGTAGCCAGACTAATCCAT	54981	20	TATTCCCTGCATCCATCATG	54937	20	20	1419	1626
Contig1350	1	p2	(AG)14	28	558	585	TCACCCTAACCTAATGCAAC	55042	20	TTCTTCTCTCGCTCTTTACG	54984	20	20	421	637
Contig1358	1	p2	(TA)8	16	2260	2275	GCAGACGATGTTTCCAAAAT	54875	20	GCGAGGTTGGATATCATGAT	55082	20	20	2184	2397
Contig1358	2	p2	(AT)6	12	4242	4253	TCCCGTAAATGGACCAAAAA	55145	20	TATGCTCTCGTTTGACACAA	55041	20	20	4144	4320
Contig1370	3	p2	(TG)6	12	5875	5886	TCGAAACTTTTCTCGTGACT	55001	20	ACGTTGGTGTTATGAGTTGA	54937	20	20	5851	6072
Contig1373	2	p2	(TA)11	22	6036	6057	TCTGCAAAAGCTGGTATTCT	54947	20	CACCCATAAGTTCTAGGAGC	54940	20	20	5925	6091
Contig1380	3	p2	(GA)8	16	5177	5192	TTGGACAAAACCCTCAGAAA	54978	20	AGATGTGACCAGAAAAGTCC	54978	20	20	5047	5239
Contig1389	2	p2	(TA)6	12	1677	1688	AGGAGTATGAATGACACGTG	54907	20	GCAAAGACGGTTAGACTTCT	55423	20	20	1650	1769
Contig1391	1	p2	(AT)6	12	2157	2168	GGATTTTTGCATCAAAATTTGAC	54272	23	CACTCGGGCTCAAATACTAG	55375	20	20	2009	2229
Contig1397	1	p2	(AT)8	16	746	761	TGCTCGGAGTTTTAGAAACA	54937	20	TGTTTGTATCTTTCATCTAACGG	54760	23	23	603	800
Contig1411	3	p2	(TA)6	12	1224	1235	TTTAACCAAGGATCTGGGTG	54926	20	AAGGTACGGAAAACAACCTT	55090	20	20	1087	1318
Contig1411	4	p2	(AT)6	12	3349	3360	TGACCCATTAAGATCGCTTT	54736	20	GCTGAAGGATTGTTCTCTCA	55082	20	20	3299	3498
Contig1419	1	p2	(AG)6	12	2582	2593	AGGGGATGAAGAATGAACAC	55015	20	GGTCCGTTCTGAAGTAAGTT	55034	20	20	2537	2778
Contig1420	4	p2	(AG)6	12	3952	3963	CCAACTTTCTCTCCTCTTCC	55079	20	TCTCAAATTCGACCCCAATT	54926	20	20	3752	3994
Contig1422	2	p2	(AT)6	12	540	551	GACTTTAAAGTGGGATTGCA	53781	20	AGAACCAATCAACTTCCTCC	54943	20	20	450	645
Contig1424	3	p2	(AT)6	12	2738	2749	CAGGGGTGACTCAAATTCTT	55240	20	TATCGCTTTGAGCCTGTAAA	54785	20	20	2629	2859
Contig1424	4	p2	(TA)6	12	4360	4371	GCAAGTGTATTTTGAGCTCC	54974	20	AGAAACTCTCAATCTAAGCCT	53970	21	21	4202	4451
Contig1429	1	p2	(AG)8	16	1245	1260	AGGTGTTTTGACATTCCAGT	55067	20	CTATCTATTGGACACTGGCC	55011	20	20	1197	1436
Contig1461	1	p2	(AT)13	26	343	368	CAAACTCAGAAAACTAACACGA	54945	22	TGAACGAGTACATGATGCAA	55111	20	20	297	534
Contig1465	2	p2	(AT)7	14	5922	5935	CATACAAATTGTTTCCGGGG	54924	20	ACATTGAAATGGGGAAGTGA	54809	20	20	5764	5955
Contig1473	1	p2	(AT)6	12	1187	1198	GTCAAAAGGTCACACACATG	55125	20	CGTGCATCACATATGTTGTC	55189	20	20	1035	1231
Contig1486	6	p2	(GA)8	16	5276	5291	ATGTAAGGTACATCCTCCGT	55339	20	GCATCACTTTCTAAATGGGG	54317	20	20	5200	5331
Contig1494	4	p2	(TA)8	16	1107	1122	TTTAGTCAAGAGGTTCCGTG	55038	20	GATGGACTATTAGTGGTGACA	54470	21	21	988	1231
Contig1494	5	p2	(AT)11	22	3954	3975	TATAAACGGCGGTAGTAGGA	55184	20	CTTCCAGTGCTCGAAAATTC	55007	20	20	3892	4038
Contig1498	4	p2	(TC)9	18	5924	5941	GCGTAGACAGATGAGGTAAT	54395	20	GGTTTATTATGGAGGGCGAT	54957	20	20	5803	6015
Contig1506	1	p2	(CT)6	12	188	199	TAGAGGGCTACCAATGAGAA	54926	20	TATAGCCCCAAACTCCCATA	54943	20	20	132	281
Contig1509	2	p2	(CT)6	12	1435	1446	TTTGTTGTGATGCCATTGTC	55064	20	CGTAACAGTGTTGTGTTGAG	54919	20	20	1399	1530
Contig1510	3	p2	(AT)6	12	3287	3298	GATCCTCCATCATCCTTGTC	54998	20	GTTGCCAGTTGATGTTCAAA	54994	20	20	3108	3323
Contig1520	1	p2	(AT)7	14	1455	1468	TCTTCTGCTTTCCTTGTCAA	54807	20	GGAATTATGCTGAGAGAGGG	54998	20	20	1410	1648
Contig1520	2	p2	(TA)11	22	1998	2019	GTATACGGTATACCCATGCC	54897	20	GAGGATGAGGAACACAAACT	54978	20	20	1880	2081
Contig1534	2	p2	(TG)6	12	2045	2056	TTACTTTTGCAGTGCTGTTG	55027	20	GGCTACTGAAATCCCTTCAA	55029	20	20	1926	2094
Contig1536	1	p2	(AG)6	12	3814	3825	TGTTTTGAGGTGGGAATTGA	55050	20	ATATCGAGAGCAAAAGTCCC	54940	20	20	3721	3884
Contig1544	1	p2	(TA)6	12	2622	2633	AGGACAAGTTTGTTAGCAGA	54511	20	TTCGTATTCCAGAAGCCAAA	54974	20	20	2572	2673
Contig1554	2	p2	(AT)12	24	1575	1598	ACACTTCTTGCATTACTTACG	54270	21	ACAGAATAACAACATGCAAT	51270	20	20	1551	1696
Contig1572	2	p2	(CT)7	14	4850	4863	CGAGATCTCCAACCTTTAGG	54974	20	TTCTCTGCCGAAGAAAATGA	54994	20	20	4757	4918
Contig1580	2	p2	(TC)19	38	2459	2496	CGAAGCGTATTACTACCTCC	55210	20	TAATTACCTCTGCAGCTCTG	54570	20	20	2389	2616
Contig1580	4	p2	(AC)7	14	5210	5223	TGGAAAAACCACATACCCAA	55029	20	ACTACAACGGAATTCTGGTC	55105	20	20	5188	5390
Contig1581	2	p2	(CA)9	18	3540	3557	CTCTGCTTCTTAGATGACCC	54961	20	ACTTGTGATCAGCTCATCTC	54880	20	20	3370	3578
Contig1591	1	p2	(AG)6	12	5175	5186	GACGAAAAAGGAGAGCAATG	55007	20	TCCTCTGTAAGTCTCCTCTG	55012	20	20	5092	5260
Contig1603	2	p2	(TA)7	14	2165	2178	TGGGGCAATATAATATGGACA	54112	21	TGATGTTTTTGGATGCATGA	53731	20	20	2049	2290
Contig1612	7	p2	(TA)7	14	4898	4911	GTACAAAATTGTGCATCGCA	55570	20	CGTGGCAATTATGTGGTAAC	55069	20	20	4862	4987
Contig1619	1	p2	(GA)7	14	5105	5118	GAGGAGAGTCTTCTAGTGGT	55008	20	TCTCAAGTCTCTCCTTCTCA	54527	20	20	4994	5139
Contig1621	1	p2	(GA)16	32	5203	5234	AACCTCCACTACTGCTAGAT	54943	20	AAAACCAAAACCCTAACCCT	54904	20	20	5077	5255
Contig1631	2	p2	(TG)7	14	874	887	TCAACTCTGCTGCTTATTGT	54981	20	TAGTTCCAAACACACACACA	55059	20	20	810	922
Contig1638	1	p2	(TC)7	14	5821	5834	TAGCGTTAGACTTTGAACCC	55118	20	GAGGTTTAGGCTTGGAGTTA	54368	20	20	5636	5854
Contig1641	4	p2	(TA)8	16	1547	1562	ACCAAGTCAAACATTTCACG	54739	20	TAGCCAATGTTTGCACTAGT	54961	20	20	1479	1728
Contig1642	1	p2	(TA)6	12	2079	2090	AGATGCTAGTTGATTGAGGA	53435	20	ATCCTCAACTTTATATCCTCT	50687	21	21	2038	2257
Contig1644	3	p2	(TG)8	16	3803	3818	GAGTCATTCAGTGTGATGGA	54792	20	TTAAAACCATGCTCCAATGC	54810	20	20	3730	3957
Contig1644	4	p2	(AT)13	26	5537	5562	TCATCACCTTTTGTCGTGAT	54994	20	TAAATTGTGCTTTGGGATGC	54810	20	20	5498	5623
Contig1650	2	p2	(CT)6	12	3883	3894	CCTTTCACCTTTTTCACCAC	54991	20	CGGCTGATTTAGATGGAGAA	54944	20	20	3863	4057
Contig1656	1	p2	(TC)11	22	3452	3473	AACCGAAATTAGCTACTCCC	54849	20	TTCTATCAATTGCCGAGTCC	55246	20	20	3325	3526
Contig1660	3	p2	(TA)11	22	4264	4285	ATTTGTGCCTCTTTTACCCC	55891	20	TCATACACCAAATACACGCA	55092	20	20	4243	4462
Contig1667	2	p2	(TC)6	12	485	496	GTCACCTAAAAAGAACGCAG	54951	20	TCGTCTTCTTCCTCTGATCT	55012	20	20	426	556
Contig1667	7	p2	(CA)6	12	5391	5402	TGGTATATGCTGTTGCTGTT	55032	20	ACTCCCATGCCTCTACATAT	55054	20	20	5282	5521
Contig1676	1	p2	(GA)6	12	1741	1752	ATGCTCATCTGTGCAATACA	55123	20	CCAGGCCCTTAGAAATCAAT	55053	20	20	1626	1825
Contig1679	1	p2	(TC)6	12	4577	4588	ATACACCTCAGTACCTCACA	54888	20	AGGTTTGGTGTTGAAGATGA	54772	20	20	4448	4635
Contig1681	1	p2	(AG)6	12	217	228	AGGAAAGTGAAGTATCTAGGT	53003	21	TCAACCTTTCACTCCAACTT	54700	20	20	114	283
Contig1696	2	p2	(CA)13	26	2329	2354	TAGGCTTCAAAATGACTGCA	55256	20	CTCTCTTGGAGCTGTATCAC	54994	20	20	2261	2497
Contig1702	1	p2	(AT)12	24	438	461	ATCTTGGCTGTACACAACAT	54947	20	GGAGGAGAATTTGTGAAGGT	54943	20	20	322	520
Contig1702	2	p2	(AT)8	16	1300	1315	AGCCAAAAAGAAAATGGACT	53524	20	CCCGTGAATGTTTCCTTAGA	55075	20	20	1166	1415
Contig1703	3	p2	(TA)8	16	2953	2968	TGAGATATGTTGTGCATGGT	54725	20	TTAGGGTGTCCATTCAACAC	55265	20	20	2914	3138
Contig1704	1	p2	(TA)8	16	2652	2667	TAAACTCTTCACTTCCAGCC	54991	20	TCAGTGTCCCTTCACATTTT	54772	20	20	2553	2776
Contig1706	4	p2	(AT)6	12	4141	4152	TCCTTTCGCTTTCTTTCCTT	55181	20	CGAGAACTACGATCAAACCT	54951	20	20	4091	4311
Contig1708	2	p2	(TC)6	12	4027	4038	CAAGCCAAACCCTATTCTCT	55015	20	GCGTGATCCAACTACTTAGT	54917	20	20	4000	4191
Contig1714	1	p2	(GA)6	12	259	270	GCCGCATTTTTCTACGTAAA	55013	20	TTTGACACTTTTACCCTCCC	55162	20	20	130	301
Contig1722	1	p2	(TC)10	20	623	642	CGTGGTAAATTGGTTGATGG	54958	20	ACGGGTGACATCTTGAATTA	54372	20	20	561	695
Contig1724	1	p2	(TG)12	24	3022	3045	TGTGACTAAGAGTGTGTGTG	54991	20	GTGGAAATTGGTGAGCAAAA	54961	20	20	2989	3156
Contig1725	2	p2	(TA)6	12	5586	5597	CTGCGAGTATCAAAATTGGG	54760	20	ATTTGCATCACCTTCTCCTT	54898	20	20	5545	5760
Contig1729	2	p2	(GA)7	14	4011	4024	TTTGTTTGGACAATACCCCT	54714	20	AGTGTTGAAGAAGATCCCAC	54978	20	20	3924	4165
Contig1734	1	p2	(GA)7	14	474	487	TTATGGTGGTGTGAAAAGCT	55152	20	TAGAATCAGGCATCAAACCC	55100	20	20	365	587
Contig1739	1	p2	(AG)6	12	2294	2305	AGAGTGCACAGTAACGAATT	55024	20	GACATTCTTCATTGCTGCTC	55063	20	20	2212	2359
Contig1740	1	p2	(AT)13	26	5029	5054	CAGCTTCAGAGTTCAGAACT	55031	20	TCTCTCCCCTTGAAGAGAAA	55068	20	20	4989	5206
Contig1742	4	p2	(AT)7	14	858	871	TGTATTGGGGTTTTCATGGT	54787	20	CGCTTCTTCTTGTCTTCTCT	55144	20	20	803	1008
Contig1743	2	p2	(AT)9	18	500	517	TGAGGTTGGCTTAGGAAATC	55029	20	AATGAACTGGTGCATTTGTG	55051	20	20	466	586
Contig1745	2	p2	(TC)8	16	473	488	TAAGATTAGGGTTGGGTGGA	55100	20	GGATAGCACAAGTGGTAGAG	54974	20	20	346	580
Contig1746	2	p2	(AG)7	14	1387	1400	GGCAAAAATGTCGACATTCT	54875	20	TTGCGTAATTCAATTCGCAA	54905	20	20	1211	1447
Contig1749	1	p2	(TG)12	24	735	758	TCAGCTCTTACATGTTCCAC	55095	20	GCTTTATTCACACTGACGTG	55052	20	20	622	871
Contig1755	1	p2	(AC)6	12	1269	1280	AGAGGACACCAAATCAAAGT	54458	20	GACTGAGCATCGACCTTAAT	54974	20	20	1230	1330
Contig1763	3	p2	(AT)9	18	4244	4261	TCCTCACTTGTTTGTTTGTC	53975	20	ATTTGACCCAAACACCTGAT	55105	20	20	4055	4293
Contig1772	1	p2	(AT)6	12	4844	4855	TTGGTAGACATCTCAAGCTG	54792	20	TGGTATTCTCTAATGCTGGC	54910	20	20	4776	4984
Contig1774	1	p2	(AC)7	14	2595	2608	AAGTAAGAAGTGATGCAGCA	54981	20	TCCAGCTAGAGTTACAGGAA	54888	20	20	2420	2638
Contig1774	2	p2	(AT)11	22	3994	4015	CTTCCAAGCCTAGTTTCCAT	55015	20	TGTATGTGCAGTAAACAGCT	54994	20	20	3923	4123
Contig1775	1	p2	(AT)6	12	5453	5464	TCATATTGCATGCATCTCCA	54868	20	CTAGTAGTAGGAGTGCTCGA	54951	20	20	5393	5592
Contig1776	1	p2	(CT)7	14	4644	4657	TCAAACGAATCTTCAACCCA	55197	20	GATTTGAAACTAGGGCATGC	55011	20	20	4581	4824
Contig1778	1	p2	(TC)6	12	32	43	ACCGTTTAAATTAATCAGCATCT	54686	23	TGAAGGTTTGATGGTGGAAA	55050	20	20	1	228
Contig1778	4	p2	(CT)6	12	1310	1321	GTGACCTACGATTAAGGGAC	54997	20	TTTTTCGAGCTAGAGTGCTT	55024	20	20	1230	1476
Contig1780	1	p2	(AG)6	12	418	429	TGAGCATAGTTGTACTTGCA	54704	20	CAATGCCTGCCTCATTTTAG	55001	20	20	355	601
Contig1783	2	p2	(AG)11	22	2963	2984	AGGTCTTCATACTCGGAAGA	54991	20	TATTTAGTCAGCTTACGCCC	54967	20	20	2885	3060
Contig1786	2	p2	(TA)8	16	5016	5031	AACGTGAGAGGTTAGCATTT	54991	20	TGCAATTTATCCGGACATCT	54807	20	20	4945	5086
Contig1798	1	p2	(AC)7	14	174	187	ATAGAAGGGTTTGTGGTGAC	54957	20	CACACTTGACCTGTTTTCAC	55056	20	20	102	295
Contig1808	1	p2	(TC)9	18	2547	2564	TTGTGTTGAATCTGGTGTGA	55116	20	AGGAAGAGGTAAGGAAGGTT	55030	20	20	2411	2654
Contig1817	2	p2	(CT)12	24	3851	3874	AAGAAGATACTGGGCCAAAG	55015	20	AACCCACTCTTGATACCATG	54722	20	20	3716	3924
Contig1817	4	p2	(CT)9	18	5277	5294	GGCTAAGATGCTACTCCTTC	55041	20	GGTTCTTTCATTCAAACCCG	55172	20	20	5206	5425
Contig1818	1	p2	(AT)13	26	4812	4837	CCGGAGAACTTTCCAGTTTA	55004	20	ACTAAATGCCCCAACAGAAA	55118	20	20	4750	4864
Contig1822	2	p2	(AC)6	12	2923	2934	CAAGATCAGGATGCAGGTTA	54828	20	TGTTAGAACTGCAGAGACAC	55057	20	20	2848	3066
Contig1832	2	p2	(TC)7	14	4393	4406	ATCTTTTCCGAACCTCGTTT	55294	20	GCGTTTGTTTTGAGAGAGAG	54971	20	20	4288	4443
Contig1837	1	p2	(TA)10	20	823	842	CTACATTTACGTGTCTCGGT	54964	20	ACCTCCTTTTAAGAGTGTGC	55281	20	20	707	947
Contig1837	2	p2	(AT)6	12	1465	1476	GCACTTCTGCTTCATTTGTT	55080	20	GGTGCACAATATACCCTAGG	54991	20	20	1390	1608
Contig1840	1	p2	(AT)6	12	2787	2798	AAAGGCGTTAGAGATTTTGC	54586	20	CGGAGTGTGAGTAATTAGCA	54921	20	20	2748	2988
Contig1847	2	p2	(TA)12	24	582	605	TTGGAGTATTGGTTCTTGCA	54858	20	AAACGGAGGGAGTAGTACAT	55266	20	20	381	629
Contig1851	3	p2	(TG)12	24	4256	4279	TTAAGTTATAGGCGGCTGAC	54967	20	TGTGGGTATTGTAGTCTTGC	55075	20	20	4232	4454
Contig1856	1	p2	(AT)6	12	201	212	TATATTGTGGAGTGAACCCG	54562	20	ACGTGACATTACCATGACAA	55008	20	20	156	273
Contig1866	1	p2	(AG)6	12	5273	5284	AACCCCAGAACCTAAAACTG	55148	20	TTCTCCACCTTCTGCAAAAA	55377	20	20	5093	5341
Contig1876	1	p2	(AG)9	18	2170	2187	AGCCAGTATATCTCACCACT	55016	20	AGTCCTTTGAGAGCTGAAAG	54998	20	20	2124	2348
Contig1885	1	p2	(AT)6	12	785	796	TTACACCAAACTTAGGTCGT	54245	20	TCATCATGACACATGTGGTT	54950	20	20	710	884
Contig1885	2	p2	(TA)7	14	2926	2939	CGCCGACCTAAAATTCATTC	55167	20	GAGTTGAGTCACCATAGTCC	54904	20	20	2877	3082
Contig1889	1	p2	(TA)6	12	1186	1197	CAACAAATATGCTGCTGTGT	54865	20	TGAACATATTGTTTGCAGCC	54844	20	20	999	1247
Contig1889	2	p2	(AT)8	16	2044	2059	TGGTTGTGTTTAGCTAGCTT	54889	20	CGTTTGAATAATTCGTCGCA	55145	20	20	1971	2218
Contig1889	3	p2	(AT)15	30	3346	3375	ACACATGTCAAGTTGTGGTA	54821	20	CGACGCACGATCTAACTAAT	55525	20	20	3308	3548
Contig1891	1	p2	(AG)9	18	5450	5467	TTGTTAAGCATTTTCTCGCC	54888	20	CCTACGCAACACCCTATATC	55137	20	20	5314	5556
Contig1899	1	p2	(TA)10	20	754	773	AATTGTATAGTGAACCGGCA	54750	20	TTCTGTAGTTCCTGTTGCTC	55024	20	20	715	895
Contig1901	1	p2	(GA)6	12	468	479	TTAGAATTGCAGCAACAACC	54774	20	ATCACATGGGTCCACTTTTT	55105	20	20	301	519
Contig1920	3	p2	(CA)7	14	3835	3848	AACCCTTAGTTTTGGCTTGA	55046	20	AGTACACCTGACACTTTTGG	55214	20	20	3765	3975
Contig1924	1	p2	(TA)8	16	4068	4083	ACCCCTAACCTTTCACCTAT	55083	20	TCATCTCAAAAGGATGGAGC	55120	20	20	3944	4110
Contig1927	2	p2	(CA)6	12	131	142	TGGATACACATACACACACA	54012	20	GTCTTCCCCTTTAGGTCAAG	55059	20	20	109	243
Contig1940	1	p2	(AT)6	12	3843	3854	ACTAGCCACAATCAGAACAG	55082	20	GGTTTTGTATTGTGGGGGTA	55214	20	20	3747	3940
Contig1943	2	p2	(AT)6	12	2686	2697	AATTTGAGCACAACTTCGTC	54839	20	ACCTTTGCGTCTTACATCAT	55062	20	20	2606	2847
Contig1945	4	p2	(CA)7	14	4925	4938	ACCGCAATCATAAGCAAGTA	55146	20	ATGACTGGGCTAAACTGTTT	54840	20	20	4755	4984
Contig1949	3	p2	(AG)6	12	4370	4381	CCCCTTTATTTATAGGGGGC	54888	20	CTCAAACAAAACCCCAACTC	54991	20	20	4266	4447
Contig1958	2	p2	(AC)6	12	2348	2359	TAACAAGCCTAAAACTCCCC	54937	20	GTGTGGGTAAAGGAGATGTT	54957	20	20	2256	2486
Contig1959	1	p2	(TC)7	14	2526	2539	CAAATGAAGATCCTTGTGCC	54931	20	GGGTCTACTTCAACTTGAGG	55092	20	20	2406	2565
Contig1961	1	p2	(TG)6	12	2765	2776	TGGCATATGCAATACTTGGT	55070	20	TGAAATTACTCAAATGCCCT	52703	20	20	2718	2953
Contig1962	1	p2	(CA)6	12	1674	1685	GTACTGCTGTCATTAAGCCT	55162	20	GCTGATGCCAGTACTCATAA	54944	20	20	1577	1759
Contig1962	3	p2	(AT)10	20	3072	3091	TTTTCCCCACCCAGTAAAAT	54678	20	GCTAGATAGAAAAGTTGCACA	53945	21	21	2915	3144
Contig1963	2	p2	(AC)9	18	4140	4157	AAGGGACCTAGACCTACATC	55026	20	GTACTCATGAGCGGTTATGT	54987	20	20	3968	4182
Contig1965	2	p2	(TA)6	12	1773	1784	GAACTCCTTTGTTTCATGCA	54402	20	CAAGGACATTGAAGTTGTGA	53740	20	20	1728	1893
Contig1999	3	p2	(AT)6	12	5501	5512	GCAGTCAGAAGTTAAGGGAA	54991	20	GCAGCTTTCTGTTACTCCAT	55742	20	20	5329	5547
Contig2004	1	p2	(TA)12	24	3715	3738	CAACGTAGCACTATGGTGTA	54934	20	AGGAGTCTTTATGCACAAGG	55049	20	20	3575	3765
Contig2009	1	p2	(CA)6	12	2420	2431	GCAGTAGCGAGCAATTATTC	54971	20	AAAAGCTCCGGGTATGTATC	54920	20	20	2292	2536
Contig2015	1	p2	(AT)7	14	899	912	GATATCATCAGAAGGCTGCA	55001	20	CTGCTGTTTGTTTTCCTTGT	54911	20	20	751	981
Contig2026	1	p2	(CT)7	14	1581	1594	GTGATACTTGAGGCTTTCCA	55062	20	CTCTTATACCACAGTTCGGG	54987	20	20	1501	1722
Contig2034	1	p2	(GA)7	14	1332	1345	ATGCATCGTTTAGTCCCTTT	55029	20	ACCCATGAAGAAAGGATTCC	54981	20	20	1244	1416
Contig2035	2	p2	(AC)7	14	3895	3908	ATAATCGTGCTGGTCAAACT	55062	20	TGGACGTGTTTCCGTATTTA	54743	20	20	3832	4014
Contig2037	2	p2	(AT)6	12	4690	4701	ACGGGGTCAAAATCATTACA	54940	20	CAAAATGTCACGTGAAGGTC	55235	20	20	4547	4729
Contig2050	2	p2	(AT)13	26	4665	4690	TGATCAGTGCAGAATCTACG	55011	20	ATCTCAGCTGTTGGTTTGAT	54933	20	20	4542	4789
Contig2052	1	p2	(CT)10	20	212	231	AAGCAATCCCAAAACCCTAA	55085	20	TAATGGTAGATAGTCGGGCA	55128	20	20	180	349
Contig2073	4	p2	(TA)6	12	2548	2559	TGTCATTCAAAGCATGTTCG	54912	20	TCCTTCTTGTAACCATGTGG	54961	20	20	2411	2610
Contig2079	2	p2	(TA)7	14	4092	4105	GAGAGTGAGAGGGAGAGATT	55067	20	AGAGCGAGCTGAATACTTTT	54789	20	20	4056	4218
Contig2091	2	p2	(TG)6	12	525	536	AAAGTGCTAGGGTTTGAGAG	54978	20	CCCCTTTTCCCTCTTTTCTT	55102	20	20	371	601
Contig2093	3	p2	(GT)6	12	591	602	GTGGCAATTCACACATATGG	55014	20	AGGGCGGTTAAGTATAGACT	55039	20	20	528	628
Contig2097	1	p2	(TA)6	12	4190	4201	ACTTGCAAAAATGTGAGTGG	54981	20	TCCACTCATCTTTGATGGTG	55052	20	20	4075	4268
Contig2102	1	p2	(AT)6	12	4054	4065	ACCATCACCATCGTATTCAG	54944	20	TGCTTATTATGGGATTAATGTGT	53834	23	23	3924	4157
Contig2104	2	p2	(AT)8	16	3978	3993	TCATCCTTGTCGCAACATTA	55079	20	AGCTTGATTGCTTGCTAATT	53819	20	20	3837	4046
Contig2114	3	p2	(AC)8	16	4351	4366	AACCAAGTCTAGACCATCCT	55137	20	TCTAGGCAGTTTGGTAGAGA	54888	20	20	4306	4495
Contig2122	2	p2	(GA)6	12	3015	3026	TGATGAGCAAGAAGGAGATG	54849	20	TCTGTGCACCAACATTATGA	54964	20	20	2937	3154
Contig2143	3	p2	(AT)8	16	3039	3054	AGCAAACATTGTTTTGCTCA	54880	20	ATTGGCTTCTACGGTTTCTT	54957	20	20	2873	3116
Contig2144	1	p2	(TG)11	22	23	44	TGTTTTTCGATCTATGCTCA	52643	20	ATCAAACCGATTTCAAACCG	54888	20	20	2	194
Contig2144	3	p2	(AT)9	18	1397	1414	TTCGGGTAGTTAAACGGTTT	54927	20	CCAAAGGATGAGGTTCTACA	54357	20	20	1202	1443
Contig2150	5	p2	(AT)6	12	1154	1165	ACTCCACTCTAGAAGACTTGA	55096	21	CCGGTCAAAATGATGCAAAT	55201	20	20	1073	1282
Contig2152	3	p2	(AG)9	18	1132	1149	GGGGAAAGTAAGATACTCCG	54662	20	GTCACTACCGAGGGAAAAAT	55072	20	20	1086	1291
Contig2155	1	p2	(TC)12	24	1460	1483	AGAGGTTAAGCTGTTTCAGG	54978	20	CCTTTCTTGCAATCTCCTCT	55035	20	20	1429	1632
Contig2155	2	p2	(CT)12	24	2391	2414	GTGCTGAAGAGGAGTTACAA	55024	20	ATTATGGGGTACATGAGGGA	54928	20	20	2324	2507
Contig2159	3	p2	(TG)17	34	4871	4904	TTAGCATTGCTGATTGTGTG	54579	20	AAATTCCGCGAAAATCTGTC	54987	20	20	4847	5060
Contig2170	3	p2	(TG)8	16	3882	3897	GTTCAACACATTGTCCGTTT	55037	20	GGAAAATGTGCAGAAAACCA	54961	20	20	3832	4026
Contig2185	3	p2	(TA)8	16	4487	4502	CAACAGTTAGCAGAGCAAAG	54928	20	AAGCCGCTTTTCTTGTAGTA	55004	20	20	4390	4589
Contig2199	4	p2	(AC)9	18	3495	3512	CCTGCGACAAGAAACTTTTT	55024	20	TTGTGAACAGGGAGAGAATG	54981	20	20	3401	3616
Contig2202	2	p2	(CA)6	12	3804	3815	TCGAAGAGGACAAATACACC	54817	20	TGAGTATTTGCCACACTTGA	54893	20	20	3755	4001
Contig2209	1	p2	(AG)10	20	1276	1295	GTGATACGGACCATGATAGG	54837	20	GCCTTCGACGAGTATTTTTC	54848	20	20	1221	1404
Contig2209	2	p2	(CT)8	16	2459	2474	GACCTCTCAAGTATCACCAC	54904	20	TTAAATACAGGTTTGGGCCA	54801	20	20	2319	2506
Contig2211	3	p2	(GA)7	14	5248	5261	AGGTGACTTGGTTTGAAGAG	55201	20	CCCACGCTTTTCTCTTTTAC	54918	20	20	5167	5291
Contig2239	1	p2	(AC)8	16	2453	2468	TTCGCTGCATTGTACATACA	55481	20	TGACCTATTGGACCTTGCTA	55537	20	20	2424	2647
Contig2240	1	p2	(AT)7	14	3848	3861	ACTGTGACCTTGTGTTTCAT	55100	20	TGTCGTAGAATATTACGGTGG	54984	21	21	3737	3969
Contig2253	2	p2	(AT)6	12	1561	1572	GTATTCTTAGCCTTCCCCAG	54906	20	ACTCGAGTCTAGCTACAACT	55055	20	20	1432	1638
Contig2259	1	p2	(CA)8	16	1438	1453	CCTAAACGGAATTGAACAGC	54987	20	TCCATTTCCTAAACTTGCCC	55598	20	20	1342	1500
Contig2260	2	p2	(GA)8	16	1966	1981	ACGGACTTCTAGGCAAAATT	54957	20	AAAATTTGTCTCCCACCCAT	55071	20	20	1897	2122
Contig2266	1	p2	(AG)7	14	279	292	GGGAATAACAAGGCGAGTAA	55156	20	TCGAATCTGAGTCTGAGTCT	55045	20	20	215	402
Contig2267	3	p2	(TA)7	14	3490	3503	ACACAGCAAATTCATTCAGC	55150	20	ATTGATGTGGTAAACTGCCT	54912	20	20	3324	3571
Contig2267	4	p2	(AG)11	22	4894	4915	AGGGAAAAGGATGAAACCAA	54700	20	AACGAAATCAAGCTGTGTTG	55125	20	20	4868	4970
Contig2268	1	p2	(AG)7	14	2240	2253	CGACCAACCAAAGGTAGTAA	55018	20	TCTTTAGGCCGACTTGAAAA	54903	20	20	2052	2275
Contig2280	2	p2	(AT)7	14	2674	2687	GAAGGAATGACTCACCCAAT	55015	20	ACCCTGTTAATGGTGTAACC	54937	20	20	2631	2742
Contig2280	4	p2	(AT)9	18	3419	3436	TGGATAAAGTTATGCACACA	52478	20	TGTGTATTTGTGTGCATAAC	52096	20	20	3280	3456
Contig2280	5	p2	(AT)9	18	3530	3547	AGTTATGCACACAAATACACA	53741	21	ACCTTAACATGTGATAGCTCA	54355	21	21	3436	3666
Contig2283	1	p2	(AG)8	16	4594	4609	AATTGCATGGGAAAGAGGAT	54936	20	TGTATGCTCCTTTATCCACG	54957	20	20	4529	4773
Contig2286	2	p2	(AT)7	14	4220	4233	TGCACTTCATGTTTCTGGTA	54893	20	AGTTGGTCTTCATCTGACAC	55011	20	20	4094	4327
Contig2292	3	p2	(AG)9	18	4727	4744	AACTTGTTCAACCCAGTTCT	54995	20	AAATGGACAAATTGCACAGC	55706	20	20	4671	4836
Contig2294	1	p2	(AT)14	28	3179	3206	AGAGGGAACAAGACAGGTAT	55137	20	ATAACATTGCACCAAAAGGC	55098	20	20	3135	3266
Contig2307	3	p2	(TA)7	14	1830	1843	ATTTTTAAGGTGGCCTACGT	54937	20	TAGGAGGGTGTGTAATGTGA	55168	20	20	1776	1918
Contig2309	1	p2	(TC)6	12	302	313	ACATGTGCGCTATATGTCAT	55014	20	CCAGAATCACCGAGAGAAAA	55095	20	20	107	351
Contig2321	2	p2	(TC)6	12	4602	4613	TGTGGAAAGCTACTCTCTCT	55204	20	AAAAATTTCGGGTGAGAAAA	51710	20	20	4387	4634
Contig2326	1	p2	(AG)8	16	4346	4361	GGTGGGTTCGGTTTATACTT	55052	20	GCAACATTTCCTTATTGGCA	54810	20	20	4234	4388
Contig2332	3	p2	(AC)9	18	3382	3399	AGTGAGGGCTTAATCAAAGG	55015	20	CTTGCAGTGACTTGGGATAT	55120	20	20	3360	3534
Contig2338	1	p2	(TA)6	12	4227	4238	TCAATCTAAACAGCAAGCAA	53407	20	GTTCATGGGATCATATGGGG	55311	20	20	4205	4373
Contig2343	1	p2	(TG)18	36	3423	3458	TGTGCCCGTCAACTAATAAA	54988	20	AGAGAGTAACAGCCTCAAGT	55499	20	20	3344	3578
Contig2344	1	p2	(TA)7	14	659	672	CAGGTAACAGGTACAGTAGC	54917	20	TGAAAACGCCCATTGAAAAA	54873	20	20	508	730
Contig2359	2	p2	(AG)6	12	2609	2620	ATGACAAGGCCAAAAGAAGA	55138	20	CACTTCACAAAACCCAACTC	55024	20	20	2530	2722
Contig2372	3	p2	(AG)8	16	4799	4814	AGCTTTGCTCTGATACCAAA	54947	20	ACTCCCCTTCCTCTATTCTC	55012	20	20	4627	4838
Contig2382	3	p2	(CA)6	12	3650	3661	ACACATGCTACCACTTATCC	54839	20	GCGTATACTTTCAGCCTTTC	54519	20	20	3591	3697
Contig2385	5	p2	(TA)10	20	5077	5096	ATGAGTGTGCTTCTGGAATT	54933	20	CATTTTGGTAAAAGATCCCGA	54164	21	21	4957	5179
Contig2390	1	p2	(GA)7	14	2055	2068	AGACGAAAGAGGAGAGAGAA	54940	20	CTGATGAACAATTCCCTCCA	55018	20	20	1896	2134
Contig2406	1	p2	(TA)6	12	3444	3455	AATAGTTCGAGCAGCATAGG	55044	20	TCATCTCGAACCACAAACAT	54994	20	20	3423	3558
Contig2415	5	p2	(TA)7	14	2347	2360	ATCTCACCAACTTCACTTCC	54978	20	CATGGTCAGTGGTCCAAATA	55032	20	20	2268	2470
Contig2418	2	p2	(AG)6	12	549	560	CAGTGGTTGTGGTGTTTATG	54809	20	AGGATTGGAAAATGGGAGAG	54671	20	20	436	641
Contig2419	3	p2	(TG)6	12	4591	4602	CCAATGGTCAAACCCTCTTA	54926	20	GGTCCTTCTTATGGCATTCA	55100	20	20	4519	4627
Contig2421	2	p2	(AC)12	24	1640	1663	AAAGCACGACATCAGATGTA	54806	20	TGGAGTTACTAGCTACACGA	55052	20	20	1610	1844
Contig2434	6	p2	(AT)8	16	4282	4297	TAATGACCTAACCCCCTAGG	54974	20	CCCTTGTTTTGTTTGGTTGA	54789	20	20	4188	4390
Contig2438	3	p2	(AC)6	12	4001	4012	CGCAAGTGCAATAATTGGAT	55014	20	AGTCAGGGTTTCATATTGCA	54617	20	20	3936	4075
Contig2440	1	p2	(TG)7	14	484	497	TGGTAAAGCGTCATGAATGA	55079	20	CTTTTCACTTGTCCCCACTA	54889	20	20	390	569
Contig2448	1	p2	(TA)8	16	3423	3438	AAGGCCTTCAAGTTCTGAAA	55067	20	ATCAGTTGCTTGGTAAACCA	55152	20	20	3338	3540
Contig2469	2	p2	(TG)7	14	2522	2535	TCGTTAGGGACCAACAATTT	54868	20	TGTAAATGGGTTGGATCCTG	54998	20	20	2482	2713
Contig2475	2	p2	(AT)9	18	2607	2624	GCTCCACAACAACAATTCAT	54760	20	CCTTATCTTCAAGGCCAACT	55015	20	20	2470	2686
Contig2475	3	p2	(AT)6	12	4020	4031	ACCAAGATTTAGAGGCATCA	54006	20	TATGGTCTACTGTGCTCAGA	54995	20	20	3873	4119
Contig2476	1	p2	(AG)7	14	315	328	TGGAGGTCGAAAGTTTAAGG	55004	20	TCGTCCTACCTCTCTTTCAT	54991	20	20	278	460
Contig2489	1	p2	(AT)6	12	3169	3180	AGGTAAGTTGTCCACTGTTG	55214	20	TTTTTAGGCGAGGAGAACTC	55105	20	20	3015	3259
Contig2491	1	p2	(GA)6	12	44	55	CCCCTAAGTGTGCTTGTTG	56124	19	TGTTTATGGCGAGAAGTGAA	55008	20	20	13	241
Contig2498	2	p2	(CA)9	18	2623	2640	AAGCATACTGAACCACAAGT	54875	20	TATGGAACCATGAAAGCCAA	54895	20	20	2541	2714
Contig2503	2	p2	(AG)6	12	4684	4695	CACTAATGGCGGAATTTGAC	55056	20	GTGTAACAAAATGGCAGAGG	54875	20	20	4528	4759
Contig2506	7	p2	(AG)6	12	1986	1997	AGCGTGAACAATAAAAAGTCA	54346	21	TTCTTTCCCACAATCCAGTC	55253	20	20	1837	2065
Contig2506	8	p2	(TA)8	16	2341	2356	TCTGTACTTCTGTACTCCGT	54967	20	CATTTTGGACGGATTTAGGC	55024	20	20	2314	2489
Contig2509	2	p2	(AT)6	12	336	347	TGCTCTACGTATCGAGAAAG	54483	20	AAAATGCCTTAATGAAGCGG	54911	20	20	223	461
Contig2511	2	p2	(AT)7	14	4886	4899	CGATACAAGCCTCAAGAGAA	54907	20	TCACTAGCGAAGTTATGCTC	55021	20	20	4858	5061
Contig2515	3	p2	(TC)7	14	4632	4645	CTTTCTCAAGAAAACGGCAG	55223	20	CCTTTTCTGACGTAGGTTGA	55038	20	20	4611	4803
Contig2519	1	p2	(TC)6	12	1970	1981	TTGACACGTTTCCTTTTTGG	54938	20	TGGTACTGTACATGCAAACT	54597	20	20	1860	2067
Contig2526	1	p2	(GA)15	30	3094	3123	AAAGTTCGGACTGATTTGGA	54889	20	TGTGCTCTTTTTACTTCCGA	54937	20	20	2991	3199
Contig2529	1	p2	(CT)7	14	1351	1364	TCCAAAAACCCTCCCAAAAT	55280	20	GAGGGAAAGAAAGTAGAGAGAG	55043	22	22	1238	1391
Contig2547	2	p2	(TC)13	26	120	145	TTTACAAGTTCTGTGGCTGT	55113	20	GTGGGGAAGAAAGAAGTCAA	55181	20	20	80	299
Contig2547	4	p2	(AT)8	16	4715	4730	CAAATCAACTTGGGAGCATC	54931	20	CGAGATATTGAGCCGATCAT	54928	20	20	4647	4823
Contig2551	1	p2	(AT)7	14	3381	3394	TTCTTTCAAGATTGCACACA	53632	20	TTTTACCTAACATCGGGCTC	55156	20	20	3361	3503
Contig2555	2	p2	(TA)7	14	2442	2455	AAATTGCCAAAATACCCTGC	55065	20	CTCGAACTTTGTCCTGAAGA	55057	20	20	2379	2601
Contig2567	1	p2	(AT)6	12	1268	1279	AATTGTGGCCATGAATGTTG	55088	20	TCTGTGTTGCATCTTACATG	53629	20	20	1165	1346
Contig2571	2	p2	(AC)7	14	588	601	AATGGCTAAATACTCGGGTC	54920	20	AGAAGGTGCTCTAGATGTCT	54964	20	20	428	662
Contig2586	1	p2	(AT)6	12	298	309	CGTGCATAGGTAAGGATGAA	54957	20	ACCTATGCACGGTTTATCTT	54439	20	20	262	457
Contig2588	1	p2	(TG)15	30	1940	1969	TTACGGACTTTTCGCACTTA	55064	20	ATCTTGTGATTTGCGTGAAC	54908	20	20	1859	2101
Contig2590	1	p2	(TA)7	14	1906	1919	GATACATTCCTTTTGTGCGG	55056	20	ATTATTCCATCTGGTAGGGG	53503	20	20	1730	1939
Contig2603	2	p2	(TA)8	16	4744	4759	TTGAGGATGTAAATGGTGGG	54998	20	TCTCATCCTTCTCATTTGACC	55017	21	21	4585	4780
Contig2615	2	p2	(TA)7	14	427	440	GAAGCTGACCTTAACAGACA	55024	20	TGCAGTCCATACTACAGAGA	54995	20	20	397	562
Contig2615	3	p2	(TG)12	24	4117	4140	GGTGTCTGAATATCGCTGAT	55044	20	TTAATGTACACAGTGGAGGC	55075	20	20	4000	4218
Contig2615	4	p2	(TA)11	22	4866	4887	AGGCTGTTAGTTGTGTAGTG	55024	20	TTCTAGCAAGGGCATTATCC	54875	20	20	4808	4999
Contig2619	2	p2	(GT)6	12	1735	1746	TGGCATATGTGTCATAAGCA	54811	20	AGAGTCACATTATTCGCACA	54806	20	20	1660	1778
Contig2619	4	p2	(AT)6	12	4484	4495	CGCCCTCTCAAATATGCTAT	55082	20	TCACTCTACGGTAAAGGAGT	54933	20	20	4415	4522
Contig2630	2	p2	(TA)8	16	2980	2995	GTGCACTTAATTTTGGGACG	55567	20	TACGTAATACTCCCTCCGTT	55100	20	20	2954	3193
Contig2634	1	p2	(AG)6	12	637	648	AATCAAGCCCTAGGAGAGAT	54967	20	GGATTTGGCCCAATTCAAAA	54964	20	20	593	764
Contig2642	3	p2	(TC)6	12	1831	1842	CTCTTACTCCTCCTCTCCTG	55476	20	CGAATTGTAGCGGTTTTCAA	54935	20	20	1802	2036
Contig2657	1	p2	(AT)11	22	2398	2419	CCAATTCTTAGCTGGACAGT	55049	20	AAACTACAAGAAGTGTGGCT	54804	20	20	2291	2494
Contig2660	1	p2	(AT)11	22	4450	4471	TGCAAGGTTTCTAGTTGACA	54821	20	TGGTGTGCTCCATTTATTGA	54930	20	20	4426	4563
Contig2662	4	p2	(CT)6	12	5037	5048	TACATTTGTGAGAAGGGAGC	55062	20	AGAGAAAGTGAGAGTAGAGAGA	54809	22	22	4901	5075
Contig2669	1	p2	(TA)10	20	68	87	CACATAAAGGGGTTGTCTCA	54961	20	GCAATGGCATAATGTATCCG	54977	20	20	33	196
Contig2674	2	p2	(AT)10	20	485	504	GGTCAAACTGTTGCATTTGA	54994	20	TTGGACATGGAATCAGATGG	55090	20	20	427	671
Contig2695	1	p2	(TA)8	16	1873	1888	TTCTCATTGGATCCCAACAC	55324	20	AGTGGGCATAGAGGAGTATT	54981	20	20	1852	1953
Contig2701	1	p2	(AT)10	20	4646	4665	CAAATTTGGGCCGTTAGATC	55024	20	GTTTTCCTAACGGATCCCTT	55039	20	20	4547	4688
Contig2709	3	p2	(TA)6	12	1320	1331	TTTCCCTCCATAGTTATATACA	51133	22	GTCATGTATGACGCTATATAA	50464	21	21	1234	1475
Contig2721	2	p2	(TA)6	12	4858	4869	AAGTGGATGAGTTCGTTGTT	55214	20	GGTTGGGTATCACAAAGACT	54957	20	20	4738	4961
Contig2727	1	p2	(AC)8	16	4002	4017	TACAGGTCAAGCAATACCAC	55075	20	ATTACCTTTTTGCCAAGCAC	55028	20	20	3951	4067
Contig2731	1	p2	(AT)11	22	4569	4590	ACCCGTGTAGGATAAAACAC	55085	20	GTAACCTGCTGTACTCTGAG	54938	20	20	4513	4641
Contig2734	4	p2	(TA)14	28	1710	1737	TGTGGTAGCAGTTTACAACC	55598	20	CATCATCTCAATGTACATCACA	54013	22	22	1560	1772
Contig2744	1	p2	(AT)6	12	1369	1380	TTCTTAGGCACAATTCCTCC	55029	20	GCAGCGGAATATATCAAGGA	55095	20	20	1231	1480
Contig2746	2	p2	(TA)6	12	4417	4428	TTACACAAGTCATGATGGGG	55032	20	ACTTCTAATTGGATCCCAACC	55246	21	21	4235	4449
Contig2764	1	p2	(GT)15	30	2503	2532	GCAGAAGGAACACTAAAATGT	54395	21	TTGAGTAACCATCGCTCAAA	55008	20	20	2467	2663
Contig2765	2	p2	(AT)6	12	3463	3474	AAAGGAGGAACTTGACAGAC	54906	20	ATTGGTCTCTCGGTTGTTTT	55181	20	20	3324	3556
Contig2773	4	p2	(TA)8	16	1521	1536	AAACCCTAAACCCTAAACCC	54794	20	AATTAGTGCCATGTCCCAAT	54950	20	20	1340	1570
Contig2784	2	p2	(TC)8	16	4533	4548	TTCTCTCTATCTCCCTCTGC	55152	20	GAACTTGAGGCTACTCTGAG	54924	20	20	4494	4720
Contig2789	3	p2	(TA)11	22	3503	3524	ATTGGCCCATTAATCCAGTT	54915	20	GTGCAAAGCTTCTGCATTAT	54931	20	20	3377	3565
Contig2798	1	p2	(AT)6	12	4415	4426	GCAGGGGTGTGATAGAGATA	55807	20	GCCCTTGTTGTAAGATTGTG	54875	20	20	4244	4480
Contig2803	1	p2	(TC)7	14	95	108	GGGTTTACGAAACAAAAGGT	54321	20	GAGGTCTTGGAGTCTCATTC	54890	20	20	0	219
Contig2808	1	p2	(AT)8	16	1312	1327	ATAAGGGGTGTGTTATCACG	54853	20	GGGAGTTTAAAGGTTGGACA	55162	20	20	1260	1377
Contig2808	3	p2	(TG)7	14	2816	2829	TCGCGTGCATATAAGACTAG	54918	20	TGGTTCTGTAATTGGGTGAG	54961	20	20	2789	2906
Contig2821	2	p2	(AT)11	22	2817	2838	CAATGTAACACCCTCTGGAA	54961	20	ACACTTGTTCTTGTGTGAGT	55062	20	20	2677	2888
Contig2828	3	p2	(TA)6	12	4787	4798	ACCTTCGTCTCATGTTGAAA	54923	20	TAAGGGGGAGTTCTCACTAG	54957	20	20	4597	4835
Contig2846	2	p2	(TC)7	14	4761	4774	GGTTCTCAACACCCTATTGT	54957	20	GGAAGGGAGACTTGAAAGAG	55079	20	20	4684	4846
Contig2848	1	p2	(TA)6	12	3576	3587	GTTATCTTTCATCGCTCCCT	54940	20	GAGACTTTTTGGGGAGTGAT	54943	20	20	3537	3692
Contig2864	2	p2	(TG)6	12	547	558	CCGGTTCCATTCAACTCTTA	55075	20	GTCCACACTTCCAGAAGATT	54978	20	20	472	694
Contig2866	2	p2	(AT)12	24	2266	2289	CCGTTTTAGGACAATTTCGG	55000	20	AGAACCACCCATTTTCTGTT	55033	20	20	2197	2396
Contig2878	1	p2	(TG)6	12	380	391	AGCTCTTATAAAACTTCCCACA	55079	22	GGTTCTTCCTTCGTCACATA	54817	20	20	244	490
Contig2879	2	p2	(GA)6	12	2213	2224	ATAGTAGAGTTGGAGCCTGT	54943	20	ATATAGTCCAGTTCCCCACA	54890	20	20	2160	2350
Contig2880	1	p2	(AT)11	22	1903	1924	AAGCTGAAAGAACTGCAAAC	55011	20	AGGCAATGGCTTGAGAAATA	54984	20	20	1865	2100
Contig2886	3	p2	(AT)6	12	704	715	ACCTAGTCAACTTCTCACCA	55411	20	CGTCTCACGAAAAATTGTGT	54886	20	20	638	758
Contig2901	1	p2	(TC)6	12	4781	4792	GTTGCATACCAATTGCATCA	54914	20	CATTTGTTATGGGCACAAGA	54146	20	20	4655	4868
Contig2921	2	p2	(GA)6	12	4892	4903	ACGGGTTTTGAAGATGGTAA	54868	20	CTCCTTTGGTCTTGTGAAGT	55201	20	20	4816	4926
Contig2923	4	p2	(AT)10	20	3086	3105	TTGCCACATTCTCTGTCATA	54360	20	TAGGCTTTAGCTGATGAACC	54839	20	20	2921	3168
Contig2929	1	p2	(AT)6	12	1088	1099	TGTCAATTCCAGTGTGTAGG	54994	20	TTCACTCCATCCCTTAATGC	55100	20	20	1006	1255
Contig2930	2	p2	(AG)17	34	2368	2401	TGGTCATGGAATAGAAATGCA	55253	21	AGGGGTTGAATCATTATGTGT	54853	21	21	2344	2587
Contig2931	3	p2	(TA)6	12	1587	1598	CAGTCAAAGGCATCAACATC	54964	20	AAGGGGATGAAGGGAGTAAT	55143	20	20	1465	1691
Contig2949	8	p2	(AT)6	12	2046	2057	CCATATCATCCATGCATCCA	55008	20	ACCATTTTCACCCTTTCCTT	54998	20	20	2001	2225
Contig2949	9	p2	(AT)7	14	2623	2636	GAAATTGACAATGAGCGAGG	55076	20	ATACATCATCAGTTCGAGGC	55044	20	20	2497	2722
Contig2951	1	p2	(TA)6	12	50	61	TCCATCCATAATTATGTAACCA	52327	22	AAATCGTCATTGGGACTGAT	54722	20	20	14	225
Contig2973	2	p2	(TG)11	22	643	664	GATCCACAGGTCAAACTTCT	54978	20	CCCTATGTCATTTCCAGGAG	54896	20	20	605	828
Contig2977	1	p2	(TA)13	26	780	805	TGCTAGCTTCCTGCAATTAA	55032	20	ACTCCTTGAATTCTTGGCAA	55138	20	20	723	916
Contig2977	2	p2	(TA)6	12	2055	2066	GAGCACACTACATCACAAGT	55414	20	CTAACCATCATGCGAAGAGA	54977	20	20	1989	2170
Contig2977	3	p2	(TA)13	26	3535	3560	CGACATAACCATCTGCTGTA	54991	20	AGTATGTTCCCCTCGAGTTA	54971	20	20	3433	3652
Contig2982	1	p2	(AG)6	12	2429	2440	AGATAAAGCCTCCACCAAAG	55015	20	CTTCGCATCATCTTTTGCAT	55034	20	20	2256	2502
Contig2983	4	p2	(GA)7	14	4737	4750	GTGACTTTCATGGGGTAGTT	54957	20	TGATACCCTGCAATCTCCTA	54998	20	20	4591	4791
Contig2988	2	p2	(GA)12	24	4021	4044	GATTTAAAGTTGCAAGGGGG	54806	20	TATGCCTCAATACCTAGCAG	54016	20	20	3942	4071
Contig2991	6	p2	(AT)8	16	3118	3133	TTACATGGGGATGGACTAAC	54106	20	CGTGGATACGTTCAAAACTC	54783	20	20	2937	3169
Contig3001	2	p2	(AT)7	14	3018	3031	GCGGTGTAGGTGAAATTTAC	54715	20	GACATCTTCAAAGCTCTCCA	55082	20	20	2894	3059
Contig3013	1	p2	(AT)7	14	3443	3456	TCATTGCCCTTCTTTTCCTT	55105	20	CTGGGGACATTTTGAGAGAA	54947	20	20	3371	3523
Contig3031	5	p2	(AG)6	12	3995	4006	ATCAAAGCCGAAAACCCTAT	54995	20	GCAAATGGTGACTTTCTCTC	54607	20	20	3820	4038
Contig3031	6	p2	(GA)6	12	4073	4084	GAGAGAGAGAGGAAGAGGAG	55201	20	AACGAAACCCACATTTTCAC	55004	20	20	3995	4183
Contig3036	1	p2	(TG)6	12	419	430	TGTCGTTGTTTGTGTACTCT	54901	20	ATTAAATGGGTCGTCGTAGG	54967	20	20	369	479
Contig3037	4	p2	(CT)6	12	3010	3021	ACAACATTGCCTAAGGTGAT	54912	20	TGACGAGTGAGAAAAATCGA	54784	20	20	2981	3200
Contig3049	1	p2	(TG)6	12	185	196	GCTTCCACATTAAAGTCAGC	54974	20	CCTATCTCCCCTCTTCACTT	55313	20	20	86	244
Contig3054	2	p2	(AG)8	16	740	755	TTCTTAACTACTCCCTCCGT	54898	20	CCATTTTTGATGAGTTGCCA	54729	20	20	577	824
Contig3056	1	p2	(TG)6	12	685	696	ATGCAATGGGATGTTACAGT	54984	20	TGCTGCTTTATCAGGTAGTC	54873	20	20	643	879
Contig3062	1	p2	(CT)10	20	282	301	AGGTAAAACTGACATGGCAA	55152	20	GGCTTATTCCAATTCCAAGC	54977	20	20	176	408
Contig3076	3	p2	(AG)16	32	4610	4641	CTACACCCTCTGTCACAAAA	54923	20	AGGTTGAGCAAGGAAATGAA	55138	20	20	4429	4666
Contig3094	3	p2	(AT)7	14	2532	2545	AAGCGACCTACTTTTGTGTA	54644	20	TCACAAATGATCACCTAATTGAC	54973	23	23	2451	2598
Contig3099	4	p2	(TA)11	22	4771	4792	ATCAGCAGAAGCCTAACAAA	54947	20	GTGTAGTCTCACATGATCCC	54974	20	20	4609	4816
Contig3104	3	p2	(AT)10	20	4770	4789	AGGACAAGCAACTAGAACAG	55011	20	GTGTAGTCTCACATGATCCC	54974	20	20	4687	4814
Contig3114	3	p2	(AG)13	26	4053	4078	ACAACCCAATAAACCCAGTT	55012	20	ATGGGATCGACGCTATTATG	54907	20	20	3977	4188
Contig3116	1	p2	(CT)6	12	3533	3544	CCAAATTGCTACGGGTTTTT	55041	20	GATGATGCAGGATGAGGATT	54954	20	20	3378	3580
Contig3123	1	p2	(CT)15	30	833	862	TAGCATTCTCACTCTCTCCA	54981	20	ACCAATGGTTGAGAGAAGAC	54978	20	20	757	883
Contig3128	1	p2	(TC)6	12	1038	1049	CAATACATGCCTACACGGTA	54971	20	GATCTTTTGTGAGCTGCAAA	54795	20	20	997	1157
Contig3134	2	p2	(TA)6	12	2525	2536	TTAAGGATCAAGGCTCTTCT	53318	20	CTGTTCTTTTCCAGTTTGAGG	54981	21	21	2505	2703
Contig3141	4	p2	(CT)12	24	4716	4739	TGGGCTTTTTCGTCTTTTTC	55004	20	GAGAAGAACACGCTTCAATG	55039	20	20	4632	4778
Contig3145	1	p2	(AT)12	24	2346	2369	CACATAACCCTGAACTTGGA	54961	20	GTACACCACTTCCTCATTGT	54991	20	20	2214	2415
Contig3152	1	p2	(AT)13	26	1313	1338	TAGTGCGTGTATGTTATGCA	54904	20	ACCTGCCCATATGGTATACT	55034	20	20	1245	1459
Contig3154	1	p2	(CT)9	18	1444	1461	AGGTTAGGATTGAGAAGGGA	54803	20	GGTGGTTGTTAGGGTCTATC	54849	20	20	1355	1581
Contig3159	2	p2	(AG)6	12	2488	2499	GATTTCACGACCAATTCCAC	54987	20	TTTCACGACGGAGATACATC	55034	20	20	2350	2554
Contig3160	5	p2	(TC)7	14	1814	1827	CTAAGTCCCAGTTCGTCAAA	55038	20	CCATTTGGCAAAATTCTGGT	54984	20	20	1693	1941
Contig3161	1	p2	(TA)7	14	435	448	TTGCTTGTCATCACCAAAAC	54994	20	TATGCAGTACACGGTTCAAA	55021	20	20	361	574
Contig3165	1	p2	(AT)6	12	3826	3837	GCAGAGGCTACCGTTAATTA	54967	20	TGCCATGCCTAAAGAATCAT	55056	20	20	3771	4000
Contig3167	1	p2	(TC)7	14	585	598	AACAACCCTAATCATCCCAC	54995	20	AGGGTTTCTGAAGATGCAAT	54898	20	20	560	781
Contig3167	3	p2	(GA)9	18	2228	2245	CCTCGGAGAAGATGAAGAAG	54994	20	TGTCCCTTCCTTTCATTCAG	54947	20	20	2174	2279
Contig3170	2	p2	(TA)6	12	2708	2719	AATTATTCAAGCTTTGGCGG	54911	20	GAATTTTGGTGCACCGTATT	54854	20	20	2579	2784
Contig3185	2	p2	(AT)12	24	2491	2514	TAAGGAAAGTCGGTCAACAG	55038	20	TACGCAATGTCTCAAGTGAA	55041	20	20	2412	2642
Contig3190	1	p2	(GA)6	12	48	59	CTGTCTAAGCTTCGTACTCC	55050	20	TTGAAAAGGAATTGCGCAAT	55031	20	20	6	202
Contig3190	2	p2	(AT)11	22	1244	1265	CCTAGCATGTTGGGAATGTA	54807	20	AACTCCAGCAAGCAAAAATC	55048	20	20	1132	1348
Contig3208	2	p2	(CA)6	12	1502	1513	AAAATTGCCACATAGTGTGC	55131	20	TGTCGTCCATGCTTCTTTAA	55008	20	20	1432	1560
Contig3209	1	p2	(TA)8	16	941	956	TGCAAAACGTTTCAACTTGT	55157	20	TGACTATTGGCCTTTTGGTT	55118	20	20	914	1078
Contig3211	1	p2	(AG)7	14	2899	2912	TCAGTGCCTCTTAGGTAGAT	54646	20	TGTGGTAAGTTCAGTTGGAG	54923	20	20	2827	3028
Contig3239	2	p2	(AG)7	14	1948	1961	TCAACGAAGGAAATGAGAGG	55095	20	AAGGCTTTGGGATTGGTTTA	55085	20	20	1863	2070
Contig3246	1	p2	(AT)7	14	1849	1862	GAATCTCGTTTCCCTAGTCC	54984	20	TAAATCGGTCGCACAAACTA	55134	20	20	1696	1926
Contig3264	1	p2	(AT)6	12	795	806	AGTTCAATCGTGTAAAAGGGA	55156	21	ATTACATTTTTGCCCCTCCT	54842	20	20	774	983
Contig3303	2	p2	(CA)6	12	3884	3895	CCTAAGCAATTCCTCAACCT	55015	20	GCAGTTCTCTCTGAATTTGC	54994	20	20	3799	4014
Contig3320	3	p2	(CA)7	14	4441	4454	ATTGTGCACCACCTAATCTT	54912	20	GGAATGTTACTGGTGGCTAA	55042	20	20	4319	4533
Contig3323	2	p2	(AT)6	12	3056	3067	GATTTTGCAATCGGCCTTTA	54924	20	ATGAACTTATTGTGGGACGG	55436	20	20	2911	3093
Contig3337	1	p2	(TA)6	12	1563	1574	CTGATTGTGACTTCAGCAAC	54928	20	TAGGGCTTCTTTCCTTTTCC	54923	20	20	1418	1631
Contig3343	1	p2	(GA)8	16	175	190	AGGAGATAGAGAGTGAGAGC	54875	20	TACGGAGTGCCATATCCTAT	54888	20	20	134	309
Contig3350	2	p2	(AG)10	20	2423	2442	GCACACATACTTAGGAGAGG	54974	20	TGTCTCATTTCTCCACTGTC	54722	20	20	2302	2535
Contig3370	2	p2	(AG)6	12	2764	2775	TAAAGGTCTCAAATCGTGGG	55075	20	TTGAACAAGATCCCACCAAA	55050	20	20	2677	2920
Contig3378	2	p2	(AT)7	14	4170	4183	ACACATAGCACAATGAATGC	54645	20	GTGTTGATTACAAAGTTGCCT	54962	21	21	4099	4262
Contig3408	2	p2	(TA)6	12	4159	4170	CAAATCTTCAGGCCTTTTGG	55118	20	GAAAGAGCGGCTGTTAAAAG	55301	20	20	4092	4217
Contig3423	1	p2	(AT)9	18	143	160	TCTGTTAAGCTGTGACACAA	54856	20	AGATTGTGTTGAATTCGTCA	53157	20	20	33	193
Contig3427	1	p2	(TA)8	16	873	888	TCGAGAAAGAAGGGAGTATCT	55243	21	ACAACACACATGACAACATT	53922	20	20	809	1055
Contig3433	3	p2	(GA)9	18	1823	1840	GTCTCCTTTCACCCATTGTA	54665	20	CTCTCTCATGGTCTCCAGTA	55083	20	20	1707	1860
Contig3449	1	p2	(AT)6	12	3768	3779	ACGAACACATATTACTTACGA	52512	21	GTAAGTGACAAAGGGATGGT	54957	20	20	3648	3860
Contig3457	1	p2	(AT)6	12	3464	3475	GTCCAAATCACCAAAACGTT	55004	20	AAATAGCAAGAAGGAAGGGG	54981	20	20	3350	3521
Contig3462	1	p2	(AT)6	12	3483	3494	CGAGCAAGCTCTTACCTAAT	54974	20	TTGTGCTCGTTCATATTCAA	53245	20	20	3435	3600
Contig3471	2	p2	(AT)6	12	2784	2795	TAGAGTCGCTCTTGATACCA	55110	20	TATGGGATCACTTGGTGAGA	55227	20	20	2695	2901
Contig3474	3	p2	(AT)10	20	4455	4474	ACCATCATCCTCCACTTCTT	55811	20	TTGTATTGAGGCCTAACTCG	54887	20	20	4429	4631
Contig3477	2	p2	(TA)10	20	1608	1627	TTTCCTCAATTTTCTTTGAAAT	50708	22	TCTTTTTACGCCATTGGAGA	54974	20	20	1520	1708
Contig3480	1	p2	(AT)6	12	855	866	GGCTCCTATGATCACGAATT	55011	20	CGCCTATGTGTTCACTACTT	55207	20	20	824	945
Contig3482	1	p2	(TA)6	12	1109	1120	GTAGAAGCCTAACGCCATTA	54967	20	CTTTGGATTGGGAGGTTCAT	55279	20	20	965	1192
Contig3488	1	p2	(AG)12	24	1532	1555	GGGGGAGAGAGAAAGAGTAA	55253	20	TGAAGAGGAGAAAAAGCGAA	54923	20	20	1487	1682
Contig3494	3	p2	(AG)6	12	3068	3079	CTGTAGGTATGGTTCCAAGG	54839	20	AGAGCCTTTCATCTTCAGTG	55069	20	20	3032	3161
Contig3495	1	p2	(CA)6	12	865	876	GAAAGGAGAGGAAAAGGAGG	55045	20	CTGGTCAATTCTCTTGGTGA	54981	20	20	716	917
Contig3503	2	p2	(AT)7	14	1539	1552	AATGCAATTATACAGCCACT	52890	20	GTTACCTGAACTCGGTGATT	55105	20	20	1403	1640
Contig3507	1	p2	(CA)7	14	996	1009	CCCTTTAACCTTGGCCTATT	54960	20	GCCATTGTTATTTGGAGCAA	54810	20	20	835	1044
Contig3517	2	p2	(AG)7	14	2446	2459	CCTCCATTCCCCTGATAATG	54933	20	ATGTTGGTGGATTACATGCT	54984	20	20	2347	2562
Contig3525	1	p2	(AT)6	12	608	619	TTTAAGCATGAAGATGGGCT	54984	20	TACAAGACAAGACCACGAAG	55071	20	20	571	743
Contig3529	3	p2	(AT)7	14	3486	3499	ACTAGAAATGAAACAACACCA	53268	21	GAGGTTTCATCTTGTACTACCT	54932	22	22	3402	3583
Contig3533	1	p2	(TA)8	16	1663	1678	TACAAATGTGCATGGGAAGA	54930	20	ATATGGTCCAGCGGAAAATT	55067	20	20	1601	1845
Contig3538	3	p2	(AC)8	16	1371	1386	GATGAAGACTGATGTGGGTT	55049	20	TTCTCGTGCAACTCAACTTA	54971	20	20	1267	1436
Contig3544	5	p2	(TA)6	12	3701	3712	AATTGTGTATACGGGGTACA	53756	20	AACAAGCAATGAGGTCTTCA	55171	20	20	3657	3884
Contig3561	1	p2	(TA)14	28	53	80	CACAGGCGTGAATATGAGAT	55335	20	TCACAAGACAGAGCTCTTTC	55044	20	20	16	161
Contig3561	2	p2	(TC)6	12	539	550	CTTCATCTGTCGCTTTTTCC	55007	20	AAAGGGAAAGGTCAGTGATC	54943	20	20	414	643
Contig3562	3	p2	(GA)7	14	4182	4195	TCGAACAAGAAATAGCAAGT	52863	20	CTCAATTAATCCAACAAGCGT	54851	21	21	4064	4222
Contig3569	3	p2	(TA)12	24	1971	1994	GGGATACTCCTAGCAAAACT	54126	20	AGCTACCCATGAAAGGAGTA	55224	20	20	1932	2137
Contig3576	1	p2	(AT)6	12	2878	2889	TGCATCACATGTACTGTCAA	54998	20	CAATCAATCAATGGCTCACC	55001	20	20	2812	3050
Contig3585	1	p2	(CT)8	16	4456	4471	CTCCTGGAAATGATGTGTGA	55052	20	CTTAATTCTCGAATCGCAGC	55003	20	20	4368	4588
Contig3590	1	p2	(AG)6	12	3833	3844	AACCTCCACTACTGCTAGAT	54943	20	TGGGGTATTCACCAATCAAG	54998	20	20	3699	3879
Contig3597	2	p2	(AG)9	18	3960	3977	AGCTCAGCGAATTTAACAGA	55095	20	ATCGTCCGTGAATTCGTAAT	55001	20	20	3754	3999
Contig3600	1	p2	(CA)6	12	1585	1596	ACAAAACCTGCATAGCTGTA	54961	20	TGTTTATTGCCCTTGACCTT	55118	20	20	1422	1636
Contig3608	2	p2	(GA)8	16	1453	1468	ATAGCCCATGATTTTGGTGT	54950	20	AACGACTGGGTGTAAATCAA	54903	20	20	1428	1597
Contig3614	2	p2	(AT)8	16	580	595	ATTACCTTTTCCTGTTGCCT	54805	20	TCACTTCAGGTGTAGCTTTT	54511	20	20	441	679
Contig3619	1	p2	(TA)6	12	606	617	TCTCTCGATGAAACCCCTTA	55269	20	TTTGATTCGTCTTGGTGAGT	54923	20	20	506	679
Contig3641	1	p2	(TC)11	22	1365	1386	CTCACCAATTAGCTCTCCTC	54961	20	CCAATAATGTTCTTCCCCCA	54964	20	20	1321	1483
Contig3655	3	p2	(AT)8	16	4094	4109	TCACAAAACTTGAAGCAACC	54924	20	GGGTTTTCAATTGATGGCAA	54998	20	20	4058	4173
Contig3659	2	p2	(TA)11	22	4381	4402	TTGTAGTACTTGGTCAACGT	54283	20	GGCTGTTCAGTAATGGATGA	55133	20	20	4318	4539
Contig3661	4	p2	(CT)7	14	2614	2627	AGGGGTTGTTGACTTATTAGT	54142	21	ACCTCTAATGGTGAGACTCT	54558	20	20	2426	2663
Contig3663	1	p2	(GT)6	12	1757	1768	CTATGCGGGACAAATGAAAA	54266	20	CCAAGGAGATTGAGAAGCTT	55035	20	20	1626	1875
Contig3663	2	p2	(AC)6	12	3769	3780	CAGACACGTAGAAATAGGCA	54921	20	ATGGATTGTGTGTTGGATGT	55210	20	20	3600	3821
Contig3681	1	p2	(AT)9	18	3278	3295	ACGTGATTGTGCCATTATCT	55133	20	AGTAACCACTGTACATCACA	53626	20	20	3210	3370
Contig3689	1	p2	(TC)18	36	877	912	AGACCAAACGAACCTTTCAT	55181	20	TCCTCAAAGTACGACTTGTG	55071	20	20	857	1081
Contig3709	2	p2	(GT)6	12	3047	3058	TAGGTTGAGAGTGGTGGTAT	54853	20	ACTTGCCTCAATCAGTGAAT	54933	20	20	2895	3142
Contig3710	2	p2	(AC)10	20	4182	4201	TGAATCACATGATCACCTCC	54828	20	GCAACATGCCCAATAATTCA	54880	20	20	4116	4365
Contig3712	1	p2	(CA)6	12	2357	2368	GGTCCGAGTAACAATAGTCC	54997	20	AACATGCCTTAGGAGAGTTG	55049	20	20	2271	2501
Contig3720	3	p2	(TA)9	18	3429	3446	GATGCCCCAGATTCACTTTA	55100	20	CATTCCTAGGTTCGAGTCAG	55007	20	20	3407	3602
Contig3723	1	p2	(AC)18	36	4504	4539	GCCTCTAGGAACATGACAAA	55062	20	TAACCTTTTGGAGCCATCTC	55029	20	20	4334	4560
Contig3728	2	p2	(TC)8	16	1766	1781	CAACCAAACACAGTCTCTCT	55233	20	TTGTCCCCTCCAAATTTTGA	55016	20	20	1744	1915
Contig3731	2	p2	(AT)15	30	2428	2457	CATTGAACGCATTCACGAAT	55373	20	GTGTGGATCTTGGATTGACT	55049	20	20	2370	2486
Contig3734	1	p2	(TA)6	12	731	742	GAGCATTTGGAGCTCCATAT	55259	20	AGATTGCTTATGTGGAGCTC	55220	20	20	662	785
Contig3738	2	p2	(AT)12	24	322	345	GAGACTTCTCATTTGACCCT	54376	20	ACCACTTTGCATGCATACTA	55032	20	20	296	421
Contig3743	1	p2	(AT)8	16	3574	3589	ACAAGCAATTTGGGAAAGTG	54947	20	CTTGTTGCTGGTTGAATGTT	54981	20	20	3474	3609
Contig3746	2	p2	(GT)10	20	1221	1240	CACCACTCTAGATCATCAGC	55064	20	AGTGGAGATACCCAATGAGA	54911	20	20	1179	1340
Contig3752	4	p2	(TA)10	20	4005	4024	CAATCCAATGCATATGGTCG	54898	20	TGCACCATAACCATTCATGA	55001	20	20	3924	4127
Contig3760	1	p2	(CT)7	14	3544	3557	AATAGCAGGGATGAGAATCG	54708	20	AGGGGAATATCGTCCTTGTA	55009	20	20	3472	3603
Contig3769	1	p2	(TA)10	20	516	535	ATTCCTAAATTCGAGTCGGG	54954	20	TGACAAAATGGCTTGATTCG	54878	20	20	416	664
Contig3771	3	p2	(AG)6	12	4416	4427	AGCAAAACTAGGTAAAACAAGA	53864	22	GGTGATTTTGGGAGATCGAA	55436	20	20	4304	4503
Contig3795	3	p2	(TA)6	12	4387	4398	TTACGTTTGTCAATGCATAA	51396	20	TCCCCATATTTCAGTTGACA	53913	20	20	4326	4544
Contig3798	2	p2	(CT)8	16	1619	1634	TTTCTCCGTTTTCGTCAGAT	55038	20	AGAAAGTTTGGGCTGTTTTG	54877	20	20	1556	1787
Contig3803	2	p2	(TA)6	12	1167	1178	AGCTTCTGGTATGTGAACTG	55082	20	CACACAAAATCCTTGCCATT	55018	20	20	1133	1362
Contig3812	1	p2	(TA)6	12	1635	1646	GGGAAAACGTCAACGATTAC	55042	20	TGATGCAAAGTCTATAAACGT	53286	21	21	1481	1669
Contig3822	2	p2	(TA)7	14	3130	3143	ATTGTGTGGATGCCCATTAT	55022	20	GGATGGTGCTGATAACGTAT	55024	20	20	3038	3227
Contig3844	1	p2	(AG)6	12	3254	3265	TGGGGTTATTAGTGGCAAAA	54801	20	ACCACCACCTGAGTTTTATC	54957	20	20	3133	3339
Contig3847	4	p2	(AT)6	12	1705	1716	ACTTGACAACTAATGACGCT	55024	20	TGATTGCTGTTCTTTGGGTA	54858	20	20	1614	1847
Contig3887	1	p2	(AT)6	12	2872	2883	TCGTTCCCTCAAATTTGGAT	54926	20	CTCTCCTTGTAACTCTCCCT	55273	20	20	2770	3018
Contig3896	1	p2	(AT)7	14	861	874	TGAAAACCCTAATGAGAGCA	54250	20	CTCATCAAATTCCCCAAAGC	54897	20	20	841	1075
Contig3899	1	p2	(TA)6	12	884	895	CTCTGCCACGAAAAATAACC	54987	20	CCCCACTACTCTCTCACATA	55063	20	20	790	1029
Contig3902	2	p2	(CT)6	12	3172	3183	ATTCGGTTTTGAGACGTGTA	55051	20	TTGGAGTAGTTGAGTTGGTG	54923	20	20	3016	3224
Contig3902	3	p2	(TG)6	12	4052	4063	CCTCTGTTTTCCAAAGCTTG	55080	20	AGCTTGCAACATTTGACTTT	54573	20	20	3895	4144
Contig3909	3	p2	(CT)6	12	4420	4431	GGCAGTCTTCTGTGGATAAT	54825	20	CCTCAAAGCTGGTTTAATGG	54539	20	20	4208	4451
Contig3910	1	p2	(AT)7	14	2369	2382	TAGGAGGAACATTTTGGGAC	54628	20	GCAACAAAGGATTAGTCAGC	54974	20	20	2273	2467
Contig3917	2	p2	(AC)6	12	1131	1142	CAGTTGCAAAAGTTCAAGGT	54911	20	TTCTGTTCTTTCATCTGGGG	54947	20	20	1054	1280
Contig3942	1	p2	(AT)11	22	1654	1675	CGAATGGACTGAAACATGTG	55010	20	GGGGATTATTCGTGTGTGAT	55214	20	20	1522	1707
Contig3953	1	p2	(CA)10	20	3214	3233	TTTTGCTTGTTGACCTCTCT	55100	20	TTGCGTAGATGTGATTGTGA	55111	20	20	3145	3253
Contig3966	1	p2	(AC)7	14	1795	1808	ACCAGGAAGCATAGTTCTTG	55049	20	CTGAATCCATTGACAGTTGC	54964	20	20	1698	1857
Contig3986	2	p2	(CT)9	18	1354	1371	AACTTGACACACAGGCATTA	55184	20	TTTGGGACTAAGGCTTTGTT	55046	20	20	1301	1450
Contig4020	3	p2	(AC)8	16	926	941	AATAACTTCCACACCCATCC	54995	20	CAGTGGTTCACATGGTCATA	55065	20	20	818	1007
Contig4031	1	p2	(AT)9	18	716	733	CATGAACATCAAGCTGTCAC	54997	20	AGGTCCTTGGTGTTCTAAAC	54886	20	20	601	762
Contig4033	2	p2	(AT)6	12	2552	2563	CAATCAAACCTAAGGGAGCT	55015	20	ATTGGGATGGTTGAAGCTAC	55392	20	20	2375	2592
Contig4039	2	p2	(AG)6	12	3994	4005	GTTCTTACGTTGGTTTGGAC	54863	20	CTTTCATCCAGGGTTCTACC	55130	20	20	3873	4076
Contig4040	1	p2	(GA)6	12	2218	2229	TTACAGGTGGCTATATGGGA	54978	20	AAGTTTGGTCCCCAAGATTT	54998	20	20	2150	2299
Contig4052	6	p2	(TA)6	12	3877	3888	ACAAGATCTATTGACCCCAC	54424	20	CGAATGCTCCCCAAAAATG	55046	19	19	3683	3913
Contig4053	1	p2	(AT)12	24	269	292	ATGGTTCTCACTGGAACTTC	54978	20	TAAAAGGGAGAAGAAGTGGC	54957	20	20	245	481
Contig4053	2	p2	(AT)6	12	2774	2785	ATCTAACAAGATCCCACGTG	54873	20	AGCTGCATTGTGACTATCAT	54814	20	20	2620	2860
Contig4054	1	p2	(CT)11	22	1483	1504	GCGAATTGGAATGGTTCAAA	55144	20	TCATAGGCTCATAGCGGATA	54995	20	20	1454	1592
Contig4059	2	p2	(CT)6	12	4185	4196	CGTAGCTTGCGTTTTACTAC	54894	20	TAACAATACCTCTTCTCCGC	54595	20	20	4088	4307
Contig4060	1	p2	(TA)6	12	2459	2470	GGTGCTATGGATCAAGAACA	55133	20	CCAAAGTTTCACTTGCGATT	55093	20	20	2375	2511
Contig4065	1	p2	(AT)7	14	1692	1705	GAGAGTGGTTAGAAACTGCA	55024	20	GGCATGAGTTTTCTACTTGC	54974	20	20	1581	1808
Contig4081	1	p2	(TA)6	12	2237	2248	TTCCGACCTCAAAATCATGT	54961	20	AGGAATTTGCTCTGCATGTA	55018	20	20	2122	2370
Contig4089	1	p2	(AT)6	12	4129	4140	TACCACCAACATATCCATGC	55184	20	TAAGCCTTTTCCTCATCACC	55029	20	20	4035	4253
Contig4090	3	p2	(TA)7	14	2308	2321	TCTTTCCTGATTAGTCTCATT	51569	21	TTTTGCAGCCTTCAATGTTC	55350	20	20	2176	2367
Contig4090	4	p2	(AT)9	18	3686	3703	TTCCCAATTTAGGTGGACAT	54171	20	AGATGGGAAAGAAGTTGCAT	54898	20	20	3588	3812
Contig4096	1	p2	(GA)8	16	3745	3760	AGTGGTGAAAAACAAGCCTA	55080	20	AGTGAACATCAACCACCTAC	54991	20	20	3668	3901
Contig4106	1	p2	(TA)7	14	1345	1358	AACATGAACAAGTGCAGTTG	55014	20	TCAAGATATTGGAGAGCACG	54977	20	20	1312	1556
Contig4107	2	p2	(AG)6	12	1228	1239	TTGGACTGATTTGGACCAAA	55050	20	TGCATCAGATTGACAACTCA	54984	20	20	1075	1293
Contig4112	4	p2	(TA)15	30	1529	1558	ACGAGCTCAGTAATTTGGTT	54991	20	GCGATTAATGCAAGTGTCAA	54991	20	20	1451	1637
Contig4117	1	p2	(CA)6	12	1109	1120	GTAGCTTGTCGTACATTCCT	54917	20	ACAAGCTGTAGAGGGAGTAT	54943	20	20	1086	1277
Contig4121	1	p2	(AT)12	24	1806	1829	GCCTTGCTTGGAATTCTTTT	55014	20	ACAAAGTTGGAAAATGATACGT	54575	22	22	1740	1868
Contig4123	1	p2	(AT)7	14	3049	3062	CTTACTCAAAGGCAGACACT	55011	20	AAATCACAATCACATGCTGG	54528	20	20	2893	3091
Contig4138	1	p2	(AT)7	14	1348	1361	TCCTGAACAACAAAGGACAA	55012	20	TGATGCTTTTAGGTGTGTCA	54893	20	20	1298	1532
Contig4140	2	p2	(AT)6	12	2885	2896	CCTTCTTTTCATGCACTTGG	55150	20	TCCAATTTAGTTGAGACGCA	55008	20	20	2826	3004
Contig4141	2	p2	(TA)11	22	479	500	ACCACATAACCAAAACAAAGT	54089	21	GCTAGGGGTATCAACACATT	54804	20	20	416	660
Contig4154	1	p2	(TA)13	26	130	155	GTGTAGTCTCACATGATCCC	54974	20	AACGCCCCAATCAATTTTAC	54820	20	20	104	273
Contig4158	1	p2	(CT)9	18	3029	3046	TGCACCTCATTGTAATCACA	54964	20	GTAATGCTACTGCTGTCTGA	54907	20	20	2830	3070
Contig4165	3	p2	(TA)15	30	3762	3791	CACATGAAGGAGAGGTTCTC	55182	20	GCATGTCATCTAATTTGAAACG	54498	22	22	3729	3908
Contig4169	2	p2	(TA)6	12	3404	3415	GCAACTTCACGTTAATAGCC	55098	20	GTCGAATTAGCCTCTTTCCA	55175	20	20	3346	3501
Contig4182	1	p2	(CT)6	12	2361	2372	TGGTTAGTGTGTTGCTGTTA	54835	20	AGGTAGCTATGCTTTCCATG	54896	20	20	2291	2392
Contig4186	1	p2	(TA)7	14	220	233	TGCCAACAAATGAACATAGT	53363	20	ACTTGAAAATTTGGAAGACAA	52020	21	21	119	276
Contig4187	2	p2	(TA)7	14	1958	1971	TTATGCTTACGTGGCAATCT	55146	20	TGCATTATCTTAGGCACGAT	54619	20	20	1835	2026
Contig4189	1	p2	(GT)12	24	2565	2588	CTGTTGGGGAGTTTTTGAAC	54991	20	TACAAAAGTGTTCCGCCATA	54988	20	20	2542	2682
Contig4196	1	p2	(TC)10	20	823	842	AAATAGCCACACCTCTTTTT	52928	20	TACATCTTTCCCGGTAGAGT	54971	20	20	794	967
Contig4215	2	p2	(TG)18	36	2430	2465	TTTGTCTCCCTTTACCGAAG	55004	20	ATAAGTGGCTGCGAAAATTG	54944	20	20	2324	2572
Contig4218	2	p2	(AT)12	24	2019	2042	TCACTTCTCCGACTCTTAGT	54954	20	CCACAAACATTTTGGCTCTT	54947	20	20	1958	2146
Contig4224	2	p2	(AT)10	20	1994	2013	AAAGCGCATGAAAAAGAGAC	55191	20	AGGTGGTCAAATAGTACCAT	53290	20	20	1834	2050
Contig4237	4	p2	(GA)11	22	3488	3509	TAAAGATTCACACAGCCACA	54893	20	ACTCAGTTTTTGTGTGCATG	55014	20	20	3310	3553
Contig4241	3	p2	(CT)8	16	3764	3779	AGCAATCCCAAAAACCCTAA	55085	20	TACTGTTAGATAGTCGGGCA	55090	20	20	3740	3899
Contig4247	3	p2	(AG)10	20	2244	2263	TGATGGAGTTGGGTTTGTAG	54961	20	TAGCCTACCTTGTACCTACC	55053	20	20	2208	2446
Contig4260	2	p2	(AT)8	16	1156	1171	GAGGCGTGCTGTTAAGATAT	55344	20	TAGGAACCCTAACTTGGCTA	54831	20	20	1033	1251
Contig4264	1	p2	(AT)6	12	756	767	TGAGTTTGGTTTGAACATGC	54994	20	TGCATGTATCTGGACATAGC	55014	20	20	719	951
Contig4273	2	p2	(AC)8	16	2986	3001	CTTCTACTTCAATCCCCCAC	55130	20	GTAGATTGGACAGTCCTCAC	54904	20	20	2955	3130
Contig4275	2	p2	(TA)6	12	2166	2177	ACTTCATGCTCTCAACTTGA	54604	20	ACCAGAGAGGAGTTCCATTA	54838	20	20	2055	2272
Contig4290	1	p2	(TA)12	24	2231	2254	TAGGAGTGACCAATAGACGT	55005	20	GTGCTTATCAAAACAGCCTC	54974	20	20	2194	2329
Contig4307	2	p2	(TA)8	16	3176	3191	TGACAGAGGAAATACTTCGT	53735	20	TCCAAATTGATGCCCCTAAA	54860	20	20	3152	3277
Contig4310	1	p2	(GA)6	12	4319	4330	TACTGCAACACATGTTCTGA	54927	20	AATTGAATCTCTCCCCAAGC	55380	20	20	4133	4369
Contig4312	2	p2	(TA)6	12	4113	4124	GGTTGGGCTTGATACCATAT	54840	20	AATCGAAACCTTTGGCTACT	54957	20	20	4026	4216
Contig4313	3	p2	(CT)6	12	1339	1350	CCCCTTTAGCCCTATTTTGT	54960	20	GGAGGGAAGAAACGAATCTT	55059	20	20	1274	1460
Contig4316	1	p2	(AG)6	12	3978	3989	TGGGAATTACCGATTGGATC	54889	20	GAGTTTACGCTGTGTGATTC	54769	20	20	3942	4112
Contig4318	1	p2	(AT)6	12	1583	1594	CTGTGAAGGTAATTTCTTGACA	54331	22	GCACCAAGGACAAAAAGTAA	54310	20	20	1415	1656
Contig4327	3	p2	(AT)7	14	1478	1491	CCTAAAAATACACCGCCTCT	55143	20	TGTTTGCAAGCAGAAAGAAG	55014	20	20	1368	1616
Contig4349	3	p2	(TA)6	12	913	924	AGTCCCAACATCTCACCTTA	55452	20	TATCCTAATTGACGCACCTC	54665	20	20	752	953
Contig4360	2	p2	(TA)6	12	2723	2734	TACATTGCATGGACCAAAGA	54930	20	ACGCATAGTAGGTCGAAATT	54595	20	20	2695	2876
Contig4364	1	p2	(AC)6	12	580	591	TGCCACAAATCTCATGGTAA	54930	20	TTGTTTGTGGAATGTGCTTC	54994	20	20	403	616
Contig4372	1	p2	(TC)7	14	2767	2780	GTCTAGGCATCTTGTTGAGT	54789	20	CAACAGGAGATTGAAGTGGA	54981	20	20	2602	2805
Contig4372	2	p2	(AT)6	12	4232	4243	TTCAAGTGGTTAGAGCTTCC	54991	20	ACAGTTGAACTATGAGCTCT	53702	20	20	4140	4278
Contig4398	3	p2	(TA)6	12	2274	2285	ACCCTGACGTTAAATGTTTG	54126	20	ACGTGTCATGTTGTTTTTGT	54568	20	20	2104	2327
Contig4410	1	p2	(GT)7	14	1361	1374	TCATGTGGACATTGTTCCAT	54916	20	GACAGCTGAAAACAACCAAA	54924	20	20	1288	1406
Contig4424	1	p2	(TA)12	24	3953	3976	TTGTCTTGACTTTCGTTTGC	55069	20	CACCGAGAATGAAGGTAGAG	55007	20	20	3932	4176
Contig4425	2	p2	(AG)8	16	3939	3954	AGGCTTAGGAGGATCAAGAT	54967	20	CCGAACCATCTTTGCCTATA	54923	20	20	3865	4052
Contig4428	1	p2	(TA)16	32	1009	1040	AGCCCTGATTTTACCCTTTT	54769	20	AGGTGAACAGAATAATGCCT	54303	20	20	840	1066
Contig4435	1	p2	(AT)7	14	2989	3002	GCCATTGCCATCTATACTCT	54672	20	TATGAACGTGCATTTTGCTC	54991	20	20	2943	3153
Contig4438	1	p2	(TA)7	14	860	873	CATTGGTTTTCCCCTCCTTA	54891	20	TTCTTACTTGCTGCTGTTTG	54439	20	20	684	906
Contig4451	3	p2	(AT)8	16	2466	2481	GGTAATGCGTTCAAACAACA	55119	20	GTCACGTCTTATGTAGTCAGT	54857	21	21	2404	2627
Contig4453	2	p2	(AG)7	14	2660	2673	CTGTACTATTGGGGGTAGGA	55009	20	AACATGAAGTTGAGTCCCTT	54458	20	20	2498	2702
Contig4454	1	p2	(TA)8	16	2992	3007	ATGGGCATGATTGGTATGAG	55230	20	GCCTCATTCTTCCAAGTCAA	55645	20	20	2808	3055
Contig4457	4	p2	(CT)7	14	2869	2882	GACGGATTTTTCTGTCACAC	54951	20	ATGAAAACGACCTTCAAACG	54853	20	20	2727	2916
Contig4466	1	p2	(TA)6	12	2445	2456	GGAAATGGAAAACAAGGAGC	55128	20	TCAATCTCTTTACAGCCCAC	55062	20	20	2424	2566
Contig4487	2	p2	(TC)17	34	3666	3699	GACATGATTACTCGCTCACT	55007	20	CCAACAGGAGTCATCTAGTG	54894	20	20	3572	3764
Contig4504	1	p2	(AC)9	18	2725	2742	GCATTACCTAACTCAGCTCA	54873	20	AAACTGCAGAAACATGCAAA	54880	20	20	2673	2921
Contig4505	2	p2	(GA)7	14	4222	4235	GAATTTACCATCAAGCGCAA	54958	20	CCATATGGTTTTGGGATGGA	55036	20	20	4121	4280
Contig4517	3	p2	(TA)6	12	1066	1077	AGATCGTCACTAGAACTCCA	55025	20	GATGAGAACTTTGTAGCCCA	55062	20	20	1042	1214
Contig4517	4	p2	(AT)8	16	1854	1869	AGGGTTTGTTTGGTATTGTT	53129	20	ACAGGGCTTGTTTGTTAATG	54365	20	20	1789	2025
Contig4523	1	p2	(AT)15	30	2811	2840	AGGGAGTATTACAAGTTGCG	55175	20	GTTCTCTCTAGCTAACTGCC	55004	20	20	2785	2936
Contig4525	1	p2	(CA)11	22	2748	2769	AATTTTGAAATGCAGCACCA	54917	20	GGCCTACTGAGAATGTTGAT	54825	20	20	2704	2946
Contig4527	1	p2	(TC)8	16	3696	3711	CCGATTTCTCTGTTTTCAGC	55007	20	GATTGTTTTGGACCAAACCC	55329	20	20	3626	3855
Contig4533	2	p2	(AT)6	12	1087	1098	TAAAGGTCCTAAAACTCCGC	55085	20	CAGAGAATAGAGCAGCAAGT	54880	20	20	1027	1275
Contig4535	1	p2	(AT)6	12	1845	1856	TTTTACATGCATGCACTCAC	54878	20	AAAACTCCGTCACCTTACTC	55034	20	20	1684	1933
Contig4535	2	p2	(AT)11	22	2123	2144	AGATAGGCAAGTCCAACAAG	55049	20	ACATAACGATGCTTGTACGT	55220	20	20	2102	2303
Contig4541	1	p2	(TA)11	22	1017	1038	TGGGACCCATAAATAGCATG	54844	20	CATCTTCTTCCTGACAACCA	54981	20	20	877	1126
Contig4560	3	p2	(TA)7	14	4236	4249	TGGTGATGGCATCAAACATA	55001	20	ACATACAATAGAATGACGAGGA	54463	22	22	4040	4284
Contig4562	1	p2	(AG)8	16	2402	2417	GGGTCTATCAGATGATTGCA	54604	20	TTTCTCACTGTAATGCCTCC	55062	20	20	2241	2440
Contig4584	2	p2	(TA)7	14	3896	3909	TGTGTCATTTGAGATGCACT	55275	20	TATTTGTTGAGATGCCTGCT	55018	20	20	3840	4018
Contig4591	2	p2	(CT)13	26	564	589	GTCAGATCACTGTGCTGTAA	55128	20	TGCAACGGAAACTTACAGTA	54951	20	20	499	646
Contig4599	1	p2	(AT)9	18	380	397	AACTGACCTTAACCCTACCT	55044	20	TTTGTCCAAACTAGGCAGAA	54786	20	20	216	433
Contig4606	2	p2	(AT)8	16	2744	2759	AGACGTCAAAAGTCCTTATGT	54894	21	ACGGTTTAGATTGCTTCTCA	54700	20	20	2587	2819
Contig4610	3	p2	(TA)13	26	3171	3196	GGCATATCAACACAAGGGTA	55113	20	TGATCTGAAATTTTGACTTCCT	53630	22	22	3061	3287
Contig4611	1	p2	(TC)6	12	811	822	CCATTTTCCAGAAAACCACC	55028	20	CGAAGAAGGAAAGAAGGGAA	54991	20	20	638	855
Contig4612	2	p2	(TG)6	12	4007	4018	TAAGGGTAGGACAATTTGGC	55008	20	AAGTGATTTCCAGTGCTCAT	54933	20	20	3984	4180
Contig4617	1	p2	(CT)6	12	2256	2267	TGCAAGAGAAAGGCATATGT	55018	20	GGTGGTAGGATGCTCTCTTA	55736	20	20	2183	2427
Contig4619	2	p2	(TC)9	18	2737	2754	TGTCTACACAGGTTTTCGAG	55071	20	ACGAAATTGGGATCATTCCA	54998	20	20	2645	2868
Contig4627	4	p2	(AT)6	12	1320	1331	TACCATGTTAGTTGGTGTGG	54974	20	CAAACAGTGAGATTCCCAGA	54981	20	20	1218	1442
Contig4648	1	p2	(GA)7	14	2734	2747	CTAAACTTTCGCTAGGGTGT	55105	20	TCTGGATGACTGGATCTCAT	55005	20	20	2668	2889
Contig4652	2	p2	(TA)9	18	973	990	TGGTTACTTAAATTGAAAGGGC	54886	22	TGACATCAATATGGCACGTA	54566	20	20	816	1039
Contig4655	1	p2	(CT)6	12	72	83	TCCCTAAAATCCTCCTCCTT	54766	20	GTACATCTTCTGTTTCGGGA	54817	20	20	44	259
Contig4658	3	p2	(AT)6	12	4006	4017	TTAATACTCCCTCCGTACCA	54653	20	TTTTGGGTCTTATGCCTTCA	54823	20	20	3858	4067
Contig4658	4	p2	(TA)9	18	4081	4098	TGAAGGCATAAGACCCAAAA	54823	20	AATCCTTATGGCATTCAGGG	55125	20	20	4048	4167
Contig4663	2	p2	(TA)6	12	4168	4179	CAGAATCCTAGCCCAAATGA	54793	20	GGGGAATGACAGAAAGAGAA	54650	20	20	4056	4240
Contig4664	3	p2	(TC)6	12	4169	4180	AGAGAGGAAAAGATAGGGGG	55280	20	CCTCGACATAGCTTGTGTAT	54687	20	20	4036	4238
Contig4667	1	p2	(GA)8	16	1034	1049	GAAAAGCACCATAACACCTG	54875	20	AAAATCCTTGCAAACCCATG	54984	20	20	973	1081
Contig4676	1	p2	(CT)6	12	3813	3824	GCATTCCCGAATTGACAATT	54911	20	TTCTGAGCTCGATCTTGATG	54997	20	20	3649	3889
Contig4689	2	p2	(TA)8	16	2171	2186	GTGGCAGTTGGATGTAATTG	54944	20	TAAGATGGTTTTCACGGGAA	54575	20	20	2074	2213
Contig4695	3	p2	(TC)6	12	1973	1984	GCTGTACCTAGCTTCTCTTC	55004	20	CAACGTTAGGCTGTTTCATC	55020	20	20	1796	2038
Contig4709	3	p2	(AT)11	22	3452	3473	AGCCACAATTGATCACATCT	55005	20	TGAACAACTCGGGTACAATT	54903	20	20	3365	3497
Contig4718	1	p2	(AT)11	22	765	786	AGTGCTCTTCTCACATGATC	54880	20	AAATACGGACCGTACATCTG	55001	20	20	738	972
Contig4738	1	p2	(AC)6	12	1519	1530	CATTGACTCCAAGAGTGTCA	55014	20	TTCATTAGTGGGGTGTCAAG	54961	20	20	1397	1606
Contig4743	5	p2	(AG)9	18	3859	3876	TGCGTTTTCCAACATTTTCA	54907	20	CTTTCACTCTTCAGCTCACT	55031	20	20	3678	3903
Contig4744	2	p2	(AT)6	12	258	269	TCACTTACTTCACTTTACCCA	54131	21	TTATCCCACAGGCTTTTACC	55008	20	20	227	458
Contig4776	2	p2	(TC)6	12	1906	1917	TACTTTCTTCCTCCCTCACA	55081	20	ATCAGCTACAGGAAGGAGAT	55002	20	20	1879	2007
Contig4780	1	p2	(TC)6	12	1345	1356	CACTCTTTTTCATGAGTTGTCA	54893	22	ACTTCCTCCGTCTCTAAACT	55214	20	20	1272	1515
Contig4780	2	p2	(AT)8	16	2271	2286	TCGTAACGTGGCGTAATATT	55027	20	AGGGATGTGGTCTCATATGA	54985	20	20	2086	2313
Contig4780	3	p2	(TA)8	16	2729	2744	AAGTGGTCTCACATAATGGG	54722	20	AGCAATTCAACCTTGAGTCA	55171	20	20	2702	2951
Contig4787	2	p2	(AT)10	20	288	307	GCAAGACAGTTTTGTTGTGA	54958	20	TGAGGGCATCTCAGTAGTAT	54718	20	20	106	348
Contig4798	2	p2	(AG)6	12	1223	1234	TTTTTCGAGAGGGGTTTAGG	54971	20	TCAACCTGATTTTCCGGATT	54926	20	20	1192	1369
Contig4804	2	p2	(AT)13	26	3222	3247	TGTGAAGAAATCCTGAAGCA	54879	20	TTGAAGTATCGCAAAGGGAA	54974	20	20	3192	3420
Contig4806	4	p2	(AT)9	18	3796	3813	CATTCACCCTTGTCCCTTAA	54926	20	GCACGTTTCTCATAAATTTGC	54786	21	21	3707	3851
Contig4813	4	p2	(TA)6	12	2362	2373	ACCTTGTAAAGCCTTGTAGC	55654	20	GCAAAAATAAAGGGACGGAG	54954	20	20	2324	2546
Contig4814	1	p2	(TA)9	18	1979	1996	TCAAGCCAATACATGTGGAA	54930	20	TGCTATGAAGGTATGTGTCG	54991	20	20	1806	2019
Contig4815	2	p2	(TA)7	14	1667	1680	ATCATAAACCCACAACCTCC	54995	20	ACTTAACCCACTAATAGCAACT	54806	22	22	1530	1734
Contig4827	2	p2	(AT)9	18	850	867	ACCATACATACCACATTCACA	54618	21	TAGTCCTTCCCACACCTTAT	54817	20	20	700	916
Contig4828	3	p2	(AT)6	12	1433	1444	CAAGGTCTCACATATACCGT	54291	20	GGTACACAATATAGTGCACTG	54127	21	21	1383	1606
Contig4828	4	p2	(TA)7	14	1883	1896	CTCAATCGATCGACTAGTGG	55220	20	AGGGGAACTTGTGATTGAAA	54736	20	20	1803	2045
Contig4840	2	p2	(AT)6	12	2789	2800	GAGCATGAACCATTAGGGAA	55100	20	AGCTCAAACATGAAGTAGCA	54981	20	20	2756	2961
Contig4841	1	p2	(CT)11	22	3342	3363	TTCAATGGTGCAAATGTCTG	54764	20	ATCCACTACCACAACATCAC	55062	20	20	3318	3479
Contig4851	1	p2	(GA)6	12	1079	1090	AGCCGTTAAGGTAAGGTTTT	54865	20	GCAAAAGCACCATCTATTCC	55011	20	20	1053	1300
Contig4853	1	p2	(TC)8	16	1830	1845	AGGAAAAGGGTTTGTTGTACT	55228	21	CATGGACTCCTAGGCAAAAT	55087	20	20	1716	1915
Contig4867	1	p2	(TA)13	26	57	82	TTAGAGTGACCTGTTGTTGG	54923	20	GCTCATGTAGTTCTTTTGCC	54974	20	20	1	234
Contig4878	1	p2	(AC)7	14	893	906	TATCCCAGCACCAATTAACC	55080	20	GTTCCTGATAGCCTCACTTT	54754	20	20	855	1072
Contig4889	2	p2	(AC)6	12	690	701	ACAGTTTGACATAAAGCGTG	54556	20	TTGTGTAGCTAAAGTGTGCT	54923	20	20	621	852
Contig4891	1	p2	(AC)6	12	733	744	AGCATGACATTGCCTAGATT	54779	20	AGATGGGCATGAGCAAAATA	55056	20	20	675	882
Contig4891	4	p2	(AT)8	16	2787	2802	TTACACTCCTAAAACTCCGC	55118	20	CCCACCTCCTTGAAGAAATT	55207	20	20	2737	2915
Contig4894	1	p2	(CT)7	14	3520	3533	AAAGGCCTAAAAGACCCAAA	55012	20	TGCCTAAGTTAGTGCCAAAT	54926	20	20	3395	3579
Contig4896	4	p2	(TA)6	12	3698	3709	CGATGTCGTTTTCTGTTGTT	54886	20	TCATCCATCAATAGCTCTCG	54454	20	20	3598	3841
Contig4902	1	p2	(TC)6	12	2292	2303	TTGGAGCATTGTCAGATTCA	54950	20	TCTCTCTTTTCTTGCACGAA	54957	20	20	2163	2389
Contig4908	2	p2	(GT)7	14	2206	2219	TTTTATGGTCATGGCAATGC	54880	20	ACATTACGTGGTAGTGTGAG	54851	20	20	2159	2401
Contig4920	1	p2	(TC)7	14	4076	4089	GTTGTTATTCATGGCTTGCA	54844	20	CCTCGACATAGCTTGTGTAT	54687	20	20	3993	4134
Contig4923	2	p2	(AT)8	16	2795	2810	TCTCTCAAACATGTAGCCAT	54047	20	TGGAAGTTTGGTTTGCTTTG	55182	20	20	2592	2831
Contig4928	1	p2	(TC)7	14	3762	3775	TCTTCTCTCTCCTCTCATGG	55070	20	ACCACCACACTTTAATCTCC	54957	20	20	3665	3838
Contig4929	2	p2	(TA)7	14	2462	2475	ATTTTGGGGGTGTGTTTAGT	55012	20	TTTTCAAACCGAAGCTTGAC	55037	20	20	2400	2629
Contig4933	1	p2	(AT)12	24	1541	1564	AACAAGAGCAGCAAGATAGT	54672	20	CACATAACTTTGCGATGGTC	55089	20	20	1452	1637
Contig4938	1	p2	(AT)7	14	244	257	GTTTTCAGCAACCATAGCTC	54974	20	CAACCACACTTCAAATGACC	55093	20	20	141	315
Contig4963	2	p2	(AT)9	18	2959	2976	AATTGAGGTTGAGTTGTGGT	55067	20	AAATACGCGTTTAAGCAGTG	55033	20	20	2906	3061
Contig4968	2	p2	(TC)19	38	1680	1717	GGTATAAGTTGAACAGCCCA	55042	20	TCTTTGTTTTGCTCAAAAAT	50152	20	20	1488	1737
Contig4984	1	p2	(TC)6	12	2097	2108	TCTTCCATCGATTCCTAACG	54701	20	ACCAACTTGGCTAATTTTGC	55028	20	20	2071	2316
Contig4986	2	p2	(GA)7	14	3415	3428	ATTGATGATCAGGGCAACAT	55043	20	AGGCATTCCTGAATTGACAA	55210	20	20	3362	3602
Contig4995	3	p2	(GT)6	12	1945	1956	AGGATATTAGGAGGACGCTT	55098	20	CCTCAATGGTGTTTCTCTCA	54981	20	20	1885	2091
Contig4996	6	p2	(AG)10	20	3078	3097	GTTAGATGATGTTTTGGCCG	55056	20	CCACAAACAAATTGACCCAA	54860	20	20	3045	3214
Contig5001	1	p2	(AT)15	30	2056	2085	GATTATCATTGTCAGAAATTAGA	50211	23	ACATGTGACATTAGGAATCT	51515	20	20	1963	2126
Contig5001	4	p2	(TA)6	12	3029	3040	ACATCCCATAGGCTCTAAGT	54981	20	AACAAGCACGACACTCATAT	55095	20	20	2880	3072
Contig5005	2	p2	(CT)6	12	336	347	ACCTCCCAAGTATCACCATA	54890	20	ACACAAGCCATTAAAGGTCT	54840	20	20	192	431
Contig5008	1	p2	(CT)11	22	440	461	CCGTATCCGTGACACTAAAT	55001	20	ACATGCATAAGAAAAACTCACT	54282	22	22	383	486
Contig5009	1	p2	(TA)6	12	2598	2609	GGTAGTTTCTCACAAAAAGTCC	55237	22	TATTGAATTCAACAGTGCGC	54991	20	20	2562	2775
Contig5012	3	p2	(TA)6	12	3574	3585	CCATATGGTTTTGGGATGGA	55036	20	TGCTGGAATAATTAACACGC	54385	20	20	3465	3694
Contig5015	1	p2	(TC)7	14	1054	1067	CGTTGAGATCAGGTTTCAGA	55128	20	TATGTGTCTAGGAGTGGGAG	55063	20	20	916	1149
Contig5016	2	p2	(AG)6	12	3272	3283	GGGACCCATGAGAAGAAAAT	54981	20	TGTTTCCATATTCGTCCGTT	55088	20	20	3221	3358
Contig5036	2	p2	(AG)6	12	350	361	GCGAGAAAGTGAGAGTAGAG	55069	20	AAAGAGCTTTCCAACGGTAT	54957	20	20	320	472
Contig5042	2	p2	(AC)6	12	3259	3270	AGTACACAACACAACACTCA	54785	20	AGGAGGGATCTTGTACTCTG	55345	20	20	3164	3297
Contig5049	1	p2	(TG)7	14	3561	3574	AAAATATCTTGGGACGGAGG	54804	20	CTCGTACCATAGTCGAAGTG	55164	20	20	3529	3748
Contig5059	1	p2	(TA)6	12	911	922	ACGTATGCATAATGAGCACT	54944	20	TATAGCAGAAACCGATGCAA	54856	20	20	850	1046
Contig5067	1	p2	(TA)11	22	1381	1402	AATCGAGAAATGCTCAACCT	55049	20	AAAGCGAGTCAAAGTGTAGT	54954	20	20	1254	1455
Contig5068	3	p2	(TA)6	12	557	568	TACTCCGTAGTAGTGTCAGG	55153	20	AAAAGAGGTTGTGACACACT	55029	20	20	530	662
Contig5068	5	p2	(TA)6	12	3107	3118	TCCTGTTTTTATCAAAGCTTCC	54905	22	CTAGCTCGTATCCTTAGGGT	55246	20	20	2954	3191
Contig5070	2	p2	(AT)7	14	610	623	ATGCAACATAGTGCAAACTG	54865	20	TGTGGAAGCGAAAAGGAATA	54974	20	20	556	787
Contig5072	2	p2	(GA)6	12	155	166	CAAATGCCCAACTTAGATGC	55299	20	GTTCTAAACTGCCCTGATCA	55062	20	20	106	350
Contig5088	1	p2	(AG)6	12	3509	3520	CCATCGATAGGTCAACTCAG	55077	20	TGCTATGCAAAACACTCAGA	55288	20	20	3341	3577
Contig5102	1	p2	(AT)8	16	3553	3568	CAAAGGTGCTCATTGTTCTC	54895	20	CTTCCGTATGTCCTCTCAAC	55305	20	20	3419	3632
Contig5106	2	p2	(TA)8	16	1376	1391	AGGTGTTGGTAGAATGTTGG	55253	20	TCCTTTAAAACTTCACACCCT	54945	21	21	1329	1547
Contig5114	2	p2	(TG)8	16	1651	1666	GCTGATAGAGGCATTAGCTT	54998	20	TTGCCATCATTTGATTGTCC	54506	20	20	1522	1717
Contig5121	1	p2	(TA)7	14	76	89	CACATAAAGGGGTTGTCTCA	54961	20	GGTGGTGCTAATGTCAGTAA	55075	20	20	41	270
Contig5123	2	p2	(AG)8	16	1382	1397	TGTTTGTTGGTTTGAGAGGA	55012	20	GACCTGCTTTCAGATTTTCG	55007	20	20	1342	1526
Contig5152	2	p2	(TG)10	20	1489	1508	AATTCTGATGCGCAAAACAA	55064	20	GGAGGGAGAGGAAAAACTTT	54837	20	20	1417	1575
Contig5176	1	p2	(GA)10	20	172	191	TTAAGGAAGGGAGGGAGAAA	55013	20	GTCTTACGTATGTGGTCTCC	55030	20	20	119	301
Contig5176	2	p2	(GA)6	12	393	404	GAGACCACATACGTAAGACC	55030	20	TCTCCCCTTTTCTTAGGTGA	55047	20	20	283	475
Contig5183	1	p2	(TG)15	30	901	930	AGTTAAACAGCCTGTCGAAT	54991	20	GTACACGGCCTTTAATTTGG	54968	20	20	821	1005
Contig5183	2	p2	(TA)14	28	4018	4045	GAATTTGGTGATCCATGCAG	55001	20	AGAATATTCTGCGTTCGCAT	55633	20	20	3914	4072
Contig5206	1	p2	(TG)7	14	1035	1048	GGTGTCTCATTGTACACCTT	54991	20	GGTGGAATGGAGCTCAATAA	55100	20	20	942	1162
Contig5227	2	p2	(TA)10	20	98	117	TTTCTCACTTAGCACATTGC	54219	20	GCTCTTGGAATGTAAATGCC	55011	20	20	63	201
Contig5229	2	p2	(CA)6	12	3026	3037	AGCAATTTCATCCTTCTCGT	55049	20	GTGGTCAACTTTGGGAATTG	55061	20	20	2914	3115
Contig5233	2	p2	(CT)8	16	1867	1882	AAGCCTCAAAGACCCAATAG	55015	20	AGTAATGTGAGCACCATGAA	54654	20	20	1685	1915
Contig5238	1	p2	(TG)10	20	3483	3502	GCATCCAACAAACACCTAAG	54875	20	TGGTGAAGAATCCTAGCTCT	55243	20	20	3391	3613
Contig5246	1	p2	(GA)7	14	1785	1798	AAAAGTAAATGGGACCCGTT	55128	20	CCAGCTTGTCTCAAGATTCT	55069	20	20	1759	1969
Contig5251	3	p2	(AT)10	20	3962	3981	AGAAGAGCTTGGCCATAAAA	54912	20	CGGTACAGGAGACTCACT	54887	18	18	3757	3999
Contig5266	2	p2	(TA)8	16	3511	3526	AGTCGTAATCAACCAATACTAGT	54920	23	CAACCTAGCGTGATACAAGA	54921	20	20	3411	3552
Contig5273	6	p2	(CT)10	20	3739	3758	CGTTGAAGCAAATCTCGAAA	54955	20	ACACCCCTTTTACTTTGACA	54678	20	20	3698	3919
Contig5278	4	p2	(AT)8	16	2885	2900	TGGTTGTTAATAGCACCGAA	54988	20	GTTTGAGACATGTTCTGCTG	54928	20	20	2832	2957
Contig5279	1	p2	(AT)6	12	603	614	GTAAGAGCCGCACATTTAAC	55098	20	TGGTGTTTACTTGCTTGACT	55113	20	20	545	772
Contig5280	3	p2	(CT)10	20	3323	3342	GTGAAAGTTCCGTGTGATTC	54951	20	AGAGTGATAGAGGATGACCA	54332	20	20	3142	3386
Contig5303	2	p2	(TA)10	20	2213	2232	CTTACTACGTGTCCCTTACG	55076	20	CCCTATAAAAAGCCGGTACA	54832	20	20	2055	2291
Contig5306	1	p2	(TC)6	12	1250	1261	TTTCTTTCGTTGTAGTGGGT	54832	20	CTTGTAGCTGTACTGGTCTC	54938	20	20	1118	1304
Contig5325	1	p2	(GA)14	28	1983	2010	TATCGGTGGCAATTTGTTTG	54858	20	CACTCAGTAATAACACCCCC	55143	20	20	1836	2055
Contig5327	2	p2	(AC)6	12	3741	3752	CCCCATCATGCTATTATGCT	55005	20	TGTTGTTGGTTGTGTACTCT	54750	20	20	3633	3801
Contig5337	1	p2	(AC)6	12	231	242	GAGGAAATGAGTACATGGCA	55133	20	GCTGTAGAAATGTTGTCTGC	55007	20	20	150	298
Contig5343	3	p2	(AG)6	12	3687	3698	TAAAGTACACGGGAGAGCTA	55018	20	ATATGTGGTTCCCATTTGCT	54950	20	20	3642	3886
Contig5356	2	p2	(GA)12	24	1176	1199	GACATGGACTCTTAGGCAAA	55062	20	ACTTCAGAAAACTGATCCCC	54943	20	20	1134	1359
Contig5356	4	p2	(TG)8	16	3892	3907	CATGCATCGGTTGTCATTTT	55233	20	ACGAAGAAGCCCACATTTAT	55029	20	20	3688	3932
Contig5361	1	p2	(AT)6	12	2824	2835	AGTGCATTGGACGTAATGAA	55368	20	ACTCAAGAAGTCAAGAGCAG	55031	20	20	2700	2936
Contig5361	3	p2	(TA)7	14	3940	3953	CCAACTACTCATCAACCGAA	55108	20	TACTTGTGACTAACTTGGGC	55004	20	20	3816	4037
Contig5362	3	p2	(TA)6	12	3474	3485	TGCAAGAGCCTTTAGTGATT	54947	20	TTGTGCAAACTTGTGCTTTT	55402	20	20	3419	3614
Contig5364	2	p2	(CA)6	12	3697	3708	ACCTATATCCGCACTCCATA	54888	20	CAGCTGATGAAAGTCCTGTA	54792	20	20	3648	3755
Contig5376	1	p2	(TC)7	14	3905	3918	AAAAGACTAAGCAAACCCCA	55046	20	GAAGGTAGAGTGGTATGCTG	54974	20	20	3844	3958
Contig5386	2	p2	(TA)6	12	3521	3532	ATTTGAAGCCCATCCTTTTG	54383	20	GGCTGTAGACTAAGCAATGA	54873	20	20	3449	3664
Contig5397	1	p2	(AT)6	12	586	597	GTTAGCCAGCCTTGACTTAT	55130	20	GAAAGGCTCTAGTCGAACAA	55137	20	20	475	645
Contig5398	2	p2	(AC)6	12	1717	1728	CGACCACCTTAACCCTTTAA	54984	20	AAGCGTTATCTCCGTTCTTT	55105	20	20	1576	1788
Contig5400	3	p2	(TA)7	14	2279	2292	AGATTTACAGCCACAAGACA	54582	20	TGAGCATTTTACCCTTCTCC	55029	20	20	2143	2371
Contig5409	1	p2	(TA)8	16	99	114	TTCTCATGGGAATTTCACCC	55292	20	TCTCTTCAAGCAAAAGCTCA	55204	20	20	78	177
Contig5410	3	p2	(AT)6	12	3316	3327	ACCCATTTTGATCATGACCA	54881	20	GGGTTGACTTTGAGCTCATA	55062	20	20	3290	3443
Contig5417	2	p2	(AT)10	20	2648	2667	AGTCAAAGGTCATGCTACTG	55082	20	TGCTTAATCTTAGGTAGGGGA	55164	21	21	2516	2703
Contig5422	2	p2	(TA)10	20	842	861	ACCTTCGGCCAATTAAACAT	55598	20	GTTGATGTTGCTGAGCATTA	54289	20	20	721	970
Contig5433	5	p2	(AG)12	24	2824	2847	ACCAACAAAGGTTATGGTCA	54751	20	GCAGTGTTGACATGACTTTC	55223	20	20	2771	2948
Contig5433	6	p2	(AT)6	12	3504	3515	TTGTCGGAAAGAAACCTTTT	53531	20	TGAAATCTCCAACGTTGCTA	55008	20	20	3463	3697
Contig5437	1	p2	(GT)7	14	437	450	AGCGGTTATTACTCAGCTTT	54768	20	TGAGCTCCTTTAGTTCCAAC	54991	20	20	408	577
Contig5439	1	p2	(TC)7	14	3776	3789	AAAGTTGTTTTGCTGGGTTC	55178	20	GCTTGAAGATAAATTGGGGC	54977	20	20	3690	3924
Contig5441	1	p2	(AT)11	22	321	342	ATATTACTCCCCTTCCTCGT	54693	20	ACTACTATGATCCCTCCACC	55098	20	20	261	417
Contig5444	1	p2	(CA)6	12	1726	1737	TAACTCGATCATAACCGCAG	55103	20	ACATTGTGATTTCCGTACAC	53945	20	20	1540	1757
Contig5447	1	p2	(AT)10	20	3577	3596	TTCTTTTTCCCTTTGCTCCT	55033	20	TCTCTAGGTGGTTTACGGAT	54971	20	20	3384	3632
Contig5454	3	p2	(TA)12	24	3172	3195	AGGCTACGTTCAATTTGACT	54991	20	CTCTTCTTAAAACTCGTGCC	54371	20	20	3032	3250
Contig5458	1	p2	(TA)8	16	1035	1050	CCGGTGGGAGTAGTATATCT	54919	20	TCCTTTAAGGGGGCATAAAC	54974	20	20	994	1181
Contig5466	2	p2	(AT)10	20	2593	2612	AATTGTAAACTGAACCCGGG	55930	20	TACGTGGCACCGTATAAAAA	55115	20	20	2550	2676
Contig5484	1	p2	(TA)6	12	627	638	CCAATCCCCATAATTCTTGC	54350	20	CGAGTGAGAGTGCTCTAATT	54638	20	20	445	664
Contig5508	3	p2	(TA)7	14	2686	2699	TGCATGTAGGTGTTAGAACC	55075	20	TTGAAAATTCATTCGCGTGA	54538	20	20	2589	2808
Contig5517	3	p2	(TC)7	14	3683	3696	AGCCCAATAGGATTAGGAGT	54946	20	GCACAAGACAGAGAGAGAAA	55044	20	20	3560	3720
Contig5521	3	p2	(TC)6	12	3202	3213	CTCAACGTCTTGAATTGAGC	55039	20	TGATGGATGTGTTTGAGAGG	55052	20	20	3025	3251
Contig5522	2	p2	(AT)6	12	2402	2413	ATTTTCGGGTTTGCTTTTGA	54566	20	TTCTTTGTTTTCTCCTCCCC	55148	20	20	2333	2454
Contig5547	2	p2	(TA)6	12	3742	3753	AGAGCCACCCATAGGATAAT	55020	20	CTTGTTTTCAACGGAACCTC	55135	20	20	3563	3786
Contig5547	3	p2	(TA)11	22	3808	3829	GAGGTTCCGTTGAAAACAAG	55135	20	TTTTTGCGACGGACTTATTG	54935	20	20	3767	3967
Contig5572	1	p2	(AT)7	14	1080	1093	ATGCTCACCTTCAATTGGAT	54971	20	TATGAGCTGATTTGGGTGAC	55133	20	20	986	1217
Contig5581	1	p2	(AT)8	16	3840	3855	AGCTAACTAAGAAGTACGCA	53860	20	AAGGGGTGTAGTCTCACATA	54853	20	20	3727	3913
Contig5582	1	p2	(AT)8	16	2583	2598	TGTCCTCCGTTTCTCAATAA	54008	20	CAATACACGTAGTATGCGGA	55116	20	20	2554	2780
Contig5593	5	p2	(AG)11	22	1660	1681	AAACAGGCCTAATAGACACG	55175	20	GTCTTTGACTTGGCTTTACG	54951	20	20	1533	1764
Contig5597	1	p2	(TA)10	20	486	505	ACCTTAGTAGAATGGATGAGG	53837	21	TAAGCACAAATGAAGGCTAA	52772	20	20	402	525
Contig5600	1	p2	(TA)15	30	3803	3832	TGGCAGGACACTTAGAAAAA	54786	20	CTAAGTTCAAAGCATTGGGC	55229	20	20	3730	3904
Contig5611	1	p2	(CT)6	12	233	244	TATACCCACGTGCGTTTTTA	55115	20	CAGGAAGAGAGAGAAAAGGG	54775	20	20	175	303
Contig5613	3	p2	(TA)7	14	2350	2363	GGTTCCCTAAATACTCAGACT	54066	21	ACATAGAAGAAGGCCAATACA	54318	21	21	2214	2463
Contig5621	3	p2	(TC)8	16	2907	2922	CCAGCTAAATACTGCTCACT	54860	20	GAGACACACCAAAGAGTGAT	55011	20	20	2719	2960
Contig5621	4	p2	(TA)12	24	3685	3708	ATCAGAAGCTGCATATGAGG	54988	20	TGTCCTGTTCTGAGTTGTTT	54736	20	20	3592	3823
Contig5629	2	p2	(AT)8	16	363	378	AGCATAGCTACACTACTTACA	53544	21	AATCATACTATTTCCGCACC	53153	20	20	155	398
Contig5631	1	p2	(GA)8	16	2766	2781	GGGGAGAGTACTTCTGAGAT	55046	20	GCTATAAGCTGCCTAGTACC	54834	20	20	2611	2834
Contig5648	3	p2	(AT)6	12	3332	3343	CCTCCTGGTTCCTATTTTCC	55097	20	TGCTGTGTGTCAATTATCCA	54964	20	20	3258	3491
Contig5667	1	p2	(AC)8	16	3542	3557	CTGCACACACACACGAATA	55893	19	TCGATTGTTATGGCCAAAGA	55045	20	20	3523	3734
Contig5671	2	p2	(AG)6	12	152	163	TCGCCCAGAAATCACAATAT	54807	20	CACTTTATGTGCAATGGAGT	53876	20	20	26	221
Contig5688	2	p2	(AT)6	12	2321	2332	AGAAATACACTCCTTCAACGT	54894	21	ACGGGTTCCAAATTAAACCT	55128	20	20	2232	2465
Contig5688	3	p2	(GA)8	16	3847	3862	ACAAAAGGGAGACAAGGATC	54943	20	AGCAAGCAAACCAAAACTTT	55065	20	20	3656	3883
Contig5692	1	p2	(TC)6	12	299	310	TTCCATCAAAGCCTTAGTCC	55029	20	GCTTTTTACGGACTTTGAGG	54918	20	20	141	382
Contig5692	2	p2	(AG)16	32	1148	1179	CACTGCACCGATATGTAGAA	54991	20	GAAGAAATGGGAAGGGCATA	55067	20	20	1031	1263
Contig5696	2	p2	(AC)15	30	2477	2506	TACCATAGGAAGTCTGGGAG	55029	20	CGAGTAAATGGCAGGTGATA	54957	20	20	2428	2589
Contig5699	1	p2	(GA)6	12	1123	1134	TATTGGGTTTAGTGGGTGTG	54940	20	AATGGCTTACCTCCGATTTT	54995	20	20	933	1154
Contig5700	4	p2	(TC)8	16	2969	2984	GCTTCCAAGATTTGTGTTCC	55160	20	TGCAGTTACGTCTAATAGGC	55001	20	20	2878	3107
Contig5707	1	p2	(TA)6	12	3651	3662	TGGACTTCCAAATCCAATGT	54809	20	CGATTCCGAGCTTAATTTGG	54873	20	20	3602	3802
Contig5711	1	p2	(AG)7	14	2334	2347	TGAGTCCATGACTTTGTCAG	55014	20	ACCCATCACCCGAATATTTC	55181	20	20	2284	2496
Contig5727	1	p2	(TA)6	12	2285	2296	ACCTCCCCGAAAATTACAAA	54833	20	GGTGCCAATGGTATGTTTTC	55210	20	20	2156	2358
Contig5730	1	p2	(TC)12	24	777	800	AAAGGGTCAAAGAAGTGTGT	54995	20	TGTCCCACACTGAGAAGATA	55187	20	20	584	822
Contig5730	3	p2	(TA)7	14	1543	1556	GCTCAAGTGATTAGAGCTCA	54894	20	GCATCTACCTGTGCTATTCA	54944	20	20	1433	1676
Contig5732	2	p2	(AT)10	20	3695	3714	TTCACCAGGAAGATCAATGG	55018	20	TCAGAAACCTGAGGAAGTTG	54910	20	20	3621	3839
Contig5733	6	p2	(TA)6	12	3645	3656	GGTGTGTTTTATTCCCTCCA	55233	20	GTACTTAAACCAGTGGCTCA	55004	20	20	3531	3760
Contig5736	2	p2	(AT)11	22	2688	2709	CACTATTGAGCCCAAACAAC	54875	20	AAGGAGATGGAGAGGATGAA	54897	20	20	2631	2747
Contig5739	1	p2	(AT)9	18	475	492	TCTTCGTCAATCTCGTCTTC	54984	20	ATGAGCAACGGGGAAAAATA	55305	20	20	366	578
Contig5739	2	p2	(TA)6	12	670	681	TATTTTTCCCCGTTGCTCAT	55305	20	AAAGGATCAGAACAGTGCAA	55171	20	20	559	720
Contig5741	1	p2	(AT)9	18	1145	1162	AATGCAGTAGAGCCTTTCAA	54947	20	GCAAGGTGCAATAACTGATG	55330	20	20	1018	1243
Contig5743	2	p2	(AT)7	14	1289	1302	CACTATTGGAATTGAGCGTG	54794	20	TAGTGGGGTCGACATCATAT	55115	20	20	1251	1462
Contig5755	2	p2	(AT)6	12	1359	1370	CGCACGCTATTACCTTCTAT	55169	20	CAATTGTCACCCTTGCATTT	55018	20	20	1306	1527
Contig5763	1	p2	(AT)6	12	2575	2586	CTTTAAGCCTGTCTCCACAT	55049	20	TTCCAAACACGGTCTATTGT	54903	20	20	2455	2697
Contig5769	1	p2	(GA)7	14	1387	1400	ACACGAAAAGGATGGAAGAA	54889	20	GCGGGACCAACTAATCTAAT	54920	20	20	1228	1441
Contig5769	3	p2	(AT)11	22	3794	3815	CCCCTCTCTATTGGATTTCG	55011	20	TTCCCATTTTCCCTTTGACA	55016	20	20	3745	3861
Contig5772	2	p2	(TA)9	18	3408	3425	TTTTTACAAGGCCGGAAAAG	54683	20	TTCAGCCTTTCCTATTTGCT	54912	20	20	3346	3584
Contig5795	2	p2	(TC)13	26	3693	3718	ATTTCAGGGAATTGTCCGAA	54926	20	GTTTAACACGTCCACCATTT	54428	20	20	3596	3803
Contig5808	1	p2	(TA)12	24	2844	2867	ACTAGAGTCCCTATGTTCCC	55026	20	ATAATATGCTCCCTCCGTCT	55171	20	20	2756	3000
Contig5810	2	p2	(AT)7	14	2549	2562	ACTCGTGTCATTATGCATGT	55165	20	TGTCTACGAAAACAAAGGGG	55598	20	20	2431	2633
Contig5812	3	p2	(AG)6	12	2783	2794	GTCGAAAGGAAGGTTATGGT	55072	20	TCCAAATCATCAGAGCTAGC	54930	20	20	2700	2818
Contig5814	1	p2	(AT)9	18	1023	1040	CAGATGCAAACCTTTCTCAC	54895	20	GCACGTTTGCTCTAAATTGT	55204	20	20	974	1208
Contig5839	1	p2	(TA)8	16	1110	1125	CCTTATAGTGATGGCTCCAC	55011	20	TTGCATGAGTTTGTGTGTTC	55027	20	20	975	1206
Contig5841	1	p2	(AT)7	14	3739	3752	GAACCCGAAATGAACTAGGT	55072	20	ACGAACTTGGTTTCCTATGA	54301	20	20	3695	3918
Contig5842	1	p2	(AT)8	16	694	709	AACAAACTTGCTGATGACAA	53922	20	GCCAAAAACCACATAGCAAT	55098	20	20	617	852
Contig5846	3	p2	(TA)12	24	3728	3751	CTTCTTTTAAAGAATCCTGTGA	52063	22	CACTCCCTCCATTCCATAAT	54146	20	20	3589	3838
Contig5851	2	p2	(AC)12	24	2334	2357	CGATTAAATTAGAAGCCGCC	54951	20	TGTTGATTTTGGTGTGTTCG	55040	20	20	2255	2398
Contig5864	2	p2	(TC)6	12	2936	2947	TACCAAGCCTTTAAGCTGAG	55062	20	ATATTGCAACAATGAGGGGA	54653	20	20	2760	2990
Contig5867	1	p2	(AT)8	16	1514	1529	AGCACAATTCTACAACGAGT	55024	20	AGCTTTGACTTAGCAGTTGA	54910	20	20	1371	1561
Contig5873	2	p2	(TC)13	26	1759	1784	TTGTTTGTGGTGGTGACTTA	55025	20	GGGGCATAACATTAGGAGAC	55281	20	20	1691	1930
Contig5875	3	p2	(AT)6	12	2905	2916	CACGGTATAGTTAGCTGCAT	55057	20	TGATCCGTGTTATAGCAAGG	54957	20	20	2853	3074
Contig5883	1	p2	(TG)7	14	1797	1810	TCCTGTATCACTACAACCCA	55168	20	GAGGGAATTGTAGGCAGAAA	55029	20	20	1648	1839
Contig5885	2	p2	(AC)7	14	1881	1894	CATTAATTCACCCCCTCCTC	55168	20	TCATGTTGCCCATTTTCAAA	54225	20	20	1855	1959
Contig5886	2	p2	(AT)6	12	3433	3444	GCCTTTGTTATTCCCCCTTA	54974	20	AAGCCAATAGAAACAGCTGA	54947	20	20	3381	3594
Contig5890	1	p2	(AT)12	24	1580	1603	TAGGAACCATTGAACCCATG	54998	20	GGGCTGCTCTTAAAGGTAAT	55097	20	20	1422	1657
Contig5912	2	p2	(AT)6	12	966	977	CTTGTGTTTTGGAGCATGTT	54981	20	AGCCAGGTTGAAATTACCAA	55118	20	20	855	1025
Contig5919	3	p2	(TG)6	12	2737	2748	ATTTCTTCTTGCTCTCCTGG	55035	20	ACTACACAATAGCTGCTAGC	54974	20	20	2699	2925
Contig5926	1	p2	(CT)6	12	114	125	GCATTGTATTGTTGCTCGAA	54991	20	CTTCATCGATTAGTGGCACT	55265	20	20	27	213
Contig5940	2	p2	(TC)12	24	2872	2895	ATCTCACACCAATCCATTCC	55087	20	TATGAATGTGGACCCATGTG	55103	20	20	2715	2919
Contig5943	1	p2	(TA)7	14	1573	1586	GGGTTGTCCTTATCGTACTC	54997	20	GAAATTTGAGGGCACACAAA	54961	20	20	1461	1683
Contig5956	1	p2	(TC)6	12	3165	3176	CATAAACGGCGCTTACTTTT	55000	20	AATTCCGGTGACCTGAAATT	55220	20	20	3060	3197
Contig5957	1	p2	(AT)9	18	1098	1115	TGCAATGTAAGCACTTCAAA	54009	20	TGCAAACTCAAAAAGAAAACC	53964	21	21	941	1173
Contig5970	1	p2	(TA)7	14	961	974	TTGTGTGTGTATGTGAGTGT	54856	20	GGAATCCGAATTGCAATTGT	54911	20	20	935	1109
Contig5982	2	p2	(AG)9	18	2613	2630	TGTTGTGCAATCTATCAGCT	55052	20	GATGTTTCTGGCAATGACAG	54964	20	20	2523	2679
Contig5983	1	p2	(AG)6	12	90	101	CAACGACTTAGGGAGTTAGG	54917	20	TCCGAAATATCCGGTTGTTT	55055	20	20	30	211
Contig5983	3	p2	(AT)11	22	3459	3480	AAAGGACAATTTTTCGCCTG	55061	20	CCTTGGTGCTGTTATGTAGT	55062	20	20	3363	3608
Contig5985	2	p2	(TA)8	16	1257	1272	AATTACCCATATGTGTCGGG	54889	20	GGGTTCTTTTCTATTTGCGG	54954	20	20	1102	1302
Contig5995	2	p2	(TG)16	32	113	144	ACGGGGTAATACATGTGTAA	53756	20	TGAGAATGGTATTTTGCAACT	53684	21	21	88	262
Contig5997	1	p2	(TA)8	16	2331	2346	TTCATCCGTGTTTGTACTCA	54647	20	AAGCAACATGTTTAGCCTTT	53949	20	20	2226	2397
Contig6000	1	p2	(TA)6	12	768	779	AGCGTTTTCAATGCAGTATG	54977	20	AGGGAGCTCAAGTTAGTTTG	54978	20	20	739	960
Contig6003	4	p2	(CA)11	22	1257	1278	AGGGGATATTTAGGAATGCA	53390	20	GGTAGGATTGGTGGAAGAAA	54628	20	20	1225	1447
Contig6015	1	p2	(AT)6	12	899	910	TGATTGATTTGAATCTACATTGA	52172	23	TGTTTGACATTGAAAGCAAA	52357	20	20	830	1067
Contig6020	2	p2	(CT)6	12	576	587	TATATAAGCTCGCATGCATG	53450	20	AAGAGAATCGGGCTACTAGT	55060	20	20	500	672
Contig6022	1	p2	(AG)7	14	2100	2113	CTCATCCACCCAAAATACCA	54998	20	CCAAACCTTTCCTCTCTCAG	55371	20	20	2008	2242
Contig6031	2	p2	(AC)10	20	3765	3784	TCACTTCCTCTCCCTATCAG	55050	20	TTGCGTAAAAACTATGGGGT	55246	20	20	3680	3824
Contig6034	1	p2	(TA)12	24	635	658	CTGCAAAACTGCTACAATCC	55261	20	AGCCTTTTTGGTAGTTGTGA	55080	20	20	590	700
Contig6050	2	p2	(AT)8	16	1831	1846	GTTACACTAGGATCTCACCG	54732	20	CTAATGCCAGAATTCCCACT	55087	20	20	1685	1906
Contig6053	2	p2	(TA)7	14	735	748	ATAGACAAGCACTGGAGTTG	55082	20	GAAGACAACTCATCGACTCA	54871	20	20	616	790
Contig6053	7	p2	(AT)7	14	3186	3199	TTAACTTTGCCCCTTGAACT	55046	20	CTCAAAGTTAAATTCAATGTTCA	51933	23	23	3078	3235
Contig6061	1	p2	(AT)7	14	1952	1965	ATGTTTTGTAGGATTCGGGT	54628	20	ATCTAACCCGGTTTACGTAG	54317	20	20	1877	2004
Contig6061	2	p2	(AT)9	18	2329	2346	CGCTTCTGTAATCGATGTTG	54939	20	CCTAGCTCCACCACTTAATG	55233	20	20	2155	2393
Contig6062	1	p2	(CT)6	12	42	53	CTCCTTTGGTCTTGTGAAGT	55201	20	GGCCTCTAACTGACCAAAAT	55321	20	20	18	247
Contig6075	2	p2	(AT)11	22	2740	2761	GTCCAACCTCTCAAGAACAA	55214	20	CATTGAACGGTGTTTTGGAA	55007	20	20	2616	2806
Contig6085	2	p2	(GA)6	12	2162	2173	GCAGTGCTTTTATCTTCACC	54974	20	AGTTTGCTTGAAGTTTCTGC	55011	20	20	2116	2363
Contig6092	1	p2	(CT)6	12	531	542	ACTTTACTGGTCGCTTGAAT	54991	20	TGCTTTGCAAGATAGTGAGT	54981	20	20	463	690
Contig6095	2	p2	(AT)6	12	2845	2856	GGAAGTTGAAAAGAATGCCT	54056	20	GGGCTGATAATGACGGTATT	54991	20	20	2817	3036
Contig6096	1	p2	(AT)6	12	1383	1394	ACTCCAGTGATAACTTCAGC	54789	20	TACTGAGAAGTTGTGTACGC	55182	20	20	1285	1450
Contig6099	5	p2	(AC)6	12	3587	3598	ACCACGATATGTCCCAAAAA	54940	20	AGTTTCAACAAAATCTGCGG	55093	20	20	3513	3762
Contig6106	1	p2	(AG)6	12	72	83	CACGAGTTAGCTTGTGTATT	53394	20	AACGTAGCTTGCAAATTACT	53530	20	20	27	161
Contig6108	1	p2	(TA)11	22	3193	3214	CCACATTTGACTTGTTACGG	54922	20	TCCTTTCTCTCTCCTCAACA	55102	20	20	3172	3361
Contig6127	2	p2	(TA)6	12	2723	2734	TTATGTTATGTTGCAGGCCT	54998	20	CCACATACTTTTCCAACGAC	54635	20	20	2691	2937
Contig6129	1	p2	(CT)6	12	436	447	CCTCTTTCTCTCCAGCATTT	55035	20	AGACCCGCTTAACAATGATT	55029	20	20	320	556
Contig6129	2	p2	(TC)6	12	2187	2198	ACCCTTCCTTCATGATTTCC	54981	20	AAAAAGGGGAGAAACCACAT	54998	20	20	2108	2324
Contig6139	2	p2	(CT)6	12	99	110	AGTCCCTAAGTAACGACTCA	54933	20	CTGAGAGAGTGAGACTGAGA	55065	20	20	43	142
Contig6141	1	p2	(CT)6	12	2343	2354	AAAGTCTATTGAGTCCGTCG	54951	20	AGAGAGAGAAACTCCTTGGA	54787	20	20	2131	2377
Contig6163	1	p2	(TA)9	18	2791	2808	CCTTGTTTTCAGCCACATTT	54947	20	GGAAGAAGAAGTGGTGGTAG	55092	20	20	2735	2878
Contig6204	2	p2	(AT)13	26	2121	2146	TCTCATGAAAGGAGAGATGC	54555	20	CCATCCTTAGCTAGCAGAAA	54533	20	20	2059	2270
Contig6220	2	p2	(AT)6	12	2584	2595	ACTGTGATAGCAGCTTCAAA	54981	20	TATGCGATAGTATGCCACTG	54841	20	20	2564	2668
Contig6231	1	p2	(AT)9	18	2183	2200	AAACAATGGTAGCCATGCTA	54998	20	GTAACACCTTGAAAGATGCG	55020	20	20	2113	2304
Contig6244	1	p2	(AT)9	18	2206	2223	GCCAAATTGCTCTACACAAA	54774	20	TGTAGAAGAAGTGGTTCTGC	55024	20	20	2171	2357
Contig6246	1	p2	(TA)6	12	684	695	AAAATCGGGCCAAAAGAAAG	55028	20	AGGTGAATAGAACAAATCCTT	52397	21	21	497	721
Contig6253	2	p2	(AT)10	20	3498	3517	GTTGAAGGAGGTGAATGACT	54978	20	TGAATACTTAAAGCCGGCTT	55042	20	20	3438	3685
Contig6266	2	p2	(AT)8	16	2274	2289	CAACTTATTACCCCGATCTCT	54534	21	AGCTTGTAAGGCATTACGAA	55075	20	20	2065	2314
Contig6267	1	p2	(AT)6	12	519	530	ACTAAGGACTACCGTGTAGA	54341	20	TCGTTCAAACTTTCGTTTCC	54797	20	20	378	553
Contig6268	1	p2	(AT)12	24	2545	2568	CTATCAAGTGATCGACCCAG	55077	20	GCAGGTATTCAATGATGTGC	55113	20	20	2460	2644
Contig6271	3	p2	(GA)6	12	3154	3165	ATTGATGATCGGTGAGACTG	54964	20	CAAAACAAACCACCCTTTGT	55079	20	20	3105	3213
Contig6272	1	p2	(AT)9	18	3604	3621	AATGCCATCTCAGTTTTCCT	54898	20	ACATTGTGTAGCCAGCTAAA	54961	20	20	3506	3647
Contig6283	2	p2	(TG)9	18	2816	2833	TTTGAGTTTGCTTGCCTTTC	55280	20	TGTATCATTCGCTGACTACG	55135	20	20	2698	2890
Contig6285	2	p2	(CA)7	14	3226	3239	ACCTCTCCCCTTAGACAATT	55104	20	TAATAAGTAGCAGCTGCCAA	54443	20	20	3202	3315
Contig6292	1	p2	(AG)6	12	1277	1288	GATCGGAAATGGGGTACTAC	55034	20	ACAATCTGCCATGAATCCTT	54971	20	20	1241	1478
Contig6302	1	p2	(AC)6	12	1744	1755	AGAAGAAGAAGGGTTAGGGT	55030	20	GCGACTTTTTGAGGTTTCTT	54736	20	20	1700	1934
Contig6309	2	p2	(TA)6	12	1909	1920	CATTGGCTAAAATCCCCAAC	54877	20	GCCCACATTGGTTGAATAAG	54911	20	20	1791	2008
Contig6326	2	p2	(TA)7	14	503	516	TGGACTTTTTCGAACTTGGA	55126	20	TCAGGACCTTTTGGATAAGC	55029	20	20	375	608
Contig6334	5	p2	(TC)6	12	3450	3461	TGGGGTTTTTGTCAAAGACT	55273	20	GCTTGTAACGCTTTCTCAAT	54621	20	20	3344	3519
Contig6337	2	p2	(TA)8	16	1616	1631	GATTTTCACCGGAACTTCAC	54918	20	TGACATCGTAATAATAGCGA	51680	20	20	1587	1716
Contig6347	1	p2	(AC)6	12	2657	2668	GTTGGTTAAATAATGGCCGG	55004	20	CCAAAAGGGCAAAAGTACTC	54771	20	20	2582	2722
Contig6358	2	p2	(AT)8	16	3357	3372	TTGCGTATCTTTTACTACGT	52432	20	CAAAGGGTATCCAGCCAATA	54772	20	20	3229	3457
Contig6368	1	p2	(AT)6	12	1447	1458	AAACAGAAGGTAGGCTTACG	55105	20	ATGCTGAGTATGCGTTAGTG	55662	20	20	1363	1607
Contig6398	1	p2	(GC)6	12	1426	1437	GAGAAAAGTTTGACGCTAGC	55049	20	GAGCGATGATATCCCCATAC	54974	20	20	1343	1524
Contig6400	3	p2	(TG)14	28	3406	3433	CCCAAAATGGAATACGTGTC	54670	20	TGGTGTTGATGTTCCTACAG	54994	20	20	3293	3539
Contig6429	2	p2	(TC)7	14	1499	1512	CTTGCTCAATCCTGACTCTT	55069	20	TGAATGGCCGAATATGGAAA	55083	20	20	1344	1535
Contig6450	2	p2	(AT)6	12	1163	1174	TCAGATCAAGTTGAGGTTCA	53908	20	AGTCGAAAGTCATAGGATCA	53198	20	20	1058	1227
Contig6454	2	p2	(GA)6	12	3578	3589	TCCCTCTACTTAGTCCATGG	55029	20	TCAAGCAAACCCTAAACCAT	55118	20	20	3414	3611
Contig6471	1	p2	(TA)10	20	979	998	AATTATCCAGTCCGGTTTCG	55546	20	TCCCATGAACAACACAAACT	55377	20	20	941	1040
Contig6486	1	p2	(AT)6	12	87	98	AGTTCATTTTGCAGGTCCAA	55741	20	ATACGTAGAAGTCACTGTGC	54951	20	20	0	154
Contig6492	1	p2	(AC)9	18	3323	3340	TTCATTGGGTCCTTGACAAA	55050	20	TGCAGAACTGATTAATGCCT	55018	20	20	3149	3379
Contig6500	1	p2	(AT)8	16	1594	1609	GAGCGTCTTGAAGAAGGTAA	55137	20	ACAGCAAGTCCAATCAATCT	54933	20	20	1530	1725
Contig6503	3	p2	(GT)6	12	3044	3055	TTGTCCACGTTTTGTTCAAG	54971	20	ACGAAACGTAGAGCATGTAA	54865	20	20	2874	3093
Contig6534	2	p2	(TC)12	24	1422	1445	ATTCATGTGGATGGGCTAAG	55158	20	CAAGAGACATTACCCCTTCC	55130	20	20	1269	1486
Contig6545	2	p2	(AT)6	12	311	322	CAGAAAAAGAAGTCTTGTTGGT	55061	22	TGGTTCTAAAATGTGGCCAT	55191	20	20	156	367
Contig6547	1	p2	(TA)6	12	537	548	TGTTCATTTCGATTTCCATTCA	54643	22	TTAAAACCCATATCCAGCCC	55046	20	20	468	673
Contig6567	1	p2	(GT)7	14	722	735	GATCAGTGTTAAGTGATGCAC	54978	21	CAGGGCAGCAGATTATTTTG	55001	20	20	682	895
Contig6567	2	p2	(TA)6	12	2159	2170	AAGAACCGTTTCCTACTGTC	55034	20	TCTCAAGGGGTAGACAGAAA	55081	20	20	2074	2286
Contig6568	2	p2	(CT)7	14	2545	2558	CCAAATTTCCCACACAACTC	55061	20	GAAAAGGAGAGTAGAGGGTG	54495	20	20	2473	2666
Contig6575	1	p2	(CA)6	12	342	353	TTTTGCACCATTACCTTCCT	55118	20	ACTGTACAACCTACATCTGC	54803	20	20	288	469
Contig6578	3	p2	(AC)8	16	2020	2035	TGGGCTGCATTTAACTGTAT	54998	20	TCCATCCACTTTGCTTTCTT	55138	20	20	1999	2108
Contig6578	5	p2	(TA)6	12	3279	3290	CTCCACTCCATTCCATTCAA	55018	20	TCTCTTTGCTCTATGCCATC	54930	20	20	3197	3406
Contig6581	2	p2	(TA)7	14	2032	2045	CCACACAATTTAGCCGTTTT	55074	20	CGAAGAACATGAACATGCAA	54912	20	20	1983	2136
Contig6589	1	p2	(TA)6	12	335	346	TTGTTGAAGGACTTACCCAG	54889	20	GCAGCAATCATTCCAACTTT	55118	20	20	183	370
Contig6589	3	p2	(AT)6	12	1522	1533	ACATGATTCATGCAATGCAG	54991	20	GCTAAGTTGGCACCTGTATA	54853	20	20	1342	1559
Contig6595	3	p2	(TA)7	14	3426	3439	CTTGAGCTAAGTAGGCCTTT	54754	20	AGACACATGAGTTGGTCATC	55082	20	20	3321	3535
Contig6611	1	p2	(AG)8	16	63	78	ATGGATGCATGTGATGAGAA	54783	20	TCATTGCTTCTTGAGAACCA	54879	20	20	43	286
Contig6612	2	p2	(AG)8	16	2125	2140	AGGCCAAATAATCAGCTCAA	54984	20	ACACTCGATTGGATGGTATG	54944	20	20	2079	2327
Contig6624	2	p2	(AG)7	14	3522	3535	TAGCAACCTTAGGAGTGAGA	54888	20	TGCCAAGATTCTAACCTAGC	54839	20	20	3385	3608
Contig6643	5	p2	(AT)6	12	3254	3265	GTGGCCATATCACTATGAGG	55082	20	ACTGATAAAGTAACCTCGCT	53802	20	20	3172	3332
Contig6647	3	p2	(AG)9	18	3361	3378	AGAAGAAAATGAGGGTTGCT	54826	20	GACTTACCATTTCTAGGCGT	54884	20	20	3291	3506
Contig6651	2	p2	(AT)13	26	257	282	ATTTACTGCTAGCTAGTGCC	54940	20	GAGACAAGCTCATACTGGTT	54789	20	20	165	365
Contig6668	2	p2	(CT)12	24	2816	2839	GGGTCTATTGTGTTCACCAT	55029	20	AACTGAGAGAGAGTGAGAGT	54545	20	20	2620	2859
Contig6669	2	p2	(AT)6	12	2136	2147	TGTTGGAGAGATTTGGAAGG	54947	20	TGCTTTGCCTACCCTTATTT	54891	20	20	2021	2176
Contig6676	1	p2	(GT)7	14	3507	3520	TGTTGACCTATTGGACCTTG	54961	20	CCCTCCACTTATGACACAAA	54961	20	20	3326	3569
Contig6685	3	p2	(TG)13	26	2040	2065	TTGTGCCTATATCAGCATCC	54981	20	ACTACACCTGAATCAGCAAG	55082	20	20	1982	2178
Contig6687	2	p2	(AG)6	12	255	266	TCCTCGACGTTTGTGTATTT	55051	20	CCGACCTGAATTCTTGCTAA	55466	20	20	207	390
Contig6687	4	p2	(CT)6	12	3371	3382	CCTTGGTCTTGTAAAGTGGA	54889	20	GGACCAATATCTTCTTGCCA	55100	20	20	3350	3518
Contig6689	1	p2	(TA)8	16	86	101	AAAGTGGTCTCACATAAGGG	54650	20	ATGCACTAGCTTATGTCCTC	54637	20	20	41	190
Contig6691	2	p2	(AT)10	20	2267	2286	GTCATTTTGCTCAATCCCTG	54931	20	CGTGGTTGGTATCAAAGCTA	55478	20	20	2186	2428
Contig6698	2	p2	(AT)14	28	2449	2476	CATGTGAACAAACCGCATAA	54892	20	TCGACTTGATAGAAGGTCCT	54991	20	20	2335	2520
Contig6704	1	p2	(CA)8	16	1424	1439	TACTTGTCATCTGAGGGTCA	55187	20	GGCATCTACATCTGCTACAA	54944	20	20	1347	1492
Contig6705	1	p2	(AT)6	12	115	126	AGATGCCGGATGAATGTTTA	54807	20	ATCTATCTCTCCCAGCCATT	55040	20	20	67	316
Contig6706	1	p2	(AT)10	20	874	893	TAACACCAAACCCTTTGACA	54991	20	AATGTGATGACGTGACTTCA	55028	20	20	854	981
Contig6715	3	p2	(AT)6	12	2618	2629	GGTCAACTGGTCACATTACT	54991	20	GGGCTTCTTAATCTCCACAA	55029	20	20	2543	2745
Contig6722	2	p2	(AT)8	16	2978	2993	GTGGCAATGTAGACTCTTGA	55095	20	CACTTTCTGAAGTCCCTTGT	55201	20	20	2871	3031
Contig6723	1	p2	(AG)9	18	191	208	ACCCTTGAAACTGACAGATC	54978	20	ATCATATCCTCCAACCTCCA	54950	20	20	140	259
Contig6738	2	p2	(AG)6	12	793	804	TGCTCTTCAACAATCTCACA	54913	20	GTCTTGTTCGGGTTACAGAT	55105	20	20	732	979
Contig6742	1	p2	(TC)7	14	3348	3361	CATCACATGGACGATTTTGT	54289	20	AGATCATGTGCAAAGGTCAT	55005	20	20	3318	3516
Contig6746	2	p2	(TA)12	24	1598	1621	TTTGTCTAGCAGATGACCAG	54792	20	GGGTGTGGAGATTTCATTCT	55015	20	20	1543	1656
Contig6748	6	p2	(TA)13	26	2412	2437	TGTACGGATCAGATGGAGTA	54783	20	ATAAGCATGCTACTGCTGTT	55120	20	20	2372	2480
Contig6756	3	p2	(TC)6	12	2455	2466	CAGATGCATGAGTCCTCTTT	55139	20	TCCGCTTTACTTTACACGAA	55064	20	20	2271	2517
Contig6772	2	p2	(AG)6	12	2235	2246	CTCAGAGCCATATCAACCTC	55031	20	GAAGGAAAAGGAGGTGACAT	54943	20	20	2198	2327
Contig6785	2	p2	(AG)6	12	152	163	CCTCGACATTGCTTGGATAT	55303	20	ACCACAAGAGTTGCGTATTA	54715	20	20	95	318
Contig6790	1	p2	(AG)8	16	3427	3442	AGAAAAGGGCCCAAACTTTA	55012	20	ATTGGAAATGCCTCTGAAGT	54898	20	20	3343	3543
Contig6799	3	p2	(TA)7	14	3047	3060	TTGCAACATTAGGGTCTTCA	54858	20	TCTAGCAACTCCACTTACAC	54443	20	20	2962	3114
Contig6837	3	p2	(AT)11	22	3414	3435	AAATACAGGAACAGATCGCA	54771	20	TCATCCTTCTCATTTGACCC	54722	20	20	3239	3461
Contig6849	1	p2	(AT)9	18	2442	2459	TTGCTAATGTCTCCGTGAAT	54771	20	TTTATGATTCCGTGCATTGC	55027	20	20	2312	2553
Contig6851	1	p2	(AT)7	14	1049	1062	GTAAAGGTTCAAGCTAGGGT	54661	20	CGTTGCTGACACTGAAAATT	55125	20	20	940	1115
Contig6867	2	p2	(TC)6	12	1267	1278	ACCCACCTTGCTATTTCAAA	55118	20	AATTTGTCAAGCATTAGCCG	54944	20	20	1142	1359
Contig6867	3	p2	(TA)8	16	1656	1671	AGGATCGTACCTAACTGTGA	55005	20	AGCATTGCCATTATCAGTGA	55090	20	20	1497	1706
Contig6871	4	p2	(TC)6	12	3168	3179	TCTGACTTTATTGCAGCTGT	54981	20	CTGTCTACCTCAGCTTGTTT	55011	20	20	3089	3305
Contig6875	1	p2	(AT)8	16	2260	2275	ATGTCCCGAATACACATCTG	54944	20	CGAAGTACGGAACAGATGAT	55021	20	20	2236	2469
Contig6890	1	p2	(AT)12	24	2998	3021	TATTTGAGCTTGGAGTTGCT	54947	20	AATGAAATACAAGCAGCACG	54977	20	20	2918	3160
Contig6892	1	p2	(CT)7	14	1790	1803	CAAATTCAACGACCAAAGCT	55093	20	CGTTGTAAAATGAAGGTCCG	55033	20	20	1645	1878
Contig6895	1	p2	(AT)11	22	1033	1054	AGATGACATTACTGCCACTG	55153	20	TCCTTCATTTCATCCACCTG	55018	20	20	899	1096
Contig6900	1	p2	(AT)6	12	2010	2021	CCAAAGGCATGGACAAAAAT	54984	20	ATGTTGGGAATCATTGGTGA	54881	20	20	1886	2070
Contig6904	2	p2	(AT)9	18	927	944	AGGGACAATAGGTATATCAGGT	55180	22	TACACATATCCTGGTCGTCA	55386	20	20	884	1128
Contig6928	2	p2	(AC)7	14	979	992	AAGTGATGGCCCAGATATTC	54861	20	TGGATCAAATTCACCAGTGT	54844	20	20	827	1040
Contig6929	1	p2	(TA)6	12	1145	1156	TGCTTTCTCTCTAAACACCC	54991	20	CATCTGCCCAATTGAGAAAC	54931	20	20	1046	1272
Contig6934	1	p2	(TA)6	12	3599	3610	AGCCACTATCATGTACTCCT	55016	20	AGTCATGTAACGTACGAGTA	53337	20	20	3406	3630
Contig6949	3	p2	(AG)8	16	3079	3094	AGCAGAACCCAAAAAGGTAA	55046	20	TGCTAATGTGGGTTAATGCT	54998	20	20	3048	3185
Contig6964	2	p2	(AC)11	22	612	633	ATGGGCATAAACAAGACAGT	54912	20	TGTTGCTGAGATAGGTATGC	54944	20	20	549	746
Contig6970	2	p2	(TA)6	12	1185	1196	GTCTTTATTGGGTCGGATCA	54853	20	TATTGGGTTATGGTCAGTGC	55113	20	20	1092	1306
Contig6972	1	p2	(CT)7	14	2046	2059	AGCACAAACTCACCTTGTTA	55113	20	CATTCTGGGAGGCCTTAATT	55053	20	20	2019	2249
Contig6975	1	p2	(TC)6	12	464	475	TCAATGTCCAAAAACCTTGC	54961	20	TGAATTGCTGATGTGGTACA	54964	20	20	316	547
Contig6976	3	p2	(AT)11	22	2435	2456	TCCTACTACTTCCCACATGT	54853	20	ATAATTATGGGACGGAGGGA	55047	20	20	2350	2477
Contig6979	1	p2	(TA)6	12	1617	1628	GTTGCTGCTGTTGTATGTTT	55093	20	AGGCAACAACTAAGTCGAAT	54991	20	20	1517	1723
Contig6986	3	p2	(CT)8	16	3441	3456	CAAGTGTACCTCTAGCCTTT	54391	20	CAAAAAGGCTAGGGTACACT	54957	20	20	3353	3566
Contig7000	1	p2	(TA)6	12	3004	3015	TTTGTGCGTTTTGTCTCATC	55138	20	ACTATTACTCCCTCGTCACA	55005	20	20	2980	3185
Contig7001	4	p2	(AG)8	16	3240	3255	GGGAGAGAAAGTGACACAAT	54978	20	CCAAACCATCCCCAAATTTC	55065	20	20	3198	3362
Contig7003	1	p2	(AT)12	24	1581	1604	GCAGTAAGTCGATGTTTTGG	55020	20	TGACAAGAGCATATACTCCG	54399	20	20	1483	1668
Contig7009	2	p2	(TA)6	12	3080	3091	ATTAGGGGCGAAACATATCC	54957	20	GTGGGATCAATCTTATTAGATGC	54988	23	23	2920	3142
Contig7011	1	p2	(AT)6	12	911	922	AGCTACATGATGGTTGGATG	55191	20	GGTCTAATTCTAAGCTGCGA	54987	20	20	793	985
Contig7023	1	p2	(AT)14	28	285	312	AGTTGTTCATTTGTTCCCCA	55345	20	TTAACAAGCAAGGGAGGATC	55029	20	20	258	390
Contig7041	2	p2	(TA)6	12	3403	3414	TCTACTTCCTCCATTCCCAA	55121	20	AGGTGTCGGTTTTATTGACA	54903	20	20	3250	3467
Contig7046	2	p2	(AT)8	16	3346	3361	TAATGTTGGCATCACTGGAA	54930	20	GGAGGGGTTCTCATACTAGT	55026	20	20	3292	3406
Contig7057	3	p2	(AT)6	12	2365	2376	ACCATTACATCATGTTGGCT	54984	20	ACAGTGAAAGAGATCGACAA	54361	20	20	2209	2456
Contig7074	2	p2	(GA)15	30	1008	1037	TGCGCAATGTTTAAGAAAGG	55176	20	GGTATGGCCTTGAAATGTTG	54911	20	20	988	1221
Contig7080	1	p2	(AG)8	16	318	333	GCAGAGGAAGAGAAAGTGAA	55011	20	TTTGCGATGGAATTTGCTAC	54958	20	20	298	514
Contig7081	2	p2	(TA)7	14	3035	3048	ACTTTATACAACCCGTGCAT	55042	20	ACACATGGTAGGACGAAATT	54665	20	20	2992	3192
Contig7086	1	p2	(AG)6	12	3327	3338	GTCCAACATGTTTGAAGAGT	53736	20	TTCAGCCAATTCTTTTGTGC	55350	20	20	3221	3456
Contig7090	4	p2	(CT)8	16	1665	1680	GGGTTAGCTACTCCTCGTAT	55550	20	CGATCAACGTGATGAATATGG	54947	21	21	1577	1810
Contig7111	1	p2	(GA)6	12	2539	2550	TGAATCGAGCATAACTGGAG	54977	20	CGCTTAATCTCCTCCATCTC	55144	20	20	2411	2630
Contig7114	1	p2	(TA)6	12	813	824	ATGGTAAGCCCCTATTCTCT	54946	20	GGCTAGGTTGGTTTGTTTTT	54562	20	20	638	863
Contig7123	3	p2	(TC)6	12	2980	2991	TGGCCTTACCGACATATTTC	55226	20	TGTTTGAGAAAACCACTCCA	55012	20	20	2814	3057
Contig7130	2	p2	(AT)7	14	2447	2460	CCCACAAGCCTCTTCTAATT	55015	20	AGGAGGAAGGGGTTCTTATT	55069	20	20	2272	2509
Contig7133	1	p2	(TA)8	16	262	277	GCCATGCATATTCACGTATG	55010	20	CCCAAGCAGTACACCATAAT	55100	20	20	137	328
Contig7135	3	p2	(AT)12	24	2510	2533	TAGCTAGACCCCTCCATTAC	55112	20	AAAAAGAACATGCCATGCA	54010	19	19	2433	2611
Contig7138	1	p2	(GT)8	16	21	36	CCAATCCTTTTTGCTCTGC	54959	19	ATTGCAGCAATTGACATCTG	54921	20	20	1	223
Contig7139	2	p2	(GA)6	12	3487	3498	GCAACTTTAGCAACAGGTTT	54991	20	ACTCCTCTGTTGATCGACTA	55025	20	20	3402	3632
Contig7144	1	p2	(TG)7	14	518	531	CTAAACAGGAGACTCCATGG	54860	20	ACAAAGAACGTACATCCAGA	54339	20	20	447	560
Contig7146	1	p2	(AT)12	24	986	1009	TAAGAAGAAGTGTGAAGCGA	54376	20	GTTGCGTGTCTAAATCTTGT	54268	20	20	947	1179
Contig7157	2	p2	(TG)10	20	1701	1720	TGCTTTTTGGCATTTGTTTT	53566	20	ACAAAGAAAGGAACACCCAA	55273	20	20	1679	1908
Contig7186	1	p2	(AT)9	18	2295	2312	TAGGACATGGATCACTAGCA	55033	20	AGGACACGTGTCACTTTTTA	54866	20	20	2098	2347
Contig7205	2	p2	(TA)6	12	3240	3251	CCATATGGGTTGGATTAGGG	54912	20	CTTCAACGAAGGAGAGAGAG	54958	20	20	3191	3418
Contig7206	1	p2	(TA)6	12	1183	1194	ATCAATGCCTTTGCCATTTT	54643	20	TCATCTTAGACTCTCAGCCA	54981	20	20	1116	1304
Contig7210	2	p2	(AC)16	32	1477	1508	TACACCAACCACAAACTGAA	55025	20	GCATCTATGGTTTTGTGTGT	54181	20	20	1390	1531
Contig7215	1	p2	(TA)6	12	3284	3295	TCAACGATCCAGATGAGTTC	54907	20	GACCGCAATTAGTTCCAAAG	54987	20	20	3222	3455
Contig7233	1	p2	(GT)9	18	1307	1324	TACCCAAATGTTGACTACGG	55088	20	ATGCAACATTGTGAAGCTAC	54575	20	20	1136	1378
Contig7254	1	p2	(TA)7	14	217	230	TAGCCTTGGTTCTCTCGATA	55077	20	GAAAAGCCAAAACTTTGCAA	54018	20	20	187	419
Contig7269	1	p2	(AT)6	12	3038	3049	GCACAAGTTACAAGCATAGG	54690	20	TGTTAATGGAAGATGCAGAGT	54919	21	21	2873	3113
Contig7290	2	p2	(AG)12	24	1203	1226	CATGGTTCAAAAATGCCACT	55018	20	CTTACAGCTCACCTTCACAT	55082	20	20	1067	1297
Contig7294	1	p2	(TA)10	20	545	564	TCTTCGCTGCATTGAATTTT	54473	20	GCTCCAGATTATGCTCATCA	55001	20	20	512	686
Contig7294	2	p2	(AG)13	26	1094	1119	CCCGTGCTTATGTCATTCTA	54957	20	GTAGGGCTGCATACTATAGC	54904	20	20	1039	1224
Contig7298	1	p2	(AT)7	14	76	89	GGAACTACAAAATGCATGCA	54844	20	AGTATTGCAAGTGGGGTTAG	55029	20	20	23	223
Contig7300	4	p2	(TC)6	12	3178	3189	TAGAGGCTAGCTCTTACCAA	54660	20	AAGGAAAAAGGGTTGGACAT	54998	20	20	3146	3292
Contig7307	1	p2	(AG)10	20	3330	3349	CAAAGGAGGAGAGAGAATCG	54994	20	TTCCCACTAAACCACAAACA	54991	20	20	3272	3448
Contig7309	1	p2	(GA)6	12	2719	2730	TGTTCAGCAAATGCAAAACA	55185	20	CTCCCTTTAAAGCCAAGGAT	54981	20	20	2603	2847
Contig7310	1	p2	(AT)14	28	282	309	AGTGTAGAGTGGGAGTTACT	54501	20	CGGTATTGTACTCCGATCTT	54410	20	20	109	357
Contig7334	3	p2	(TA)6	12	914	925	ACACGGTAATTGTGGATCAA	54974	20	TAATTGCGACATGTTTCAGC	54991	20	20	748	994
Contig7348	1	p2	(TC)8	16	484	499	CGGAGAAGGTTAATAGCACA	54887	20	TAGTGAGGCTTGAAGTGAAC	55024	20	20	426	663
Contig7351	1	p2	(AT)10	20	90	109	TCCTTCTTTCTTCTTTCACTGA	54969	22	ATCCACCACTGCATGTAATT	54984	20	20	31	265
Contig7353	2	p2	(AT)6	12	2052	2063	GGAAGAAGAGAGAGAACGAC	54968	20	TCCATGGACCCGTTTATTTT	54905	20	20	1853	2098
Contig7358	1	p2	(TA)10	20	70	89	GTGTAGTCTCACATGATCCC	54974	20	TGAAGTGCTAAGTTTGGTCA	54821	20	20	44	271
Contig7362	5	p2	(TG)11	22	2290	2311	TGTGTGCTGACTTCTTTGTA	54856	20	TCCTTTCAAAAGAGGTGGTC	55181	20	20	2205	2370
Contig7370	1	p2	(TA)6	12	1854	1865	TTTTTGGCCGAAGAAAACTC	55004	20	GCAATGAACCTAGTCGTTTG	55020	20	20	1831	1935
Contig7373	1	p2	(TA)6	12	183	194	TACTCCGTATGTGCAACAAA	55021	20	GAGGGTCAAGGACATGATTT	55015	20	20	144	369
Contig7383	1	p2	(AT)6	12	2388	2399	GCCCTTACAATGATGGGTAT	54840	20	TGTAGGTGTTCGTGTCAAAT	54937	20	20	2332	2464
Contig7392	2	p2	(TA)6	12	3457	3468	TTTTCCTTCTTCCCATAGGC	54995	20	CAAGGATAGGGGCATAAAGA	54162	20	20	3345	3543
Contig7403	1	p2	(TA)6	12	3487	3498	TCTGAAGAACAAGTTGCAGA	54842	20	ACTCCTACTAAACATGCCTT	53633	20	20	3336	3561
Contig7407	1	p2	(GA)8	16	648	663	AGAATCTGCCATCAAACAGT	54933	20	AGATGCCATCACTTTCCTTT	54898	20	20	512	698
Contig7417	2	p2	(AT)6	12	2725	2736	CTATTTGCCCCTTGTACTGA	54736	20	TATAAAGTCAACCGCCCAAA	54954	20	20	2569	2804
Contig7422	4	p2	(CA)7	14	2973	2986	AAGAGGCTAAATCCATCACC	54790	20	TATCTTCCACCAAATCTGCC	55100	20	20	2946	3165
Contig7427	1	p2	(AG)6	12	813	824	CTCCAGTTCCATAGATCTGC	55031	20	GTGACCCAAATTATGTGCTG	54944	20	20	792	896
Contig7434	2	p2	(TC)10	20	3160	3179	ACCACAAAATTTCAGCCCTA	55118	20	AGAGAGCCATGCAAACAATA	55018	20	20	3079	3223
Contig7457	1	p2	(AT)7	14	2857	2870	GCCAAGCCCTTTTTCTTAAT	54395	20	ATCATCCTTACAAGCAGGTG	55120	20	20	2835	2989
Contig7469	2	p2	(AT)6	12	1217	1228	AGAAAAACTCATGATTAACCTGT	54187	23	GTACTCACTGTAAGGGTGTG	55137	20	20	1144	1378
Contig7472	1	p2	(TA)8	16	3507	3522	GCAGCACGACAATATAACAT	54188	20	GCTGGGTTTTCTTTTATTATT	50258	21	21	3446	3567
Contig7473	1	p2	(TG)6	12	332	343	CACACACAAGGATCTTCTCA	55014	20	TCTGTCTCAGTTCCTCATCT	54895	20	20	152	369
Contig7484	2	p2	(AT)10	20	1824	1843	ATCATCAATCAGGCAAGTGT	55005	20	TGGTAAACTGATTGGCTCAA	54858	20	20	1650	1896
Contig7485	1	p2	(CT)7	14	304	317	TGGGTCTTAGTGTAGGAGAG	54991	20	AGCAAGAATTAAAGAAAGCAA	52200	21	21	98	344
Contig7528	2	p2	(GT)6	12	3201	3212	GGATAGTGCGAAAGATCCTT	54940	20	GAAAAGGTTTGAGGTTGTGG	54991	20	20	3175	3288
Contig7532	1	p2	(AT)6	12	416	427	AGGACCACTCACTTACAAAA	54106	20	GTCTCCCAGACCAAAACTTA	54593	20	20	393	619
Contig7550	2	p2	(TG)8	16	3204	3219	GCTTCCCTATGATTGCAAAC	55011	20	AACACAAGTTGCGTATTCAC	54853	20	20	3074	3300
Contig7556	3	p2	(AT)11	22	2996	3017	AATCAGGCATGGATGACATT	55043	20	CTTTAAACTGGTGCCAACAG	55093	20	20	2974	3128
Contig7559	3	p2	(TG)6	12	1129	1140	TCAAGATTCAAGCATGTTGC	54865	20	GCTTCCCTTCCAATTTCCTA	54995	20	20	1098	1209
Contig7568	1	p2	(TA)9	18	1827	1844	GAAACGGGAAAGAAGCTCTA	55105	20	ATGTCGAACATGAACTCCAG	55484	20	20	1696	1896
Contig7586	2	p2	(GA)10	20	1824	1843	ATTTTGGGTTCTGCAATTGG	54984	20	AAGGCCTTAGTTGGGTATTG	54995	20	20	1804	1993
Contig7587	2	p2	(CT)8	16	1021	1036	CAATTGATGTGTTGCGATCA	54981	20	CCCCTACTACAACGACAAAA	55018	20	20	996	1162
Contig7594	1	p2	(AT)9	18	2951	2968	GGACTGAATGCCTAAGATGT	54825	20	TCCCAACCTAATTCACTTCA	53841	20	20	2741	2990
Contig7595	1	p2	(AT)9	18	705	722	CCATCCTCAGCTGTAAGTAC	54974	20	CAGATTGATCGATCCCTGAG	55134	20	20	536	773
Contig7611	3	p2	(AT)8	16	2799	2814	CTTGCCCAATAATGTGTTGG	55201	20	AATAAAATAACCCGGGGCAT	55012	20	20	2670	2853
Contig7624	2	p2	(AT)10	20	418	437	ACACCCTTTTGCTTCTGTTA	55080	20	TGATGCAATAAAGGAGCAGA	54725	20	20	295	524
Contig7625	3	p2	(CA)6	12	2483	2494	ATCATCGGTGTATAGTTGCC	55024	20	TTCCACACTGTCAGTACATG	55028	20	20	2428	2628
Contig7635	1	p2	(AT)6	12	480	491	ACACTACAAGATCATCGGTG	54907	20	CCAACGGTTTGATTCTGATG	54977	20	20	412	511
Contig7638	2	p2	(GA)6	12	3463	3474	CGCTTCAATGGAGGAGATAA	54944	20	AGATCTATTTCACGCTTTGC	54103	20	20	3394	3517
Contig7647	1	p2	(TC)12	24	1663	1686	CAACATGAGGCTACACACTA	54806	20	TTCTTCCTTAGTTCTAAGACT	50858	21	21	1589	1816
Contig7655	1	p2	(AT)6	12	2500	2511	CACTGCATCTCCTACCAATT	55120	20	TGGCCCGATTTCATTCTTTA	55012	20	20	2459	2705
Contig7657	1	p2	(AT)7	14	2980	2993	GTCCTCCAACATGAACATCT	55049	20	ACATGCTTTTGTCTTGTTGA	53922	20	20	2923	3062
Contig7680	3	p2	(CA)7	14	3238	3251	AGTGTCACTTTCACACACAT	55133	20	GCATGTTGAACGAGTTGAAT	54908	20	20	3216	3456
Contig7688	3	p2	(GA)9	18	2706	2723	AACTTGCAGAGTACTTTGGT	54804	20	CTGTCTATATGCCGAGTGAC	55188	20	20	2670	2832
Contig7696	2	p2	(TG)6	12	3410	3421	GGTGTGGTGTCTCCTTAATT	54957	20	AATTCTCCAGTATCCCTCCT	54556	20	20	3222	3448
Contig7710	2	p2	(AT)12	24	1450	1473	GGGTCGACATTTCATGTTTC	54987	20	CTTCAATATCAACCAACCGC	55056	20	20	1393	1574
Contig7711	1	p2	(TA)6	12	2261	2272	AGCAATGCAACCTTTTGTAA	54260	20	AAACTGGAATGCAAAGTGTC	54690	20	20	2139	2375
Contig7730	3	p2	(AT)13	26	3480	3505	CAATGGTGCTACTCCAGTTA	54771	20	ACTGACTATTACAGAGCGT	52882	19	19	3290	3524
Contig7733	2	p2	(TG)6	12	2237	2248	TCCGTGTATGTATTGAGCTG	54991	20	AGTAAGCACCTTGTCAGAAG	55011	20	20	2171	2366
Contig7741	1	p2	(AG)6	12	829	840	GCGAGAAACTTGCTTCATAC	55117	20	AGCCATCATGTGACTTCTTT	54933	20	20	762	901
Contig7754	1	p2	(GA)6	12	550	561	ACTATTTCTGGCCTAAACGG	55143	20	ACTTGTGCTCTTACTACGAA	54083	20	20	489	652
Contig7773	2	p2	(AT)8	16	736	751	TTCCCGGTTAAACTTTTCCA	55073	20	AGGACATCAAAACACCCTAC	54957	20	20	677	900
Contig7777	1	p2	(TA)8	16	793	808	ATTCGAGTGAACTTCTGGTC	55124	20	TTACCCGTTATGGAAACCTG	55055	20	20	636	875
Contig7786	1	p2	(AG)6	12	31	42	GAAAGTGAGAGTTGAGAGGT	54343	20	TCGTGATAATAGTTGCAGCT	54584	20	20	5	135
Contig7793	2	p2	(AT)6	12	145	156	TGACGGTTCTAAAATTGAACTG	54979	22	CCCAAAATAGAAATGGTGCA	54107	20	20	78	302
Contig7796	3	p2	(AC)7	14	1509	1522	TCTCCTTCCTTCCTCTTCAT	54824	20	TGTCCATCCTTCACCAAAAA	55050	20	20	1394	1587
Contig7808	1	p2	(TC)6	12	1310	1321	CTTGAGTCTTGACATTGGGA	54981	20	CTTATGAACTGACCCACTCC	55162	20	20	1278	1415
Contig7811	2	p2	(AT)10	20	2490	2509	TCCTTTTGCCCACTTTTAGT	55046	20	AGATCTGGATTCCATCTGGT	55270	20	20	2436	2616
Contig7825	3	p2	(AT)13	26	1370	1395	CTTCTCATGCTTCTCACGTA	54941	20	TACGTGGGAAACATGAGAAG	55108	20	20	1303	1471
Contig7832	2	p2	(AT)6	12	3030	3041	TATCACATTGACACTGCCAA	54964	20	ACGAGCCAAAAAGGAAATTG	55061	20	20	2944	3098
Contig7850	4	p2	(AT)8	16	1506	1521	GGAAAAGCTTGGAAAATGCT	55014	20	AGAGTTTTTCGTGGCCATAT	55029	20	20	1429	1616
Contig7850	5	p2	(AT)6	12	2333	2344	CACATCGTGTGGTTAACCA	55462	19	GGGAGACACAAAATTTGGTG	55061	20	20	2314	2556
Contig7854	1	p2	(TG)9	18	2521	2538	GTCTTGTGCTTCCTCGATAT	54974	20	AGGATGGTGCTTTTCTTAGG	55015	20	20	2500	2625
Contig7867	1	p2	(AC)6	12	343	354	TACACAACCAGCTATATGCC	54923	20	GATATCGGGAGAAGGCAATT	54978	20	20	293	495
Contig7884	1	p2	(AT)8	16	2204	2219	ACAAGAAAGCAAAGAAAGGC	54977	20	TCACACAACACATCCTTTGA	55116	20	20	2127	2245
Contig7894	1	p2	(TC)7	14	412	425	GGGAGTACGGTACACTTTTT	55014	20	GTTAAGCTTAGCGAATCACG	54948	20	20	392	611
Contig7900	1	p2	(AT)6	12	2044	2055	ACTCGTCATGGTAAAACTGT	54630	20	TACCCCATTGTTGCACATAA	54909	20	20	1925	2093
Contig7900	2	p2	(TA)7	14	2150	2163	TGTGCAACAATGGGGTATTA	54909	20	TATTCCTCCTCACCTCTTGT	54838	20	20	2077	2224
Contig7927	1	p2	(TG)6	12	2315	2326	AGTTCATTTTTCGGCTTTAAGT	54840	22	TAGCTTAGTGGAGAACGAGA	55039	20	20	2268	2511
Contig7932	1	p2	(TA)12	24	218	241	GGGTTCTTTAGCAACTCAGA	54991	20	GTCAAGCCCTTAGCCTTATT	55097	20	20	142	302
Contig7932	3	p2	(TA)6	12	2378	2389	AGCTTTAAGGGTATTTCTGCA	55181	21	ACACACAGACCAACCTTATT	54474	20	20	2235	2451
Contig7935	2	p2	(TA)8	16	398	413	TTGATCCGAATTACGATCCC	55038	20	ACGCATTGACAAACATTAAGA	54413	21	21	363	594
Contig7943	3	p2	(AT)6	12	3371	3382	CCTTTTGAAGATTTCGGCTC	54974	20	GGCCCTCATTTGACTATGAA	55100	20	20	3211	3431
Contig7945	1	p2	(AG)7	14	556	569	AGTGTTCCATTTAGTGATGTCT	55097	22	ATTTTGCCTGGATCAGAGAG	55107	20	20	453	697
Contig7949	1	p2	(AT)6	12	3210	3221	ATTCGAGATCTTCATGCTCC	55031	20	CTCCTCAACCTTTTCCATCA	54947	20	20	3047	3251
Contig7951	1	p2	(AT)9	18	630	647	TCAGTTTCCACATGTGTAACT	55079	21	TTTCTTAGGTGGCGAATGAA	54974	20	20	534	765
Contig7951	2	p2	(AT)11	22	2176	2197	ACACATGGGCTTCAATCTAA	54617	20	GTAATTGCGTGGCATTACAA	54971	20	20	2156	2261
Contig8005	1	p2	(AT)8	16	978	993	ACAGATCATGCTGTCATCAT	54507	20	GGAACACCCTTCCCAAAATA	55201	20	20	953	1132
Contig8010	4	p2	(AT)12	24	2380	2403	ATTAAGTGCCAACGATGAGT	55062	20	AAGCCACCACTTAGATTCTG	55049	20	20	2284	2471
Contig8014	1	p2	(AC)6	12	485	496	TTAGCTTTGGGATCAAGGAC	55029	20	CCAGAGGTTGCTAACTCATT	55049	20	20	335	584
Contig8023	2	p2	(CA)6	12	1554	1565	AAGCACCAACCAGCATATAA	54998	20	CTAACCTGTCCTGCATCTTT	55049	20	20	1475	1715
Contig8030	1	p2	(TA)6	12	118	129	TTATTTATCCTGGATCGCCC	54665	20	GTAGTGGTGGTGTCTTCATT	54991	20	20	34	265
Contig8035	1	p2	(TA)13	26	1390	1415	GAATAAACCGTGCATCGTTC	55488	20	TACATGGCATAACGACGAAA	55204	20	20	1354	1465
Contig8037	1	p2	(AG)12	24	500	523	CATAGGTTCCTTCCCTGATG	54896	20	CTCCCTGCATCTTCTTTCAT	55107	20	20	477	711
Contig8044	2	p2	(TA)8	16	765	780	GACCCCCTAGTGTGTGTG	56561	18	CACCAAATTTTAATCGATTTACA	52086	23	23	746	987
Contig8082	1	p2	(AT)9	18	964	981	AAACATGTCATCCGACGTAT	54887	20	AAGACAACAGATAGAGCAGC	55182	20	20	859	1080
Contig8082	8	p2	(GA)12	24	3422	3445	AAGGAAGTGAGTAGTTGCAG	55011	20	CACTTTCTCTCTCTTCTCA	50844	19	19	3274	3464
Contig8083	1	p2	(AG)16	32	371	402	TCCGCTTCAACAACAATAGA	55008	20	TCTCTCCTTCCTCTTTCTCT	54171	20	20	250	426
Contig8093	2	p2	(TA)7	14	511	524	TTGAAATGAAAGGTGCATGC	55420	20	TGCAGGATATTGGAATTGCA	55367	20	20	399	582
Contig8101	1	p2	(AT)7	14	2873	2886	TTTAGCCCCCATAACTTTGG	55273	20	CATGCTACCCTTGGAAAGAT	55087	20	20	2823	2994
Contig8106	5	p2	(AT)6	12	3340	3351	CAAGCACAATGATGAAGCAT	54921	20	GTGCTACACCAAGTACTCAA	55038	20	20	3264	3414
Contig8107	1	p2	(AG)10	20	172	191	CTGGCAGCTTCATCTACTAG	55064	20	TCCTTGGCCCCTCTATAAAT	55231	20	20	71	265
Contig8123	1	p2	(AT)6	12	1013	1024	AGATGCTAGTTGACTGAGGA	55276	20	TGATATCATTTGACAATTTCGT	52210	22	22	950	1112
Contig8128	1	p2	(TA)9	18	229	246	CAGAAGCATATTACCCCCTC	54978	20	ATCAAGATTGGCAAGTCAGT	54933	20	20	64	280
Contig8129	1	p2	(GA)10	20	24	43	CAGAGGCAGAGACACTCG	56802	18	ATTAGCTGTCGTCCATCATC	55044	20	20	6	210
Contig8131	1	p2	(AT)6	12	3014	3025	TTTAGCTATTGGCCCATTGT	54964	20	TGTGTGTATGTGTGTGTGTA	54580	20	20	2915	3115
Contig8131	2	p2	(AC)6	12	3110	3121	TTTAGCTATTGGCCCATTGT	54964	20	CTTCAAAATGATAACCCGGG	54332	20	20	2915	3161
Contig8134	1	p2	(TG)6	12	816	827	ATGGCAAAAGCAAGAAACAT	54608	20	TTATCTGTTTCCAGTCCAGC	55062	20	20	631	872
Contig8144	1	p2	(AG)7	14	610	623	AACGGGAGTACTACTTCGTA	55062	20	AAGCAAAAACCCTCCCAATA	55085	20	20	428	660
Contig8144	2	p2	(TA)9	18	1492	1509	TGTAAGTACCGTTAGACCTT	53047	20	CGGTATGAAGTCACCTTTTTC	54893	21	21	1439	1688
Contig8147	2	p2	(TA)6	12	260	271	AGGGTAGTTATGATGCGATG	54722	20	GCATCAGAACAACCCTAGAA	55062	20	20	114	341
Contig8151	1	p2	(AT)10	20	1074	1093	CCCTACCATTTGGAATTGGA	54964	20	CCCCTCCCATTCTATTTTCC	55135	20	20	912	1129
Contig8157	1	p2	(TA)8	16	1156	1171	CTGGTCTTCCATGCTTAGAA	54757	20	AAAACTTGCAGAACACTTCA	53852	20	20	985	1229
Contig8164	2	p2	(TA)6	12	481	492	CCAACGTCTCTCCAAAAATG	54908	20	ACCAAATGTTGCATCTCTCT	54933	20	20	447	643
Contig8165	1	p2	(AC)6	12	1371	1382	ACCTGCTTAAGAATCTGCTC	55149	20	TATGTCTCAGCTTTGCAGTT	54981	20	20	1281	1402
Contig8165	2	p2	(AC)6	12	1935	1946	ACGTGCACAAATCTAGAGTT	55024	20	GGCGTTTATGTGTTGTCATT	54888	20	20	1846	1974
Contig8172	3	p2	(AT)6	12	1707	1718	ACCCGAAACATCTTGTAAGA	54301	20	AATTTGTTCGAGAGTCCCAT	54650	20	20	1632	1875
Contig8179	1	p2	(TA)7	14	1129	1142	GCATGGGCAACTGTAAAAAT	55098	20	TTCCAAGAGGCCCTAAAATC	54995	20	20	969	1187
Contig8187	1	p2	(AT)12	24	2408	2431	TGGCATACTGGAAAACATGA	54930	20	GAAGTCCATGACAATCATTCA	53895	21	21	2254	2469
Contig8192	1	p2	(CT)6	12	2080	2091	CCTTAGATGTGAGGAGATGC	55031	20	TCTAGCAAATGTGGATGTCG	55566	20	20	1923	2168
Contig8196	1	p2	(TA)6	12	125	136	CGTACCCTTGCATTGAAAAG	55273	20	ACTCCACAATTCCAAATGGA	54809	20	20	11	222
Contig8198	1	p2	(AG)7	14	2813	2826	GGGTGGATCAGGATTTAAGG	55168	20	ACCTTCATTAATGGTGTCCC	54995	20	20	2734	2919
Contig8199	1	p2	(TA)6	12	2723	2734	TCCCTAAAAGGAAAGAGTGC	54957	20	TTGGTCTTGTCTTGCCTAAG	55285	20	20	2652	2879
Contig8200	3	p2	(AT)7	14	1655	1668	CAAATTTGACCAAACTTATGCA	54106	22	CGTTTTACCTAACTATCCAGC	54138	21	21	1572	1746
Contig8209	1	p2	(AG)6	12	3036	3047	CCATAAACGCAGAAGAGAGA	54907	20	TGTGCAACCCTTTTGTTTTT	54978	20	20	2958	3133
Contig8212	1	p2	(AT)7	14	637	650	AAATGGTTCAAGAGTGACGA	54923	20	AAAGCATTATTCCAAATCGAA	52071	21	21	468	698
Contig8212	2	p2	(AG)8	16	1439	1454	CCCAAACTCCTACAGAGAGA	55583	20	TGATGTAGGTCTAATTCTCCT	52786	21	21	1361	1543
Contig8212	3	p2	(TC)10	20	2471	2490	TAAACAGTGTAACCATCGCA	55021	20	AGCCACTGTACCAGTTATTG	55062	20	20	2391	2535
Contig8226	1	p2	(CA)6	12	677	688	CAAGGATGAAGACTGCAAAC	54895	20	AACTCTCCAACTTGTGCTAG	55011	20	20	595	782
Contig8239	1	p2	(AT)7	14	504	517	TGCTACGAAAAGTGGTTACA	54951	20	CCAAAAGTCCAATAGGTTGC	54841	20	20	385	614
Contig8245	1	p2	(AT)6	12	518	529	TGGGTAGGGTCATTATAGGG	55047	20	TTTTATAGGGCCAATAGCGG	55265	20	20	421	644
Contig8246	1	p2	(CT)10	20	1360	1379	CCATCCTTGTTGCTGCTG	56383	18	CCACCCATACATAAACCCAA	54978	20	20	1320	1569
Contig8249	1	p2	(AT)6	12	1367	1378	CTTGCACAATCACTACACAC	54941	20	TTTCGGCCTTATAATCTCCG	55038	20	20	1283	1483
Contig8250	1	p2	(AG)6	12	3382	3393	TGTTTCCCTCCCAAAAAGAA	54943	20	TCCACACTCTTTCTCTCTCA	55135	20	20	3277	3420
Contig8251	1	p2	(AT)6	12	147	158	CTTCCCATCTTTCTCCTTCC	55116	20	TTAAACACCTACCCTTTCGG	54984	20	20	126	375
Contig8265	2	p2	(CT)6	12	3348	3359	CCGGAATCCCACCTTAATAG	54991	20	CAGATGTCGCGTTGAAGG	56246	18	18	3239	3415
Contig8270	1	p2	(TA)6	12	1930	1941	TGATGGAATGAAGCTACTCG	54977	20	CAGACGACATGACCTCATAT	54384	20	20	1743	1972
Contig8281	1	p2	(TC)6	12	3267	3278	TTTACCCTCAACGCTCTTAC	55118	20	TCCTCGACGTTTGTGTATTT	55051	20	20	3139	3325
Contig8284	4	p2	(CT)6	12	3090	3101	TTATTGAAGGGTGGTGGATG	54998	20	GCCATTTCTGCTTTCTTTGT	55048	20	20	2988	3181
Contig8290	1	p2	(TG)6	12	2107	2118	CGTATGTTATGCATCTTGGC	54941	20	CCATACAACCGGTGTCATAT	54923	20	20	2002	2239
Contig8317	5	p2	(TA)6	12	3208	3219	TCATCATGCCATGCTTAGAA	54797	20	TGGAAAACGAGCTACAAAAA	53661	20	20	3105	3312
Contig8321	1	p2	(GA)6	12	1790	1801	CTGTTTTGGCCTGTATTTGG	55131	20	CCCTCTCTCTCAAGGTAGTT	55273	20	20	1632	1823
Contig8322	1	p2	(CT)6	12	2281	2292	ACGATGATGACAAAATTGGC	54944	20	GAGCAGGAGAGTCAAATTCA	55082	20	20	2105	2328
Contig8333	2	p2	(AT)6	12	546	557	AAGTGTGTTGTGGGTAGTAT	53879	20	CCTTAACCCCTATAGCCAAC	54886	20	20	518	761
Contig8338	2	p2	(CT)7	14	1646	1659	GCCTTAAGCAAAGAAGCAAT	54827	20	TGAAGTCCCTTGTAGCTAGA	54888	20	20	1488	1695
Contig8357	1	p2	(TA)7	14	127	140	GGTTTATATGCCACCTTTGC	54991	20	ATTATGCCTACAACCATGGG	55138	20	20	11	240
Contig8381	1	p2	(AT)6	12	522	533	TTGGTTCCAATGTATACCGG	55126	20	TATATGGCAAGCTAGTGCAG	55014	20	20	317	555
Contig8381	2	p2	(CA)8	16	2258	2273	CAATCACTGCAATCAAACCA	54764	20	GCTCATTCCGTTTACACAAG	55020	20	20	2223	2413
Contig8405	1	p2	(AT)6	12	438	449	TGATTCGCAACCATATGCTA	54927	20	TTGGTCATTGTGAGCTCAAT	55243	20	20	302	479
Contig8418	1	p2	(TC)6	12	1569	1580	CCGAACCTTCTTTGCCTATA	54853	20	TGCGAAAATGTAAAGCGTAC	55046	20	20	1470	1683
Contig8441	2	p2	(AT)6	12	2713	2724	GTTGCCAAAAAGGAGAAACA	54890	20	CTCTCATCAGCTTGGATCTC	55051	20	20	2616	2812
Contig8443	1	p2	(TC)7	14	394	407	GATTTGTGCAATCTTCTCGG	55076	20	TAAATGACAAAAGGAGGGGG	54891	20	20	249	451
Contig8450	2	p2	(AG)6	12	1654	1665	CGGGAATTAAGGAAGTTGGA	55042	20	GAAGTCCAAAACAACATGCA	54994	20	20	1547	1793
Contig8452	2	p2	(TG)8	16	3095	3110	GTAAAGCCAGAAATGGGGTA	55008	20	ACAATTTGCCTTTCAACTCC	54655	20	20	2951	3145
Contig8453	2	p2	(CT)6	12	2213	2224	CACCTCTCTCATTGTCCAAA	54981	20	CATTGATGTTGACGGTCTTG	55010	20	20	2123	2339
Contig8455	1	p2	(CT)7	14	265	278	CTATAACCACTGGAGAAGGC	54940	20	CGTGGGAGGTGAATGAATAA	55146	20	20	103	352
Contig8458	1	p2	(AC)9	18	1545	1562	CCACTCTTTCCCAATGAGAA	54947	20	TGCAGAGACAGATGAAGAAG	54813	20	20	1448	1610
Contig8465	1	p2	(AT)6	12	2328	2339	AATTTGCAATTCCCATGTGG	55055	20	AGGAACTCACATTTCCCATT	54493	20	20	2263	2448
Contig8499	1	p2	(AT)12	24	66	89	TGAACTGAGACAATTCTAACA	52451	21	TGACTCGATGGTTTGATGTT	54994	20	20	45	282
Contig8504	1	p2	(TA)11	22	884	905	AACTTTTGAACGGACAATGG	54704	20	GAGTACACAATGTCAACTTCA	53815	21	21	779	1023
Contig8513	1	p2	(GA)6	12	1010	1021	AGGCAAATGATGTTCCATCT	54971	20	TAAGGCTAAGGGACTACTCC	55039	20	20	873	1094
Contig8520	1	p2	(AT)6	12	1293	1304	TCGACAACATTGACAAGAGT	54957	20	CCACCTGCTGTTAAGAAGAT	55049	20	20	1184	1370
Contig8526	1	p2	(GA)7	14	2593	2606	GGCAACTTTGGAGTAGAGAA	54991	20	GTTCTCTACACACTTCCTCC	54834	20	20	2531	2704
Contig8578	2	p2	(AT)9	18	1305	1322	CTCATGCTTTGCTGTATGTG	55066	20	TCTGAAGTAGCAGAGAGTGT	55236	20	20	1138	1349
Contig8603	1	p2	(TA)6	12	967	978	AGTCATCAGATTGCCAATGA	54711	20	TGAGTGTTCGATTTGTAGGA	54048	20	20	835	1084
Contig8604	1	p2	(AT)7	14	1011	1024	TTTAGTCTTTACCACCCACC	54571	20	TGTTCAAATTCAAGTAGTGTT	51507	21	21	802	1050
Contig8615	3	p2	(AT)12	24	2329	2352	TTGGCTATAAGATGTCTGCC	54910	20	AATGACGTAGAGCTGATCAC	55007	20	20	2157	2396
Contig8635	2	p2	(TC)17	34	1886	1919	GAGACACCATCCCTTTGAAT	55015	20	GTGTCTTCAGCAAGTCTACT	54753	20	20	1783	2008
Contig8645	1	p2	(TG)6	12	1112	1123	TCTATGGGATCTCGTAGTCC	54954	20	GCTTCTGACGCACATAATTC	55185	20	20	971	1150
Contig8646	2	p2	(AT)6	12	749	760	CCGACCATATACCAACCAAA	55126	20	GTATGGAATGTTACCGACCA	54866	20	20	697	921
Contig8675	2	p2	(AT)10	20	1910	1929	ACTGCACGTTCTCCTTAAAT	54991	20	TATTGTAAAGGGCGTGAGAG	54887	20	20	1825	2012
Contig8675	3	p2	(AT)10	20	2346	2365	TAAAATGTTCCAAACCGGGA	55145	20	TGTGGCTTACTATTTTAGAACA	53121	22	22	2314	2535
Contig8685	3	p2	(AT)9	18	2168	2185	TTCATTAATGACGCCTCGAT	54957	20	TTGCAGTCTACAGTAACAGC	55426	20	20	2060	2287
Contig8686	2	p2	(TC)8	16	1741	1756	GCTGGATTTCTGTTCTTTGG	54861	20	AAAGGTCTAGCAAGGATTGG	55015	20	20	1707	1890
Contig8701	2	p2	(AT)15	30	2337	2366	ATTTCTGGACAAAGAGACCC	54943	20	CAAAACACAAGATGCACAGT	55014	20	20	2252	2468
Contig8701	3	p2	(TC)16	32	2634	2665	TTGGTGGGCTACTCTACATA	54940	20	GCCAAAGATAGGAAGGTCAA	55029	20	20	2527	2750
Contig8702	3	p2	(AC)14	28	2300	2327	TAGAAATTGCCTACCCCAAC	55008	20	GGCGTTTCACCTCATATACT	54954	20	20	2128	2350
Contig8703	1	p2	(CT)6	12	2817	2828	AATTTGCGACGTGTTTTTCT	55037	20	ACGAACAAAGAGAACCAAGA	54853	20	20	2654	2856
Contig8713	2	p2	(TG)12	24	2996	3019	CATGTCTAGTTGGTGTGTCA	55028	20	TGGTGAAAGAACCCAAATCA	55050	20	20	2975	3189
Contig8717	1	p2	(CA)6	12	2143	2154	TCCCTCTACTAAGTCCATGG	55029	20	ACACTCAAGCAAACCCTAAA	55080	20	20	2018	2209
Contig8727	2	p2	(AT)12	24	2740	2763	CTGAACTCAGAAGGTCTCAT	54107	20	TGATGAAGAAGCCAATTCGA	55065	20	20	2649	2869
Contig8736	3	p2	(TC)10	20	646	665	ATAGTCATGGAGGGGATCAA	54950	20	ATTAGTTGCAACTTTGGAGC	54469	20	20	511	751
Contig8755	1	p2	(AG)9	18	1557	1574	TGCAGAAAAACACAGAACAC	54958	20	ATTAAAGCCAGCTCCATTGT	55279	20	20	1378	1625
Contig8761	1	p2	(AT)8	16	135	150	TCAAATTTGACCACTCTTATGC	55000	22	ACCTAACTATCCAACTAAAGT	51177	21	21	50	220
Contig8770	2	p2	(GA)6	12	3185	3196	ACAAAGCAAAGTTTCAGACG	55056	20	TACTGCTGTTCGGATTCAAT	54771	20	20	3155	3265
Contig8790	1	p2	(TA)11	22	260	281	GGTCTCCATGAATTTGTTGC	55229	20	TGTGGTTACGAATGAATTTGA	53757	21	21	108	323
Contig8790	2	p2	(AT)6	12	385	396	TTCATTCGTAACCACATCAT	52593	20	ACAATGTGTTGGAACTTAGT	52610	20	20	308	556
Contig8793	2	p2	(AT)14	28	3292	3319	CCAAGTCTGTGAGTTCTGAA	54944	20	TGAATTGAGTTGGTGGATCA	54549	20	20	3133	3341
Contig8806	1	p2	(AT)7	14	354	367	CTTTGTTTGGATGACTCCCT	55240	20	TGGTACAAAAGTACACCGTA	53969	20	20	182	407
Contig8806	3	p2	(AT)8	16	1122	1137	CTGTATGTACCGGCCAAATA	54937	20	ACATTTCAGGTTTGCAACTG	54981	20	20	1006	1209
Contig8806	4	p2	(AT)10	20	2625	2644	AGAGGTTGGGATGATTCAAC	55015	20	ATATGCTCTCGTTGTTTGGT	55062	20	20	2496	2742
Contig8806	5	p2	(AT)10	20	2698	2717	AGAGGTTGGGATGATTCAAC	55015	20	ATATGCTCTCGTTGTTTGGT	55062	20	20	2496	2742
Contig8820	2	p2	(TA)6	12	733	744	CTGTTTAGTGTAGTGGGCTT	54991	20	TTCTTTTTCCTACCAACCCC	55128	20	20	668	902
Contig8850	1	p2	(TA)11	22	69	90	GCAGGTGAAGCTCTATTCAT	55220	20	GCTTCTTTAGGGAAGTTGGA	54957	20	20	15	154
Contig8851	1	p2	(GA)7	14	2509	2522	ACGAAAGCCCAGATAGAATC	54940	20	TTCATTTCTCTGCCTTTCGA	54994	20	20	2443	2563
Contig8857	1	p2	(AT)12	24	492	515	TACCCTTGCTCTACTTCGTA	55018	20	TAATGCTTTGTTCACTTGGC	54774	20	20	304	552
Contig8866	1	p2	(TG)6	12	2966	2977	ATGATGTCCAAGGGGGTATA	54928	20	AAACACTACCCTTCTTGGTC	54886	20	20	2833	3050
Contig8867	2	p2	(AG)7	14	877	890	CCAATGAATATTGAGAGCTAGC	54772	22	GGTGCATACATGGCCTATAA	54961	20	20	805	963
Contig8885	2	p2	(TC)6	12	1986	1997	CCCACGATTTGAGACCTTTA	55075	20	TGTGTTAAATACGGGTCTGG	55088	20	20	1855	2032
Contig8886	2	p2	(GA)6	12	1357	1368	ATTTTCTTGCAGGGAGTCAT	54898	20	CTGGGTTGCTTCCTTATCTT	55015	20	20	1254	1486
Contig8893	2	p2	(AG)6	12	1996	2007	TAATGGAAATTGGTCAGCCA	54895	20	TAGCATGTTTAGGGCATGTT	54998	20	20	1958	2181
Contig8904	4	p2	(AT)8	16	3218	3233	GAAACACTGTAGCGAGGAAT	55493	20	GCGTACTCTGAATTCTCCAT	54974	20	20	3147	3304
Contig8924	3	p2	(AT)6	12	2718	2729	AGTGAAGAGTAAAGGGGAGT	55064	20	AGAATCATTAACACATTGACA	51053	21	21	2687	2888
Contig8935	1	p2	(AG)6	12	1584	1595	AGGATAAGCGCATAACAGAG	55044	20	GTAAGCTTCTAACGCTCTGA	54951	20	20	1541	1663
Contig8939	2	p2	(TG)8	16	712	727	TGGAATTGACCATATTCACCA	54870	21	TGCAAGTAAGGAATTACGCT	55075	20	20	683	869
Contig8953	1	p2	(CT)11	22	616	637	ACCCTCTTCGTCTTTTTCTC	55021	20	GGGGTGAGTCATCTAGTAGT	55060	20	20	550	747
Contig8975	1	p2	(TC)6	12	1706	1717	TCCTCCTATTGCTGTATGGT	55297	20	CAGTTCTAAACTACACCCGT	54746	20	20	1644	1744
Contig8977	2	p2	(AT)11	22	1521	1542	AACCATGTTTTAGTGCGTTG	55106	20	AACAACGTTGTAGCCTTTTG	55037	20	20	1340	1563
Contig8980	1	p2	(AT)9	18	1637	1654	ATGTAAGCATTCTCCTTCCC	54790	20	CGCTGGAACTACATTAGAGA	54329	20	20	1611	1724
Contig8990	2	p2	(TA)7	14	518	531	AAGGTCCTTGGTGTATACAC	54368	20	AGCACAGGAGTTGTAAATGA	54582	20	20	304	551
Contig8998	3	p2	(AT)6	12	1698	1709	ACGATGAAGGATACGGTTTT	54782	20	ACAAAATAAAAGCAATACAGGA	52259	22	22	1626	1790
Contig8998	4	p2	(AT)6	12	2900	2911	CCTGTACTGTGTAAAATATGTCC	54818	23	TGCAGTATGTATTGTCATCT	51666	20	20	2825	3035
Contig9019	1	p2	(AT)7	14	503	516	GTGATATTGGAGCAGGGAAA	55100	20	CCACCAATAGTCACTTGTGA	54994	20	20	318	554
Contig9020	3	p2	(TA)8	16	3201	3216	GAGGACATGGAGCAACTTTA	55062	20	GGGTGAGAGCTTCAATCTTT	55340	20	20	3160	3305
Contig9026	2	p2	(TA)6	12	1514	1525	ATAGAGCACGTTGTTTGACT	55024	20	GCTCTGCTTTGATCCCATAT	55259	20	20	1317	1549
Contig9034	1	p2	(TC)7	14	51	64	GGCATATATTGAATAATGGTAAC	51279	23	CATTGGACCTGCATGTTTTT	55018	20	20	23	229
Contig9035	1	p2	(TA)7	14	418	431	CATGTCATGCAACTTACCAC	54977	20	AAATTCGAAAACAATACGCC	53171	20	20	229	451
Contig9036	1	p2	(AT)7	14	2242	2255	ATGTCTGCCATTTCCTCAAT	54971	20	TATTGCCATGCCTACTGTTT	54998	20	20	2135	2376
Contig9037	2	p2	(AG)6	12	402	413	TGGCTTTGATACCATGTCAA	54930	20	AACACATGTAAGAGTCCCAC	54991	20	20	353	537
Contig9054	2	p2	(AC)6	12	745	756	ACCTTGAAGAGCATTGTCAT	54933	20	ATTCGCTTTTCCTCTCCTTT	54943	20	20	679	872
Contig9060	1	p2	(TA)12	24	1384	1407	AGCAACGAAGTAAATAAGTTGA	54077	22	ATCTCCCGGGAACAATACTA	55009	20	20	1305	1439
Contig9064	2	p2	(AT)6	12	3183	3194	TTAAGTGCTACTACCCCACT	55164	20	CGTTACTCAATTCTACACCG	53925	20	20	3050	3291
Contig9070	2	p2	(TA)8	16	1592	1607	AATTGTCTAATGACGTGACG	53805	20	CACCGGAAAGCCAAATTAAG	55242	20	20	1537	1651
Contig9072	2	p2	(TC)6	12	2996	3007	TTTACTTCTACCCCACATGC	55042	20	TTTAGACTGCAGAGCACATT	54981	20	20	2967	3211
Contig9076	1	p2	(TC)6	12	594	605	CATCTTTCCTCCGATCCTTT	54825	20	TGGGTTCATTAGCGTTACAA	54988	20	20	534	737
Contig9079	4	p2	(TA)15	30	1538	1567	TTAATTTGACGCCTTGCTTG	55176	20	AGTTGTCTTGCACATTTTTCA	54789	21	21	1436	1606
Contig9082	2	p2	(TG)8	16	1818	1833	ATCGTTTTACTGGAAGACCC	55072	20	TCAGAAGTTGACCCTGAATG	54981	20	20	1733	1923
Contig9095	1	p2	(CA)15	30	2247	2276	TGTCCGACAATGTGGTAAAT	54974	20	CTCACTGAAATTTCACCACA	53740	20	20	2060	2304
Contig9101	1	p2	(CA)7	14	2892	2905	GGAAGGGACAATTAGCTGAA	55029	20	CTGTGAGGTCATTTCAGTCA	55014	20	20	2854	3072
Contig9122	2	p2	(AT)7	14	756	769	GTGCAGCTCTATATGGTCAA	54944	20	AGGAAAAGAGGTACGTATGA	53099	20	20	621	793
Contig9122	3	p2	(TA)6	12	2706	2717	TCATACAGAATTCGCTTTGT	52933	20	TCATCCCTATGAAAAGACCT	52971	20	20	2609	2857
Contig9124	2	p2	(AT)8	16	897	912	GGAAAATCGAAATTGGGGAC	54921	20	ATAACTTAGCTAAGCCGTCG	55100	20	20	832	945
Contig9129	5	p2	(TA)7	14	1841	1854	GCTTGATCCGTTGAAATTGT	54875	20	GGAAGGAAACAGATATGGCT	54790	20	20	1771	1949
Contig9129	7	p2	(TC)8	16	2933	2948	ACGTGTGTACTACTCTCAGA	55001	20	TTAATTAAGGCCCAGGCAAT	54929	20	20	2893	3113
Contig9131	1	p2	(TA)6	12	2036	2047	ACTCCTGCAGATTTCAACAT	54933	20	CCTGTATCGTATGTCACCTG	55090	20	20	1937	2101
Contig9144	2	p2	(CA)9	18	1265	1282	GATCCCCATACCAAGATTCC	54943	20	TTAGTATGCGGTCATGAGTG	54991	20	20	1237	1467
Contig9144	3	p2	(AG)6	12	2545	2556	AAAACTGCAGAAAACCGGTA	55790	20	ACTTTACTGTGCTGATGTGG	55675	20	20	2479	2678
Contig9148	3	p2	(TA)6	12	2440	2451	CATCATCGTGACAATGTGAC	54828	20	TGTGATTGGACATGATTCAAC	54466	21	21	2394	2618
Contig9155	2	p2	(AG)6	12	753	764	GAGAAAAGAGGGGCATGTTA	55029	20	AAAAACATTCCTCCCCATGT	55071	20	20	725	909
Contig9157	1	p2	(TA)6	12	2052	2063	CCCCTACTTGCTACTTTGTT	54957	20	GAACAAAACCTCACAAACCA	54532	20	20	2017	2245
Contig9167	1	p2	(AC)16	32	303	334	GACTGACATAAACCGTACCA	54830	20	TGCTCCAGAAAAAGGTCTAC	54991	20	20	132	362
Contig9176	1	p2	(TA)13	26	2694	2719	CGAGAAAAGGCAGAAAACAG	55223	20	ATCTAAGCTTGGTGTTCTGG	55049	20	20	2557	2804
Contig9201	1	p2	(TG)10	20	444	463	ACGATCAAAATCACCCCTAA	54334	20	GGGGACGTTTCCTAGAAATT	55039	20	20	420	653
Contig9201	2	p2	(TA)6	12	2204	2215	TCAGAATCTGTTCAGCATGA	54383	20	CCAAAAAGGAAACGTGTCAA	54938	20	20	2108	2278
Contig9201	3	p2	(AC)10	20	2406	2425	ACCCCACTTGCTTTATCATT	54877	20	CTTCCTTGAACAGGTTGAGA	54910	20	20	2308	2545
Contig9202	3	p2	(TA)9	18	1749	1766	GCCTTCCTTTTTCAGTCAAC	55090	20	GGAAGGCATGGATTTTGAAG	54897	20	20	1666	1840
Contig9212	2	p2	(TA)6	12	2475	2486	GTGGCTAGGTTTGAGTTTTG	54805	20	AAGAAAGATGTTCATAATTCCA	51405	22	22	2303	2508
Contig9239	2	p2	(TA)11	22	1468	1489	AACTCATCTCTCTCTGCAAC	54810	20	TGGTTAAGTTAGTTCGGGTT	54206	20	20	1435	1607
Contig9240	1	p2	(AT)13	26	605	630	CGACACGAAAAACAAGGTAG	54997	20	GCAAGAAAAGGTTTGCTCAT	55048	20	20	462	689
Contig9240	2	p2	(TG)7	14	1072	1085	GGTCTTACATAAAGGGGTGG	55110	20	CGCCTCAAAATATATGCACA	54153	20	20	1020	1178
Contig9256	3	p2	(TA)7	14	2787	2800	AAAGGGGTACTCGTATGTTG	54782	20	TACTTCGTGCAACAGGTAAA	54951	20	20	2618	2858
Contig9268	1	p2	(AT)6	12	1136	1147	TCTCTAGCAGTAGTCCCATT	54646	20	GCTTCTATGGCCATTGTTTC	55011	20	20	1008	1199
Contig9268	2	p2	(AT)8	16	1751	1766	GGGTTAGCCAATAGGTACCT	55985	20	AGGGTCTTGAAAGTGAAAGT	54386	20	20	1696	1914
Contig9268	3	p2	(GA)6	12	2924	2935	CCTAGTAAGCGACTCTGAAC	55050	20	TGTCATCCAGCATCTTTCAA	54950	20	20	2846	3095
Contig9271	1	p2	(AT)6	12	2411	2422	ATGACTAATCCACCAGTTCG	54873	20	ACAGTTCTTATCTGGCCTTT	54231	20	20	2372	2615
Contig9293	3	p2	(TA)11	22	2043	2064	AGTTGTTTGTGTTGTTAGGT	53150	20	TCCCACAAATTTATATGCCA	52448	20	20	1973	2194
Contig9294	1	p2	(AT)6	12	454	465	TGTCTCAGCTCACAAAAGAA	54842	20	GCAACTGGCTTTCTTTTCAA	55280	20	20	370	606
Contig9295	1	p2	(TG)7	14	1192	1205	AATCTTCCTGCCTTACTGTG	55049	20	CTCTCCAATTAACACCACCA	54961	20	20	1137	1358
Contig9295	2	p2	(TG)11	22	1478	1499	TGGTGGTGTTAATTGGAGAG	54961	20	AAATCCACCATAACCTCACC	54995	20	20	1339	1568
Contig9303	2	p2	(TA)11	22	1543	1564	AAGGTTTCGAGAGGTTCAAC	55613	20	CGATCATCAATGTTGTGCAA	54981	20	20	1520	1749
Contig9324	2	p2	(GA)7	14	1937	1950	CTTTAATGAAGCTCCCACCT	55015	20	AGCTGGTTAAATCATCCCAA	54580	20	20	1871	2015
Contig9333	1	p2	(TA)11	22	1220	1241	GTACTCCCTTGGTCCAAATT	54923	20	TCTTACATTGGCAAACATGC	54844	20	20	1082	1291
Contig9352	1	p2	(AT)9	18	722	739	CTCTTGGCTTCCCACTTAAT	55015	20	ACTGAAAGAAAGAGGTCGAC	55054	20	20	577	825
Contig9358	1	p2	(AT)8	16	231	246	GGAGTCGGTCCATGTATTTT	55143	20	TGGTTTGTTCACACCACATA	55097	20	20	150	334
Contig9358	4	p2	(TA)8	16	2992	3007	AGTACGTTAGGAAACCCAAA	54206	20	CTGATGGTTGAATCCCAAGA	55018	20	20	2830	3067
Contig9360	3	p2	(TA)6	12	1430	1441	AGTCAACTTGGCCATTAGAG	55049	20	AATGGTAGGGATCAAGAACG	54839	20	20	1392	1597
Contig9380	2	p2	(AG)9	18	956	973	GGTGTTGGGTGTTTGGTATA	55246	20	GTTAGGAAGGAGAGAGCCTA	55060	20	20	824	1051
Contig9388	1	p2	(TA)6	12	2531	2542	ACATTTCATTTCGTTACGAGG	54622	21	AGGTCAAAACAACATGGTCA	55377	20	20	2373	2618
Contig9389	1	p2	(TA)12	24	1429	1452	GCGTAATCTGGTGATGTACT	54987	20	AAGAATTGCAGATCTCCCTC	54811	20	20	1404	1653
Contig9393	2	p2	(TC)7	14	1188	1201	AATTCTCTCTGTCTCTCTGC	54213	20	TTTCCCAGCTTGAAAGAAGT	55067	20	20	1146	1338
Contig9396	2	p2	(TA)8	16	2022	2037	AGACGTACATATGTGCCTTG	55277	20	CATGCCATATGTCTTCTCGA	55048	20	20	1975	2222
Contig9404	1	p2	(AT)7	14	3033	3046	TTTCGATGCTTCTCCTCAAT	54757	20	GTAGAAGTCACATTTCCGCT	55493	20	20	2941	3176
Contig9405	1	p2	(AT)10	20	1887	1906	TGAGGATAAAATCACATCCCC	55034	21	TGAGGACATGTATTATGCTAGA	53876	22	22	1791	1950
Contig9409	2	p2	(AT)14	28	1544	1571	ACTCCTTAATTAAACGTATATGT	51142	23	TACTAAGTTGAATCCCGTGC	55188	20	20	1510	1749
Contig9432	3	p2	(AT)8	16	895	910	TCCACAAAAGAAAACGTTTCA	54748	21	TCTCCTCCTTTGACTGAAGA	55102	20	20	868	1081
Contig9445	1	p2	(AT)7	14	735	748	TTAAGGAACTGGGGAAAACC	55128	20	AGATTAAAGCTTAGGCACCC	55097	20	20	589	774
Contig9454	1	p2	(AG)7	14	895	908	AACATCAAGGTGCATCAAAC	54760	20	TTTTTAGCACCTCCAACACT	55080	20	20	709	956
Contig9461	2	p2	(CT)12	24	822	845	AAGAACATCCCTGAGTCAAC	54978	20	TAGTCAAGCAAACCTACCAG	54700	20	20	691	904
Contig9461	3	p2	(TA)6	12	2949	2960	TACAACAGTCTGTCTTAGCC	54443	20	CATGATGTTAGGGGTTTGGA	54998	20	20	2925	3092
Contig9466	1	p2	(TA)12	24	196	219	AGTTAAAGTCCAATGCCCTT	54805	20	TAAGTCAATGGTGGTCATCC	54736	20	20	125	317
Contig9485	3	p2	(CT)9	18	572	589	AAACCCAGAAAACCCATCTT	54998	20	GGCTTCCAACATAGAGAGAG	54961	20	20	547	789
Contig9487	1	p2	(TA)17	34	560	593	TGTATGTGCGTGTTCATACT	54820	20	ATGCTACATTGCTACGCATA	55028	20	20	397	614
Contig9487	2	p2	(CA)7	14	1572	1585	AACGATGATTGATGCACCTT	55716	20	GATTTGGACCCCTCTTTCAT	54981	20	20	1455	1664
Contig9492	1	p2	(CT)9	18	894	911	TTCCCTCCTACCAAAAGGTA	55027	20	AAACTAGCTTTAGGGGGTTG	54923	20	20	757	931
Contig9498	3	p2	(AT)6	12	2430	2441	AAAACACCCTTACGTAGGTC	55014	20	TGGTAAGCAATATGAACGCT	55146	20	20	2326	2524
Contig9506	4	p2	(AT)9	18	2965	2982	GATAGCCAATTGCCAAACAA	54810	20	TTGGAAAGGGTTTCATTCCA	55016	20	20	2908	3122
Contig9508	1	p2	(AC)10	20	1508	1527	TTAGCATGGGATGGATGATG	54937	20	GGCAAAATCCATTCCCAAAT	54725	20	20	1437	1666
Contig9525	1	p2	(AT)6	12	659	670	TGCACATATCCATCCATCTG	54971	20	GCCCTGACAAAGTAAAATGG	54841	20	20	477	695
Contig9553	4	p2	(AT)9	18	3170	3187	ACTCATGTCGTGGGAATTAC	55175	20	GGGAATTGAGAATCATGGGA	54758	20	20	3094	3211
Contig9568	2	p2	(AG)7	14	2771	2784	ACATTACCCCAAGCATGAAT	54950	20	GAGGACACAATTCCTTCACA	55285	20	20	2656	2902
Contig9573	1	p2	(AT)8	16	670	685	GATGAAATCATCCCCACCTT	55053	20	GATGTGCAACAATGGTGTAG	54977	20	20	639	816
Contig9586	1	p2	(GT)6	12	2282	2293	TGTGCTTGTTAGTGTGTGTA	54870	20	CCCTCCACTTATGACACAAA	54961	20	20	2246	2355
Contig9610	2	p2	(GA)9	18	2334	2351	ATCCAGACTGCATTCATGTT	55005	20	ACAGTGCTAGAAGAATTGCA	54981	20	20	2244	2375
Contig9628	3	p2	(AT)11	22	2329	2350	GGCCTTCTTAGCTTGTATCA	54839	20	CGCTCTAGGTTCTAAGTGAA	54259	20	20	2227	2444
Contig9628	4	p2	(TC)13	26	2761	2786	GGCCCATCACCATAATTTTC	54655	20	TCGCTCTGCTAGTCAAATAC	55021	20	20	2611	2848
Contig9632	1	p2	(CT)11	22	1988	2009	TTTCTCCATTGCATGTCTCA	54950	20	GATATCGAGCAACTCCTCTC	54888	20	20	1853	2101
Contig9635	1	p2	(AT)14	28	2117	2144	TGTTGAGACTCTAATAGTGTT	51577	21	CCATGGTGCACATAGCTT	54958	18	18	2029	2171
Contig9636	1	p2	(AT)6	12	2863	2874	CCCAAGCTTATTCAACACAC	54875	20	GGAAAAGAAAGAGCCATCCT	55308	20	20	2771	2973
Contig9640	2	p2	(AG)6	12	2690	2701	AGACGGACAGATTTAACGTC	55248	20	CCCATCTTCAATCGTACCTT	54839	20	20	2536	2726
Contig9643	2	p2	(AT)7	14	1075	1088	ACTCTGTACTAGCTTGTCTT	53037	20	TTAATCCAGCAAGTACCACC	55042	20	20	911	1150
Contig9646	1	p2	(AG)9	18	907	924	TCGCTGCTCCTAAGATAAAC	54987	20	TCAGTTTTGGAGAGTAACCC	54593	20	20	822	1001
Contig9649	4	p2	(AC)8	16	1821	1836	TCAAAGAAGGCAGGATTACC	55029	20	CACAAGGAGCTGTAAGTTCT	55011	20	20	1658	1896
Contig9649	5	p2	(AC)10	20	2077	2096	AAGTCCGATCAAACTTGGTT	55181	20	AGAAAAGGCTGACTATTGCT	54636	20	20	1965	2184
Contig9653	5	p2	(AT)14	28	2919	2946	CACATCATAATCAGCCATGC	54885	20	TGGTCATGACTTTTAGCCAA	54858	20	20	2872	3092
Contig9667	1	p2	(TG)6	12	429	440	TGCATACTTAGCATTGCTGA	55136	20	TAATCTCTAGGCGCACAATC	55057	20	20	405	567
Contig9677	2	p2	(TA)13	26	2404	2429	CCTACATTGTTTTACGTGGC	55000	20	AATAAAAATCGTGCAACGCA	55188	20	20	2323	2467
Contig9704	1	p2	(TC)6	12	2578	2589	TAAAGTCTCGTGGTAGCCTA	55018	20	TCACGATAAGAAATGGTGAGA	54405	21	21	2473	2623
Contig9717	1	p2	(CT)7	14	142	155	ATACCGTCTAGTCGTCTACC	55332	20	GCCAAACCATCTCCAAAATT	54690	20	20	96	339
Contig9721	2	p2	(TA)9	18	2479	2496	AACTGTGGTTTATTCTCGCT	54991	20	CGAGGTAAGTCATAAGTGCA	54921	20	20	2322	2532
Contig9722	1	p2	(TC)7	14	845	858	TCTTATGCATTGGTTCCCTC	55100	20	GGGAAATTCAAGGGTACACT	54923	20	20	799	1046
Contig9725	2	p2	(CT)6	12	2986	2997	GAACTCTAATCAGCTGCTCA	54894	20	AGCTAAATTTGAACGATCGC	54804	20	20	2953	3153
Contig9728	1	p2	(AG)9	18	1991	2008	CCCAGTTTCCTACTCCAAAA	54854	20	ATGTAGCAATGTTGACCAGT	54947	20	20	1965	2189
Contig9729	2	p2	(AT)9	18	1881	1898	TGTGAATGATAAAGGCCACA	54930	20	TGACCACTAAAAGAGAATTTGC	54936	22	22	1758	1981
Contig9729	3	p2	(AT)7	14	3132	3145	ACAACAACTAGTCCTTGCAA	55113	20	TTGCTCGGTATTCCTTAAGG	54853	20	20	2969	3200
Contig9764	2	p2	(AT)7	14	2253	2266	GTAAGGTGTTCCGAGAGATC	55017	20	ATTCATTCCCTAGCGTTTGT	55029	20	20	2232	2440
Contig9771	1	p2	(TC)6	12	1242	1253	GAGGCCCTATGTTTGAAGAA	55029	20	GGGAATAACACGACGAGTAA	54944	20	20	1096	1316
Contig9781	2	p2	(TA)6	12	1261	1272	TAAGCACCAAGGTTCAAGTT	55080	20	CTCTTTAGGGTGCAAGGTAA	54665	20	20	1184	1414
Contig9783	1	p2	(TC)8	16	3114	3129	ACCATGTATTCCTCTTTGGG	54686	20	GAGGTTAGGGAGTAGTTTGG	54473	20	20	2965	3164
Contig9787	2	p2	(TC)6	12	3086	3097	ACTCCCTCAGTTTCTTTTTAGT	54935	22	GTGAAAAGTGAAGTGTTGCA	54958	20	20	2963	3193
Contig9803	1	p2	(GT)6	12	859	870	GTGCTTCTAAAAGATTGGGC	54941	20	TACACCCTGCTAGTTCAAAC	55004	20	20	821	1017
Contig9806	2	p2	(TC)7	14	191	204	TAACCCTGAGATCAAGCAAC	55062	20	GGCATCAATGTTGTACACAA	54487	20	20	59	231
Contig9807	2	p2	(AT)7	14	2773	2786	GAGGATTTTGAGGGGTGATT	54981	20	AAAAAGATGTTTGTGGCTCC	54655	20	20	2640	2838
Contig9811	2	p2	(GA)6	12	3129	3140	TTCGAAACAAATGCAGTGAC	55138	20	TTTAAATTGGGCTCCAACCT	55085	20	20	2953	3177
Contig9814	1	p2	(GA)9	18	2342	2359	GCATGATCAACAACCTAAGC	55043	20	CGAAGCTTTTGGTTTTCCTT	54991	20	20	2191	2410
Contig9822	2	p2	(AT)6	12	2257	2268	CGTCAAATCACCAAACCAAA	55007	20	ATCGTAATTTGGGCAGTCAT	55100	20	20	2209	2382
Contig9824	2	p2	(TC)7	14	1763	1776	GAAATTGGGCTTTACGACAG	54987	20	AGGGAGAGAGATAGTGATGC	55517	20	20	1585	1805
Contig9825	1	p2	(GT)6	12	2683	2694	CTCCATGAGTGATGAAGAGG	54951	20	ATGTAACCTTCATCATCGGG	54910	20	20	2598	2746
Contig9843	1	p2	(CT)10	20	656	675	CCGACTGACTCTCTCTAAAC	54684	20	AAAGTGTACACGTGGAGAAA	54866	20	20	636	847
Contig9862	2	p2	(TC)6	12	1942	1953	ACAAAGGGGATTGGAGTAAC	54923	20	TCCCTCGCAAAACTCAAATA	54974	20	20	1877	2086
Contig9869	2	p2	(TC)7	14	2551	2564	CTCACAAAGATTGGGATCCA	55018	20	GTAAGCAAAAGTGTTCACGT	54784	20	20	2372	2611
Contig9896	1	p2	(AT)6	12	1251	1262	ACTTGCACATTGTAGAAGCT	55272	20	CCTGTGTTTTGCAACATCAT	55051	20	20	1162	1364
Contig9932	1	p2	(AG)6	12	2454	2465	AATGGAGGTTGAGAATGACC	55015	20	GGATCATCTTTTGTGCACTG	54964	20	20	2397	2585
Contig9947	1	p2	(TC)6	12	401	412	AAGTCTATGCTTGTTCCTGG	55049	20	TCTCAAAACCCCATTTCACA	55050	20	20	326	503
Contig9952	1	p2	(GA)10	20	2243	2262	AAAGGAGAGGACCCATATGA	54876	20	TGGGGAACTGGAGATAAGAT	54876	20	20	2218	2444
Contig9954	2	p2	(TG)7	14	2492	2505	AACGGACAAAGTGTATGTGT	55226	20	ATAAAAATGATGCTGGGCCA	55631	20	20	2444	2639
Contig9963	1	p2	(TC)8	16	563	578	GAAGGGGAAATGAGACAGAA	54650	20	ACGGACTCTTAGGCAAAATT	54957	20	20	432	644
Contig9973	6	p2	(TC)14	28	2310	2337	CTTTTCCCTTCGAATTCACG	55020	20	ATGATGGAAAAACGGAGGAA	54926	20	20	2272	2494
Contig9982	1	p2	(GA)7	14	693	706	TTTCATTCCTTTAGCCTCCC	54995	20	TGAGAGGCAGCAGATAGTAT	55122	20	20	567	771
Contig9986	1	p2	(AT)6	12	1281	1292	TCAAATGAGTCTTCTCCCAA	53866	20	AGATTCGAATTTGAGGATCCA	54704	21	21	1217	1422
Contig9994	3	p2	(AT)6	12	845	856	GTGAGACATGTGAGAGAGAA	54161	20	GCAACCTATCTATTGAACTTCC	54625	22	22	803	1032
Contig9996	1	p2	(AT)8	16	2560	2575	TAGAGGAGAGAGAAAGAGGC	55080	20	GATGTTTTCCTACCGGATCC	55613	20	20	2360	2601
Contig10012	1	p2	(AT)9	18	116	133	ACAAGATCGCTATGGAAATGA	55098	21	CGTTGTCTTCCATGGTCATA	55178	20	20	4	209
Contig10025	2	p2	(TG)8	16	266	281	ATAGGGGATCTTTGTGGGAT	55217	20	GTTGCATCATGAGAAGCTTC	55063	20	20	225	341
Contig10029	2	p2	(AT)14	28	1189	1216	CATTGTTTCGGTAGACAACG	55065	20	TAGGGGTTTGGGCTTTATTC	54974	20	20	1019	1238
Contig10043	2	p2	(CA)13	26	1423	1448	AGGAACTTGGAAGCATACTG	55049	20	ACCCTTTACTACTCTCAGCT	54870	20	20	1316	1470
Contig10057	1	p2	(TA)10	20	1004	1023	GGTCGTCAAATATTGCGTTT	55000	20	CAGCCGACCATTTTGTTTTA	54788	20	20	906	1096
Contig10064	2	p2	(TA)6	12	696	707	TATACCGCAGAATGAATCCG	55140	20	AGAGTTCTCACTGGATCCTT	55158	20	20	600	727
Contig10073	1	p2	(AT)14	28	2772	2799	AAAGTTGTGGCTAGGATCTG	55049	20	AAGATTACCGTGACAGGAAC	55105	20	20	2662	2855
Contig10076	2	p2	(TC)8	16	2224	2239	GGTAGAGCAAGAACCGTAAA	55118	20	TTCCGTACAGAAGAAGGTTC	54746	20	20	2022	2260
Contig10077	2	p2	(TA)8	16	1737	1752	CTGAAGGCGAATAAAGGACT	55162	20	TGCTGGGCAATACAATGTAT	55070	20	20	1665	1797
Contig10078	1	p2	(TA)15	30	41	70	TAGGGGTGGGTTCTTACTAG	54936	20	GTCCCGTGTCTAAAATGAGT	55105	20	20	9	170
Contig10078	3	p2	(TC)6	12	3080	3091	ACATGAGAATTGCCTTTATGC	54872	21	ACACTATTTTATTGTACATCCGT	53855	23	23	3043	3142
Contig10082	1	p2	(AT)6	12	183	194	ACATTCAACTAAGCTCAAGTC	53863	21	TCTACCATTCTACCCAGTGT	54853	20	20	50	298
Contig10090	1	p2	(TA)6	12	1493	1504	TAAGATCACTTCCGGCTCTA	55077	20	TTGGAAGACAACACTTCAGT	54736	20	20	1357	1583
Contig10095	2	p2	(AT)6	12	1327	1338	CTGAGAGGGATGGAGACTTA	55050	20	TTTTGGCAAAGTTGTAGCTG	54994	20	20	1207	1395
Contig10112	1	p2	(GT)8	16	924	939	GCATATTGCCAAACACAAGA	54844	20	CTTTGTTGGCTTTCACCTTT	54877	20	20	764	998
Contig10114	1	p2	(CT)6	12	536	547	CTAACAGGATCAGAAAGGCA	54757	20	GCTGTTTTCTGTCAACAACA	54958	20	20	415	631
Contig10119	1	p2	(TA)9	18	2262	2279	AACCATCTCGACAAAATGGA	54961	20	ACATGGAGCTTGTGTATCAT	54413	20	20	2184	2404
Contig10168	1	p2	(TA)15	30	104	133	CATATGGAGTGTGGTCTCAC	55265	20	GGGAGGAAGGCACTATTTTA	54402	20	20	51	293
Contig10169	3	p2	(TA)6	12	1038	1049	TACTTGCTTGGATGATGGTC	55133	20	CGTTCCACAAATATTGAGGC	55056	20	20	949	1101
Contig10187	3	p2	(TA)7	14	2110	2123	CTCATTGAGTCCTACTCCGT	56082	20	TTCAGTGAGTGACATTACCC	54700	20	20	2090	2299
Contig10192	1	p2	(TA)6	12	2785	2796	TCAAGTAGCAACGATTTGGA	55008	20	TAAAGTCTTCAACCAGGCTC	54991	20	20	2744	2937
Contig10200	1	p2	(CT)8	16	2391	2406	AAGCACTGTAGAGTTTCAGG	55011	20	AGCCCTTTCAAGAATTCACA	55138	20	20	2248	2473
Contig10203	1	p2	(AT)7	14	1654	1667	GAGGAGAACGTCATATGCTT	54974	20	AGAATGAGAGGAAGACAGGT	55158	20	20	1561	1765
Contig10204	2	p2	(CT)6	12	2269	2280	TCCTATGATGGTGTCCAAGA	55227	20	CAAAAGTGCTTGAGGTGAAA	54624	20	20	2223	2452
Contig10206	1	p2	(AT)7	14	779	792	TGAGGTTTCATTTTGTACTACT	53039	22	ACCTAATATACACTGTACTCCT	52864	22	22	748	956
Contig10217	1	p2	(TA)7	14	2398	2411	TAGCATCCTCAGTTGGGATA	54998	20	GCTGCTGATGATGTTAAACC	55043	20	20	2287	2506
Contig10217	3	p2	(TA)6	12	2935	2946	GTGCCTAGAGTGATGAAGAG	54994	20	GGGCTTGAGATTGAACAGAA	55645	20	20	2804	2969
Contig10238	2	p2	(TA)11	22	2848	2869	ATCAGCAATTGGACCTGAAT	54971	20	AAAGGGTTCTCACATAAGGG	54614	20	20	2720	2897
Contig10242	1	p2	(CA)11	22	3056	3077	GTATCAGAAAAGTCCAGGCA	55062	20	TTTTTGTGTGTGCGCTAGA	55691	19	19	2876	3106
Contig10243	2	p2	(GA)8	16	3003	3018	AAGAGAGGAAAGGATAGGGG	55280	20	TACATAGACATGGGTGCCTA	55012	20	20	2977	3095
Contig10258	1	p2	(AT)10	20	1462	1481	TTATGAAGTGGACTCTCCCT	54838	20	AAGTTGGAGAGATCTTGAGC	54775	20	20	1354	1589
Contig10259	2	p2	(AT)7	14	671	684	CAAAACATTTACAGGCTGGG	55131	20	TTGGTGATGAATGATTGGGA	54584	20	20	552	726
Contig10267	1	p2	(TG)7	14	417	430	TGTTTGTACATGTTCGTTGC	55151	20	GTAGGGCAAAGGTAAAGACA	54971	20	20	209	456
Contig10285	1	p2	(CT)6	12	707	718	TTTATCAGTCCCAGCAGAAC	55062	20	GCAGTGTCACCTACAAATTG	54908	20	20	620	838
Contig10302	1	p2	(CT)6	12	85	96	CCGTAACTTTGGGAAAAACC	55084	20	CTTGATTTACGAAGCTGCTG	55108	20	20	42	229
Contig10307	3	p2	(TA)7	14	2715	2728	ACTAGTGAGCGAGCTAAGTA	55139	20	TTGTCATCAACCATAACCGT	54974	20	20	2620	2757
Contig10312	1	p2	(AG)7	14	1182	1195	ACGCAATGATGTATACAGCT	54944	20	AATGTTTTTGCTGTCTGGTG	54981	20	20	1102	1323
Contig10315	3	p2	(GA)6	12	3023	3034	CTACTGCTAGATAGTCGGGA	54988	20	AAGCAAAGCCTAAACCCTAA	54819	20	20	2894	3054
Contig10322	2	p2	(TA)8	16	2423	2438	CCTTTGTAATGGACGGTTTG	54888	20	GTTGGGACCGTTGGATTATA	54832	20	20	2297	2523
Contig10326	3	p2	(TG)6	12	1127	1138	ATCAACAATGACGTCTGACA	55028	20	ATCTCCTCCATTTTGCTCTG	55107	20	20	1043	1191
Contig10341	4	p2	(TA)7	14	2037	2050	TGCTTTTAAAGGTTCATGCA	53969	20	AGTTAAGCTTGGTTCTGTACA	54796	21	21	2012	2174
Contig10348	1	p2	(TC)15	30	286	315	TTGACCAAGTTGCTTTGAAC	54924	20	TGGGATTGGGCAGTATAGTA	54978	20	20	182	427
Contig10373	1	p2	(TG)6	12	2420	2431	TCTAAAGTACCCCTACCCTG	54936	20	CCTTATTCATTTCCAGCCCT	55053	20	20	2323	2473
Contig10376	1	p2	(AG)6	12	2781	2792	ACTTTTCACCTTTGAGAGCA	55100	20	GCAATGAAAGAGGGTAAACG	54987	20	20	2726	2956
Contig10380	1	p2	(AC)8	16	1074	1089	TTTACTGTTCTCCTTCGCAA	54937	20	AGTGTGTGAGGATAGTGACT	55204	20	20	964	1159
Contig10389	1	p2	(AT)6	12	1850	1861	AGATTACGAGGTCAAAGCAG	55194	20	GCTGTATGTTGCTTTCTTCC	54974	20	20	1784	1959
Contig10400	4	p2	(TC)7	14	1227	1240	CGCTTCCATTTTCTCTCTCA	55484	20	ATTTTTGCAAGGTTGGAGTG	54947	20	20	1200	1433
Contig10402	2	p2	(AT)6	12	724	735	GGGAGGGTGTTAAGGAAAAT	54888	20	ACAACCTAAGATGAACACTAA	52115	21	21	694	847
Contig10403	4	p2	(TA)8	16	1837	1852	TGATTTAAATATCTGCCCCA	51823	20	ATCACAACTTGTCTGAGCTT	54896	20	20	1756	1989
Contig10412	1	p2	(TG)6	12	2846	2857	TATCCTCTGCCTTCCATTCT	55284	20	ACCTTCCTGATGATTTCACC	55015	20	20	2797	3003
Contig10421	1	p2	(AT)6	12	1238	1249	CTTTTCAACCTGCATGTGTT	54981	20	CTCAGAAGTCCCAACTACAC	55124	20	20	1151	1378
Contig10425	2	p2	(AT)6	12	2172	2183	CAAAGGTCAAAGTGTTGCAT	54981	20	CAATGCACGCACGATTTATA	54889	20	20	2118	2298
Contig10425	3	p2	(AT)7	14	2545	2558	CTCTATAACCTGAACACGCA	54921	20	TGTCAGGGGTATTTTTAGCC	55008	20	20	2513	2684
Contig10452	3	p2	(TA)6	12	2599	2610	CGACTCCATCCCGTAAAATA	54680	20	GCTCCCTTTCCCTCTTAATT	54682	20	20	2555	2784
Contig10455	3	p2	(TG)6	12	3072	3083	TTCTAGCTACCTTTGCTTGG	55062	20	TACCAACCCCTCCACAAA	55103	18	18	2930	3112
Contig10463	1	p2	(AC)11	22	32	53	CCCCAATACAAACACCAAAC	55041	20	AAAAGTGGGCTTCATTTTGG	54913	20	20	2	165
Contig10472	3	p2	(TA)6	12	991	1002	ATTCTTACGTGGATGCTCTC	54974	20	TCGGCATTATGACTGTGAAT	54842	20	20	947	1111
Contig10478	3	p2	(AT)11	22	1651	1672	ACTCCTTCTCATCCTTCTCA	54860	20	ATGTGAAAGAGAATGGGGAC	55015	20	20	1600	1772
Contig10482	2	p2	(TC)6	12	1950	1961	CGGAGCTTCACACATTAAAC	55020	20	TATTTCGTCACTGACCCAAG	55108	20	20	1753	1996
Contig10488	1	p2	(GA)12	24	728	751	TGATTGCCCTGCTTGATTAT	55056	20	GTAGGCAAACTAAGTTGGGA	54971	20	20	661	886
Contig10492	3	p2	(TA)8	16	1113	1128	GTTGGCGACACAAACTTTTT	55901	20	TCATTTTCAACACATAGTCACTC	54941	23	23	913	1158
Contig10500	1	p2	(CT)7	14	2164	2177	AGACTTTTCCCAAAGGTGAA	54664	20	GTTCAGTTCAACTCAGCTTG	54859	20	20	2126	2361
Contig10513	1	p2	(AT)7	14	1803	1816	GGCTAGTTTAGTACACCTCG	55030	20	ATTCCAGAAAGGTGTGTTGT	55067	20	20	1706	1837
Contig10524	2	p2	(CT)6	12	1242	1253	CCTCTTTCCTCCTCTCACTA	54978	20	AAATCGAAGAGCAATTGCAG	54964	20	20	1207	1351
Contig10525	2	p2	(CT)8	16	879	894	GGGAGTTTATAAGTTGGGCA	55008	20	TCTTCTTCGCCATAACAGAG	54907	20	20	699	920
Contig10526	1	p2	(AT)10	20	760	779	GCGATTCCAAGTTATGTGTG	55089	20	CTAGTGGGAGTCGCATATTT	54651	20	20	713	918
Contig10543	2	p2	(TA)8	16	2816	2831	TGACATTTACAACTTTTTCGA	51946	21	AACCACATTTCTTTCCAGGT	55033	20	20	2727	2919
Contig10582	1	p2	(TC)6	12	830	841	TCTCTCCTCTTTCAATCCCA	55141	20	GCAACCCACTAAATTATGGC	54991	20	20	777	897
Contig10584	3	p2	(TC)7	14	2647	2660	GAGGGAGTATGAACATGGTG	55233	20	TGATCAACAATGGCGATGAT	55497	20	20	2552	2754
Contig10598	2	p2	(AT)6	12	569	580	CCCCTAGGTCATTCACAATT	54686	20	CCCTTGTTTTGTTTGATTGAC	54130	21	21	487	673
Contig10605	1	p2	(AT)11	22	116	137	TGTAAAAAGCAAACGGGAAC	55017	20	AACGTGTACACATTTTGCTG	55138	20	20	62	266
Contig10605	3	p2	(AT)9	18	2190	2207	GCCACATCTGCAATTATGAC	55113	20	TGCACTTTCGGACTCATTAA	55008	20	20	2127	2328
Contig10621	1	p2	(CA)7	14	2467	2480	ACTTACTTCGGACCTTTTCC	55001	20	GCGTCATTGATGAGAGAGAT	55064	20	20	2395	2526
Contig10622	1	p2	(AT)12	24	2268	2291	ACATTCGTGATGCTTAAGGT	55062	20	CCATTATATTGTTGCGCACA	54742	20	20	2184	2341
Contig10629	2	p2	(AG)8	16	1197	1212	TTCTAGGGGAATCACTCACT	54838	20	GAAGCAAAGGAAGAAGAGGA	54978	20	20	1147	1389
Contig10629	3	p2	(AG)7	14	2811	2824	AAGAGGATTAATGAGTCGCC	54940	20	CCAAAACCACCCTCATCTAA	54926	20	20	2742	2990
Contig10638	2	p2	(AT)6	12	2063	2074	ATCTACCAGTGGGATCATGT	55284	20	TCCTCTTGCCTCATATCTCA	55019	20	20	2001	2142
Contig10639	1	p2	(AG)11	22	1668	1689	TGATCTTTCACTTTGCCTGA	54879	20	GCTGGTAACACAAGTTCATG	54908	20	20	1617	1866
Contig10650	2	p2	(GA)6	12	2303	2314	AGCCTGCAAAGGTCATATTT	55279	20	CCCAACCAATCACCATTTTC	55098	20	20	2182	2339
Contig10651	1	p2	(AC)6	12	387	398	CCTCAGTCTCATTTCTCTCG	55027	20	ACTTGGATGCAAAACTGTTG	54981	20	20	323	532
Contig10651	2	p2	(AT)11	22	1091	1112	AGTCTCCATAGGGTGAAAGA	54838	20	TAGCCATCTGAAAACTGCAT	55018	20	20	1022	1243
Contig10670	2	p2	(AT)8	16	2469	2484	AGCAAAGATTACCTATGAACCT	54859	22	AAATGGAGCAAACAAATGGG	54984	20	20	2399	2515
Contig10672	2	p2	(TG)6	12	1902	1913	AGAGTTATTCTCGAGGGAGG	55458	20	GGTATGGTTTTGCAGCTTTT	55028	20	20	1834	2031
Contig10677	1	p2	(TA)6	12	961	972	AGCTGTTTACCAATGACCAT	54912	20	CTCCTCATGCTCATACACAA	54863	20	20	773	993
Contig10679	1	p2	(AT)10	20	737	756	TTCCCAAAAATGTTGAAGCA	54154	20	AACCCGCAATTGACAAAATT	54927	20	20	710	861
Contig10683	1	p2	(AG)14	28	1643	1670	CCTTCACCCTTAAACCCTTT	55115	20	TTAGCTCCCTTCCTTTTTCC	54923	20	20	1595	1729
Contig10694	2	p2	(AT)6	12	830	841	TGGAAGATAGGAACAGCTCT	55243	20	TGGACAATTACACGATGACT	54410	20	20	678	894
Contig10694	3	p2	(AT)14	28	957	984	AGTCATCGTGTAATTGTCCA	54410	20	TTGTCAGTACGTTACTTGCA	54984	20	20	875	1072
Contig10700	2	p2	(AT)7	14	2990	3003	CCAATCACACACCTAATTGC	54944	20	TGCATTGGATTATTGTATTGTGA	54661	23	23	2861	3087
Contig10731	2	p2	(AT)8	16	2497	2512	TGGAAGGGATGATTTATTGGT	54533	21	GCTCTTCCCATGTTATTGGA	55100	20	20	2445	2643
Contig10735	2	p2	(AT)8	16	603	618	CCAATGGAGGTCTAGTTGAC	55162	20	AGATTTCAATGGTTGGAGCT	54898	20	20	544	717
Contig10740	1	p2	(AG)6	12	1563	1574	ACGGTAAGATCATGGGAAAC	55143	20	ATTGATGCACTTTCTGTTGC	55150	20	20	1437	1677
Contig10745	2	p2	(AT)13	26	1079	1104	TACCTCATGTCATCAACGTC	54921	20	CATACCTTCATGAAAACGGC	55056	20	20	998	1210
Contig10775	2	p2	(AT)7	14	95	108	AGTCCCTCCACTCATACAAT	55210	20	AGGTCTGGTCGCATAATTTT	55029	20	20	46	241
Contig10776	1	p2	(CA)8	16	645	660	GCACAACAAATCCAAGCATA	54844	20	CATGTCGTTAATGATATGCGA	54309	21	21	513	683
Contig10777	1	p2	(AG)7	14	2260	2273	TTTCCGCAAATTCGACAAAA	55021	20	AGGCTTCTTGCTCTATATGC	54998	20	20	2103	2313
Contig10798	2	p2	(AG)9	18	1762	1779	AGCAAATTATTAAGGCTGCA	53501	20	CAGGTGGAGTGTATTGTCAA	54994	20	20	1718	1935
Contig10803	1	p2	(TA)13	26	1489	1514	CTAGGAGTCGGTGAAAACAA	55038	20	CCTTATTACACTCTGTCTAGACA	54683	23	23	1384	1578
Contig10808	2	p2	(AT)11	22	1278	1299	AAGCTCGTATGAAGCTCAAA	55095	20	TTCGAGTAGCTTGCATTTTG	54625	20	20	1240	1395
Contig10812	3	p2	(TA)12	24	1715	1738	TGCACAAAATTTTTGCACAT	53678	20	AACTAAAGGATCAGAGTGCC	54754	20	20	1567	1814
Contig10816	2	p2	(TA)7	14	2350	2363	GCCAACTTCAAAGCAAATCT	55048	20	CGTATGATCAGGAGCTGTTA	54399	20	20	2298	2543
Contig10820	2	p2	(GA)10	20	544	563	CACACGTCACAATGCTTAAA	54856	20	TCATCACATGGGTCCTATCT	54985	20	20	406	585
Contig10822	1	p2	(CT)7	14	528	541	TGACAACCTTCAAGGGTTAC	55194	20	CGGTTTTGAGGAGAGAGAAA	55024	20	20	396	577
Contig10834	1	p2	(TA)6	12	885	896	ACAACTAACCTAGCTAAACGA	54349	21	GGAAGTTGTGTTGTAATGCT	54111	20	20	842	1077
Contig10847	2	p2	(AT)8	16	752	767	TCCGATCCTTCTTTCAAAAGT	55144	21	TAGTTGCAACGATTGGACAT	55368	20	20	720	844
Contig10854	2	p2	(TA)6	12	2373	2384	CAAAGTGTTGTGGGACATTT	54588	20	TACCAATCTATAGCCGCCTA	54902	20	20	2324	2559
Contig10879	1	p2	(TA)6	12	535	546	TAGGCCGCGTTTAATTTCTA	54880	20	CTTGATCTATCCTTCCCAGC	54998	20	20	447	666
Contig10884	3	p2	(GT)6	12	2703	2714	CGGACTACGTTGTTAAGTGA	55195	20	AGCTACAACCACTTGAACAA	55113	20	20	2611	2847
Contig10886	2	p2	(AG)15	30	1846	1875	CCAAACCTTCGGGGATAATA	54489	20	ATTTGTACTCTGTGGCATGT	54947	20	20	1700	1923
Contig10892	2	p2	(TA)7	14	790	803	GAGCACTCGAGTAAGATTGT	54938	20	AGATGCCTAGATTGCCAAAA	54984	20	20	639	866
Contig10897	3	p2	(AT)6	12	1905	1916	TGCATGTCTGTAGTTTAATGT	53163	21	ACCAAGAACTAACACGTACT	53973	20	20	1719	1947
Contig10932	1	p2	(AT)8	16	1941	1956	TTCATCCTCACAAGAACCAG	54981	20	TGCACAAAAGATCCTTCTCA	54879	20	20	1841	2025
Contig10932	2	p2	(TA)12	24	2616	2639	CGCAGTTGGTTTTCTTAGAC	54951	20	AAGCATACTATTGCCTAGCA	54202	20	20	2559	2807
Contig10946	2	p2	(AT)9	18	2288	2305	GCTACAAATGCTCCCAAAAA	54739	20	CGCGGAGTTTTAAGAGTTTT	54566	20	20	2256	2457
Contig10955	2	p2	(TA)7	14	2558	2571	ATTTTCTCATTCCTCTCCCG	54825	20	CTTTACCTACCGCCTTAACA	54796	20	20	2407	2639
Contig10959	1	p2	(CA)6	12	1504	1515	AAGGGCCATTGTTAATCACT	54877	20	CCAACCAGGTGCTTACTTAT	55029	20	20	1483	1731
Contig10963	1	p2	(TA)10	20	2282	2301	TTGAGGCGATTTTCTGACTT	55285	20	TGTGACCAGTTCAAACTAGG	54923	20	20	2185	2334
Contig10965	1	p2	(TC)6	12	595	606	TTGAAGAAGTTCCCACCAAA	54978	20	TCAAGAGCTAACGTGACAAA	54971	20	20	434	683
Contig10975	2	p2	(TA)6	12	1851	1862	TTCGTAGTACCACTCCTTCT	54933	20	AATAGTTAAGCGTTCATCTT	50139	20	20	1672	1887
Contig11000	1	p2	(AC)6	12	775	786	TACTTTAGCAACCACAGTCC	55004	20	AGAATTTGGATGGTGTGTGT	55138	20	20	617	841
Contig11018	1	p2	(AT)7	14	1387	1400	TCGAAGGGCATTTTGTAGAA	54974	20	TTTTGTTTGTAATCCCCAGC	54343	20	20	1328	1485
Contig11031	1	p2	(TC)6	12	2202	2213	GCTCTGACTTATCAACGGAT	54974	20	CTATAAAGAGGGGCTGTGAC	54940	20	20	2119	2351
Contig11034	1	p2	(AT)6	12	28	39	AGTCAAAATTGTTGAGTTAAAA	50722	22	GGGTACTCATTGGAATCGTT	55143	20	20	4	161
Contig11055	2	p2	(AG)6	12	1044	1055	GGGCAAAGAAGAAGTAGTCA	54991	20	ACTCCATAACTATCCCCTCC	55064	20	20	850	1078
Contig11081	1	p2	(TA)8	16	2090	2105	GCTTCGGAATCCAGTCATAT	55011	20	TGGTTTTGTCTTTCTTGTGC	54924	20	20	1993	2161
Contig11120	2	p2	(AG)7	14	586	599	TTGGACTGATTTGGACCAAA	55050	20	CCCGATTTCATGAGATCGAT	55115	20	20	437	659
Contig11133	1	p2	(AG)7	14	437	450	TTAAGGAGGAAGAGAGGGAG	54943	20	GGAAATTACCGTCGCAAAAT	54968	20	20	405	555
Contig11140	1	p2	(AG)6	12	39	50	GAATGTGAGAGTTGAGAGAGT	54721	21	AACTGTCTGTTTCCAGGTTT	54995	20	20	14	247
Contig11161	2	p2	(TA)7	14	124	137	CCTAGATGCACTTGAACACT	55082	20	TACCAAGGTGACTAATGCAC	55075	20	20	77	243
Contig11164	2	p2	(AT)13	26	416	441	GCTACTACGTGTGTGTGTAT	54964	20	ACCAGCATAAACGATGTTCT	55062	20	20	391	574
Contig11184	4	p2	(CT)6	12	2739	2750	GATGCACGAGGTATGTAAGT	54987	20	AGATTCAGATAGGTTGCACG	55265	20	20	2563	2805
Contig11185	3	p2	(TA)8	16	1829	1844	TGCTAATGCTGGAAGATTGT	55018	20	ATGCAGTAAACATGGTCCTT	54912	20	20	1764	1954
Contig11197	1	p2	(AT)6	12	2456	2467	TTAATGAGTGTCGTCGTGTT	55084	20	TTCTAGAGACGTGTGAGACT	54988	20	20	2374	2506
Contig11204	1	p2	(AT)9	18	1970	1987	ACGAGGAACCTGATAATTAACA	54916	22	ACCATGTATTTAAATGATGATCA	51925	23	23	1785	2033
Contig11204	2	p2	(TA)6	12	2044	2055	TTGTCAGTTATACCCAAGAA	51367	20	AAATCAAAGCATTATCTTGATT	50385	22	22	1885	2085
Contig11210	1	p2	(TC)8	16	196	211	AGGAAAGTGATGCATCCAAT	54971	20	TTTAAACGGAGGAGAACAGG	55004	20	20	21	238
Contig11216	1	p2	(CT)6	12	2569	2580	CCCTCATTCTTGAAATCCCA	54984	20	ATTGCTCGCAAATTATGGTG	55014	20	20	2466	2699
Contig11220	1	p2	(AG)6	12	778	789	AGATAAAAGCTTCTGTGGGG	55015	20	ACCTGCTCTAACAACCATTT	54840	20	20	626	840
Contig11223	2	p2	(CA)7	14	661	674	AGTGAAGATAAGCTCGCTTT	54789	20	TCCTCTATTGCTTGCACTAC	54873	20	20	635	816
Contig11223	3	p2	(AG)10	20	889	908	GATCACCTGGCCACTAATTA	54511	20	GCTATGTAGGGGGATTGTTT	54768	20	20	847	1071
Contig11245	3	p2	(TC)6	12	1714	1725	ATTGTTGTACTAAGGTGGCC	55333	20	ATCTCCACCAATGCTAGTTG	55120	20	20	1561	1793
Contig11249	2	p2	(AT)10	20	1394	1413	TTGCATTGTTTGATAAGCCA	54040	20	CCGCAACATTAGATATGTGG	54257	20	20	1227	1468
Contig11252	1	p2	(TG)9	18	1092	1109	TTGGGTGCTTTTAATCGAGT	55265	20	AAATTCAAACTCAGCACACG	55125	20	20	1019	1170
Contig11276	2	p2	(AT)6	12	1616	1627	TGGATGGAGGGAGTTAATGA	55194	20	ACAATCCTACCTCGGGATAA	55009	20	20	1552	1704
Contig11285	1	p2	(AT)6	12	336	347	TTTTAGGAAATTCCCGTACT	51752	20	AGTTCATTTTCAAGCAACAT	51792	20	20	238	450
Contig11298	1	p2	(AT)7	14	261	274	GCAATGCTTGGGGTTTTAAA	55300	20	AGTAAAGACGATAAGAGGGA	52483	20	20	114	322
Contig11320	1	p2	(TG)7	14	28	41	GAACTGCAAGTTAAAAGTTTGA	53749	22	CATTAGCACAACAAAGGCAA	55064	20	20	0	196
Contig11328	1	p2	(GA)6	12	771	782	TTCCACTGATATTGCAACGA	55079	20	TGTTCCCCCAATATTGCTAC	55080	20	20	716	898
Contig11328	2	p2	(AT)7	14	1400	1413	ACATAGATGAACAAGGGCAG	55120	20	TTCAGGCCTCTTCATATTGG	54793	20	20	1252	1451
Contig11329	1	p2	(TG)6	12	938	949	TACGCGTTTTCGGATTAGAA	55245	20	ATAGATTGAACCACCGCTTT	55029	20	20	872	1072
Contig11333	1	p2	(TC)6	12	766	777	TGTGTATTTAACGACATGAGC	54351	21	TCAGCAAGACCAATTTCTCA	54879	20	20	687	848
Contig11339	1	p2	(TA)9	18	403	420	CAAGAGAGAAGCCCAACTC	55222	19	CCGATCTAATTGTGCTACCA	54957	20	20	379	539
Contig11339	3	p2	(AT)6	12	2621	2632	GGGCTTAAAACTTGCAAAGT	54957	20	TTCTCTCCTCAGCTTTTCAC	55011	20	20	2559	2779
Contig11340	2	p2	(CT)6	12	807	818	TACCGGATATTCAGATCGGA	54937	20	GAACTGAGAAGTCTGAGCAA	55044	20	20	649	872
Contig11347	3	p2	(TA)6	12	1964	1975	CGGGTGACTAAGAACAAGAA	55038	20	TGGTGTAATTGGGTAATTGGA	54780	21	21	1878	2107
Contig11358	1	p2	(TA)10	20	91	110	TACTCCTGATTACTCCTGGG	55029	20	TTCTTAGGTGGCGAATGAAA	54974	20	20	58	230
Contig11361	1	p2	(AT)7	14	2044	2057	ATCTGGGAGTCGCTAGTAAT	55132	20	GGCAGAAAGTACTGACAAGA	55024	20	20	1955	2173
Contig11378	4	p2	(TA)7	14	2246	2259	AAATAAAACAGCCAACAGCC	55028	20	TTTGATTCGTCTTGGTGAGT	54923	20	20	2201	2448
Contig11388	2	p2	(TC)6	12	854	865	TAATGGTCCTCCCCCTATTT	54818	20	GAAGTGAATTTTGTGGGGTG	55061	20	20	810	967
Contig11389	1	p2	(TA)6	12	101	112	GCACAAGCATATACATGAAGT	54353	21	ATCTGTCCAGTCTCTCAAGT	55191	20	20	27	243
Contig11402	1	p2	(TA)7	14	2540	2553	GGTGCAATTTTGATCTTCTCA	54741	21	CTGCCTTACTATGTATTTGATCG	55057	23	23	2381	2583
Contig11424	1	p2	(AT)6	12	2410	2421	CACCTAGGACAAAGCTGTTA	54700	20	TGGACTTTTTGAAGCTTGTG	54624	20	20	2228	2465
Contig11434	1	p2	(AG)6	12	2914	2925	CGCATGTGAGTAACGAAAAA	54968	20	AAAGAGTTGACTACAAGCGG	55712	20	20	2884	2983
Contig11456	1	p2	(AT)6	12	909	920	CTGTAAAGCTGAATGGGACT	55049	20	GCATCTCTCTCTTCTTGAGG	54981	20	20	834	1046
Contig11508	1	p2	(TA)6	12	660	671	ACACATGGTTTACGTAGTATGA	54960	22	TCTTCCTACCCCTCATTTCT	54803	20	20	636	747
Contig11520	3	p2	(TC)8	16	2940	2955	ATTTTTCAGTCATCTCCCCC	54981	20	TGTTGGAAAAGGAAGGTTGA	54978	20	20	2870	2981
Contig11538	2	p2	(AT)6	12	692	703	TAGCGCAAAAATGAAAGTCC	54888	20	CCCAGACAACGTTTTATGTG	54922	20	20	529	725
Contig11556	1	p2	(CA)6	12	1108	1119	GAACCAGTTCAACTGTTCCT	55503	20	AGCTGATTGAAGTCCTCTTG	55069	20	20	1039	1276
Contig11568	1	p2	(CT)6	12	1777	1788	TGCCCAGTTCTTGGTTATTT	55118	20	GTCAAAGCGGAAATCGAAAT	54987	20	20	1681	1913
Contig11570	1	p2	(AT)13	26	1418	1443	CGTCCAATCTCACAAATGTG	55010	20	GCCTTTTCTTGACCGTTATG	54987	20	20	1298	1527
Contig11577	1	p2	(TC)9	18	2289	2306	TTTCTCGGTTTTCAAAGCAC	55037	20	TGTTAACCTTGTACCACGAG	55051	20	20	2209	2424
Contig11580	2	p2	(AG)9	18	1265	1282	TTCCAAGATTAAGGACCGAC	54782	20	ACTAGCTGAGTCTTTTTGCA	54910	20	20	1199	1310
Contig11585	2	p2	(AT)9	18	2795	2812	AAACAAAAGCACACTTTCCC	55178	20	CCACCTAGGCTATTGCTTTT	55392	20	20	2634	2838
Contig11591	1	p2	(AT)6	12	1786	1797	GTGGGCCGAACATAGATAAT	54991	20	TCATATGTTCGCTTGAGGAG	54977	20	20	1667	1828
Contig11592	1	p2	(TA)6	12	1384	1395	GTCCCACGCGTAAATTAAAG	55111	20	TTTTCATCAGCACGTAAGGA	55008	20	20	1282	1515
Contig11602	3	p2	(AT)6	12	1864	1875	CTCCTATTAAGTGATGCCCC	54978	20	TACTAAATATGTCACCGCCC	54644	20	20	1714	1933
Contig11620	2	p2	(TA)8	16	2526	2541	CGAACATTGAGGAGGAGAAA	55095	20	TTGTGGAGGGTGATAACTTG	54961	20	20	2503	2686
Contig11632	3	p2	(AG)6	12	1894	1905	TAGAGGGGAGAAGGAGAATG	55016	20	AACACATGTAAGAGTCCCAC	54991	20	20	1841	2029
Contig11640	2	p2	(CA)13	26	2587	2612	AAACAGCCATGAGTGAAGAT	54933	20	CCTGAACCAAAAGCTTTTGT	54877	20	20	2424	2651
Contig11642	2	p2	(AT)6	12	1791	1802	ATTTTTAGCCCGTGTAATGC	54634	20	GGTTTTTGTCACAACACTAGT	54554	21	21	1762	2007
Contig11697	3	p2	(GA)10	20	2360	2379	AGGAGGAAAGAGAGAGAGAC	54995	20	TAACGCTAGGCTTGTTCAAT	55075	20	20	2299	2541
Contig11714	1	p2	(AT)13	26	1799	1824	ACTCCTGAAGACCTTGTTTC	54906	20	TAGATGGTGAAGGTAGGTGT	54853	20	20	1669	1857
Contig11722	1	p2	(AG)6	12	989	1000	CCTGTACACTGACCTATTCG	55021	20	CTTCCTTGAAGATCCAAGCT	55035	20	20	879	1039
Contig11735	1	p2	(TA)9	18	213	230	CACATAAAGGGGTTGTCTCA	54961	20	CGGAAGAAGTAGTAGTGGTG	54951	20	20	178	318
Contig11736	2	p2	(AT)7	14	1028	1041	GCACGGGCTTAAATCTAGTA	54967	20	TTCTCTTCGAAAATGCCTAC	53350	20	20	830	1061
Contig11740	2	p2	(TG)14	28	2279	2306	TAGGCAATATTCCTGCTGTC	54910	20	TATCACCCAGCCCAAAATAC	55080	20	20	2232	2344
Contig11757	3	p2	(AT)13	26	2058	2083	AGAGACTATTAGCAACTGGC	54566	20	AGCGTAGTTTAGGTCAGTTG	55137	20	20	2029	2255
Contig11761	1	p2	(TC)6	12	579	590	TTGGGCATTGAGATTTGAGA	54916	20	GCGGCTTCATCATCTAATTG	54928	20	20	512	730
Contig11781	1	p2	(CA)9	18	62	79	ATAAAATATGCCAGCCAAGC	54350	20	TTGGCTTTTAGTATGCAGGT	54926	20	20	17	250
Contig11784	1	p2	(TA)6	12	568	579	CGAATTTGGTCATGCTTTGA	54878	20	GTGCTTCACTTTGGTTTTGA	54924	20	20	499	722
Contig11786	3	p2	(TA)11	22	1663	1684	CGCCTAACTCGACTATAGAG	54367	20	TGTGAAAATCATTGGGGTGT	55417	20	20	1554	1726
Contig11817	1	p2	(TC)6	12	936	947	CTTGTTTGTTTCCCTGCAAT	54947	20	ACCCACCAATACAAAACAGT	55046	20	20	840	1044
Contig11817	2	p2	(AT)7	14	1078	1091	ACTGTTTTGTATTGGTGGGT	55046	20	AGCAGACTAACCCAAATCAG	55049	20	20	1025	1220
Contig11832	2	p2	(CT)9	18	1989	2006	CGCACCCAATATTTAGTGTG	54773	20	TGCATGTTGATTTAGGGGAA	54895	20	20	1899	2030
Contig11832	3	p2	(TA)11	22	2790	2811	TAATGCATGTGCTTTGGTTG	55134	20	GCGAGCTTAAAAATTGTCGA	55033	20	20	2752	2960
Contig11858	1	p2	(AT)6	12	1777	1788	GTGGTCTCACATAAGAGGTG	55194	20	CATTTTGGCTCCTTTTTGGT	54913	20	20	1706	1946
Contig11871	1	p2	(TA)8	16	2045	2060	GAAAAACCACAAACGGACTT	54934	20	AGCTTACAAACCGTAGTTGT	54934	20	20	2020	2197
Contig11876	2	p2	(AT)10	20	1264	1283	CTAACTGCTCTTGACTTGGT	55011	20	ACCACGACAAAGAATCCTAC	55105	20	20	1094	1339
Contig11881	3	p2	(TA)9	18	1504	1521	AGCATGTTAAAGGTCTATGCT	54985	21	GCATGGAGCTCTTTCAGATA	54930	20	20	1435	1656
Contig11886	2	p2	(TC)12	24	2906	2929	TTGACTCTCTTCCTTTGACC	54615	20	AAAAGATGGACCAAACGAGA	54889	20	20	2787	2955
Contig11888	2	p2	(AT)6	12	2549	2560	AAGAACTGAACATGTCAAAAA	52071	21	AGGAAGCATTGGTGAATGAT	54971	20	20	2450	2683
Contig11894	1	p2	(TA)12	24	2182	2205	AACATGAACATGAAGTTGGC	54760	20	CCCTCAATTCAAACATGCTC	54931	20	20	2065	2301
Contig11899	2	p2	(CT)6	12	2350	2361	TCTCCTACCCACTTACTCTG	54991	20	GATGAAGAAGAGGAGGCATT	54811	20	20	2290	2517
Contig11902	2	p2	(AC)6	12	1705	1716	AGTGGTGTTGATGGAAGAAA	54772	20	CTCTGGAATACCAACACCAA	54961	20	20	1667	1780
Contig11906	3	p2	(AT)6	12	2741	2752	GGGCATTTGTTTCCAATTCA	54998	20	TTCTTATATGAGCCTTCCCC	53862	20	20	2560	2772
Contig11907	1	p2	(CT)6	12	47	58	GACGCATCAGCATCAAAAAT	55330	20	GACGATGATGATGATGGTCA	55048	20	20	11	240
Contig11922	1	p2	(TA)7	14	521	534	GGCTTGCCTAGAGTAATCAA	54839	20	TGGCGGATTATTTTGATGGA	55083	20	20	385	608
Contig11937	5	p2	(GA)6	12	2375	2386	TGTAAGTACAGTGGAGACCA	55128	20	CTCTCTCCATTAAAACCCCC	55097	20	20	2262	2472
Contig11952	2	p2	(GT)6	12	1338	1349	TTTTTGACGGATTTCTCCCT	54854	20	AATAAAAGTGAGCACCCCAA	55118	20	20	1129	1372
Contig11974	1	p2	(AG)8	16	2186	2201	GGCAAGAGAGAGTAAGCTTT	55079	20	ACATAATTCCCGCCATCTTT	55067	20	20	2091	2301
Contig11975	3	p2	(GT)7	14	2693	2706	TGGAGTTAGAGGAAGAGAGG	54978	20	CCACACTTCTTATGTGCAAC	54908	20	20	2623	2824
Contig11991	1	p2	(AT)8	16	1300	1315	TTGGTGCTGATAACGTGTTA	55021	20	TGGTGGATTCAAATTAGATGC	54217	21	21	1110	1355
Contig12005	1	p2	(TA)6	12	520	531	AATTCTAAACTCAGGCCCTG	55015	20	TTGAACTTGCCTGCTGATAT	55018	20	20	398	594
Contig12032	3	p2	(TA)7	14	1038	1051	ATGCTAGCCAAAGCCTTTAT	55053	20	AAGAGGAGTCCAAGAAACAA	54090	20	20	1008	1178
Contig12042	2	p2	(AG)6	12	2549	2560	TTGGGCACACATATTATGGT	54668	20	AACATACCCTTGCTTTTCCA	55118	20	20	2514	2631
Contig12058	2	p2	(TA)6	12	1626	1637	CGGGTATTTGATCTTGTTCG	54522	20	AACCCTAATTTCTCCTGCAG	55015	20	20	1581	1785
Contig12059	1	p2	(AC)6	12	2745	2756	TACAAAGGTCAGGTGAATGG	54961	20	CAATCCATGGCCTAACAAAC	54911	20	20	2661	2830
Contig12071	1	p2	(TA)11	22	1602	1623	TGGATCTATTTGCACGTTCA	55079	20	AGTCATTCAGGGCGTAAATT	55029	20	20	1531	1770
Contig12072	1	p2	(GT)7	14	1339	1352	TTGCAGTGGATAGGTAACAC	55075	20	CTGAATGTTCTAGCTCTCCC	54961	20	20	1222	1434
Contig12075	1	p2	(TC)14	28	2841	2868	TCATCAAATTTCATTTAGCCCC	55003	22	AGGGAGGTGGTGTAATGATA	54890	20	20	2815	2920
Contig12086	1	p2	(GA)6	12	2041	2052	GGAAGAAATAGTTTCGCACG	55130	20	CTGTTGGACCGAAGTCATTA	55108	20	20	2001	2205
Contig12092	2	p2	(AT)6	12	681	692	GGGGTCCACTTGCATTATTA	55080	20	TGTGTTTTGATAGGAAGGCA	54858	20	20	593	797
Contig12093	1	p2	(CT)6	12	1148	1159	TCCGATTCCCAAAAACTCAT	54926	20	ATCAAATACTCCCTTTGCCC	55361	20	20	1102	1285
Contig12110	1	p2	(AG)7	14	1226	1239	CTTCTTAGCCCACTCTCTTC	54890	20	TCCGTACTCTTTCACTCTCT	54954	20	20	1152	1387
Contig12122	1	p2	(CA)8	16	2793	2808	TCATCAATCGTTGGGTTCAT	55032	20	TTTTTCTTGTGTGCGTGTG	55107	19	19	2716	2842
Contig12142	1	p2	(TA)6	12	1384	1395	CTTTGTATTTGTGTCGAGGC	55020	20	AGTAAACAGCAGCACAAAAC	55024	20	20	1327	1526
Contig12147	2	p2	(AT)7	14	292	305	TGACATGGTCAAACTCAACA	55116	20	ACACTCCCTGAGTTCCATAT	55210	20	20	246	484
Contig12157	1	p2	(TA)9	18	2106	2123	GGCATGTTCTCTTAGTGGAA	55062	20	TGTCGCAGTTAGTATTGTCG	55645	20	20	2062	2248
Contig12166	3	p2	(TA)6	12	1054	1065	CCATCACGTTTCTGTCTACA	55140	20	TATTCTTTCGATGCTCAGGG	54944	20	20	928	1170
Contig12173	1	p2	(GA)10	20	1777	1796	CTACCATCAACGGAGAAGAG	55007	20	GGGAAGGAGTTTTGAGCTTA	54957	20	20	1703	1910
Contig12191	2	p2	(TA)7	14	2521	2534	ACATACACGTAGGAATGTAGG	54583	21	GTCTTTTCTTAGCTTGCACC	54905	20	20	2485	2601
Contig12216	1	p2	(AC)7	14	905	918	AGCCATTGGACATATTGGTT	54950	20	AAGAATCCATTTTCCAGCCT	54863	20	20	808	1008
Contig12226	2	p2	(AT)11	22	1171	1192	TATTGGGTCAGGTCAAGGAT	55494	20	GCGAATGCATGAGACTTTTT	55261	20	20	1142	1382
Contig12233	1	p2	(TC)6	12	243	254	TTGTAGTATCTCACACCCCA	55168	20	AGTAAGGAATGTGTTTGGCT	54840	20	20	131	333
Contig12234	3	p2	(CT)7	14	2296	2309	AAACACGGATAACCTTCCTC	55072	20	GAGAAACGAACGAGTGAAAC	55026	20	20	2241	2477
Contig12236	2	p2	(TA)8	16	1176	1191	GGGTATGGAGGGCTACTAAT	55449	20	TTAAAACACTGGGAGTCTGG	54889	20	20	1055	1285
Contig12249	3	p2	(TC)15	30	1227	1256	CATTTGTCCACCATCCTACA	55032	20	GTGGTGTTGGTGTGGATATA	54750	20	20	1202	1302
Contig12265	1	p2	(TA)6	12	752	763	TGGCATGCAATTAAACTGTC	54844	20	GTAGGTGATGATCCGAAGAC	55087	20	20	720	963
Contig12268	2	p2	(CA)6	12	595	606	CACAAGGATTTCCAATGCTC	54931	20	TAAGGGTAGGAAATTTGGCC	54974	20	20	421	626
Contig12275	1	p2	(TA)7	14	1419	1432	CGTTTTCCCCTAATTTGAGC	54954	20	ACGACAATCAAACCTCAAGA	54923	20	20	1351	1524
Contig12281	1	p2	(GA)6	12	1743	1754	AGAATCATCAATCCCCAACC	55053	20	TGTTTACGTACTCAAGAGGC	55150	20	20	1645	1813
Contig12296	1	p2	(AT)7	14	2693	2706	ACACAAATGCAAATACGAACA	54978	21	CCCCAAAAACACCCAAATTT	55083	20	20	2585	2832
Contig12297	1	p2	(AT)10	20	1253	1272	TCTTCTTTTTCGTGTTGCAC	55069	20	CACAGACTCCCAAGCAATAT	55120	20	20	1211	1406
Contig12297	2	p2	(AT)12	24	1435	1458	ATATTGCTTGGGAGTCTGTG	55120	20	GAGAAATGTGCTGATTGTGG	54964	20	20	1387	1605
Contig12309	1	p2	(TG)6	12	921	932	TGCTTCTATTCTCATGTGCA	54761	20	ACAAGCATCAGAAATCCAGT	54933	20	20	720	961
Contig12315	1	p2	(AT)6	12	242	253	AGATTGGCATAGTGGAGTTG	55120	20	TGTTGGCAAAAGAAATTCTACA	54750	22	22	204	347
Contig12315	3	p2	(TA)6	12	1534	1545	AGAGAATGACGTGACTAACT	53465	20	TTTCCCTCCAATTCCTTAGC	54995	20	20	1478	1710
Contig12327	1	p2	(AT)14	28	2034	2061	CCTACAAAAGCCTAAGGGAG	55130	20	GTGCAACCCTCAATTTCTTT	54655	20	20	1987	2189
Contig12336	4	p2	(AT)13	26	1310	1335	TGTTGGACTTATCAATGTACA	52489	21	ATTCTTGAGAGCACATGGTT	54933	20	20	1163	1372
Contig12340	1	p2	(CT)7	14	620	633	CTCAACACCCTCTTTGTCTT	55201	20	AGAGGAGTGAGGAGAAAGAA	54787	20	20	548	712
Contig12344	2	p2	(TG)7	14	341	354	GTGGTTCACAGGATGAGTTA	54700	20	CCCCATCATGCTATTATGCT	55005	20	20	222	462
Contig12363	2	p2	(AG)7	14	2230	2243	CCTTCAAACCACCTTCTACA	54889	20	TTGACTTCTCCAATGAGGTG	54981	20	20	2151	2398
Contig12380	1	p2	(AT)8	16	1211	1226	GCTACTCCCCGTATTTGATT	54920	20	TTGGTAATAAGCGTCCAAGG	55448	20	20	1179	1368
Contig12383	1	p2	(CA)6	12	357	368	TAAAGGTATCGCCATGAAGG	54923	20	GTAAAGAGTTCAAGAAGCGC	55049	20	20	218	418
Contig12384	2	p2	(CA)9	18	1006	1023	AGAGGGAAAGAGATGATGGA	54897	20	GTTTAACATCCGTCAGTCCT	55105	20	20	946	1142
Contig12389	1	p2	(TC)9	18	1770	1787	ATCTCAACCAAAAGCTAGCT	54636	20	TGTTGTTTCCCTTGCCTATT	55118	20	20	1728	1881
Contig12391	4	p2	(AT)13	26	2022	2047	ATCAGGCCTTGTAAATCGTT	55029	20	GGTCTCACGTAAATTACCGT	55229	20	20	1977	2096
Contig12404	1	p2	(TA)6	12	613	624	ACGAAGACAAATTAAACAAGCT	54871	22	ACAGACAGTCACAAACAAAT	53248	20	20	527	750
Contig12408	1	p2	(TA)7	14	68	81	GCCAATCTAGATTTTTGGGC	54977	20	TGTTATTGATGACCAACTAAGT	53104	22	22	30	214
Contig12408	3	p2	(AT)6	12	1935	1946	TATGAGTTGGGTCAGTGAGA	55187	20	ACATGTAAGGTTCCATCACC	55029	20	20	1772	1985
Contig12427	2	p2	(TC)6	12	1721	1732	TCAAGTACCATGAAAGCTCC	55062	20	CCACGCGTTATGTTATTAGC	54997	20	20	1640	1836
Contig12443	1	p2	(TA)7	14	594	607	ACGTACGGACTTACCATATG	54425	20	CCTATTTTCCTCACACACCA	54961	20	20	508	689
Contig12465	2	p2	(AT)8	16	523	538	ATGTGCATGCTCAATCTCAT	55473	20	ATGATGGCATCACTTCCAAT	55043	20	20	449	696
Contig12465	3	p2	(TA)6	12	1285	1296	AAGAACATCACCATGCAAAC	54760	20	CGTCCCTTCGTCTTAGAATT	54917	20	20	1143	1340
Contig12474	2	p2	(TA)8	16	222	237	AAGCACCTTTGTTAGTGTGA	55113	20	CCCTCTGTTTTTCTTTCCCT	55135	20	20	113	316
Contig12474	4	p2	(GA)8	16	734	749	GGTATAATTTTGCGTTGGGG	55004	20	ACCTACATGTGACTCTCTCT	54595	20	20	585	771
Contig12488	6	p2	(TA)8	16	2369	2384	CCCCTTCAATTCACCATACA	54998	20	ACTACAAAGCCGAGTTTGAT	54991	20	20	2266	2408
Contig12498	2	p2	(TA)7	14	2425	2438	TCCTTCTCATCATCCTTCAA	53322	20	AACCCATGACCTATTTGTCC	54995	20	20	2383	2563
Contig12508	2	p2	(AT)8	16	222	237	TCTCCCTTGCGTATGTAAAC	55188	20	TAAATAGCCACGGGAATTCC	55194	20	20	194	355
Contig12508	3	p2	(TA)8	16	655	670	AATAAGATGGTTCTCACGGG	54839	20	AATTGATGGCAAACAGTTGG	55018	20	20	625	851
Contig12511	1	p2	(AT)13	26	1267	1292	TGTGTACAAAACATTGGACT	52928	20	CAAGTGTCGCTCTTTGATTC	55039	20	20	1106	1351
Contig12541	4	p2	(AT)7	14	1765	1778	GTGGCGTTGTGATTTGTTAA	55119	20	GGGGATGTTGTAAAATGGTG	54517	20	20	1621	1829
Contig12543	1	p2	(TA)6	12	2781	2792	TAAAAGTGGCGGTTTTGAAC	55017	20	TTGAAAAGGTGGCAGTTTTC	54890	20	20	2721	2847
Contig12565	2	p2	(TA)6	12	193	204	AAGGCACAGATTATGAGCAA	55018	20	ACCAAATTGACCTGCCAATA	55191	20	20	17	229
Contig12567	1	p2	(AT)6	12	968	979	ATGATATGCTACCTCCGACT	55204	20	GCTCATTTGTCATGTTAGCA	54289	20	20	889	1111
Contig12586	1	p2	(AT)7	14	2558	2571	CTTGAGACACCTTACACACA	54957	20	ATGACCTTCTAGTGTGTGTG	54722	20	20	2421	2591
Contig12587	2	p2	(TG)7	14	1186	1199	AGATTGGAGCTATGAGGGTA	54682	20	GCAGAAACTAACATTGCAGT	54505	20	20	1090	1295
Contig12601	1	p2	(AT)7	14	2049	2062	GTCTGCTTCTTTGCTTGTTT	55011	20	AACACACCAATATGCAGACT	54947	20	20	2000	2155
Contig12611	1	p2	(AT)6	12	1734	1745	GACCGTCATTTTGGTTTTGT	55004	20	TTATAACGAGGCACAGTGAG	54921	20	20	1615	1801
Contig12628	2	p2	(AT)10	20	1779	1798	TGTAAATTCAGGCACATATGA	52906	21	TGAGCTTTCTTGAGCCATTA	54654	20	20	1647	1895
Contig12657	1	p2	(TA)6	12	600	611	TGACAACTGATTTGACATAACA	53969	22	TGTCAACAATGAGGGTTTGA	55083	20	20	568	796
Contig12664	1	p2	(GA)8	16	1502	1517	TTCAAAACACGGACTCCTAG	55038	20	CCGATTGGAAGGTAAGACAA	55075	20	20	1429	1641
Contig12669	1	p2	(TC)7	14	211	224	GGGTGTGATCTCTTGATTGT	55049	20	ACGGACTCCTAGCTAGAATT	55060	20	20	36	266
Contig12671	5	p2	(AT)9	18	2713	2730	TTGCGATCAAAGATTTTGCA	54778	20	AGGCTTTATTCCATTCACCT	54264	20	20	2689	2840
Contig12691	1	p2	(AC)11	22	43	64	CCCTCCCTGATCTTATCCTT	55353	20	TGAGGCTCATGAAATTTCCA	54916	20	20	16	131
Contig12707	1	p2	(GA)7	14	2763	2776	TAAGAAATCGGCTACAAGGG	54853	20	CTTAGAGTAAGCAAGCCCAA	55062	20	20	2561	2802
Contig12709	1	p2	(CA)7	14	631	644	TTCTCACGACAAGAGTTGTT	54887	20	TGCTCACGAAAAATGCATAC	54991	20	20	525	671
Contig12717	1	p2	(GT)7	14	1410	1423	AAGTGTTCTCCAAATAAGGT	51939	20	CGTAGACTATCAATGGTGCA	54991	20	20	1303	1549
Contig12723	3	p2	(TA)12	24	2259	2282	TCTGTGGTAGGTAGTAGTGA	53922	20	TCTCCTCCCTGTTCCATTAA	55121	20	20	2173	2306
Contig12735	1	p2	(AT)12	24	748	771	CAAATCTTCTGTTGAGCCAC	54895	20	GTCTTGACAAATTTAGGCCG	54987	20	20	727	878
Contig12753	1	p2	(GA)8	16	129	144	TCATACAGACTCCTAGGCAA	54960	20	GCCTTGTCCCCAAACTATTA	55008	20	20	55	292
Contig12756	2	p2	(AG)6	12	2415	2426	GGCACCTGAAATGAATGAAC	55229	20	CCCGAGGCTATAAATTACCC	55072	20	20	2315	2498
Contig12762	2	p2	(TA)14	28	2827	2854	GCCAGGCCATACAAGTAATA	54889	20	TAGTTCACACGTTTCACAAA	53346	20	20	2664	2874
Contig12767	1	p2	(AT)9	18	1042	1059	AAAAGACAACCACCCAATCT	55033	20	TTTCGTATGGAAAGTGAGGG	55075	20	20	858	1101
Contig12772	1	p2	(CT)13	26	1509	1534	AGTATCGCAAATTGGCAATG	55014	20	CCTTGGTTGGAATTCACAAC	55061	20	20	1400	1571
Contig12797	3	p2	(TA)6	12	2229	2240	TGAGATTGCTTGGAAGACTC	55082	20	ACCCAAACTGTTTGACAATT	53769	20	20	2116	2300
Contig12806	1	p2	(AT)7	14	2794	2807	GGACACCTCACCCATAATTT	54995	20	CACACACGTGTTTGAAAAGA	55004	20	20	2654	2868
Contig12845	1	p2	(AT)6	12	948	959	TTGACTTCGATTGATTCTAAA	50847	21	TGTTTTACCCGTCATCACAT	54974	20	20	833	1034
Contig12851	1	p2	(AT)12	24	2017	2040	TGCACCCGATAATACTCTTG	54957	20	AGAGCTGCTGATTTAGGTTT	54636	20	20	1877	2113
Contig12857	1	p2	(TA)7	14	100	113	ACTCCTCATGGTGCAATAAA	54617	20	TGCATTTATGAAGCTTGGTC	54251	20	20	63	294
Contig12919	1	p2	(AC)6	12	2569	2580	CTATTAGCATGGACCACACA	54842	20	GGAAGGGAGATGGATTTTGT	54981	20	20	2537	2721
Contig12920	1	p2	(TA)8	16	183	198	AAACCAGAAACATGAAACCG	54704	20	GGTTGGGCTTTTGCTTTTAT	54994	20	20	116	234
Contig12920	4	p2	(TA)6	12	1695	1706	TAGGTCCATCGCACTTTTAG	54887	20	TGGGGCAGGATATGATGATA	55110	20	20	1621	1821
Contig12992	1	p2	(TA)11	22	1920	1941	TATACGTGTTCCCCTGTTCT	55577	20	ACACAGTGCATCTGAATGTA	54690	20	20	1899	2033
Contig12995	1	p2	(TA)6	12	1484	1495	TCTAACGCCACCAACAATAA	54988	20	GGTTGATGCACTTTCCAAAA	54961	20	20	1439	1591
Contig13003	1	p2	(CT)7	14	1403	1416	CACTCCCGAATTGACAACTA	55108	20	TAAGCTCGATCTTGACGATC	54836	20	20	1240	1478
Contig13010	1	p2	(TA)9	18	506	523	TCAGTCAAATAGGGATATTAACA	52650	23	CAATGTCACCTGGCCTATAA	54807	20	20	347	586
Contig13016	2	p2	(TA)8	16	2300	2315	AAAGTGACACTAAAATGCGC	55204	20	ACCCGATGTACACTACTGTA	55018	20	20	2244	2405
Contig13026	1	p2	(TC)10	20	1007	1026	AGAAAGCAACCAAAACCCTA	55046	20	ATCCCTCTACTCATTCCTCC	55085	20	20	983	1177
Contig13029	1	p2	(TC)6	12	941	952	GTTAGTACTCCTTCCGTCAC	54961	20	AGAAAGAAAAGGTGGTTGGT	54960	20	20	766	983
Contig13030	2	p2	(AT)6	12	1970	1981	TGGATTAATCTTAACATGCGTC	54641	22	AAATATGAACCAATGCGTCG	54773	20	20	1836	2085
Contig13036	2	p2	(CT)6	12	670	681	TTGGGATGGAATCTCCTTTG	54984	20	AAATAACACCCCTTTCCCTC	54888	20	20	634	867
Contig13050	1	p2	(TC)11	22	907	928	ACATACAGACCACATGCTTT	54947	20	TGTCCCCTCGATTTGAAATT	54926	20	20	845	1064
Contig13067	2	p2	(CT)6	12	1448	1459	ACTTTAAACCCCACTCACAT	54436	20	GCAATGCCCAAAGTTTTAGT	55028	20	20	1392	1555
Contig13084	1	p2	(AG)6	12	1924	1935	GGCCAAAGTGAATGTCTCTA	55062	20	ATAGATCTTGTGGAGGACGA	55063	20	20	1820	2014
Contig13103	2	p2	(GA)7	14	2739	2752	AGGGCAAAACCGTAAAACTA	55175	20	TTTGGTGGTGGATATGAAGG	54998	20	20	2685	2806
Contig13108	1	p2	(CA)12	24	895	918	TACAAGCAGAGAAATGTGCA	55288	20	TTTCGTGATCCAACTGCTTA	55008	20	20	843	1048
Contig13108	2	p2	(AC)12	24	1154	1177	TACAAGCAGAGAAATGTGCA	55288	20	GGAATTGATTTTGGAGGCTG	54897	20	20	1097	1314
Contig13133	2	p2	(AG)8	16	1623	1638	ACAATCTCCCAAGCCTAAAG	55015	20	AGGCTGTTGCTGGTTTAATA	54926	20	20	1526	1701
Contig13143	1	p2	(AG)8	16	1777	1792	AGCCAATGGAAGAGTTGATT	54898	20	CGTATAGCTACTGTCATGGG	54871	20	20	1636	1816
Contig13157	1	p2	(CA)8	16	504	519	GAAGGAACTCACCTGTATCC	54870	20	TGCTTTCTGTGATTCTGTGT	55204	20	20	459	677
Contig13157	2	p2	(AT)9	18	1109	1126	GAGTACCAAACTTGAGAGCA	55024	20	AGTATAAAACTCCTTGCCGG	55143	20	20	965	1188
Contig13157	4	p2	(GA)18	36	2781	2816	CAACACAGCAATGCAATTTG	54968	20	TCGTTATGCTGAGTGTAGTG	54954	20	20	2713	2840
Contig13160	3	p2	(AT)12	24	1365	1388	TGAAGTGGAGTACTCTATCGA	55007	21	CTATCGACAAGACGACAAGT	54984	20	20	1254	1435
Contig13167	2	p2	(AC)8	16	2518	2533	CTTGAAAGTGAGGCTCTCAT	55069	20	GTCAAGATTGCCAGGTCTTA	55062	20	20	2337	2577
Contig13170	3	p2	(TA)7	14	1833	1846	AGAACCCACTCAAACTCATC	54978	20	CTTGACGGAAAATCCTGGAT	55423	20	20	1640	1872
Contig13195	1	p2	(GA)6	12	1087	1098	ATGCACTGATTAGCATGGAT	54851	20	AGTTCCATTTCACAAGGTGA	54772	20	20	1032	1164
Contig13198	2	p2	(TG)13	26	1900	1925	TAGGGTGATTGAGTTGTGTG	54994	20	AAAATGGAGTCACATGTCCA	54844	20	20	1857	1997
Contig13199	2	p2	(CA)6	12	1844	1855	TGAGTTGGATCCTATTTGCA	54322	20	ACCTGCAGCCATACAAAATA	54998	20	20	1775	1944
Contig13201	1	p2	(AT)8	16	1509	1524	ATTCCCCAATTCACTTACCC	54960	20	AGCAAGCGTTGTTTACATTC	55204	20	20	1429	1653
Contig13207	1	p2	(TG)11	22	74	95	AACAACAGAGCAGATATGCA	55052	20	TGACAAGTGCATTTGTTTCC	54994	20	20	27	142
Contig13213	2	p2	(AT)6	12	76	87	TGGAGATGCTGATAGTTTCG	54977	20	ATAAGCATGTGTCTACAGCA	54466	20	20	48	147
Contig13214	1	p2	(TA)11	22	1713	1734	GGAGGAAAATTGGATGCAAG	54897	20	GGACCCATGCATATGATAGA	54047	20	20	1586	1757
Contig13216	2	p2	(AT)13	26	629	654	GACAGAAATGACCTGCAGTA	55095	20	GATACCATAGGCGACAACTT	54954	20	20	519	739
Contig13221	2	p2	(TA)6	12	136	147	AGGGAAAGCCATATAAAGAAA	52436	21	TGATGTCCAGAAAAGGTGAG	54981	20	20	20	204
Contig13224	3	p2	(GT)6	12	2547	2558	ACAGTACCCTTGATGCAAAT	54912	20	TAATTGTAGGGATCGCGAAG	55071	20	20	2430	2631
Contig13233	2	p2	(TG)6	12	1446	1457	TGGTTGTACCACACTTGAAA	55025	20	TTCTACACGAGATGCCAAAA	55008	20	20	1287	1520
Contig13254	1	p2	(AT)8	16	2743	2758	ACGGGCCTAAACTAGTGATA	55351	20	CACATAAAGGGGTTGTCTCA	54961	20	20	2617	2792
Contig13259	2	p2	(AG)6	12	1131	1142	ATATTAAACTGCCGCTTTGC	55024	20	TCAAGCTAATTCCTTTTCCCT	54783	21	21	1018	1222
Contig13259	3	p2	(AG)6	12	2326	2337	ATTTTGATCCGTCGACGTAT	55001	20	CCACTTTATGGCTATATTCCG	53945	21	21	2210	2364
Contig13264	2	p2	(TA)10	20	680	699	TGCTTGTATCTTTCGACCAA	55008	20	GGTGTTGGTGATGTACTGAT	55062	20	20	623	851
Contig13265	2	p2	(AT)9	18	146	163	CAAAACATTCCTTCATCGGG	54944	20	TGCTCAAAGCTCTTCAGAAA	55204	20	20	63	193
Contig13273	1	p2	(AT)11	22	913	934	CAGTGTTGATGCAGATGTTC	54997	20	AGAATCAGCTTCCTTCGTTT	54978	20	20	750	963
Contig13286	4	p2	(AC)7	14	1834	1847	CAAACACAAGTAGCACAGC	54970	19	GACACACTTGTCGGTTAGAT	55137	20	20	1811	2058
Contig13299	1	p2	(AT)7	14	181	194	GAACATAAGGGAAAAGCACA	53781	20	CCTGAAAGAACGTTACCTGT	55325	20	20	150	340
Contig13331	2	p2	(TA)12	24	1398	1421	ACGATAAGCCATGTCGAAAA	55478	20	GTCAAGATTGTCAACACATGT	54708	21	21	1273	1522
Contig13338	1	p2	(TA)8	16	351	366	GCTGCTTTGTTGACTTTGAT	55080	20	TCATCATGATCAACGACCAA	54775	20	20	266	479
Contig13338	2	p2	(AT)8	16	567	582	TTGGTCGTTGATCATGATGA	54775	20	GGTTTGTCAACTTTGCTTCA	54924	20	20	460	709
Contig13360	1	p2	(AT)15	30	30	59	CACATGGGTTCCTAATGGAG	55494	20	AAAACGGACGAATATGGGAA	55055	20	20	6	255
Contig13397	1	p2	(TA)14	28	104	131	CATATGGAGTGTGGTCTCAC	55265	20	TTTGTAGGGTGTGTGTACTT	54122	20	20	51	203
Contig13397	2	p2	(GA)7	14	1326	1339	GCAAGTTGTTGTAGAGCATC	55007	20	ACTGAAATCTTGCGACTTCT	55011	20	20	1295	1398
Contig13398	1	p2	(CT)8	16	2227	2242	CACAAAATAACCGCAACAGA	54822	20	CTAGCGCAAAGTTTGAGTTT	54839	20	20	2188	2314
Contig13416	1	p2	(AT)6	12	118	129	AGAAGTGGTTGTTAGTGCAA	55113	20	GGATTCGTTAGTGTGTCCTT	55105	20	20	8	171
Contig13434	1	p2	(TA)6	12	2560	2571	TGGATCGATGTTTCATGGTT	55032	20	AACTAGCCTAGCATACCTCA	55029	20	20	2373	2620
Contig13437	2	p2	(TA)6	12	410	421	CCTTAAGATGATGAGGAGGC	54998	20	CGGGATGCATCTCCTAAAAT	55272	20	20	284	496
Contig13444	1	p2	(AT)14	28	32	59	ATTTTGATAGTCTTCTGCCA	52136	20	TCAACTTCTTCTTCCTGAGC	55011	20	20	12	216
Contig13445	1	p2	(GA)8	16	1864	1879	TAATCCAAACTGGCCACTTT	55118	20	GGTTTTGTCCACTAGTGTCT	54920	20	20	1702	1927
Contig13447	3	p2	(TA)6	12	2066	2077	AATTAACTCCTCCGCTTTTT	53061	20	GGACCATGAGAGGAAAATGT	55015	20	20	1994	2139
Contig13503	2	p2	(AT)6	12	1101	1112	GGGATCAAAAGGTTGAACAC	54771	20	AGGAAACTTTATTGACAAGAGA	53021	22	22	1019	1137
Contig13503	5	p2	(AT)6	12	2630	2641	GTGAACGTAGGGGAATGTAA	54796	20	TGTCTCATAATGATTTGCATGT	54145	22	22	2573	2764
Contig13505	1	p2	(TA)19	38	30	67	TCTTATATGAGTCTCCCCCT	53643	20	AATACCCTTAATGAAGCGGG	55181	20	20	10	171
Contig13519	2	p2	(TA)8	16	1078	1093	TTACACAAGCGAGTCAAAGT	55258	20	AAGGCATAATTAGAGGGCAC	55168	20	20	874	1123
Contig13533	1	p2	(TA)8	16	1415	1430	TCCAAAATCTTTTGCCCTCT	55105	20	CCTTTGCTGGCAATTCTAAG	54931	20	20	1316	1482
Contig13533	2	p2	(TA)8	16	1553	1568	CTTAGAATTGCCAGCAAAGG	54931	20	TACTGGTATCCTAGCCAACA	54940	20	20	1463	1681
Contig13538	1	p2	(TC)6	12	1287	1298	GCCAATAGATACCCAACGAT	54991	20	ACGAATGTTGGATGTGTTTG	54809	20	20	1200	1340
Contig13542	1	p2	(GA)10	20	2567	2586	ACAATCTCCAATGGTGAGAC	55049	20	TGTCAATTGAGACTCAAGTC	52891	20	20	2534	2691
Contig13544	2	p2	(TG)6	12	1762	1773	GGTCTCATATGATTGGGGAC	54978	20	CCATGCTTTTGTTGTCACAT	55051	20	20	1629	1835
Contig13546	3	p2	(TA)6	12	1112	1123	GAGTGTTAACGACCTGAGTT	55067	20	GTCCTAGTAAGTGAACTTGGT	54613	21	21	1054	1264
Contig13550	2	p2	(GA)6	12	956	967	TGCCATTAAAGGTCCCTAAC	55008	20	ATGGTTTTGGGAATGAACCT	55071	20	20	828	1008
Contig13557	3	p2	(AT)12	24	1754	1777	GTCCTTAAAAATGAGCCTGC	54941	20	GTTGATCCTTTGAAGTGCAG	54895	20	20	1696	1912
Contig13573	2	p2	(AT)8	16	2009	2024	TTGACTCATGACAACTACGG	55140	20	CCTTTCGAGTTTCAACCCTA	55004	20	20	1976	2176
Contig13574	1	p2	(AT)6	12	828	839	TTGCAATGTAATCGTCATGC	55060	20	TCTCACAATTGATGACAGCA	54984	20	20	807	944
Contig13616	1	p2	(AC)6	12	763	774	TCACGTTGAAGATGTGTCAT	55028	20	GAGAGTAAAACCGTGTGAGT	55067	20	20	740	908
Contig13636	2	p2	(AT)10	20	813	832	CTCGTTGTTTTTGCATTTTGT	54724	21	CCTTTAGCTCCGTTAATGGA	54853	20	20	632	872
Contig13641	1	p2	(AT)8	16	1091	1106	ATGCCTTGGTTGTTGATGTA	55223	20	GGGTCGTTTAGAAGGTCTTT	55001	20	20	1024	1250
Contig13659	2	p2	(AT)6	12	2260	2271	CATAATACTTGGGGCATCCA	54844	20	ACCACGACAAAGAATCCTAC	55105	20	20	2143	2336
Contig13660	3	p2	(TC)6	12	2106	2117	TCGCACTTAGAAAATACGGA	54543	20	CGTAGGGATCCCAAGTTAAA	54454	20	20	1982	2189
Contig13667	2	p2	(GT)7	14	1066	1079	CCTCCTTGGCTTGTTATACA	54736	20	AGTCAACTGCAGTTTCCTTA	54511	20	20	1030	1236
Contig13667	3	p2	(TA)6	12	1669	1680	ACAGACCCACTTTCCATTTT	55033	20	TGGGAATAACCATGCATGAA	54967	20	20	1644	1873
Contig13678	3	p2	(AT)9	18	2011	2028	ATTGAGTTGGGGATGGTAAC	54995	20	AAGGATTCTACGTGGACAAC	55105	20	20	1868	2074
Contig13682	1	p2	(GA)6	12	235	246	GTATTACCTTTGCTGAGGCT	55130	20	CAAACGGTTTAGCAGTTGTT	55037	20	20	195	400
Contig13710	2	p2	(TG)7	14	1901	1914	TTGGAATGTTGTTGGTTGTG	54894	20	AACACCTAAACGAGTAACCC	55014	20	20	1843	2030
Contig13715	1	p2	(TG)13	26	376	401	GATTTTGTTATGGCCCAGTG	54911	20	GTTAGTCCCACTTAATGCCA	55042	20	20	270	427
Contig13715	2	p2	(AT)9	18	1230	1247	CCTGTTCGTTGTGGGTATAA	55088	20	TGCAGAACTCTTTAACCAGT	54511	20	20	1160	1312
Contig13727	2	p2	(TA)6	12	779	790	TCCCGAAAAATGCCTACTTT	55233	20	GAAGGAGAAGGATTTGAGCT	54740	20	20	748	994
Contig13746	1	p2	(AT)9	18	2638	2655	AACGTTGACGACAAACAAAA	54915	20	CGTCAGATCTTGTGGAATGA	55198	20	20	2531	2746
Contig13761	1	p2	(AT)10	20	1790	1809	ACAAGTTTCCAAATTCAGGC	54655	20	TGTTGGGTAGTTGTAGTGTG	54937	20	20	1766	1966
Contig13763	2	p2	(AC)6	12	1346	1357	GTAGTTTTCTGCAGGAGGAA	54991	20	AATATTCCGAGAAGGGCAAG	55201	20	20	1270	1491
Contig13767	3	p2	(AT)6	12	2726	2737	AATCTCTAATGATGTGGCGC	55989	20	AGAAGAGTCATACAACATCTACA	54579	23	23	2671	2787
Contig13774	1	p2	(AT)11	22	1283	1304	GGTTACAGCGTTCAAAACAT	54819	20	TAGAACACTCTAGAGACGGG	55139	20	20	1126	1364
Contig13774	2	p2	(AT)6	12	2341	2352	GGTTGTAGGGCTAGACATTT	54732	20	TGCACTCATGTCTATTGTGT	54690	20	20	2248	2442
Contig13791	2	p2	(AT)6	12	862	873	ACTTTCTTGACAAAATGACAAG	53456	22	GTTGCTATCTTTCCCTAGCA	54839	20	20	839	1015
Contig13804	6	p2	(AT)6	12	2576	2587	ATCCCCCTCGTACACTATTT	55306	20	TGATATGCCCTTAAACCCAT	54013	20	20	2395	2607
Contig13834	1	p2	(TA)7	14	1845	1858	TGATTTCTTCCTTCAGTCCC	54650	20	TTTCCTTCGGACAAAGTCAT	54889	20	20	1725	1967
Contig13879	1	p2	(TG)8	16	394	409	CACACTTGTCCCTTTAGAGT	54615	20	ACTTGTAACCCGAAAACCTT	55090	20	20	282	527
Contig13882	1	p2	(TA)13	26	518	543	GTCTGGTTTTCTGCGTTTAG	54951	20	GCAAAGAATCATACGTGGAC	54804	20	20	356	591
Contig13889	1	p2	(AC)6	12	798	809	TGGTTGAGGGTTTTCAAGAA	54978	20	CAAGTGGTGGTATGGTGTTA	54974	20	20	656	875
Contig13889	3	p2	(TA)8	16	1867	1882	AGAATGAGGCTGGTAAAAGG	55015	20	AAGATAAGCTGAAGCAACCA	54947	20	20	1737	1981
Contig13896	4	p2	(TG)6	12	2601	2612	TGTTCGATTTGGTGTCGTAT	55121	20	AAGTCTTGCCTTCCATTTCT	54826	20	20	2407	2651
Contig13912	1	p2	(GA)6	12	924	935	GCTCTGTTCAAGAAGGAGAA	55011	20	ATGGCCTACTCTCTTCTTCT	54929	20	20	791	963
Contig13921	1	p2	(AG)6	12	496	507	AAACTGACAATGGAGGCTAG	55049	20	CCTTGAAACATGCAAAAGGT	54947	20	20	467	620
Contig13944	2	p2	(AT)11	22	2327	2348	GTGCCAATCAAGCTTGTTTA	54774	20	ACACCGGTCTCTTTGATTAC	55105	20	20	2260	2485
Contig13963	1	p2	(TA)6	12	499	510	AGTTGAATGTGTTTTTGCAC	53467	20	AAACTATAGTTCTCGGTCGG	54340	20	20	394	551
Contig13963	3	p2	(TC)9	18	1968	1985	TCCTCGTACAGCCATATGTA	55162	20	AAGGACCGCTTAACAATGAT	55029	20	20	1901	2036
Contig13967	1	p2	(AG)15	30	371	400	CTTTCTCACAAAGTCTTCGC	54971	20	AGTTTGGTTGGTGTCTCATT	55067	20	20	225	444
Contig13970	2	p2	(TA)14	28	1662	1689	TTCAAGCTAAAGCCATGCTA	55032	20	TACGCAGCCAAATTAACAGA	55380	20	20	1563	1784
Contig13975	3	p2	(GA)6	12	905	916	AACAAACGCATGCATACAAA	55077	20	CCCAACCCACATATCTCAAT	54758	20	20	831	1067
Contig13976	1	p2	(AT)15	30	1254	1283	ATGACAAATACACAGCCAGA	54654	20	GCTGTACTTCCAGAGGTATG	54974	20	20	1234	1396
Contig13985	2	p2	(AT)8	16	402	417	AACCAAGGAGCATCATTCTA	54006	20	TCAGAGGGAAGATTTTGTTT	52243	20	20	291	451
Contig14016	2	p2	(AT)6	12	528	539	TAGTCTATAGTCGTCGGACC	55044	20	AAGCCAAACATCCTTACTCA	54545	20	20	470	671
Contig14048	4	p2	(CT)8	16	2497	2512	CTAGGTCTTGTGAAGTGGAC	55124	20	GTGGGATCTTCTTCAACACT	54978	20	20	2477	2699
Contig14060	1	p2	(AT)6	12	2412	2423	ACTTCAGTACTTGTATTGTTACA	53402	23	ACCCTATTCCAATAGACGTC	53957	20	20	2329	2545
Contig14065	2	p2	(AT)15	30	2002	2031	TTTGTAAACTGCTAGCTATT	50010	20	CTCTTCCTTCCCCTTTTCTT	54527	20	20	1883	2132
Contig14066	1	p2	(AT)9	18	2067	2084	CGTCGAGATTATTCGTACCT	54563	20	GTTCGTAGCCTCAGTTTTTG	54951	20	20	2013	2224
Contig14068	2	p2	(TA)6	12	829	840	GATGGGGGAAAATTTGTTGG	55065	20	CTGGGAGTGATTGACAAGAA	54981	20	20	667	875
Contig14093	2	p2	(GT)6	12	2152	2163	TTTGGTGATGACAAGCAAAC	54994	20	CTACTTGAAGCAAGGCTACA	55095	20	20	2110	2356
Contig14104	3	p2	(GA)6	12	1359	1370	AAAACCAACTTCACACACAC	54854	20	TAGGAGAAGCCCAATTGTTG	55324	20	20	1302	1541
Contig14145	2	p2	(AT)14	28	2263	2290	TTTTGGGACGGGTTTAATGA	55145	20	TTTAAGGGGAGGGAGCATTA	55475	20	20	2223	2451
Contig14147	1	p2	(CT)6	12	1988	1999	CGTTTTCCATTCAAGCTCTC	55007	20	TGGCGGAAAATTACCTTACA	54954	20	20	1951	2068
Contig14156	3	p2	(AG)11	22	2365	2386	TCATCTCAACTGACATGCAA	54984	20	TGAAGCAGTCATGAGTATGG	54863	20	20	2202	2424
Contig14165	1	p2	(TC)7	14	1771	1784	GGCCATAAGGATTGGGTAAA	55046	20	CTGCTAGATAGTCGAGAACG	54968	20	20	1638	1886
Contig14171	2	p2	(AG)6	12	1122	1133	CGAAACCAGTTCCAATTACG	55033	20	CAAGGTGAGCTATGCTTAGT	54860	20	20	937	1165
Contig14185	3	p2	(AT)6	12	1386	1397	GACGGAGGACATCAACATTA	54887	20	TATTTTCCCACACGACCAAT	54940	20	20	1337	1536
Contig14200	3	p2	(TC)9	18	927	944	CTCTCCCTCATTTCACAACT	54672	20	TTCTTTGGGATTCGCCATAA	55012	20	20	880	1067
Contig14217	1	p2	(GA)6	12	398	409	ACCAACAAAACAAACACCAA	54615	20	CCTAGGTTTACAAGGGCATT	54995	20	20	253	464
Contig14234	1	p2	(AT)9	18	1352	1369	ACTCATTGCCTTCTTCATGT	54933	20	GAGTAGGTGAGTGAGTAGGT	55022	20	20	1296	1508
Contig14243	2	p2	(TC)7	14	1653	1666	GAGGTTGAATTCTTGGGTCT	54943	20	AGCATTTGGAAGCTCTGTTA	54947	20	20	1547	1711
Contig14252	1	p2	(TA)6	12	2364	2375	ACAATGAGGAATAGGGTTGT	53892	20	CTTTTGAAGGGACATTACGC	54987	20	20	2305	2554
Contig14255	1	p2	(TA)7	14	90	103	GCAGGCTTAGCTTTTCAAAA	55061	20	GAATGGACCCCACAAAGTTA	55233	20	20	29	277
Contig14256	1	p2	(AC)7	14	1302	1315	CCAGCTTGTGGTAATGTACT	55062	20	TAATGCACTTTGTGACGGTA	55021	20	20	1264	1428
Contig14270	1	p2	(GA)6	12	1711	1722	AAACGACCCGAATATATCCG	55150	20	ACCTTCTTTTGCCAATCTCT	54826	20	20	1586	1826
Contig14279	1	p2	(AT)7	14	2592	2605	CCGTCGCAAAAGTCATATTT	54704	20	ACTTTTTGCGACGGAATTTT	55004	20	20	2487	2634
Contig14296	1	p2	(TG)6	12	189	200	GCCACCATTGTAAAAAGCTT	55028	20	CTGAGAAATTCTGGCAGGAT	55107	20	20	103	273
Contig14300	1	p2	(TC)6	12	198	209	GCGGAAACAAATCAGAGAAA	54520	20	TTGAAAGGTAGATCTCGCTG	54907	20	20	82	329
Contig14316	1	p2	(TA)6	12	299	310	CCAGATTATTGAAAGGTGGGA	55250	21	CCCTATTTAGTAAGGGCACA	54106	20	20	224	429
Contig14324	1	p2	(AT)6	12	2358	2369	TCTGCTTTTCATGCTCAGAT	55039	20	TTGCTGCTCATCATACCAAT	55090	20	20	2193	2423
Contig14339	1	p2	(TA)6	12	2043	2054	TCTTGAAAGCTCCCAATTCA	54844	20	TCTTTGTCTTATCGTTGTCCT	54616	21	21	1958	2150
Contig14368	3	p2	(CA)6	12	2274	2285	TCCCCACTACTCACCATAAT	54890	20	AATTGAGAGGTTGTGTGTGA	54807	20	20	2214	2452
Contig14372	2	p2	(AT)6	12	306	317	GTCGTTATGCCACGTAAAAA	54663	20	CAGTTGTAACGAGCAAGTTG	55266	20	20	91	337
Contig14389	3	p2	(CT)6	12	1253	1264	CAAGGGTACTTGCTCATTCT	55049	20	TCCTTGATGAAGACTTTGGG	54947	20	20	1187	1405
Contig14393	1	p2	(GT)14	28	1584	1611	CCCATAGTTGTTGCTTCTCT	55049	20	TTCCAAGACTTCCAACTAGC	54991	20	20	1537	1645
Contig14404	1	p2	(AT)6	12	1388	1399	ACGACAATTCTTGAAGAGCT	55011	20	CTTGTTTGTTCTAACGTCCG	54997	20	20	1365	1613
Contig14421	1	p2	(AT)7	14	168	181	AAGGTGTTGAGGTTCATCAA	54772	20	TCTTACAACAATATCCACCCA	54230	21	21	13	207
Contig14431	1	p2	(AG)8	16	1510	1525	TGTACTAAACTAGAGGGGCA	54867	20	CTTGAGTTCACCACTTTCCT	55201	20	20	1437	1606
Contig14434	2	p2	(AG)8	16	1122	1137	TCCTGAGTCTGTTTGATGTG	55014	20	AAAGGTGCAGAGACAAGTAG	55011	20	20	1046	1274
Contig14434	3	p2	(GA)6	12	1659	1670	TCTGGAAAGCATTATTCCCC	55067	20	GCTTGATGTGTTCTGCTTTT	55080	20	20	1523	1760
Contig14439	1	p2	(AT)7	14	101	114	AAAATGCTCCACAAACATTA	51464	20	ACATGTTAATGGGTGGTGTT	55118	20	20	0	237
Contig14444	2	p2	(AT)12	24	1152	1175	CGTCTTGAGAAGGGTATCTG	55007	20	TCATCTTATGCTGCTGATGG	55294	20	20	1050	1295
Contig14449	1	p2	(GA)7	14	804	817	CCTTGATGATGATTTTGGGC	54967	20	TGGTTTTTCCCTTAGGGTTC	55128	20	20	667	907
Contig14462	1	p2	(TA)7	14	699	712	ACCTCCCTAAGCTATGTCAT	54981	20	CAAACAAGAGAGAATATGGACA	53848	22	22	600	767
Contig14468	1	p2	(AT)12	24	2317	2340	GTTGCCTTTTACGCTTGTTA	54832	20	AAAGGCATAAGAGCTGTTGA	54947	20	20	2167	2394
Contig14472	1	p2	(GA)9	18	1367	1384	CCAAACAAACAAGAAACTAAGC	54705	22	ACTTGACAGCTTGTATTGGA	54582	20	20	1282	1435
Contig14478	2	p2	(AG)7	14	1605	1618	AATATGCATGTGGGGTTGAA	55263	20	ATACTCCCTCCGTCACATAA	55043	20	20	1585	1818
Contig14517	4	p2	(TA)10	20	1713	1732	CATGTAGTTTAGGGACGGAG	54987	20	CGAACCCTTAAGTGAATGTG	54337	20	20	1574	1800
Contig14541	1	p2	(AG)6	12	753	764	ACACTTGAGCATTCTAGCAT	54743	20	TGATCCCTAAACCAGTTGTG	54961	20	20	559	791
Contig14543	3	p2	(AT)9	18	2625	2642	TGGCGAAAATGTTTGAACAA	54907	20	TGGCTTGGGTGATTTTAAGT	55118	20	20	2574	2694
Contig14559	1	p2	(TA)7	14	1242	1255	GTCTTCTTCTTTCCAGCTCA	55011	20	CCTTGGAATTGACAGGTGTA	54961	20	20	1166	1357
Contig14560	2	p2	(TC)7	14	2228	2241	CTCTACTCTACTCGGCCATA	54988	20	TTGTCCTCAAAAACACCAGA	55012	20	20	2205	2363
Contig14561	1	p2	(TA)10	20	592	611	TGTAAGGTTACACCCCTCTT	55360	20	CAACCAGGTCCCATTCTAAT	54686	20	20	441	675
Contig14577	4	p2	(TA)13	26	2242	2267	TCGTACCCCATTGTTTTTAGA	54858	21	AGAAGTCTGAGCTAAAGAGA	52723	20	20	2047	2287
Contig14582	1	p2	(AT)10	20	2109	2128	TCCAAGTCTATGCTTAATTGC	53974	21	AGGACATTCATCTATTAACCT	51291	21	21	1954	2165
Contig14603	2	p2	(CT)6	12	2166	2177	TGTCATTGTAGGTGGTCCTA	55168	20	TGAGAATTAAGGTTTGGAAGGA	54985	22	22	2008	2252
Contig14608	1	p2	(AT)6	12	329	340	ATCCAGACATTCACAGCTTT	54933	20	CTACCATGCTAGTGTTCTCC	54974	20	20	233	432
Contig14640	3	p2	(TC)7	14	1426	1439	TGAAAATAACCAGAGTGCCA	54858	20	TGTATGTGAGGTTAAAGGGAG	54649	21	21	1281	1495
Contig14657	3	p2	(TA)6	12	2142	2153	AGCTATGGGATGGTAAGGAT	55020	20	ATTCAAAGATGGGCATGCTA	55056	20	20	1964	2212
Contig14663	1	p2	(TC)6	12	1436	1447	TGCCGCAAATGATTTCTTTT	55031	20	TGCACACAGTACAAATACGA	55054	20	20	1358	1591
Contig14665	1	p2	(AC)6	12	466	477	CACAATCAAACCAGCTACAC	54908	20	CCGTGCATATGGTGAGAATA	55028	20	20	348	514
Contig14692	1	p2	(TA)9	18	345	362	GCCATCTTTACTTGTGGGTA	55042	20	CCACTTGAGCTATCTCTCAC	54994	20	20	296	517
Contig14707	1	p2	(TC)7	14	2293	2306	GTTCAAAACGTTTAAGCCCA	55017	20	GCAAAAACAAGCAAGATTCG	54728	20	20	2117	2366
Contig14712	1	p2	(AT)7	14	481	494	CTCCTCATTGTAACCTCTACA	54108	21	CACCCACATTTTCCTACAGA	54961	20	20	409	613
Contig14729	3	p2	(TA)7	14	1563	1576	ACACAACTCAATGATGCATT	53752	20	ACAGGTCAAGTTTACATCACA	55079	21	21	1423	1672
Contig14742	1	p2	(TA)6	12	1514	1525	TTGTCTAAGTAGCTTGTGGC	55396	20	GCTTCTTCATCTATGGGGTT	54790	20	20	1486	1708
[truncated: 8,634 more rows]

## Sheet: tri
ID	SSR nr.	SSR type	SSR	size	start	end	FORWARD PRIMER1 (5'-3')	Tm(°C)	size	REVERSE PRIMER1 (5'-3')	Tm(°C)	size	PRODUCT1 size (bp)	start (bp)	end (bp)
Contig1	3	p3	(GAT)5	15	5972	5986	TCCATGCCAATGATAGTAGC	54981	20	ACGCATATTAAATCGAGCCT	55024	20	20	5850	6069
Contig2	2	p3	(TCT)4	12	103	114	CACATTTCACGTCCATTTCC	55273	20	ATTGCTTGTATGAACCTCGT	55062	20	20	79	228
Contig3	1	p3	(TTA)5	15	147	161	GAGGCATGAGTGTATGACAA	55165	20	TACAACAACTCAGTTCGTTG	53850	20	20	21	234
Contig3	4	p3	(AAG)6	18	9581	9598	GACCAAGTCTGATGCAAAAG	54895	20	TCTTTGCCCTTTCCTTCAAT	55105	20	20	9460	9623
Contig3	5	p3	(TGT)4	12	16772	16783	ACGGCCTATACATCATTCAC	55024	20	ACCGAAAAACATTGACAACC	55004	20	20	16674	16909
Contig4	1	p3	(GAA)6	18	451	468	ATTCGAGAAGAAGAGGGAGA	54978	20	TCCCATCAATCGTTCTTCTC	54873	20	20	395	599
Contig4	4	p3	(ATC)4	12	5321	5332	CTCAAAAGCCTCCCAATTTC	54827	20	ACATTGAACGGTGATGATACT	55030	21	21	5229	5353
Contig4	5	p3	(TCA)4	12	7404	7415	GTCACTTCAAGTTCCAGACT	54940	20	GCAGTCTTGACATTTATGGC	55043	20	20	7302	7533
Contig4	7	p3	(CCA)4	12	13770	13781	TGCTTTACATTGATTCCCCA	54895	20	GGCAATGAGAGAAAGGAGAA	55049	20	20	13714	13928
Contig5	2	p3	(ATC)4	12	6670	6681	AGGTCCACATATGTCACCTA	54926	20	CCCTTATCAGCTCTGGATTC	54998	20	20	6636	6765
Contig6	1	p3	(TCA)4	12	845	856	CATAGACGGAGCACTTTTCT	55194	20	AATTGGGGAAGAACAGCAAA	55712	20	20	678	884
Contig10	3	p3	(CTT)4	12	8225	8236	AGCAACTCTGTGAGGAATAC	54789	20	CCAACCTTCGATTTGCTTAG	54690	20	20	8039	8287
Contig10	4	p3	(CTT)4	12	8730	8741	GAGAATGGACCAACTTACGT	55105	20	GTAATGAATCAAGCATGGGC	55080	20	20	8553	8786
Contig11	1	p3	(CAC)4	12	1321	1332	TTTCTTTCTCTAGCCGTGAA	54339	20	TGGCTTTTGGAGGTGTTTTA	55358	20	20	1137	1364
Contig16	2	p3	(TCT)5	15	923	937	TTGGGAGAATTTTGAGGTGA	54439	20	GAAGTGGGTATTAAAGGGCA	55008	20	20	812	963
Contig16	3	p3	(TGA)4	12	4392	4403	TGAAAGAGGTGGACAAAGAG	54910	20	CCTTCTCAACATCACTGTCA	55014	20	20	4253	4473
Contig18	6	p3	(TTA)4	12	9978	9989	ACATTCTATTCTTTTGTGGCA	53684	21	GAGAAAGATCAATCACATGGC	55000	21	21	9872	10072
Contig20	1	p3	(AAG)5	15	1660	1674	TCTCTCACGACATGCTTTAG	54941	20	CTCACAGACAAGTAGTGCTT	55044	20	20	1598	1844
Contig21	2	p3	(ACC)4	12	2036	2047	GGAACAGTAACAGTAGCCAA	55004	20	CTGACACCAGAAGTTCTTCA	54944	20	20	1955	2153
Contig21	5	p3	(GGA)4	12	6322	6333	ACATTGGTTCGGACATGTAA	54974	20	AAATGGGTCGGCTACATTAA	54715	20	20	6139	6388
Contig21	7	p3	(TAG)4	12	9244	9255	GGAGGCGTCTAAAAATTGAC	54701	20	ACTCTTCCCAAAATGAAGCA	55138	20	20	9108	9328
Contig21	8	p3	(GAG)5	15	12391	12405	GGGTGGTCATAATCTTGGAG	55201	20	GTTTGACTATGCATGACACG	55120	20	20	12362	12600
Contig22	6	p3	(AAT)4	12	11911	11922	TTTCAGGTAAGCGGTTGTTA	54917	20	TAGATTGATTGGAGGCTTGG	54793	20	20	11822	12064
Contig23	2	p3	(TTC)4	12	409	420	TTCTCTACTTGCTCGTTCTC	54582	20	TCGATTGCTGATTTTCAAGC	54977	20	20	360	592
Contig24	2	p3	(CAG)4	12	3474	3485	GTCAAGTGAATCAGCAAGTG	54928	20	CCAAGTCTTGATGTCACTGA	55014	20	20	3420	3587
Contig26	1	p3	(AAC)4	12	559	570	TTACCTCTCAAAGAAACCCG	55004	20	TGTTTTCCACAACCCATACA	55063	20	20	536	678
Contig27	4	p3	(AAT)4	12	10629	10640	AATTCAAGCAGAATCCCCAT	54936	20	TCCCCATACCTAAATGGCTA	54943	20	20	10601	10819
Contig29	1	p3	(GGT)4	12	4797	4808	TGAAGTCGATCTACCCTCTT	54991	20	TGTTAAGCGTCGTTTGTCTA	55097	20	20	4654	4853
Contig29	3	p3	(ATT)5	15	13072	13086	GTAAAAAGCATGCGACTTCA	54922	20	TTAAGCATGCAAAAGTGGTG	55064	20	20	12889	13115
Contig30	2	p3	(ATG)4	12	869	880	TATCAAGAAGGTGGTGATGC	55133	20	ATCTTCATCACCAATCCCAC	55087	20	20	783	992
Contig31	2	p3	(AAC)4	12	195	206	AAAGAGCCTAAACGAGTGTT	54920	20	AACAAGAAAATGGCGGAAAG	55061	20	20	49	283
Contig33	3	p3	(TTA)4	12	4169	4180	AACACTGGAAGAGGACTACT	55098	20	TGCAAAGTTCATTCCATTGT	53953	20	20	4057	4287
Contig34	3	p3	(GAT)4	12	4974	4985	CTCATCGGAAAACAGACAGA	55128	20	AGAAAGAGACCGTCAGTTTC	55054	20	20	4882	5106
Contig39	2	p3	(CCA)4	12	761	772	TCTCAAACTTCCAATGGCTT	55138	20	CTTGACGGTTTTGAATGAGG	54908	20	20	692	806
Contig39	6	p3	(ATT)19	57	11833	11889	TTTTGCTGCCCTTGTTATTG	55031	20	TTGTGCCATGATGAATCTGA	55022	20	20	11718	11942
Contig41	2	p3	(GGT)4	12	594	605	ATGAAATCCCCGACCTATTG	54875	20	ACCACAACAACCATTGAAAC	54890	20	20	450	699
Contig41	6	p3	(GCT)4	12	4401	4412	TGTAACTCCATACAAGCTGG	54771	20	AGTGCCTCTATGGATGAGAA	55316	20	20	4381	4617
Contig44	2	p3	(GAA)4	12	1086	1097	AGCCTTGTGAATAAGAGCTC	55149	20	CCAATTTTGCTTGTCCCAAT	54984	20	20	1062	1204
Contig44	3	p3	(AAT)4	12	2453	2464	TGTCAACGATAAGTTTGCTG	54272	20	ACACAAGGTTCACTTCAATTC	54607	21	21	2404	2651
Contig46	4	p3	(AAT)4	12	11147	11158	AAGTGCAAAAGATGATGCTG	54851	20	CTGAACGACTTGTTGATTGG	54941	20	20	11051	11263
Contig47	3	p3	(TAT)5	15	8755	8769	TTGGTTTATTGTTGCTTGCC	55332	20	GCGCCTTCAATTGATATACA	53863	20	20	8734	8981
Contig48	1	p3	(AGA)4	12	1832	1843	TTAATGAACCAACACCACCA	55063	20	CCGTCTTCCTCTATCCTTTG	54974	20	20	1771	1957
Contig51	2	p3	(AAG)4	12	2047	2058	CTCATATCATGGAGGTGGTG	55001	20	TTCTTTTTCCCTTCTTCCCC	55115	20	20	1922	2083
Contig53	1	p3	(TGT)4	12	4416	4427	GCGTACAATCTACAGCTTTG	54838	20	ACTATGTAATGGGGCGTTTT	55008	20	20	4391	4599
Contig53	2	p3	(TCT)5	15	4927	4941	TAAACGTAAACCCAACCCAA	55087	20	TGTCAGTTAAATCCACGGAG	55108	20	20	4849	4977
Contig55	2	p3	(ATT)4	12	8109	8120	TTGTTATTGTTGGAACCCCA	55029	20	CTTGCCTAGGTGAAGTGAAT	55049	20	20	8085	8288
Contig57	2	p3	(TTA)4	12	8405	8416	GGGGATAGTTTTAAATTTTGGA	52291	22	GCGGTTTTGGGTGATAAATT	54820	20	20	8316	8565
Contig58	2	p3	(ATA)4	12	11522	11533	TAAACATGCAAAAGGTGTGG	54672	20	GTGATAGCGAGGAAGTCATT	54974	20	20	11479	11708
Contig59	2	p3	(AGC)4	12	7850	7861	TCATTTCTTTCTCCCCATGG	54984	20	TTTGTCCTCTTGTGTGGAAA	55012	20	20	7714	7894
Contig60	3	p3	(CAT)4	12	8138	8149	TCCCTTTTCATCGGAATCTC	54839	20	CAACAAACCCACTAGATCCA	54961	20	20	8024	8223
Contig60	6	p3	(TAT)5	15	11763	11777	CCCTAAACTTCCACACATGA	54961	20	GGGAGCTTTCTTCACTTTCT	55269	20	20	11587	11803
Contig62	4	p3	(ATC)4	12	6016	6027	ATCGACATGATACGGTTGTT	54887	20	CTACAGTTGCAAAACCCAAG	55093	20	20	5951	6157
Contig64	3	p3	(ATT)4	12	6546	6557	GGGACCAAAGACTACTTTCT	54281	20	AAGTAGTTGGTGTAACGCAT	55004	20	20	6487	6631
Contig66	1	p3	(TTA)4	12	10175	10186	GAGGCCATCTTGTTGAGTTA	55062	20	GCCATGAAACCTTTTGATCG	55624	20	20	10113	10238
Contig69	1	p3	(AGA)4	12	1331	1342	AGATATTCCTGGACTGCAAC	54825	20	TTTGAGTTGTCCTTCTACGG	55038	20	20	1222	1445
Contig70	1	p3	(CTC)5	15	948	962	ACTTTTACCCGCGAATTTTC	54898	20	AGGTAAAGGACAATGAGCAG	55049	20	20	780	1002
Contig73	1	p3	(CAA)4	12	10057	10068	AAAAATCTCTCTATCCCGCC	54906	20	TGTAGCTTTCTTTTCGACCA	54937	20	20	9890	10088
Contig77	2	p3	(TCA)4	12	1662	1673	AGTTTGATTACGTGCATGGA	55368	20	CTCCCGAATTGTTGACCTTA	55075	20	20	1556	1697
Contig79	2	p3	(CAG)4	12	391	402	ACAGAACTGCATCTCAAAGT	54896	20	GGTTGTGAGGCTATGTAGAG	54974	20	20	359	529
Contig80	4	p3	(AAG)4	12	8173	8184	GTGGATGACTTATACACGCT	54987	20	GCTTCCATTTCTCTTGCTTC	54961	20	20	8106	8298
Contig80	5	p3	(TTG)4	12	9050	9061	GCACCCTTTCAAAAACTCTC	55090	20	AGTGCAAAGAGAGACAACAA	55133	20	20	8858	9083
Contig81	2	p3	(TTA)19	57	5582	5638	TCTAGGGGATGCAATGAGTA	54998	20	AGTGTTTACAACGACCATCA	54937	20	20	5464	5669
Contig82	1	p3	(TAT)4	12	2285	2296	TGTGATAGTGAGGAGGTCAT	54946	20	TGTACTTTCTTTTGGGGCTT	55046	20	20	2110	2345
Contig82	2	p3	(AAT)4	12	5367	5378	CTGAACAGTTGGCTAGGAAT	55049	20	AATCCCCTGATCCAGTTTTC	54981	20	20	5334	5481
Contig83	1	p3	(ATC)5	15	700	714	GGCAAGGTAGATTGATTGGA	55100	20	AGAAAGTTCCCACCGATTAC	55072	20	20	565	784
Contig83	3	p3	(TTA)4	12	5417	5428	TATGATGCGTGTGATTGCTA	54961	20	GACTTTATGTGACTGCAGGT	55383	20	20	5379	5626
Contig83	4	p3	(TGG)4	12	6137	6148	CGCGTCATCTTAACAATGAC	55229	20	ATCAGGATCAATTACCACCG	54910	20	20	5991	6170
Contig84	1	p3	(AAG)11	33	8971	9003	GTAAGGAGGAAGATGCCAAA	55029	20	TCCTCTACCTTCTTTTCCCA	55047	20	20	8914	9118
Contig84	3	p3	(CAC)4	12	10270	10281	ACTTCACTCCATCAACTCAC	55011	20	AACGGTGTTAGGTTGTAGTC	55048	20	20	10165	10358
Contig86	3	p3	(AGA)4	12	8926	8937	ATTTCCAGAACCATTCGTCA	54961	20	ATTGGACCATTGCTGAATCT	54971	20	20	8769	8972
Contig88	2	p3	(TTG)9	27	8293	8319	AACGGTAATGATGGAAGCTT	55029	20	CTAATGACTGCCCATGAGTT	55120	20	20	8114	8361
Contig88	3	p3	(GAA)4	12	9134	9145	AGCAATATTAAGGCCGTCAA	55113	20	GGAGAGAGAATTAGCCATGG	54998	20	20	9072	9291
Contig89	2	p3	(TAT)7	21	5113	5133	GATACCAACGTTGTTTTGCA	55119	20	GAAGAGGTGATCAGGCAATA	54533	20	20	5037	5164
Contig89	3	p3	(GAC)4	12	8681	8692	TTCCATAAGATGCGAACCAA	55045	20	GTTTCTGGTTGTTGGATTGG	55061	20	20	8643	8828
Contig92	2	p3	(CAG)6	18	889	906	ATGGCGTATCATCACAATCA	54913	20	TTAGAAACTTACTCGCTCCG	54964	20	20	771	1005
Contig94	3	p3	(TAT)6	18	7748	7765	CAGCAATCAAGCTTCAACAA	55084	20	GCTTTCTAACATGTTCCTGC	54974	20	20	7537	7786
Contig97	1	p3	(TCA)5	15	1302	1316	TCTGGTATCTCTTGCTACGA	55110	20	TAGGAAGCAAAGGACTTCAC	54991	20	20	1227	1458
Contig97	2	p3	(TCA)4	12	3446	3457	CCAGACTCTTCTTCAACTCC	55111	20	TCCTCTGACATCATCATCCT	55005	20	20	3357	3532
Contig98	1	p3	(ATG)4	12	3897	3908	CATGATTTGTTTGCACACCT	55051	20	ATAAGTCCCTGGGTAAACCT	55083	20	20	3769	3992
Contig99	3	p3	(ACC)4	12	1647	1658	CTATAGCCCCTACCTCTACC	54988	20	TGCAGTTAATGGATCGAACA	55079	20	20	1590	1766
Contig101	2	p3	(TAT)4	12	5225	5236	TGTTAGTGGTGTAACATGCT	54597	20	TGCTACATTGAAACAAAACATG	54141	22	22	5132	5344
Contig102	6	p3	(GTT)4	12	9158	9169	TAAGGACATGATCAACAGCC	55133	20	ATGTGGAATCAACATCACCA	54916	20	20	9031	9223
Contig104	2	p3	(CTT)4	12	6548	6559	AGTACTTAATGCGGTGTGTT	55004	20	GGATTTGAGCAAAAACACCA	54961	20	20	6424	6629
Contig105	2	p3	(TCT)4	12	3164	3175	AGTGTTGTGGTTCCTTTCTT	54995	20	AAAGTCTTGTCACAGGTCAT	54496	20	20	3095	3324
Contig106	2	p3	(TCA)7	21	4703	4723	GATTACACACCCACAGCTTA	55075	20	GACTTCGAGGAGGAGATTTC	55004	20	20	4579	4757
Contig108	7	p3	(ACC)4	12	7251	7262	GCATTGCACTGATTGATTGA	54934	20	GATTGTGATAGGGTTGTGGT	55029	20	20	7137	7324
Contig111	1	p3	(CTT)7	21	4313	4333	CCTTACTTCTCTCTCCTCCA	54978	20	GAGATGGCGAAGATGAATCT	55031	20	20	4249	4414
Contig112	3	p3	(TTA)4	12	6421	6432	GAAGCTAGTGATAACTCGGG	55087	20	AGAAGGTTGGACAACACAAT	55067	20	20	6283	6531
Contig114	2	p3	(TTC)4	12	4514	4525	TCGGAATTTTCTGCTCTTGA	54994	20	CAATGATGTGTTGTTCAGGG	54865	20	20	4359	4598
Contig115	1	p3	(TTA)4	12	3398	3409	AAGCTCTCTTCTAGGTGCTA	54978	20	CCCAGAAAACAGCCAAATTT	54913	20	20	3282	3469
Contig116	2	p3	(TGA)5	15	4301	4315	CAATCACTGAAGGTCTCCAA	54981	20	GATCCTGTTTCTGCCATTTG	54931	20	20	4251	4385
Contig117	1	p3	(AGC)4	12	2612	2623	AGCCATAGTATCTGCAATGG	54967	20	ACCACGTCCTTCAGATTATG	54873	20	20	2589	2733
Contig118	3	p3	(ATT)4	12	4199	4210	CTGTCCAATGTGAGACATCA	55085	20	GACAACGACATGGATCTCTT	55194	20	20	4084	4301
Contig119	2	p3	(AAT)4	12	3097	3108	TTTCTACCAAGGCCAACAAT	55118	20	TGGCAAAGTGACCGTTAATA	54988	20	20	3021	3240
Contig120	1	p3	(TTG)4	12	7699	7710	TTCATATGCCATGTGACCAA	55001	20	TTTTGGAAACCCACAAAGTG	54789	20	20	7510	7757
Contig120	2	p3	(TCA)6	18	8931	8948	ATACTATCTGTAACGCCCCA	55423	20	GATGAAGATGAGGGTGACTC	54961	20	20	8893	9114
Contig121	2	p3	(TCT)4	12	2712	2723	GAGCCCAACTTGAATCATCT	55411	20	TCCCATGTTGGTTCATGTAG	55032	20	20	2561	2780
Contig126	1	p3	(TTC)4	12	5275	5286	CATCCTTTGCAAGCACATAG	55034	20	TGGAGTTCAAGAAACGCATA	55008	20	20	5173	5363
Contig129	3	p3	(CAT)4	12	9257	9268	AACCTCAGAACCTTCATCAC	54978	20	TTACAGTGGTGGTGATTCTG	54994	20	20	9224	9332
Contig130	2	p3	(AAT)5	15	7930	7944	ATGGCTTTGCATCTTCATTG	54887	20	CCTTTTCTAAGCAAACTGGC	55160	20	20	7757	7994
Contig133	2	p3	(TAA)5	15	5869	5883	AGCTGCTTATCCATCCATTT	54743	20	TCTCTGACAACCCTGAAATG	54981	20	20	5788	6030
Contig136	2	p3	(AGA)4	12	5726	5737	GAACAAGACAAAACCCCTTG	54991	20	CTCCTCCCTTAAGCACAATT	55015	20	20	5663	5828
Contig136	3	p3	(TGA)6	18	6017	6034	TGTGAGATTGTACACCCAAG	54994	20	CTGCTTCCTCCTATTCCATC	54998	20	20	5989	6189
Contig142	1	p3	(ACA)4	12	271	282	AAGTAACAAGACAGGCAGAG	55011	20	GCAGAAAACATGGTTTGTGA	54994	20	20	250	353
Contig143	4	p3	(ATC)4	12	6444	6455	TTTGTTGATCAATCGCGAAG	55023	20	CGTTGAGCCGATAATACTCA	55103	20	20	6380	6495
Contig143	5	p3	(AAT)4	12	9514	9525	ATGTTTACAACCGGTCATGT	55265	20	TAATAATCCGACCTTTGGGG	54489	20	20	9421	9571
Contig145	1	p3	(CAC)4	12	1219	1230	TTTGTGACAACAAGAATGGC	54994	20	CGATTAGGACTGGTAAGGTG	54987	20	20	1142	1319
Contig145	5	p3	(TGG)4	12	9575	9586	TGGTGGTTTTGACGTGATAT	54974	20	ATCACCATCCACCAAAATCA	54881	20	20	9517	9660
Contig147	2	p3	(AAT)4	12	3363	3374	GCAGGTTGATCAATTTCCTG	54931	20	AGGGCTAGTCCATAGGTTAG	55098	20	20	3173	3422
Contig149	1	p3	(TAA)4	12	69	80	TAGTCAACCCTCTACTAGCC	55073	20	GAAGGAAAGATCAATTGGCG	55043	20	20	8	170
Contig149	2	p3	(AAT)4	12	343	354	GTTGGATATTTTGGCTCTGC	55011	20	ATGATGACGAACCCAATTCA	55032	20	20	255	427
Contig153	2	p3	(TTA)4	12	3206	3217	GCTTGTATTGTGCTGTGTTT	55093	20	GTGAACAGTAAGATCTGGCA	55095	20	20	3022	3263
Contig154	3	p3	(GTT)4	12	6489	6500	AACAGAGTAGTAGAGTGGCA	55217	20	AAACTCATAACACTTCCCCC	54923	20	20	6373	6594
Contig157	3	p3	(GAA)4	12	9328	9339	AAAAGAGGGGGAAAAGAGTC	54837	20	CTTTTTACCCTTCGCCAAAC	55468	20	20	9140	9360
Contig160	2	p3	(ATA)4	12	2948	2959	CTCTGTCACACACAAGATCA	55048	20	AAAGATGAAGTTAGGCACGT	54991	20	20	2872	3121
Contig160	4	p3	(TAA)4	12	7038	7049	GTACTGAAACACCCCAGAAA	55194	20	TTCAGTATTTCACCTGCCAA	54858	20	20	6893	7110
Contig160	5	p3	(ATA)4	12	7262	7273	GGGGTGTTAGATCTGAGAGT	55652	20	TGGCTACCTCTTTAGCTTTG	55062	20	20	7172	7408
Contig162	2	p3	(TTC)4	12	333	344	AGCCAAAAACAAACACCAAA	54978	20	AAGAACAGGTGCAAAACATG	54981	20	20	195	372
Contig165	1	p3	(ATC)5	15	7985	7999	CGTTTCAATCTCCTCCTCAA	55095	20	ATACGTTGGCACTCTTTCAA	55297	20	20	7897	8138
Contig166	4	p3	(TCA)5	15	7896	7910	ATCATGCTGCAGAGATCATT	54872	20	TCTGACTTCGAGGAAGAGAT	55012	20	20	7698	7947
Contig171	4	p3	(GGA)4	12	6906	6917	GAACTTGGAAGGAGTTAGCA	54991	20	TAATCCCAATAGAAGTGCCG	54923	20	20	6831	6981
Contig174	2	p3	(CAT)4	12	148	159	GTCTCATAAACAGGGAGTTCA	54962	21	AGAGGAAGTTGCTTTGGATT	54826	20	20	68	313
Contig174	3	p3	(GAT)4	12	1104	1115	GGAGATGTTGAGGTTGAAGT	54978	20	GAGCATGTTTGGTGGAAAAA	54961	20	20	1016	1199
Contig175	1	p3	(GAA)4	12	8549	8560	GGAAAACCATTGGAAAAGCA	54927	20	CATCATCGGCTTCCTCTTTA	54944	20	20	8411	8647
Contig175	2	p3	(GAT)4	12	8642	8653	GATCTCTAAAGAGGAAGCCG	55074	20	GATTTATCATCATGCTGCCG	54997	20	20	8622	8863
Contig180	3	p3	(CAC)4	12	3974	3985	GGCTCAGTCTAACCGTTAAT	54884	20	CAAAACCTCCAACTTTGACC	54991	20	20	3922	4155
Contig183	1	p3	(TAT)4	12	221	232	TTTCCTGCAGGGTTGAATTA	54823	20	AGGCGTGATTTCATGTACAA	55368	20	20	165	310
Contig184	2	p3	(AAT)5	15	2895	2909	AGCGTCTTTCTTGCTATCAA	55095	20	CAGTCAAGGTTCATAAGGCT	55049	20	20	2845	3001
Contig184	4	p3	(CAT)4	12	8258	8269	ATGAGAGGCAGAATGATTGG	55178	20	CTTGTTGTTAAGAAGGCGTC	54951	20	20	8097	8341
Contig185	2	p3	(ATA)15	45	3381	3425	TGTACTCCATCGTTTCGTTT	55051	20	ACATGAAGACAAACCAAATGA	53900	21	21	3301	3474
Contig185	4	p3	(CAG)5	15	4592	4606	CCCCCACAAATGAAGGAATA	54964	20	CTGCTTCCATTATCTCGTCA	54977	20	20	4492	4701
Contig187	4	p3	(TTA)5	15	5874	5888	AAACCATCTGCTAGAGGTTG	55049	20	AACAGGTCAGAGCTTTTCAA	55100	20	20	5770	6011
Contig188	2	p3	(TAT)5	15	4628	4642	GCCATTTTTGGTCAATTCCA	54998	20	AACACTGGTCATACGGTATG	54887	20	20	4494	4734
Contig191	2	p3	(TAA)4	12	5268	5279	ACAAAGAAGACAAAGCAAGC	55011	20	GTTCCCGGATCAAAGTAAGT	55072	20	20	5092	5340
Contig191	3	p3	(AGT)4	12	8139	8150	TGCTATCAGTGGGAATTTTCA	55184	21	ATTGAAAAATGGATCTTCTAAAT	50423	23	23	8039	8214
Contig193	2	p3	(GAA)4	12	6917	6928	TCTTTTTCGTCCTCAGACTG	55057	20	AAACCATCCTCACCTCTTTC	54943	20	20	6894	7132
Contig194	2	p3	(TCA)4	12	7673	7684	AAGTAGCACAACACGATTGA	55329	20	TGACTTCGGCTTATACATTGT	55043	21	21	7623	7852
Contig196	4	p3	(TAA)4	12	4317	4328	ACCATCTAGTGCACACAATT	54947	20	CCATATTCGGATGTTGGCTA	54994	20	20	4216	4411
Contig201	2	p3	(AGT)4	12	834	845	CAGATGGAGAACGAAGGATT	54860	20	CCCAAAAATAAACCCGCTTT	55008	20	20	799	950
Contig203	1	p3	(GGA)4	12	3307	3318	CAGTACGAAGAGTGGAAGAG	54971	20	GCCCTAATCCCATTAGAAGG	54943	20	20	3171	3387
Contig203	3	p3	(GAA)4	12	9247	9258	AAGATTCGAGCTTCAAACCT	54978	20	CACCTTTCAACCAACACTTC	55024	20	20	9186	9285
Contig205	2	p3	(CTT)4	12	1836	1847	TAAGACTCCGTCAGAAGCTA	55039	20	GGCCGGTTAAAGAATAGACT	54849	20	20	1805	2013
Contig205	4	p3	(ACA)4	12	5234	5245	TAACTTTATGTCAGGCACCC	55042	20	TATGGTTCCTCATGACGATG	54655	20	20	5064	5309
Contig205	5	p3	(ATA)16	48	6424	6471	TGAAGCATTTGGAAGCTTTG	55051	20	ATTAGCCCAGTTTCACGAAT	55029	20	20	6343	6567
Contig205	7	p3	(GAT)4	12	9277	9288	GGTCACGAGAGATTTCCTTT	55092	20	AATGACTGAACACCCCTTTT	55033	20	20	9226	9328
Contig205	8	p3	(GAG)4	12	9410	9421	AAAAGGGGTGTTCAGTCATT	55033	20	ACCTCAATTTCGACCTCTTC	55092	20	20	9309	9467
Contig212	3	p3	(ATT)4	12	7362	7373	TTCGGAAATTACGAATCGGA	54914	20	AAACCCAAGAGGAAGCTTAG	54943	20	20	7268	7493
Contig212	4	p3	(TCA)4	12	8438	8449	GAGAAGAAGTGCCACTTACA	55024	20	GCAGTACATTTAGTGGAAGC	54403	20	20	8303	8524
Contig213	2	p3	(AAT)15	45	1508	1552	ATCGCGCAAAATTGAGATTT	54944	20	GGGTTTACAAGGGTTTTTGG	54937	20	20	1388	1616
Contig214	1	p3	(TCT)5	15	7530	7544	CCTTACTAATCTTCCTCGGC	55054	20	ACTCAAAGCGTAACAAGCTA	55038	20	20	7505	7694
Contig215	4	p3	(CAT)4	12	1584	1595	CCGTATGCTACATGCTAACT	55057	20	TTGTTTGTACTAGTGTGGGG	54903	20	20	1407	1651
Contig215	5	p3	(CAT)4	12	2383	2394	GAGAACCAATGTGTGTACCT	54991	20	GTAATGAAGGTGATGGTGGT	55029	20	20	2248	2420
Contig221	6	p3	(TTA)4	12	8652	8663	TGAAAGAAAAATATGCAGCCT	54032	21	ATATACCACACTCGGAATGC	55024	20	20	8624	8769
Contig221	7	p3	(TTA)4	12	9246	9257	ATGGCGGTTATGTTTTACCT	55008	20	AGGAAGAGAAAAACAACAACA	53764	21	21	9080	9320
Contig224	1	p3	(TGT)5	15	1836	1850	TGGAATGGAGTCGTTCAAAT	54961	20	GACGTGGGAATAGACATTGA	54887	20	20	1649	1895
Contig225	1	p3	(TAA)14	42	395	436	GGTTTCCTGAGAGAGAGTTC	54820	20	TTACTGCTTATAAAATCATTGTT	50523	23	23	222	467
Contig226	3	p3	(CCA)4	12	5931	5942	AACCCCATGTTTCTCAGTTT	55033	20	GGACAATGGGCTTATAGAGG	54978	20	20	5839	6034
Contig228	1	p3	(TGA)4	12	2873	2884	CAAAGAGCGATATGTGTTCG	54939	20	ACTTGGCTTGAAGGAATCAT	54898	20	20	2772	2905
Contig229	2	p3	(AAT)4	12	7696	7707	CCTTGAGGAAGAATGCTACT	54447	20	GAAGACGAACATGGAGAACT	55124	20	20	7650	7828
Contig230	1	p3	(ACA)5	15	2763	2777	GTTTTCTGAGCCCAAACAAA	54890	20	GCATGCTATTGATGTTGCTT	55001	20	20	2664	2884
Contig230	4	p3	(TAA)4	12	4875	4886	AATGGAGGGTATGCCTCTAT	55020	20	ATTGGCTCTGATACCAGTTG	55120	20	20	4782	5024
Contig230	6	p3	(ATA)4	12	7885	7896	AAATATTCCTTTGTTGCGCA	54451	20	ATAAGCCTAGCCCCTTGTAT	55334	20	20	7865	7970
Contig232	6	p3	(CAA)4	12	8794	8805	TCGATCAACATAATCGCCAT	55028	20	TGTGTGAGAATTGACGATGT	55028	20	20	8689	8841
Contig234	4	p3	(TCC)4	12	6817	6828	ATTAGAGGGGTCTGCTACAT	54981	20	GAGAGCTTAAACGAGGTAGG	55017	20	20	6757	6938
Contig234	5	p3	(TCT)4	12	7388	7399	ACCTCCTTTTCTTGCTTCTT	54754	20	TGATACTTGCCCAGTAACAC	55075	20	20	7178	7421
Contig237	1	p3	(TAT)4	12	6610	6621	AAGTCGTAAAGGTTCTGGAC	55034	20	TGGAGCTAGTAAACCTCCTT	55151	20	20	6509	6709
Contig238	1	p3	(CAC)4	12	6742	6753	TTTCTGCCTAACACAACTGA	54821	20	TTGGTGGTTTGGATTGTTTG	54860	20	20	6617	6783
Contig238	2	p3	(TTG)4	12	7290	7301	TATGTAGATCTGCCACCTGA	55033	20	ATCCAATTGCCATAGATCCC	54898	20	20	7099	7332
Contig241	2	p3	(TAA)4	12	8594	8605	CCTTCAAGGGATTTCAAACG	54875	20	TGGAACTTGTGGTGTTTGTA	55025	20	20	8566	8753
Contig242	1	p3	(AAG)4	12	7098	7109	GAGAAGTTGGTCACCTTCTT	54906	20	TACTCCTCAAAACCCACAAC	55194	20	20	7058	7210
Contig243	1	p3	(CAA)5	15	3747	3761	CAATCTCGTTCTTCCTAGGG	54974	20	TGTGTCAGATTAACCATGCA	54964	20	20	3596	3834
Contig243	2	p3	(AGA)4	12	8944	8955	TGGGATTAAGTCGTTCATGG	55146	20	TTGGTAAGGTCAAGGATGTG	54961	20	20	8923	9064
Contig246	1	p3	(GCA)4	12	1220	1231	ACTATCTCGTCTTACCACCA	55005	20	TCTATTGCAGTGCTGGATAC	54944	20	20	1163	1367
Contig246	2	p3	(TGC)4	12	8100	8111	TTGCATTCACCACCGTATAA	55059	20	TTCTCAAACGACGTCTTCTT	55001	20	20	8037	8194
Contig249	3	p3	(TGA)4	12	7721	7732	TTTGTGTGGAATCACCTAGG	54961	20	AAACCTGCTTAATCTCTGGG	55015	20	20	7670	7808
Contig250	4	p3	(AAG)4	12	5517	5528	TATGATGCCTTAATCCCAGC	54947	20	ATCTTTCTCTCTCCTCCTCT	53923	20	20	5376	5548
Contig252	2	p3	(TAT)5	15	1989	2003	TGTGGGACTATGGGAGTAAT	54890	20	ACTCTATTAGCCATCCTGCT	55385	20	20	1832	2058
Contig252	4	p3	(TTG)4	12	2747	2758	GACGCTAGTAGGTCAGTTTT	54848	20	TCAAACCGCATTATCCCTAA	54421	20	20	2596	2802
Contig256	6	p3	(AAT)4	12	6827	6838	AACTTTACATGCATCCTCGA	54771	20	ATAAGTACGGGCTTCATTCC	54920	20	20	6777	6990
Contig262	4	p3	(AAT)5	15	6981	6995	AACCACTAAACGAGTAACCC	55014	20	AGCTCCTAGTAGAAGAACCA	54573	20	20	6854	7080
Contig262	5	p3	(TTG)6	18	8141	8158	AATGGGGCACTTATAAAGCA	54964	20	ATTTCACACCAAGCATACCT	54912	20	20	7933	8181
Contig265	1	p3	(TAT)4	12	7019	7030	CGCATAATCTAAGCAGAGGA	54757	20	TTGTCGTTTCTCCTATGGTC	54817	20	20	6987	7236
Contig266	2	p3	(TTA)4	12	2069	2080	ACAAAGAGAGCCGAGAAAAT	54978	20	TTGATATTGTTCGCTGTGGA	55079	20	20	2042	2239
Contig269	3	p3	(TAA)5	15	8009	8023	CGACTATACGAGTATATGTGGT	54510	22	TTCGTGGAAGTCAGTAAGTG	55071	20	20	7957	8103
Contig271	1	p3	(CAA)4	12	2839	2850	CCGTGTTGTTACGTATGTTC	54796	20	AGGATGGTCGTTCTTCTTTC	55092	20	20	2702	2880
Contig273	2	p3	(ACA)4	12	8262	8273	TTCAGGAACACTTCAACACA	55045	20	TGATAGTTTTGGTCGGATGG	55146	20	20	8141	8338
Contig274	2	p3	(ATT)6	18	7913	7930	GGTCCAAATCAGTCCAATCT	55015	20	ATTACTTACGTTGAAAGCGC	54749	20	20	7851	7994
Contig275	7	p3	(AAT)5	15	7197	7211	CGTTAGTAATGGCGGGATAA	55051	20	TTCTGAGGGTTTTGTCCAAA	54978	20	20	7176	7281
Contig276	1	p3	(AGG)5	15	7973	7987	CACCAAAAACCCAATTCACA	54860	20	GGTTGATCCAAGAGAAGTGT	54978	20	20	7857	8084
Contig280	1	p3	(TAT)5	15	5406	5420	AATGTTGTTTTGCAGGGATG	55018	20	AACATGCAAAAGGTGTGATT	54245	20	20	5350	5457
Contig281	1	p3	(TTA)4	12	636	647	CCACCGGTGACCTAAATTAA	55055	20	ATCTCTCTGACCAACACAAA	54202	20	20	440	667
Contig282	4	p3	(GAA)4	12	7643	7654	TTTCTGCTGATGTATGCTCA	54761	20	CGCTGTTTGTTAACAAGGTT	55037	20	20	7526	7737
Contig283	1	p3	(TGC)4	12	6099	6110	AGGCAAGAGCATTTATGGAA	54984	20	TTGCTCTCTTAGGGTCAAAC	54991	20	20	6034	6258
Contig284	1	p3	(ATC)4	12	1788	1799	TCCACAACTTGATCTTCCTG	54981	20	GGAAGTAGCCAACAGAAGAA	54991	20	20	1632	1869
Contig284	2	p3	(ATC)4	12	1926	1937	TTCTTCTGTTGGCTACTTCC	54991	20	AATGAGGCAGTGTTCTTAGG	55049	20	20	1850	2068
Contig284	3	p3	(TCA)4	12	3928	3939	AAGTTTACTGAACCTGCCAA	55080	20	GCGGCCCGTTAAATATAAGA	55706	20	20	3858	4105
Contig288	2	p3	(GTG)4	12	3050	3061	GGTGGTGAAACAAGAAAAGG	54991	20	CTCTCTTCTTCACCTTTGCT	54998	20	20	3012	3142
Contig290	1	p3	(CAT)4	12	1681	1692	ATCCTTCCAATGTCTGACAC	55049	20	CTCCACCACAATGAGATCAA	55052	20	20	1578	1755
Contig290	2	p3	(CTG)4	12	2400	2411	AATCAATCTTCGGCTACCTC	54940	20	ATTCCGATCTGATCCATGTG	55001	20	20	2329	2484
Contig291	1	p3	(TAG)4	12	20	31	AGAAGAGAAAGCCGGACTT	55951	19	ATTTTTGGTGGGAGTTGAGT	55033	20	20	0	102
Contig291	4	p3	(CAT)5	15	779	793	ATGTTGTCCTTGTCTCATCC	55049	20	CAGAAGGCTGTGACTGTATT	55082	20	20	624	873
Contig291	5	p3	(CCT)5	15	884	898	GGCCGATTCTAGAACATCAT	55011	20	TGAGGAGTGTAAACAGAAGC	55024	20	20	764	994
Contig292	1	p3	(CAC)4	12	6140	6151	CTTCAATGGATGTTGAGTGC	54964	20	TCAGATGAAGAATGGTGGTG	55052	20	20	6115	6248
Contig292	2	p3	(CCA)5	15	6223	6237	CTTCAATGGATGTTGAGTGC	54964	20	TGATGGTGGTTCAGATGAAG	55052	20	20	6115	6258
Contig292	3	p3	(GAA)4	12	6423	6434	CTTCATCTGAACCACCATCA	55052	20	GCCCTAATTTCATTCCTCCA	55067	20	20	6239	6486
Contig298	1	p3	(ATA)4	12	1814	1825	AGGTGTGATCATGCAATCAT	55077	20	TGATACTAACGTTGTTTTGCA	54086	21	21	1774	1920
Contig299	3	p3	(ATA)4	12	5898	5909	ACCTACCCCACCTCAATTTA	55401	20	AGTGCCATAAACAAACACAA	53898	20	20	5839	5971
Contig299	4	p3	(TTA)4	12	5994	6005	TTGTGTTTGTTTATGGCACT	53898	20	AGTGGAGAACTTGTAATGCA	54582	20	20	5952	6195
Contig307	2	p3	(TAA)6	18	896	913	AATCCAACAGCATGGTTTTC	54725	20	GGGATTTCTAGCGTGTAGTT	54884	20	20	778	1010
Contig310	2	p3	(TCA)4	12	5230	5241	CACATTTCTCATGGCTTTCC	54931	20	TTTATGGGATTGAGTGTGCA	54930	20	20	5084	5310
Contig310	4	p3	(TTA)4	12	8639	8650	AATTTACAAAATGCAGCCCG	55499	20	CTAGCACGACCCACTAGA	54980	18	18	8428	8672
Contig311	2	p3	(CTT)4	12	2039	2050	AGGGATTTCATTGGCATCAA	55250	20	ACCCTTTGATCCTTCCATTC	54981	20	20	2012	2137
Contig311	3	p3	(GAA)4	12	2529	2540	ATCGTAACTCATCCCAATGG	54910	20	TGGGAATCAACATTGTGGAT	54881	20	20	2413	2625
Contig312	3	p3	(ACC)5	15	3438	3452	GCTGCTGTTGCTACTACTAT	54974	20	CGACTTACTTGCAGAGATCA	54941	20	20	3356	3533
Contig313	1	p3	(TTC)4	12	1505	1516	CAGGCCCTGAAATTTAGGAT	55053	20	GCAAAGATTTGGAGAAGCTC	54961	20	20	1392	1537
Contig313	2	p3	(AGC)4	12	2601	2612	ACATAAGCATAAGCAGCTGT	55120	20	AAGTCTAATCCTGATTCGCC	54940	20	20	2551	2731
Contig316	2	p3	(ATT)4	12	3013	3024	TATTTAAGGAGGGAGGGCAT	55231	20	GCCCTTCAGACAATAGAGAG	54961	20	20	2978	3220
Contig316	3	p3	(AAT)16	48	4400	4447	CCAAAACCTTACCCGAGTAA	54984	20	TCCTAAAATTTCGCGCAATC	55069	20	20	4326	4503
Contig320	2	p3	(GAT)4	12	1605	1616	TCTAATTAACAGTGTGGCCT	53951	20	CGGATGTGTCCATGTAGAAT	54944	20	20	1457	1662
Contig321	2	p3	(TAC)4	12	1801	1812	AATTTGAAACCCCAAAAGGC	55184	20	AGAACAGAAGAAGCAGAGTG	55031	20	20	1629	1870
Contig324	1	p3	(AAT)4	12	3564	3575	ACGTGTGAATTCAAGTACCA	54937	20	TGTTTTGCAGGGTTGATAGA	54858	20	20	3498	3633
Contig325	1	p3	(TTA)4	12	848	859	AGGAAGGCCACTTATAAGGA	55190	20	AGCAATAAGGAGAGGAAAGC	55116	20	20	808	1041
Contig333	3	p3	(TAT)4	12	3152	3163	CACGACACATTGGATCCTAT	54944	20	TGTAGAAGCACTTGGAAACA	54821	20	20	3031	3249
Contig336	1	p3	(TAT)4	12	5564	5575	TAACAACCTTCCATGCATGA	54930	20	TGTCGAAGCTGAAAATTGTG	54842	20	20	5507	5697
Contig339	5	p3	(CGG)4	12	8372	8383	GGAGGATGAGGAGGAAATTC	54893	20	AAACCCTAATCGGAGCAAAT	54995	20	20	8352	8569
Contig341	2	p3	(ATT)4	12	5715	5726	TGGATTTAAGCTAGGCCAAA	54595	20	TACAAGCTCAGAGTGAACAC	55057	20	20	5669	5858
Contig342	1	p3	(TCA)5	15	2719	2733	GGCTAATCAACCATCCATCT	54861	20	CAGACTACTCTTGTTACCGG	54951	20	20	2690	2874
Contig349	4	p3	(GCA)5	15	6219	6233	GCTCAGCAAGAATTCCAATC	55030	20	CTAAAACCTGGAGCTGTCTT	54978	20	20	6174	6390
Contig350	3	p3	(TTC)4	12	2984	2995	GCAATACACCTCATCAAACG	55089	20	CCCATAAGAGGAAGGCTTTT	54981	20	20	2920	3045
Contig350	4	p3	(GAA)6	18	3326	3343	GTTGGTGAAAGCATGAAGAG	54895	20	GCATTGAAAGTAAGGGGGTA	55008	20	20	3247	3487
Contig355	5	p3	(GAA)4	12	8509	8520	CATTGTCGGAAAGTGAAGTG	54941	20	TGGCTAGCTTTTTAACTCAA	52701	20	20	8396	8594
Contig358	2	p3	(CTT)6	18	8516	8533	TAGTTAACAGGTCCTTGGGA	55061	20	TTCTTGGTCTACAGCTTGAG	54722	20	20	8326	8556
Contig360	1	p3	(ATC)4	12	2381	2392	AACCTACAGAAAAGGGTGTG	55181	20	CTTTTGCAGCAAGAAGGTAG	54895	20	20	2309	2539
Contig360	2	p3	(GAT)4	12	2738	2749	TATTCAAGTCACGCAAAGGA	55008	20	GTCAAACCCAATTTTGCTGT	55249	20	20	2699	2875
Contig360	4	p3	(AAC)4	12	8204	8215	CTTCAACACCTTTTGAGCTG	55113	20	TCTAGTGTTTTCTTGGCTCC	54991	20	20	8124	8327
Contig361	2	p3	(CAA)5	15	7310	7324	CCCAAATCCAAACAATCACC	55098	20	TTTATCGCTGTTGAAGTTGC	54922	20	20	7290	7521
Contig363	3	p3	(ATG)4	12	7443	7454	TGCTTTTGATTAGTTGCTCG	54625	20	CAATCATGCCCGTAATCAAG	54829	20	20	7405	7644
Contig366	1	p3	(CTC)5	15	7550	7564	ACTCCTCTTCTCCATCATCA	54933	20	GAAATTGAACCCCCAAAAGG	54994	20	20	7470	7711
Contig369	2	p3	(ATT)4	12	1150	1161	TTCATTGACACTGAGGGATG	55052	20	AAGAAAGGTGGTTATACTTTTT	51514	22	22	1016	1261
Contig369	4	p3	(TTA)17	51	5488	5538	GCGTATATGATCTCTACCCC	54325	20	AATCCCTTTTCCACCTTTGT	54998	20	20	5333	5560
Contig370	1	p3	(ACC)4	12	2081	2092	CTACTACTCACATCACTGCC	55007	20	ATGTGTCTGGATGCTTTTCA	55243	20	20	2023	2211
Contig370	3	p3	(CCA)4	12	7656	7667	AATCTCCACAAGGCATACAG	55120	20	GCAGAACCACCCTTCTTATT	55321	20	20	7625	7810
Contig373	1	p3	(ATT)4	12	1706	1717	CACGTGCCCTTTCTTAATTC	54987	20	GGTTGCTCCTAATCCAAGAT	54790	20	20	1559	1753
Contig374	2	p3	(GAA)11	33	8294	8326	AGCCTCGATCATAGAGATGA	54930	20	CAGAGCTCACACCTATTGAA	54792	20	20	8146	8387
Contig374	3	p3	(GAA)5	15	8478	8492	CTCTGCTCTAGGTTTCTTGG	55182	20	ACAAGAAGAACGATCATCCT	54083	20	20	8383	8519
Contig375	1	p3	(GAG)4	12	3419	3430	TGGGGTGGTTTAGGGTATTA	55080	20	GGACTCCTTCCCCTTAATTG	55097	20	20	3377	3486
Contig375	6	p3	(ATT)5	15	8098	8112	GATTATCCTTGTGTCAGCCA	55133	20	TTGACACAACTTTGAAACGT	54212	20	20	8075	8320
Contig377	1	p3	(TGA)4	12	4413	4424	AAAGGGGAAATTGTTGACCT	54998	20	ACTGAACCTGCCAACTTTTA	55080	20	20	4385	4486
Contig377	2	p3	(ATG)4	12	6567	6578	CTTGATGACACATGAACTGC	54997	20	AAGCATCTTTTTGAACCTGC	55048	20	20	6474	6627
Contig377	3	p3	(GGA)4	12	7752	7763	AGGGAGTTGAGGTAAGCTAA	55151	20	CCTGCACTATTCTTCCTCTC	54961	20	20	7614	7792
Contig378	1	p3	(CAA)4	12	3001	3012	AGTCCCTCGATGGATTTCTA	55029	20	TCTTCGGACCACTACTGTAT	55005	20	20	2963	3143
Contig379	2	p3	(GGT)4	12	442	453	GCAACAACAACAACAACAAC	55068	20	GTCATCTCTTGCTCACTCTC	55311	20	20	261	496
Contig379	6	p3	(ATG)4	12	5658	5669	AACACAATGTGCTTGAAGTG	55014	20	TAGCATAATTGACCCGTACG	55084	20	20	5580	5826
Contig379	7	p3	(ATC)6	18	7805	7822	TTGTTCATCGTCACTCTGAG	55160	20	GAAAACCCTTGAAACCATGG	55028	20	20	7780	7990
Contig380	1	p3	(TTA)4	12	3057	3068	TTTGGACACAGCAGCATATA	54740	20	AAATATGGCCAGAGTCGATC	55011	20	20	2961	3210
Contig386	3	p3	(ATG)4	12	1946	1957	AGCTCAAGTGATTCAGTCTG	55102	20	CAAGAACAGCAACATCATCC	54964	20	20	1776	1977
Contig387	4	p3	(TAT)5	15	7236	7250	AATTCTAACGTTGTCCTGCA	55297	20	GCAAAAGGCGATCAAACAAT	55813	20	20	7173	7289
Contig387	5	p3	(TAT)4	12	8200	8211	TGGTATCATGTCTAGGACGT	55077	20	AGGCGTGATTTCAATTACAA	53491	20	20	8092	8278
Contig388	3	p3	(CCA)4	12	7480	7491	CGGCTACATCATTAACCTCA	54957	20	TAGTGATGTTGGTTCCCAAG	54961	20	20	7342	7562
Contig388	4	p3	(TGA)4	12	7879	7890	CTCGGAGTAATGAATCGTGT	55021	20	TGCAACACTTGAACAATTCC	54994	20	20	7755	7926
Contig389	2	p3	(TTG)5	15	6612	6626	AGAGAGAGTTAGAGTAGCCA	53998	20	TCACTGGATCTTCCCTTACA	55154	20	20	6591	6828
Contig391	1	p3	(TTA)4	12	8022	8033	TGTATGCCCGAATTCTACAG	54957	20	GAGAAAGCCTTCTCGAGAAT	54890	20	20	7995	8213
Contig392	1	p3	(AAC)5	15	1211	1225	ACAAATTCTTGTTGGCACAG	54981	20	ACACTATGCTTCTCAATGCA	55052	20	20	1125	1342
Contig392	3	p3	(TAA)4	12	2257	2268	GACAGATCTAAACACAGACGA	55133	21	CTAAGGTAGTGGACTCCAGA	54991	20	20	2190	2390
Contig393	1	p3	(CTT)4	12	1036	1047	GCATTGTTGAGGCTTTCTTT	55048	20	CAGTTGGTGGAGAAATACCA	54961	20	20	965	1106
Contig395	4	p3	(AAT)5	15	7268	7282	AGTATGCAGGAGTTTCGTTT	54991	20	CCGAAACTTCTGCATATTCG	54906	20	20	7169	7310
Contig395	5	p3	(ACA)8	24	7381	7404	CGAATATGCAGAAGTTTCGG	54906	20	GAATTTTATGCAGATTTGAATGA	52111	23	23	7291	7443
Contig397	1	p3	(ATG)4	12	2708	2719	AGGAATTAGCCAAGAAAGGG	54981	20	GGTTCTGGTTTTCAAAGCAA	54890	20	20	2607	2759
Contig400	3	p3	(ATC)5	15	1958	1972	GGATCCCTCCCCTATATTGT	55104	20	GCTAAGTCGATCACCTTCAT	54974	20	20	1834	2033
Contig401	1	p3	(AAT)7	21	774	794	ATGGGGGAAGAAACGATTTT	55187	20	ATGGACCTTTTGAGGGTTTT	54998	20	20	714	940
Contig401	3	p3	(TTG)4	12	4578	4589	TGCTGGTAAATGGTGTTGAT	55223	20	ACCAACCAATTCCCAACATA	54787	20	20	4488	4641
Contig401	4	p3	(TGT)4	12	6815	6826	TGAGCATGATTTCATCACCA	55022	20	GAAGACACCATGAGTCAGTT	55011	20	20	6692	6869
Contig402	1	p3	(TCT)4	12	5145	5156	GATCACTCCTTCACCCTTTT	54943	20	ACAGACTGAACATATTGCGT	55095	20	20	5113	5316
Contig403	1	p3	(ATC)4	12	6334	6345	TTTATGCGCATTACCCCTAA	54800	20	AGCTCAGGTACTTCCTTCTA	54573	20	20	6243	6480
Contig403	3	p3	(TTA)4	12	7525	7536	TCCGTGAAAAGAAAGAACCA	55126	20	AGTGTCAGTGTGTCACTAAC	54987	20	20	7483	7688
Contig409	3	p3	(AGA)4	12	4878	4889	GGCAAGAAACAAGCAAGATT	55048	20	AACGCTTCGTATTAGTCCTC	55030	20	20	4849	5070
Contig410	4	p3	(TTA)4	12	6590	6601	GCCTCCATTCAAATCCACTA	55100	20	ACTTTAACCGCCACATAGTT	54971	20	20	6564	6736
Contig413	2	p3	(CCG)4	12	7370	7381	GTTCAAGATCGAGCTCAGAT	54994	20	GTTTTGATGTCCGCAATCTT	54875	20	20	7325	7444
Contig419	1	p3	(AGA)4	12	401	412	TGATTGTCCTTCCATCTTGG	55018	20	AAGGAACTAGCTAGAGGCAT	55313	20	20	333	561
Contig422	1	p3	(AAT)4	12	5017	5028	GTGCAGGGTAGTACTTCAAA	55004	20	GCGGATTAAGGATTACCGTA	54760	20	20	4845	5054
Contig423	3	p3	(GCA)4	12	8226	8237	TTGATTGGATTCCCAGAAGG	54984	20	TTGAACGACATTAGCCTGAG	55496	20	20	8128	8298
Contig424	1	p3	(ATT)4	12	4788	4799	TCCAAACTTATGCATGCTCT	55018	20	ATGCGTTGCGAAAATTACAA	55188	20	20	4697	4896
Contig425	1	p3	(CTG)4	12	3944	3955	CCAGAAATAGGTCCGGAAAA	55042	20	TGGATGGTATTAGTGGCCTA	54978	20	20	3847	4012
Contig425	3	p3	(TTA)4	12	6608	6619	CTTTGCTTAGCTTCTGGGTA	55062	20	TCAATCCCACAAAGTCACAA	55083	20	20	6514	6686
Contig425	4	p3	(ATT)4	12	6915	6926	GCTTACCACCTCTTTGCTAT	55130	20	GCTCCACAACCCAGTTATAA	55042	20	20	6837	6963
Contig426	1	p3	(CTT)4	12	3988	3999	TAGCCTTTCTTCGTCCTTTC	55105	20	ACAAGAAAACGTTGAACACC	54968	20	20	3952	4197
Contig427	3	p3	(GAT)4	12	3573	3584	CCGCTGACACTACAAGTAAT	55207	20	TCCTGACAATTAATGGTGGG	54998	20	20	3517	3730
Contig428	2	p3	(ATA)4	12	1380	1391	GCGTGGTTTCAAATACGAAT	55000	20	AAGAAGGTGCTTGGATCAAA	55138	20	20	1317	1551
Contig428	6	p3	(AAC)7	21	7328	7348	AGCAACAACAACAACAACAA	55044	20	TATTGTTGTCGTTGTTGCTG	54856	20	20	7159	7390
Contig428	8	p3	(AAC)5	15	7546	7560	AACAACAACAACAACAGGAC	54854	20	CTGCTGTTGTTGTTGATGTT	55014	20	20	7449	7627
Contig428	10	p3	(CAA)4	12	7785	7796	AACCACAACAACAAAAGCAA	55011	20	TGTTGTTGTTGTTGCTGTTT	55044	20	20	7752	7925
Contig430	2	p3	(ATC)4	12	3569	3580	AGAGCGATAAGTGTACACAC	54951	20	TAAGATAAGCTGGACAACCG	54887	20	20	3513	3695
Contig431	1	p3	(TTG)4	12	1063	1074	TAGTTGAATTGGGGACTTGG	54926	20	GCCCAATAGAGAAAATGTGC	55011	20	20	1028	1265
Contig432	1	p3	(GAA)5	15	3918	3932	TTCTGAATCTGTAAGTGGCC	55062	20	GAGGAATCAAGCTCTACCAC	55261	20	20	3793	4041
Contig432	2	p3	(TCC)4	12	4038	4049	ACAGCTTGAGGAAGAAGAAG	54998	20	CAATTTCCTCTTCCATCCCA	54984	20	20	3907	4131
Contig432	3	p3	(TGC)4	12	5555	5566	TGAAGAGTGGATTGCTAACC	55062	20	ATGGTCCAGCTCTAGAAGAT	55002	20	20	5461	5652
Contig434	1	p3	(AAT)10	30	1358	1387	GATCGCGTAATTATCACACA	53672	20	GGGGGATTGGGTCATTTTAT	54998	20	20	1323	1472
Contig436	4	p3	(ATA)14	42	4650	4691	CATTTTCCCGACCTTGATTG	54944	20	CTTTGATTTGGCTGTTTGGT	54947	20	20	4540	4738
Contig437	1	p3	(ATA)4	12	6352	6363	AGGCGTGATTTCAAGTACAA	55297	20	AACGTTTGTTTTGCAGGATT	54890	20	20	6272	6410
Contig440	7	p3	(TAC)4	12	2864	2875	AGTGGTATGCAGCCATTAAA	54998	20	TGGGCTAATCCTAGTTAGCA	55310	20	20	2696	2901
Contig445	3	p3	(TAA)4	12	4876	4887	ATCATGCATGTACTCTCACC	54930	20	AGAAGTACGTAATGTGAAGAGT	54633	22	22	4811	4953
Contig445	5	p3	(AAT)4	12	6529	6540	TATTGCTATGTATGGGGCAC	54961	20	CTCCAAAGTCCTCATGGTTT	55240	20	20	6371	6588
Contig445	6	p3	(ATT)4	12	6776	6787	TGTAGAACAACCAACAACCA	55025	20	CAAGTTTGTAGTGACCCGTA	55051	20	20	6668	6834
Contig448	3	p3	(GGA)4	12	2447	2458	ATACAAGAAACGGAGCCATT	55029	20	AAAGCTGGATCAATTAGGGG	55053	20	20	2289	2483
Contig448	6	p3	(GTG)4	12	5653	5664	TCTCTCTTCTGGTTTCCTCA	55102	20	ATCGAGGAAGAGGAGAAGAA	54978	20	20	5543	5770
Contig452	1	p3	(GTG)5	15	2156	2170	GCTTGGGAGTATTGGGTTAA	55008	20	TTTCCCCGCTCCTACTTATA	55022	20	20	2067	2246
Contig456	1	p3	(TTC)5	15	3009	3023	TATACAACCAGCTGAGCTTC	54873	20	GGCCGCAGCTAGATTATTAA	55396	20	20	2920	3150
Contig462	3	p3	(GGA)4	12	7449	7460	GCTAGGCCTTGTATTCTACC	55021	20	GAGGGTATCCAACTTTCTCC	54835	20	20	7401	7641
Contig464	2	p3	(TTC)5	15	3827	3841	TATGCACAATGCTACCTACC	54923	20	TGGGATTAAGGTGTTCATGG	54998	20	20	3629	3861
Contig464	5	p3	(AAT)4	12	6324	6335	AATCAACAGTGACATGACCA	54879	20	TGAGTTGTCACAGATTTGGA	54515	20	20	6201	6380
Contig466	3	p3	(GAT)4	12	5342	5353	AGTTGAAGTGGAGCAGTAAG	55011	20	ACCTGCATTTCATCTCCATC	55482	20	20	5286	5492
Contig467	1	p3	(AAC)4	12	1921	1932	AAGAGACCAAGATGACACAC	55011	20	CTCGAATTACCATGCAATCG	54974	20	20	1799	2021
Contig467	4	p3	(TTA)6	18	6369	6386	GCTCCTTTTCCTTTGTGAAG	54791	20	TTGGGAAGAGGTAGTTGGTA	55061	20	20	6184	6416
Contig468	1	p3	(ACA)4	12	180	191	CAGTACGTAATCAGCAAAGC	54838	20	GGTTTGCTCACTCAATTAGC	54974	20	20	133	350
Contig468	5	p3	(GTG)4	12	4927	4938	GTCGAGTGAAGAAGAAGAGG	55254	20	TACTCACTCTCTCTCTTCCC	54715	20	20	4831	5052
Contig471	1	p3	(GAA)4	12	1744	1755	AATCGACGGCAAAGAATTTC	54987	20	TGTGACTAGCTGCACAAAAT	55577	20	20	1672	1903
Contig472	1	p3	(AAC)5	15	1474	1488	ATTTGCAACTTTTGAGACCG	55093	20	ACAAAATTCGTTACCTCTGT	52744	20	20	1343	1564
Contig473	1	p3	(AAG)4	12	1560	1571	GCCTTACCCCTTCACATTAA	55008	20	GAGAAGTCCAAGTGCCTTAA	54991	20	20	1524	1731
Contig475	4	p3	(TCT)6	18	3919	3936	ATGGGTGTTCTCAATTCGAA	54961	20	TTACAAAAGCAACAACACCC	54904	20	20	3834	4019
Contig476	3	p3	(TTC)4	12	6163	6174	GCATCAAGCATAGCATCATC	54984	20	AAGTGGCGTGAAAGAAAAAG	55024	20	20	6108	6233
Contig478	2	p3	(TGA)6	18	241	258	TCGGTGAGGATTTTGTGAAT	54961	20	TCCCAAACAAAATTCACAGC	54961	20	20	74	278
Contig480	4	p3	(TTG)4	12	7812	7823	TAGCTTGTGATGGTTGTTGT	55184	20	TCTTGAGAAGGTATTGGGTG	54357	20	20	7774	7875
Contig481	2	p3	(ATC)4	12	570	581	TAGAAACAGTTGCATCACCA	54893	20	GCTGTTTCTAAGTCAAAGGC	54905	20	20	508	715
Contig481	3	p3	(CAG)4	12	755	766	GCCTTTGACTTAGAAACAGC	54905	20	AGCAATTCCTATGAAGCCAA	54984	20	20	696	913
Contig483	2	p3	(TTA)4	12	7372	7383	TCGAACGAAGCCTTAGTTTT	55338	20	TGCATGCAATAAGGGGTTTA	55276	20	20	7337	7487
Contig485	2	p3	(AAT)4	12	4329	4340	GGATCAGCAGCCATAATCAT	55330	20	GTGATATGGACCGATCGAAT	54837	20	20	4256	4498
Contig487	1	p3	(GAT)4	12	3652	3663	GTTCCACCAAACCGAAAAAT	54971	20	TTCAACTCCTTCTCCATTGG	54947	20	20	3599	3791
Contig487	2	p3	(GAC)4	12	3835	3846	GATGATGATGACGATGGTGA	55048	20	CTTCCTCTTCATCTTCCTCG	54994	20	20	3654	3897
Contig487	4	p3	(AAT)4	12	7524	7535	CCGGATCATCCTTTGCTATT	55272	20	CCATTCAACATGCATACACC	55014	20	20	7315	7564
Contig487	5	p3	(TTA)4	12	7630	7641	GGTGTATGCATGTTGAATGG	55014	20	CCCAATTTTGCTTTTGGTGA	55220	20	20	7545	7697
Contig489	1	p3	(TGG)4	12	2901	2912	CTTCCATGGCACTACTTCTT	55049	20	AGCAGGAAAGACAGAGAAAG	54998	20	20	2846	2994
Contig489	3	p3	(TTC)4	12	6592	6603	AGAAAGAGGTCAAGGTCAAC	54906	20	GCAGGAAACATGAACAGATG	54964	20	20	6514	6666
Contig490	1	p3	(ATA)4	12	1296	1307	TGCAAAAAGGTGATCAACAA	54193	20	CGACGAGGTCATTAGAAGAA	54666	20	20	1260	1481
Contig490	3	p3	(AAC)5	15	7832	7846	TTACCTCTTGAAGAAACCCG	55004	20	GGGTGTGTATGTTTTCCTCT	54957	20	20	7809	7946
Contig496	3	p3	(AAT)5	15	6463	6477	ATCTGTCATTTCCCCCTTTC	54981	20	ACGTAAAAGAAATTTGGCCC	54750	20	20	6388	6499
Contig496	4	p3	(TAA)6	18	6947	6964	TACCTCCCAACCATTTTCTG	54926	20	GATAGCATGAGAAGAGGCTC	55131	20	20	6788	7000
Contig497	2	p3	(GCT)5	15	1761	1775	GCGTGATAGGTTGTGGTTAT	55546	20	TGATTTGGGGTTCATTGACA	55122	20	20	1737	1941
Contig497	3	p3	(GCT)4	12	3508	3519	GGATACGGATAAGGGTGAGT	55816	20	GAACAATAAGGGCAAAGGTG	54841	20	20	3432	3628
Contig499	1	p3	(AAT)4	12	2678	2689	CCTTTGGCCTTTTTACTCAC	54771	20	GTGATGCATACCTGAGCATA	55014	20	20	2627	2816
Contig505	1	p3	(TGG)4	12	592	603	TGCAAGGAGTCAATTATGCT	55018	20	CCAGGATCACTTGGAATCAA	55018	20	20	569	740
Contig505	3	p3	(AAT)4	12	5461	5472	TCCACAATAAACAAAGAACACC	55120	22	AATCCGCCTTACTAAGTGTC	54884	20	20	5386	5565
Contig506	2	p3	(GAT)4	12	7188	7199	GCCAAGGCACTACATATACA	54923	20	AACAGGCAATAGGAGTTGAG	55049	20	20	7058	7241
Contig507	1	p3	(ATT)4	12	624	635	GCGTGTATGCATGTATTACG	55097	20	AATGATGTATAGGACGCCAC	55024	20	20	539	721
Contig507	2	p3	(TTA)5	15	4329	4343	CTTGCTCGAGGGTTCATTAT	55233	20	GTACAGGTAGCAACTAGTGG	54917	20	20	4221	4414
Contig509	1	p3	(TGA)4	12	1424	1435	TGCGTTCATGATCAGCATAT	55307	20	TCTGAACAAACTCCACCAAA	55012	20	20	1287	1476
Contig509	2	p3	(AAG)5	15	6044	6058	GCAATCCATAGGAAATTGCC	55048	20	TACGCTTAATGTGGCTTTCT	55075	20	20	6014	6200
Contig511	2	p3	(GGT)4	12	4292	4303	CACCAAGTAGTGCAATTTGG	55163	20	CCAAATGGGCCAAATCATTT	55022	20	20	4272	4511
Contig514	1	p3	(GGA)5	15	79	93	TTGGAAGGAGTTAGGAAGGA	55047	20	ACTTTCCTTCTCGTCAACTC	55054	20	20	8	205
Contig515	2	p3	(ATG)4	12	4734	4745	TCAAAAGAAAAATTAGGGGCC	54585	21	TAATGGATTTGCTAGAGCCC	54875	20	20	4575	4808
Contig515	3	p3	(TCG)4	12	5872	5883	AACAAAATGCATGGGACTTG	55018	20	GAAGCTCCAACTACCATCAA	55062	20	20	5732	5971
Contig515	4	p3	(CAA)4	12	6028	6039	TTGATGGTAGTTGGAGCTTC	55062	20	CTTCCATTTCTGCAATTCCC	54897	20	20	5952	6069
Contig517	3	p3	(TTC)4	12	5756	5767	AATGAATTACCCCAGTTCCC	54960	20	TAAGTACAGCGAGGAGAAGA	55039	20	20	5593	5797
Contig529	1	p3	(AAT)6	18	4939	4956	CCTAATCCGGTCATCCAAAT	54875	20	TATCATGCTTGGATCGTACG	55172	20	20	4847	5031
Contig535	1	p3	(GAA)5	15	401	415	GTGAACATCCTTCTTGACCT	54978	20	CAACAAACAACCACTAGCAG	55125	20	20	334	482
Contig536	1	p3	(TGA)4	12	445	456	AAGAGGGCTGTGAAAGTTAG	54978	20	CACCATCCAATCCCAACTTA	54998	20	20	339	526
Contig536	2	p3	(TGC)4	12	6369	6380	GCAACTGGTTCAAAAATGGA	54961	20	ACATTGATAATTGGGGGAGG	54722	20	20	6228	6420
Contig538	5	p3	(ATA)8	24	6415	6438	CTGTCCTCTCTGAAATCTGG	54880	20	TACAAGTCTACAACTGGCAC	55038	20	20	6281	6519
Contig539	1	p3	(TGA)4	12	520	531	GGGTTTTTGGGAAGAAGTTG	54957	20	GTGAAGCACCAAAAATCCAA	54961	20	20	437	655
Contig539	3	p3	(GAT)4	12	6948	6959	AGATTACAGGGAGGTAACGA	54971	20	AAAGACATCTCCGGTCTCTA	54991	20	20	6909	7105
Contig540	1	p3	(ATA)17	51	5327	5377	CGTAGGCAACCTCATATTGA	54957	20	GATGAACATTGGAGTTCCCT	55015	20	20	5297	5462
Contig547	2	p3	(TAA)5	15	2416	2430	TACCAACTTTATCAGCGAGG	54887	20	TTAGCTCAATCTCTTGCCAG	55153	20	20	2259	2500
Contig548	2	p3	(TAA)5	15	6932	6946	TGACAGCCTCACAGAAAAAT	55171	20	TGAAAATCAAGAGATTCCCATG	54412	22	22	6781	6982
Contig549	4	p3	(TTA)4	12	5078	5089	TTTTTATGAGGCTTCCACCA	54823	20	TACTTTGCTAGCTGGTTCTG	55095	20	20	5044	5212
Contig553	1	p3	(AAT)4	12	4987	4998	TTTCAGGACCACAACTATGG	54961	20	GGAATGAACACGCTTTCAAT	54875	20	20	4887	5130
Contig558	1	p3	(GAA)4	12	345	356	TCGTGTGGTTATTGTGACAT	55008	20	GATTGGGGTTCGGGATTATT	55148	20	20	170	406
Contig565	1	p3	(GAA)4	12	3067	3078	TTTTGCAGCTTTTCATTCGT	54994	20	GATCTGATCCTCATACTCGC	54958	20	20	3026	3219
Contig567	1	p3	(GAA)4	12	1449	1460	ACTTTGGCACTTTAGATCGT	54991	20	TAAGCTGAGTCGATTCTTCG	55053	20	20	1279	1481
Contig567	3	p3	(GAA)5	15	3026	3040	TCATGCTGATGTGAATTTGC	54934	20	TTCAAAGGTGAACTCAGGAG	54910	20	20	2850	3099
Contig570	2	p3	(TAA)4	12	1544	1555	AAGGAACAAGTAACCGAGAC	55034	20	CGGAAACAAATTTTCGCTAAG	54455	21	21	1376	1591
Contig576	3	p3	(AGC)4	12	1103	1114	TTTTTGTTCGTCGAATGGC	54963	19	TTTTGCAAAACCCCTAAAGC	55230	20	20	1076	1236
Contig579	2	p3	(CAA)4	12	7500	7511	AAGATGGAAGAGTCCCCTAG	55313	20	AGGAAGCCTTGCTAACTTTT	55135	20	20	7372	7584
Contig582	2	p3	(TCT)5	15	6838	6852	ATAGCATTCTTGTAGGCTCG	55044	20	CATGGCTCTTAAGGGAACAA	55324	20	20	6628	6872
Contig583	2	p3	(ATA)7	21	7126	7146	TCGACTTCCCAGCAAAAATA	54974	20	CTTACTCCAACTCGTACCAG	54951	20	20	7089	7239
Contig585	2	p3	(AAT)4	12	1375	1386	TTTCCCTTCACTAGGTACCA	55061	20	ACCTTCCTAATCCTTATCTGTC	54412	22	22	1290	1534
Contig585	5	p3	(TAT)4	12	5037	5048	TTAGAGATTGTCACACCCCT	55452	20	TGCCTCACAAGACATATGTT	54654	20	20	4923	5150
Contig591	2	p3	(AAT)9	27	3723	3749	AGCAATAAAGATGACTCGCT	54860	20	AACATTTTGGTGCATGTCTG	55051	20	20	3673	3833
Contig592	4	p3	(ATT)4	12	4507	4518	GCTACAACAATCTCACCACT	55383	20	TGATGGGTCTTATGCAACAA	54930	20	20	4477	4726
Contig592	5	p3	(TGT)5	15	4758	4772	ATTGGGCTCATTTGATCCAT	55009	20	CTACCATCACATTGGACCTC	55233	20	20	4659	4822
Contig593	2	p3	(ATG)8	24	279	302	TGCAGTACAACAGTAGCAAT	54994	20	AGTTCACTTGGTTGGTTCTT	54995	20	20	218	438
Contig595	3	p3	(ATA)4	12	5201	5212	CCTTCACCTCACCATCTATG	54930	20	CACACGTGAACTAACTGTTG	54919	20	20	5174	5326
Contig600	2	p3	(CAT)4	12	5512	5523	ACTTAAGCCTTGACATGGAG	55049	20	GAGGTCCTCTGAAGTCATTC	54890	20	20	5332	5563
Contig601	5	p3	(CAC)7	21	4240	4260	CAAAGCTCCCACTTCCTAAT	55015	20	AATAAAGGCACAACCGTAGT	54971	20	20	4110	4284
Contig601	6	p3	(TGT)4	12	4387	4398	GTAGTTGTTGTTGATGCTGG	54908	20	TCCTCCAACGATAGGAAGAT	55029	20	20	4366	4581
Contig601	8	p3	(AAT)4	12	5294	5305	TCTTGAGAACATGATGTCCA	53979	20	CTGTGCCTTCTAACCTTTCT	54978	20	20	5132	5381
Contig602	1	p3	(ATA)4	12	2455	2466	GACTGGGCTATGGATGTAAG	55011	20	ATGAAGGGGCTTTGTAAGTT	54805	20	20	2359	2552
Contig606	1	p3	(TCA)4	12	1748	1759	TCCAAGTTTACTGATCCTGC	55062	20	TCTTCTTTCTCCTCAGGCTA	54874	20	20	1677	1871
Contig609	1	p3	(GGA)4	12	181	192	TTGGAAGGAGTTAGGAAGGA	55047	20	AACTCTGTTTGGCATTGTTG	54981	20	20	110	341
Contig612	2	p3	(ATA)4	12	691	702	ATTAACCAAACACCCCAAAC	54233	20	TGCTCTCATTTTCTTTAACACC	54936	22	22	592	797
Contig612	3	p3	(CAA)4	12	2459	2470	ACCATCTCATGAAAAGACCA	54234	20	CGTATGCTTCATTGCCTAAC	54873	20	20	2431	2658
Contig612	8	p3	(TTA)12	36	6101	6136	TCCTAGGTTTCGTCTATGAA	52804	20	AGGAGTACTACATGTCATTTCT	54000	22	22	6071	6311
Contig612	9	p3	(CTT)5	15	7040	7054	TCAAGTCAAGTGAACAAAAGT	53804	21	GAATAAGTTATGGGCCCTCT	54158	20	20	6901	7138
Contig614	1	p3	(TTG)5	15	5166	5180	AGGTTGCTCCAGAATCAAAT	54898	20	AAGCAACAGCAACAATAGTG	54795	20	20	5043	5203
Contig620	1	p3	(TGG)4	12	4144	4155	CGAGTAAGAAGAGAAGGGTG	54938	20	AGAAACACCTTCACATCACC	55574	20	20	4059	4199
Contig621	1	p3	(TCA)5	15	884	898	GAAAGATTCCTCGGGTGATT	55130	20	CACCAAATGCATCCAATGTT	55088	20	20	858	1066
Contig624	1	p3	(GAT)4	12	1530	1541	CTGCAACAACATGGAAGAAG	55182	20	AGGAGTTTTGTATTCGTCCC	55072	20	20	1495	1711
Contig628	2	p3	(TAT)4	12	7048	7059	CGAAGAGATCCTTGAACGAA	55239	20	CATGCAAAAAGGTGTGATCA	54764	20	20	6874	7095
Contig630	1	p3	(CTC)4	12	4331	4342	CCTACTATTGCCCAATTGGT	55067	20	GTGGGACAATGCAACTATTG	54944	20	20	4268	4455
Contig633	1	p3	(TAA)4	12	3672	3683	AGTGGCCGGGTAGAATATTA	55392	20	CACTAACCATCAAAGCAACC	54875	20	20	3519	3725
Contig636	1	p3	(TGA)4	12	1888	1899	AGAAGGCTGTTGAAGAAGAG	54998	20	CATGAGTTTGTGGTTCTTCG	54941	20	20	1835	1948
Contig639	1	p3	(CTA)4	12	7227	7238	CTTCGGAAAGATCAACTTGC	55007	20	GAAGTGGTTTGAGCAACAAA	54924	20	20	7070	7302
Contig640	2	p3	(CAT)5	15	2050	2064	CCATCCCTACAATGGAAACA	54998	20	AAGCGGATTACTGACAGTTT	54991	20	20	1947	2184
Contig641	3	p3	(CAA)4	12	7078	7089	ATCATCATTGAGCAAACGTG	54680	20	TGGTAAGCTGTTGTTCACTT	55113	20	20	6965	7211
Contig645	1	p3	(AAT)5	15	7329	7343	CACACGTTAGTAATGGTGGA	55121	20	TTTGGTCCAAATCAGTCCAA	55050	20	20	7307	7406
Contig647	1	p3	(TAT)4	12	6683	6694	TAAGCAGCCCATCAATGTAA	54704	20	GGCTTCTTAGCTTGCCTAAT	55491	20	20	6510	6741
Contig650	2	p3	(CCA)4	12	4603	4614	ATGTACGGTTTTAGTGGGTG	55377	20	TGCCAATGAGGAACATGTAA	54930	20	20	4447	4692
Contig651	1	p3	(TTA)4	12	2225	2236	GGTACACTTTGTGTCATCCT	54991	20	CCTTACCCTATACATGTGCC	54991	20	20	2200	2304
Contig652	2	p3	(TAT)4	12	2718	2729	CTAACGTTTGTTTTGCAGGT	55037	20	ACTACGTTGGTTGGCTATTT	54971	20	20	2671	2904
Contig656	4	p3	(ATA)4	12	6030	6041	ACTCCGTCACAAAAATAATAACA	54578	23	GGAAAATCTAGACGGATCCC	55021	20	20	5949	6176
Contig657	2	p3	(TTG)4	12	1512	1523	AAACAGAAAACGAGAACCCT	55110	20	ACCAAGTTGCTTATGTGCTA	54961	20	20	1379	1596
Contig661	2	p3	(TTA)4	12	6512	6523	AGGAATGAAGCCAAGTGATT	54898	20	TGTTCAAAGAAATGTGCCAC	54994	20	20	6436	6643
Contig667	2	p3	(TAT)4	12	903	914	TTGGAATGATGATTGGGGTT	54846	20	ACACTTGTGGATTGAGCATA	54654	20	20	744	951
Contig671	3	p3	(CTC)4	12	6402	6413	CCAACGTTCTTGCTTATTCC	54987	20	TTGAGGGAAATGGTGATGAG	55018	20	20	6199	6434
Contig672	4	p3	(CGG)4	12	6842	6853	CCTCATCAATCAACAATGGC	55001	20	CAATTCTTTACTTCCACCGC	54987	20	20	6699	6880
Contig673	2	p3	(TTC)4	12	1065	1076	TCATACAAGTAGCTGCTGAC	54907	20	TCCATTGATTGTAGCCAAGT	54617	20	20	851	1099
Contig678	1	p3	(AGA)4	12	2742	2753	AGAAGAATGGGGGAAGTAGT	55104	20	GGCACCAATAATTTGTCGAG	55056	20	20	2668	2847
Contig678	3	p3	(TTA)6	18	7145	7162	AACCACACCATTTCGTTTTC	55004	20	GGCAAACAACAAGCTAAGAG	55191	20	20	7061	7298
Contig679	1	p3	(TGA)4	12	1098	1109	ATAAACTGTTTTGGTGCAGC	55061	20	CGAATCATAATCATTGCCGG	55010	20	20	1063	1197
Contig683	1	p3	(ATA)9	27	2096	2122	AAAGGTGAGGTAAAGGACAC	54886	20	TGAAAGAAAAGTAGGGCCAA	54751	20	20	1980	2211
Contig683	3	p3	(TGC)4	12	4900	4911	GTAGGGTTGCTTCTGAAAGA	54991	20	GTAGGGATGGAGAGAGAACT	55046	20	20	4834	5067
Contig684	2	p3	(CAT)4	12	1706	1717	ACCAGATTACTCTAAGCGGA	55370	20	CATCAGTTCGAGTCGTATGT	55053	20	20	1632	1800
Contig684	3	p3	(AAG)4	12	4998	5009	CCAACTATGTCATCCTCTGG	54930	20	TGGTAAGATCGCGAAGTTAG	55034	20	20	4939	5070
Contig685	2	p3	(CAA)5	15	1553	1567	GTGCCTAGTGACTTAGTGAG	54938	20	TATTCTTGTTCAAGGACGGG	55075	20	20	1454	1646
Contig686	3	p3	(GGT)4	12	2121	2132	TGTTTCGTCTAGTGGTTCTG	55071	20	AGCATAAGCACCCTGATATG	54967	20	20	2086	2317
Contig687	3	p3	(TGG)6	18	1294	1311	TGGTGAGATGACATTGGAAG	55052	20	CGGGCATAAACATTGTCATC	55125	20	20	1227	1468
Contig688	3	p3	(TAT)4	12	1329	1340	TCCCTCCAACATTACCTACT	54817	20	GTTAAATCCCGTGCAATACC	54749	20	20	1186	1390
Contig689	4	p3	(ATC)6	18	7110	7127	CCCTCTTTACTCTTTGTGCT	54978	20	CGAGAAATAGTACCCGGATG	55169	20	20	7043	7199
Contig693	3	p3	(GAG)4	12	2955	2966	TTGATTGTTCCACATACCGT	54974	20	TTCTGATGTTTGCTTTGCTG	55084	20	20	2890	3077
Contig699	1	p3	(AAG)4	12	2760	2771	GGCAAGATTGAGAAGAGGAA	55049	20	TGTTCTCGACCAGATTGATC	54907	20	20	2681	2876
Contig700	1	p3	(AAT)4	12	380	391	TATCACAAGAATACACGCGT	54934	20	TTGGTCCAAATCAGTCCAAA	55050	20	20	327	432
Contig702	3	p3	(TTA)13	39	528	566	GAATCGATCCCAGGATCTTC	55111	20	CTTTTTGAGCTTTCGTGTGT	55056	20	20	392	607
Contig702	5	p3	(TAT)4	12	1025	1036	TGCTTATGTGATTAATGTGTT	51423	21	TCAGACTCCAAATCGTTTAA	52160	20	20	850	1098
Contig702	6	p3	(ATC)4	12	5766	5777	CAAACAATCAGCATCATCCC	55001	20	TTTTGCATGATCGGTTTCAC	55176	20	20	5649	5810
Contig703	4	p3	(GAT)4	12	2644	2655	TCGGAGATGGATAGAAAGGT	55029	20	ACCATTTGACAAGGCATTTG	55018	20	20	2529	2684
Contig706	1	p3	(ATT)4	12	4499	4510	AATTCTTACAATGTTGCGAA	51663	20	CACATCCACAACAACACTAC	54556	20	20	4479	4697
Contig712	2	p3	(TCT)4	12	3408	3419	TGTCTTCAACATTCTTGGCT	55171	20	TTTAATGCACGCATTCCTTG	55245	20	20	3376	3604
Contig713	1	p3	(TTC)5	15	623	637	TGCCTTTTGTAGACACCTAC	55004	20	GAAAGAGCTGCATTTAGAGC	54777	20	20	451	658
Contig717	2	p3	(TCC)4	12	433	444	GCTAATGGGGTCATTCTCTT	54790	20	AAATGACTTGGTTGGAAGGT	55033	20	20	299	524
Contig718	1	p3	(GAA)4	12	3170	3181	AGATGGAGTTGGTGGTTTTT	55033	20	GGGACCAGCATTGATGAATA	55171	20	20	2997	3225
Contig718	3	p3	(AGA)4	12	5798	5809	GGCATACTTGGAGGAAGAAA	55029	20	TAACTTGGAAAACGCACAAC	55050	20	20	5725	5836
Contig722	4	p3	(TAA)4	12	6685	6696	GGAAAACAGAGTGAGGACTT	54906	20	CACTTCCTCTCTCTTGCTTT	54998	20	20	6640	6845
Contig727	1	p3	(AAT)4	12	939	950	TACGTCATGAAAATGAGGCA	55079	20	TTGTGTCATTGTGGTTGTTG	54928	20	20	855	1011
Contig728	3	p3	(TAC)4	12	5685	5696	AGTACAGGCAATGAGGAATG	55120	20	AAAACCCGAGATAGTGATCG	54987	20	20	5637	5762
Contig728	4	p3	(ACC)5	15	6611	6625	TGTTAACCATTTGCATTGGC	55402	20	TGCACCAGTTCATCATGTAA	54964	20	20	6567	6801
Contig728	6	p3	(GTC)4	12	7147	7158	AAACTAACCTTGGGAAAGGG	55115	20	ACTTTGGGTGTTTCAAAAAGA	54305	21	21	6994	7180
Contig732	2	p3	(ATA)6	18	4193	4210	AAAGCACAAGAAGCAATGTC	55080	20	TTGCTGACTGATAGCAAACT	54981	20	20	3988	4235
Contig735	1	p3	(TAT)5	15	248	262	TTTGGTATTTCGTTGTTGAA	51496	20	ATGTTAGCAACACCCTTTGA	55152	20	20	227	406
Contig737	1	p3	(TAA)7	21	2420	2440	ACGGGAGGAGTAGTATTCAT	54729	20	TGAGAAGGGAAGCCATTTTT	55105	20	20	2270	2516
Contig737	3	p3	(TTA)4	12	4609	4620	CTTGCCCTTTCTTCCATTTG	55118	20	CAACATGGGTCCAGTTTTTC	55061	20	20	4471	4702
Contig740	2	p3	(TAA)4	12	533	544	ACTCTAGTATGCAGACACAT	53180	20	CTCCTTAACCATTTTGACAGC	55124	21	21	471	696
Contig745	1	p3	(AAG)9	27	774	800	AACAAGGACAAGATCTGGAC	54978	20	TTTACTGACCTGCTTCAACT	54511	20	20	743	959
Contig745	2	p3	(TCG)4	12	5585	5596	GCCGACGTATTTGATTCTTC	54916	20	TAGGAGCAAGAGGAGAAGAA	54874	20	20	5534	5657
Contig745	3	p3	(AAG)4	12	6329	6340	ACCAATCCCACTTACACTAC	54368	20	GGAGAGAAAATTTACGCCCA	55737	20	20	6261	6469
Contig747	5	p3	(CAG)4	12	1063	1074	GTTGAATCAACCATTGAGGC	55229	20	TTCAATTGTTGTTGCTGCAA	55185	20	20	1001	1249
Contig748	5	p3	(AAG)6	18	5321	5338	AGTCCCCAAGTCAAGATTTC	54943	20	TCCTCACTCAGTTCGATCTA	54732	20	20	5153	5397
Contig749	1	p3	(ATC)6	18	114	131	GCTTTGCTCCGATTTATCTC	54573	20	TTTTCTGTAACCTTCGGGAG	55004	20	20	79	288
Contig751	2	p3	(AAC)17	51	2333	2383	GTTTTCAGGACATACCACCT	54957	20	AGGAGCATTCTCGTTTTTCT	54978	20	20	2253	2418
Contig753	3	p3	(TTC)5	15	5511	5525	ATTAAGCCAACAGGTACGAG	55175	20	TGACATCCTAAAAGGGCTTC	55029	20	20	5476	5699
Contig756	3	p3	(GGT)5	15	776	790	CTTGATAGTAGCGGTGTAGC	55483	20	GTACAAGAGCAAGAGAGAGG	54924	20	20	751	991
Contig756	4	p3	(CAA)4	12	911	922	GGTGCCATTACTCATCTTCA	55133	20	CCATTCCCGTTTGCTAATTC	55024	20	20	868	1107
Contig756	5	p3	(AAC)4	12	1171	1182	GAATTAGCAAACGGGAATGG	55024	20	TTCATCTTCTCGACTTCGTC	54984	20	20	1088	1232
Contig758	2	p3	(TTA)4	12	2265	2276	GCCTGCGATTATAGGAGAAA	55024	20	CAAACCTCTCCATTAGCCAT	55087	20	20	2114	2300
Contig760	1	p3	(AGC)4	12	4525	4536	AACGTCAACGGGAAGAATTA	55018	20	GTCTGACCCCTGATTTCTTT	54943	20	20	4340	4562
Contig762	2	p3	(CCA)4	12	2574	2585	CCTTAATCTCTCCTTCACGG	54974	20	TTGGTGGTGTGATAAACGAT	54974	20	20	2542	2776
Contig762	3	p3	(CCA)4	12	4335	4346	AAGTCTTTCATGGACAAGGG	55240	20	TATGTCCTTCAGTTGTTGCA	54893	20	20	4242	4420
Contig763	4	p3	(AAC)6	18	5795	5812	ACGACAATGAGGAAGAACAA	54923	20	GATACCCATCACCTACAACC	54920	20	20	5731	5883
Contig764	2	p3	(ATT)13	39	5367	5405	TTCATATTCTGCCGTATGCT	54619	20	CAACTCTTCCCTTTACGACA	55038	20	20	5316	5518
Contig765	1	p3	(AAG)4	12	1396	1407	GAGAAGCCTGTCAAGAAAGA	55011	20	GATCGAATAACAGTCAGCCT	54974	20	20	1317	1460
Contig768	2	p3	(ATA)5	15	1202	1216	AAATACCCACACTGATGACC	55029	20	ACTTCATTTAGGAAGGGCTG	55015	20	20	1023	1262
Contig770	1	p3	(CCA)4	12	228	239	TTAAAACCATGGAGCCATCA	54895	20	TCGGGTCAGACCTATAAAGT	54971	20	20	195	362
Contig771	2	p3	(TTA)4	12	6939	6950	TTGTTGGCCGTGTGATATTA	55059	20	TAACAAGGATCACATGCCAA	54930	20	20	6870	7069
Contig773	1	p3	(AAT)5	15	6090	6104	GCTTACATTGAATCCAGTGC	55043	20	GTCCAAACACAGTTTCGTTT	54968	20	20	6029	6251
Contig774	2	p3	(ATA)16	48	5772	5819	AAAACCACATCATCAGACGA	54994	20	TGGTAGAAAGCTTTTACGCT	55004	20	20	5752	5965
Contig776	2	p3	(ATA)4	12	2505	2516	GTAGCTAGTAAGTTGGCACA	54817	20	TTGACCATATATGCGCTTGA	54927	20	20	2333	2543
Contig783	1	p3	(TAA)4	12	1264	1275	TAGGGTGCACCATAGACTTA	54940	20	AAGCGTATAACAATCTCCCC	54920	20	20	1155	1382
Contig786	1	p3	(GTA)5	15	684	698	GCAATGGAGTTGTTTCGTAG	55020	20	ACCTAGCCACGTATTGTTAC	54897	20	20	543	790
Contig787	3	p3	(CAC)4	12	7019	7030	AGTTGTAATACTTCCGGTCG	54931	20	GTGGTGTATCTGGTGGTAAT	54439	20	20	6847	7096
Contig792	1	p3	(GGA)4	12	54	65	TCTGCAAGAGAATGAAGCTT	54967	20	TACTTGCCCTTGAACAATCA	54858	20	20	18	176
Contig795	1	p3	(TAT)4	12	587	598	GAACGGTTGCGTGATTATTT	55000	20	CCAACATGTTACGCCTAAAC	55000	20	20	548	792
Contig795	2	p3	(ATT)4	12	817	828	GTTTAGGCGTAACATGTTGG	55000	20	CTATTGTGAAAGTTGCACCC	54875	20	20	773	974
Contig795	3	p3	(TGA)6	18	2107	2124	CTAGTGCCAAGAAGTATCCC	54940	20	CCAGACTCTTCTTCAACTCC	55111	20	20	1980	2211
Contig800	1	p3	(TTG)4	12	920	931	CTTTCCTTTCCAGCCACTAT	55015	20	CGCATTCTGTGGAAGATAGA	54977	20	20	900	1125
Contig801	2	p3	(ACC)4	12	1233	1244	TTACACCCCAAAATTCCACA	55029	20	CGAAAAGGAGGAATAAGGGT	54732	20	20	1097	1283
Contig801	3	p3	(TAT)4	12	1325	1336	CCTTATTCCTCCTTTTCGGT	54732	20	ACAAGACTCTCTAATGTGCA	54016	20	20	1266	1455
Contig801	4	p3	(ATT)4	12	2802	2813	TGTGTTGGGTTTTTGAAAAT	52184	20	AGGGAAAACCCTAGAGGAAA	55314	20	20	2721	2956
Contig802	1	p3	(AAT)5	15	1381	1395	ACTCCGTAGTATCCATTAGGT	55008	21	ACAATCAAATGTGTGCACTG	55084	20	20	1248	1481
Contig802	5	p3	(AAG)4	12	5885	5896	GGCGAGTGGTTTTCTAATTG	54987	20	AGAACACCACTAACATCACC	54991	20	20	5823	6029
Contig804	2	p3	(ACC)4	12	1365	1376	ACCTCCCTTTCCTCCTTTAT	55069	20	GCACAAATTGAAAACCCTCA	54961	20	20	1333	1582
Contig805	3	p3	(ATG)5	15	977	991	AACCGTTATACCCAATTGCT	55008	20	TAAACACTCCCAACTCTTCG	55038	20	20	823	1029
Contig808	3	p3	(TTA)15	45	4641	4685	TGAGCGAAGAGAGAATCATG	54997	20	GGCCCTTTCAAAAACCAATT	55184	20	20	4567	4732
Contig808	4	p3	(ATT)4	12	5746	5757	ACGACTGCCTTGTTCTAATT	54991	20	CTGGTTAATTATGCCTCCGA	54923	20	20	5672	5808
Contig808	5	p3	(ACT)4	12	7006	7017	GTATTTGAGCTACCTACGCA	55001	20	AGAGACTGCAGAAAAAGAGG	54998	20	20	6948	7067
Contig809	2	p3	(GGA)4	12	4080	4091	AGAGAAGTTTGAACGCATCT	55011	20	ACTTCCTCGTCATTAGCTTC	54904	20	20	3974	4123
Contig812	1	p3	(CAC)4	12	5050	5061	AAAGTGGGTAAGTGTGGTAC	54900	20	TTGGGTGATTATGGTGAGTG	55032	20	20	5016	5235
Contig812	2	p3	(TGG)4	12	5713	5724	GCTTATGAAAGAGGGGAGAG	54927	20	TACTCTCTCCTCCTTCACAG	55012	20	20	5623	5789
Contig813	2	p3	(ATC)4	12	4342	4353	ATCCATAGTCTTCAGAGCCT	55002	20	AGAGTGGTCCTTGTACTCTT	55098	20	20	4298	4513
Contig815	2	p3	(GAT)4	12	537	548	TGTTTGCGATTGTGTTTCAA	54941	20	CGCTTCTCACTTTTTCGATT	54656	20	20	388	594
Contig816	1	p3	(CAC)4	12	3653	3664	TATAAAATACGATGGCGGCA	55021	20	GTTACAGGTGTGATGAGGTT	54991	20	20	3629	3813
Contig817	1	p3	(AAT)5	15	3557	3571	CCCAAAAGGTGAAAGAGGTA	54854	20	CGGTGGTGTAGCAAAATATT	53975	20	20	3428	3591
Contig819	2	p3	(CAT)4	12	4547	4558	TACAGTTAGACACACTTGGC	55038	20	GAAGCTCAAGGTATGTTTGC	54974	20	20	4507	4624
Contig820	1	p3	(TAT)4	12	3539	3550	TCAAGAGTTCAAGATTCACCT	54488	21	ACAGTGAAAAGGATGCTTCA	55171	20	20	3373	3613
Contig827	1	p3	(AAC)5	15	4556	4570	CTTTCAACCAGTTAACACCG	54853	20	TGAATCTATTGCTTGGGCTT	54984	20	20	4513	4682
Contig828	2	p3	(TTA)4	12	2309	2320	AAGACGAGAATTGGAAGCAT	55049	20	CATGATTGTTCTTCCATTGCA	55087	21	21	2135	2366
Contig830	1	p3	(GTT)4	12	1896	1907	CTGTTTAGGAATGCAGCAAG	54964	20	GATGCAAGACAACATCCAAG	54964	20	20	1827	1928
Contig830	3	p3	(ACA)4	12	3170	3181	ATCAAGCATCTCAACCAACT	54933	20	GTTCACCAAATTGCCTGAAA	54961	20	20	3107	3303
Contig834	3	p3	(GAG)4	12	2674	2685	CCCACTATAGTCCACAGGTA	55043	20	AAAGTAATCCCGTGTTGGTT	55162	20	20	2649	2804
Contig837	2	p3	(TAT)4	12	1425	1436	TATCAACAAGTGCCCATTCT	54617	20	GATGAGCTGTCTTATGAGGG	55031	20	20	1269	1486
Contig839	2	p3	(TCA)4	12	5617	5628	TGAAGGTTGGAGATTTGAGG	54947	20	CTAGACCACGTTGACTAGTG	54984	20	20	5562	5779
Contig844	3	p3	(ATA)4	12	1359	1370	TTGCTCGGATATTATCGCAA	55041	20	ATTGCAAATGAGGTGGATTG	54492	20	20	1290	1538
Contig847	1	p3	(CAG)6	18	2328	2345	ATATGCTGAGGGGTCTACTT	54981	20	TTATAATCAACCCCAACCGG	55093	20	20	2268	2502
Contig847	2	p3	(AAT)4	12	5688	5699	TGAGGTGACAGAACAGAAAG	54944	20	AAATCTAGGTCTGAGTGTGC	54789	20	20	5536	5741
Contig848	1	p3	(TCT)4	12	3666	3677	CCTTCCTGTTCCTTTCATCA	54947	20	GATCTAAGAGGAGAGCTTGC	55061	20	20	3590	3736
Contig848	2	p3	(AAT)8	24	6184	6207	CAAAAGAGAACATACGCGTT	54670	20	GCCTCGCATCGATATTATCT	55007	20	20	6155	6323
Contig850	1	p3	(GAA)4	12	6683	6694	ATCAACAAGCCGAATCTCAT	55120	20	GGTTAGGGTTTCGATTAGCT	54849	20	20	6603	6805
Contig851	1	p3	(TGA)4	12	992	1003	TCACAAACCTTATCAGCCTC	55062	20	GCTCCATTCTAGCTTCTTCA	54860	20	20	895	1113
Contig851	2	p3	(ATT)4	12	1387	1398	CTTATCCGAGTTCCTCAGTG	55007	20	ACATGCAAAAAGGTGTGATC	54760	20	20	1185	1418
Contig853	2	p3	(TTA)4	12	4405	4416	TAGGAGCAGGAGTATGTTCA	54960	20	CTGACACTCCTCTCCAAAAA	54910	20	20	4333	4557
Contig853	3	p3	(ATA)4	12	5803	5814	GCATCGGAAACTGAAAACAA	55106	20	CCTGAGCATAGGTACATACG	54871	20	20	5764	5988
Contig854	1	p3	(AAC)4	12	5538	5549	AGCATATTCAATCCCTGTGG	55158	20	CCAGCAACTTGTTAATCAGG	54575	20	20	5360	5606
Contig859	2	p3	(AAG)4	12	2903	2914	TTGGAGAAGAATTGGGGAAG	54912	20	TGTCAGATCAATCAAAACCCA	55399	21	21	2824	3060
Contig860	1	p3	(TCT)4	12	553	564	CACTCTCAACCTCCATTTCA	54981	20	TGGGGAAATTCCGAAGAAAT	54891	20	20	403	623
Contig861	2	p3	(AGA)5	15	6822	6836	GGAAGGAAGAAGAACCCAAA	55148	20	CTACCCACAACATAGCACAT	55133	20	20	6638	6874
Contig864	2	p3	(TCA)5	15	3059	3073	GACCATGGTCATGTATTTGC	54725	20	AGATTCCATCCATCCATGTG	54851	20	20	2940	3180
Contig866	2	p3	(AAT)4	12	115	126	ACAGTAACAATAATTCCCTCA	52133	21	GCCTTCCTTTTTAGGTAGCT	55025	20	20	74	253
Contig873	2	p3	(TTA)4	12	1810	1821	GACAGTCCCACAGAAGATTT	54978	20	TACACAGGGAGATTAGTCGT	55005	20	20	1670	1897
Contig880	3	p3	(TAT)6	18	5153	5170	GCCCCCTTTTATAGGCAATA	54819	20	TGTTTTTCTCTACCAAGATGG	53442	21	21	5052	5260
Contig888	1	p3	(TTC)4	12	1594	1605	TTACTGAACTGAGGAAGCAC	55024	20	GATCAGGTGTTCTCAGTCTC	54924	20	20	1543	1672
Contig889	1	p3	(TAT)4	12	472	483	TTCCAACCTTTCAAGTGAGT	54700	20	GGTTGAATTTTATGAGGCCC	54584	20	20	310	519
Contig890	2	p3	(CAT)4	12	2260	2271	ACGAAACTCCGTTTCCTATC	55217	20	ATGCTGATCAACACTGGAAT	55005	20	20	2217	2372
Contig890	5	p3	(AAT)5	15	6069	6083	TCAGGTGTTTCAGATCGAAG	55128	20	CTTTGAAAGGAGATGGGGAA	54912	20	20	5925	6174
Contig891	3	p3	(GAT)4	12	2324	2335	CTTCTCCCTTGCTCTTCTAC	54890	20	CACTGGGCGTGAAATCTATA	54957	20	20	2255	2368
Contig898	1	p3	(AAG)12	36	467	502	GAAGAAATGGAGGAGGAAGG	55116	20	GCGATGAATTTATCCGTCAC	54984	20	20	438	640
Contig898	2	p3	(CAA)4	12	2012	2023	CCAACAACAACAGTACCAAC	55037	20	AAAAGAACAGGTCGCTCTAG	55124	20	20	1962	2161
Contig903	3	p3	(TGA)4	12	4520	4531	GGGTTTGTGGCATTTAAGTT	54633	20	TGAGGAAGAACACAACAACA	55045	20	20	4446	4680
Contig905	2	p3	(GTG)4	12	4030	4041	TGGTCTGCCATCTACTCTAA	54960	20	AACACCACTACTGACATACG	54851	20	20	3870	4078
Contig906	2	p3	(CAA)5	15	4172	4186	TAAGGCATGCAACAATTCTG	54543	20	TTACTGGCCCCATAATTTCC	55046	20	20	4057	4224
Contig908	1	p3	(TTG)4	12	105	116	AAAGCGTATTGGGGAACTAG	55143	20	AGTTAAAGCTGCCTAATGCT	55015	20	20	78	227
Contig908	3	p3	(CTT)4	12	429	440	CATTGTTGCTGTATTGCAGT	54865	20	AGGGGTCAAGTGTTTGTAAG	55181	20	20	393	602
Contig908	4	p3	(GAT)4	12	2019	2030	ATTACTCCACGGATAACTGC	54954	20	CAAAACCAAGTCAAGCAGAG	55113	20	20	1949	2173
Contig911	1	p3	(CAA)4	12	2360	2371	CAAAATGGTGGACATCCCTA	54998	20	ATTGTTGGGCTTAGAAGAGG	55015	20	20	2188	2425
Contig917	3	p3	(TTA)4	12	4593	4604	CGGTGTTCTTCCTCTTTTCT	55313	20	TGAATCAACACCCTACACAT	54250	20	20	4546	4793
Contig921	1	p3	(TAT)4	12	1155	1166	GGCATGTTGGGTTTATGTTT	54704	20	ATTGCTAAACCCATGTAGCA	54998	20	20	1121	1362
Contig922	2	p3	(TCC)4	12	1257	1268	CAGCATTTTTCAAGCATGGA	55121	20	TGGCAAACAATACGACAAAG	54822	20	20	1153	1374
Contig922	3	p3	(TAT)6	18	5254	5271	TGATGATTAAGGAGCCAACT	54006	20	GCAAATATGTACACCCTCCA	55113	20	20	5179	5422
Contig927	3	p3	(CAC)4	12	6650	6661	AATCCCTTTCCAAATGGTGT	55071	20	GGTTCTTTTGGGTTGGTTTC	55258	20	20	6577	6791
Contig930	1	p3	(CAT)4	12	590	601	ATCCGACATCCGTAAGAGTA	55191	20	GAGACAAAATCTGGACAGGT	54978	20	20	405	626
Contig933	3	p3	(ATA)4	12	6079	6090	ACCTTAGATGAGAGAGGTCA	54260	20	CATTAATATCACGTTGGGATGT	54331	22	22	6012	6117
Contig934	6	p3	(ATG)4	12	4238	4249	ACAGAAATGTGATCACGGTA	54410	20	CCTATTCCCTTTCCCATTCC	55135	20	20	4217	4427
Contig938	2	p3	(CAG)4	12	6521	6532	TTTTTCTTTTCCGGGTGGT	55095	19	TCCTCTCAAGTGTTCCTAGT	54801	20	20	6489	6731
Contig941	3	p3	(TTA)8	24	4285	4308	ACCTAGGCTCATAGCTTCTT	55313	20	ATGCTTTAAAGTTGTGCTGG	54760	20	20	4263	4376
Contig942	2	p3	(GCT)4	12	5431	5442	GAAACAATTCGAGGTTGCAA	55106	20	AAGAAAGGCAAGGTATGAGG	55015	20	20	5399	5520
Contig943	1	p3	(ATA)4	12	278	289	CAAAGTGGTATTATCACGCG	54919	20	TGATGTCCATTTGTTTTGCC	55031	20	20	233	405
Contig943	2	p3	(TCA)4	12	1768	1779	ACCGAAGAAAATCATGGTCA	54961	20	TTAGCAGCTCCACTTTTGAT	54947	20	20	1591	1815
Contig950	2	p3	(GAG)4	12	2531	2542	TGTCGCACCTGTCATATTAG	54991	20	CTCTTCCCCAAGAATTGCTT	55604	20	20	2330	2571
Contig950	3	p3	(TTG)4	12	4647	4658	CTCGGAGATCCCATGAAATT	54896	20	TTTTGGTATGAGTTGCCTGA	54858	20	20	4548	4769
Contig955	4	p3	(GTG)4	12	6215	6226	CGGATTTTAATTCGGGGTTT	54240	20	CAGCAGTTGAGTTTGAATCC	54895	20	20	6026	6264
Contig957	1	p3	(AAG)4	12	271	282	ACGGCAAAAGAAACTTAGGA	55194	20	GCTTCCATGTGTCTGATGAT	55513	20	20	105	350
Contig958	2	p3	(ATT)4	12	707	718	CATGTGTTTGACGAAAAGCT	55125	20	AGTGTTATAGGGGTTACTTTGT	54436	22	22	562	807
Contig960	1	p3	(TAT)5	15	321	335	CATTGATCAAGATGTTGCCC	55001	20	CAGCCAATTTCTACAGGCTA	55133	20	20	203	390
Contig960	2	p3	(TAT)4	12	3277	3288	ACTTGGAGAGGAAGCTAGAA	55171	20	TGACTTTTCTGTTTCAGCCT	55100	20	20	3218	3365
Contig961	2	p3	(TTC)4	12	6565	6576	TCGATTTAAGGCCCTTTGAA	54940	20	AAATGCTGAAAATGAGCCAC	55118	20	20	6526	6626
Contig966	4	p3	(ATA)26	78	2307	2384	CTCAGCCACAAAGTCAAAAG	55113	20	TGTTGAATTAATTAAAGGTTGGA	52514	23	23	2189	2418
Contig966	5	p3	(AAT)4	12	2481	2492	TCATCATAATTTTTGGAATCCCT	53983	23	TGGATTTTCGGATTTAATGAA	51390	21	21	2435	2590
Contig966	6	p3	(AAT)12	36	3033	3068	CTAACGTGCACGGACTATAT	54815	20	CCACCCTTATTCCTTCCTTC	55097	20	20	2898	3129
Contig970	3	p3	(AGG)4	12	4351	4362	GTTAGCTGCCCATTCTTACT	55130	20	CCACAATATCTGACCACCAA	55032	20	20	4250	4384
Contig970	4	p3	(ATG)5	15	4476	4490	TTGGTGGTCAGATATTGTGG	55032	20	GCTTCAATCTCTCTCACTCC	55280	20	20	4365	4551
Contig971	1	p3	(TTC)4	12	521	532	TATGCTGAAATCGTGCTTCT	55165	20	ACGTGCTGCTGAAATAAAAG	54908	20	20	465	703
Contig971	4	p3	(GGA)4	12	6625	6636	TGAGATCTGAGGTCGAAGAT	55083	20	CATCAGAAGCAACTCTACGA	54941	20	20	6580	6691
Contig974	5	p3	(GTA)4	12	5908	5919	CGGCTCACTAACATCTGTTA	54921	20	ACATTGTATCACCTCCCAAC	55029	20	20	5877	6087
Contig975	1	p3	(ATA)4	12	3638	3649	AAAAATGAATTAGGCACCGC	55210	20	ATTATTGTGTGCACCGGTTA	55349	20	20	3456	3684
Contig976	2	p3	(TAT)4	12	2276	2287	GCCTAGGGCCCATAAAATAT	54577	20	TGTTTACCCGAAAGCATAGT	54679	20	20	2215	2342
Contig976	3	p3	(CTA)6	18	2736	2753	GAATCCTCAGTATCCGAACC	55054	20	CAGGGATTGCCTATTGATGA	54865	20	20	2672	2787
Contig976	5	p3	(TAA)4	12	5460	5471	AGAGTTGCTACGTCTACAAA	54083	20	TGCATTAATATACGTATATGGGA	52710	23	23	5323	5515
Contig980	2	p3	(TCA)4	12	5914	5925	CGGCTCGTATCTCAGTTAAA	55034	20	TGAAGCTTATGTGACTCCTG	54792	20	20	5776	5978
Contig982	2	p3	(TTG)4	12	4811	4822	GGTTTTTGTTGGGTTTCGAT	54971	20	TTTGCAGTTAAGGTTGTGTG	54638	20	20	4764	5002
Contig982	3	p3	(ATC)4	12	6046	6057	GTTGTCGGAATACTGTCAGT	55137	20	GCAAAATGATTCTGTGAGGG	54931	20	20	5997	6117
Contig983	1	p3	(TAT)4	12	425	436	CGATCCGGTCCATAAGAAAT	55024	20	GCCCTTTAGCTCTCTAAACA	54768	20	20	317	557
Contig983	4	p3	(GTG)7	21	3293	3313	GACTGTTGATGAGCAAATGG	54964	20	TAAGACAGATAAGCGCCATC	55057	20	20	3170	3385
Contig988	1	p3	(TGT)5	15	329	343	GCAAGAAACCTTGATTAGCC	54941	20	GGTCCAGTTGTGAAATACCT	54957	20	20	254	463
Contig988	2	p3	(GAG)4	12	3743	3754	TTTAGAGGAGGTAGAGGAGC	55060	20	ACCCCATTCTATCTCTCACA	54911	20	20	3630	3862
Contig995	1	p3	(TTC)4	12	3215	3226	CACACTATTTTCGTCGCAAA	54968	20	TGGCGAAGGATATAGAGGAA	55115	20	20	3090	3338
Contig995	2	p3	(TTC)4	12	3289	3300	CACACTATTTTCGTCGCAAA	54968	20	TGGCGAAGGATATAGAGGAA	55115	20	20	3090	3338
Contig995	4	p3	(GTG)4	12	6488	6499	AAGGTGGATTTCGACTTCTC	55092	20	ACACCTTAATCCATCCCAAC	54995	20	20	6316	6554
Contig996	4	p3	(TTA)4	12	5813	5824	TCTTAGCTGGGTAGGCTAAT	54995	20	CAAGGTTCGACTAGAGCTAC	55050	20	20	5701	5897
Contig998	1	p3	(AAT)4	12	5861	5872	TGTGTATTGTCAAGGCTTGA	54893	20	CCCTGTCGTCAATTCTTCTA	54514	20	20	5816	5939
Contig1001	2	p3	(ACC)5	15	2145	2159	TCCCTACTCATGTGACCTAG	55063	20	CAACTGTAGAAGGACAGGTC	55124	20	20	2064	2297
Contig1002	1	p3	(ATA)5	15	225	239	ATAAAGGTAGCCCATTGTGG	55067	20	ACTTATTGCCGTTGAACATG	54589	20	20	165	393
Contig1002	2	p3	(TTA)5	15	5130	5144	CCCTTGTAAATAGGTGGCTT	54995	20	TCTAAGATGGCTGGAGAGAA	54946	20	20	5073	5235
Contig1005	5	p3	(ATT)4	12	4928	4939	AGGTATGGGGTGATCTCAAT	55251	20	ATTTGCGCATTTGAGTTAGG	54944	20	20	4869	5103
Contig1009	1	p3	(CTC)4	12	1319	1330	GAAGAAGATGACGATGACGA	55053	20	ACCATATGTTGAGTTGGGTC	55029	20	20	1136	1368
Contig1010	1	p3	(CTT)5	15	1140	1154	TCCTCAAGTACCCATTACCT	54817	20	ACTTAACCATCAGCTCATCC	54825	20	20	1078	1270
Contig1012	1	p3	(ATT)4	12	3111	3122	TCATAAACCAACCCAACCAA	55029	20	GGGAAATTGGGAGATGGAAA	55260	20	20	2999	3176
Contig1016	1	p3	(TAG)4	12	100	111	TGCCCAATCTATCTTTCAAAAG	54691	22	ACTTTAAATGTGCGTAGGCT	55365	20	20	8	186
Contig1016	3	p3	(ATT)4	12	3058	3069	AAACGGAGGGAGTATGAAAG	54768	20	GAATCAGCACAAGCCTTTAC	54974	20	20	3022	3191
Contig1017	2	p3	(CTG)4	12	3737	3748	CCCCAAGAGAAGGATTATGG	54861	20	TACTCATCCAACCTTTGAGC	55062	20	20	3701	3894
Contig1019	2	p3	(TGC)4	12	2870	2881	CTGGTAGTCAAGTACTGCTG	55226	20	ATCTCCTTTTGCCACTTCAT	54898	20	20	2848	2989
Contig1023	2	p3	(TTA)4	12	1651	1662	AATTCCTTAATCCCTTGGCC	55329	20	ACCTAGCATGAATCGCTATG	55115	20	20	1582	1754
Contig1025	2	p3	(TAT)4	12	872	883	TTCCCATTTTCATACCACCA	54489	20	AAGAACAAGAACACCCCTTT	54960	20	20	802	974
Contig1026	1	p3	(TCT)4	12	2222	2233	TTTCTTCTTGCCCTGAACTT	55067	20	GCTTACTCTGTGTCCTAGTG	54938	20	20	2175	2378
Contig1027	1	p3	(AAT)4	12	414	425	AATAATCCTGCAAAACAGCG	54944	20	GGTCCAAAACAGTCCAAAAC	55290	20	20	218	464
Contig1027	2	p3	(AAT)4	12	961	972	CGGCCAATCAAAAACTTCTT	55061	20	CGGATTGATAGTTATGGCCA	54994	20	20	870	1081
Contig1027	3	p3	(CAA)4	12	4922	4933	ACAACAGCAAAAACCGTAAG	55037	20	TGTGAGGTGTAGAAATGGTG	54994	20	20	4893	5060
Contig1028	2	p3	(ATT)6	18	1903	1920	GGTACTACAATTCTGAAGAAA	50842	21	AGGGAGGAGTGTGAATTAAT	53272	20	20	1744	1993
Contig1029	4	p3	(TGG)4	12	3895	3906	CGAGAAGCGAGAAAATATGC	55003	20	AGTCTAATACCTACCACCCC	55005	20	20	3797	3986
Contig1035	3	p3	(ACA)4	12	6186	6197	AGGCCGGGGTTTATTTATTT	54940	20	CTTGCACAACTTCTCTCTCT	55031	20	20	6064	6289
Contig1037	4	p3	(TTC)4	12	5959	5970	AGAAACAAAATCGCTGCTTT	54690	20	TAAACAACAGGATGACGGAG	55108	20	20	5930	6124
Contig1038	2	p3	(TTG)4	12	4417	4428	GTGGGTTTGGAAAAAGAAGG	54957	20	CTACCGAGAAAGAGTCAGTG	54971	20	20	4362	4575
Contig1041	2	p3	(TTC)4	12	2813	2824	CATCTTGGGCCTTAACTTCT	55015	20	TGGTAAGGAGAGAAGGAGAG	54978	20	20	2784	2983
Contig1043	1	p3	(TTA)5	15	1271	1285	ACAATGTTTTGTCAAGCCTG	54981	20	TGTGACATACGTACGTTTGT	55097	20	20	1180	1336
Contig1043	5	p3	(CTC)4	12	4206	4217	GGCCTTATATGTGGACCAAA	55080	20	GAAGCAGCCGATAAACTCTA	54987	20	20	4183	4430
Contig1048	1	p3	(TGG)4	12	3058	3069	TATTTGTCGAGTGAAGAGGG	54514	20	ATTTTCAATGTAGCGTTGCC	55242	20	20	2959	3180
Contig1053	5	p3	(TAA)4	12	5119	5130	TAGTAGGGTAAGTCACGGTC	55423	20	GGGATTACTTTTCCTCGTGA	54782	20	20	4988	5225
Contig1054	1	p3	(TCA)4	12	451	462	TCACATTCACATTCATCCGT	55065	20	GGTGTGGATAAATGATTGCG	55125	20	20	412	650
Contig1054	2	p3	(GGT)4	12	5040	5051	ATGAGCTAACCTTTGACGTT	54991	20	GTGAAGCCTCCATGTATAGG	55011	20	20	4963	5090
Contig1060	1	p3	(CAA)4	12	5251	5262	GACTTTGTCATCCCCTACAG	55162	20	CACTTTACAAATGGCCGATC	55056	20	20	5131	5356
Contig1061	3	p3	(TTC)5	15	4120	4134	ACCAACATATGCGGTAGAAA	54750	20	TGCAGTTGTACAGCATAACA	55300	20	20	4030	4192
Contig1063	1	p3	(GTG)4	12	1855	1866	TGTTCTCCAGTTGAACCAAA	55012	20	GCATATTGAGCTGACAAACC	55043	20	20	1723	1910
Contig1068	1	p3	(GAT)4	12	709	720	TAATGAGTCAGCGTATGGTG	54991	20	CTTCTCCCCCTTTACCTTTC	55025	20	20	680	833
Contig1068	2	p3	(ATT)4	12	1455	1466	AACTTTGTTTCAGCAGCATC	55080	20	TGCTGAAAAGATTAAAGCTTT	52200	21	21	1355	1560
Contig1070	1	p3	(AAG)4	12	2077	2088	AAGCTGAATGAAGATGGAGG	55107	20	ACTTCAGGCGATCCTTAATC	54940	20	20	1941	2169
Contig1071	1	p3	(AAG)4	12	1037	1048	AATCAAACTACGAGTGCCAT	55062	20	GTTCTTATTGGGCTTCTGGA	55029	20	20	1013	1146
Contig1072	3	p3	(TAT)4	12	3609	3620	TGAGAGACAGCAAATGTGTT	55204	20	GTTGACCCTTAATTGTCCCT	54923	20	20	3560	3735
Contig1076	1	p3	(TTG)4	12	1551	1562	TTTTGGTAAGGGATGGGATG	54964	20	ATCAACATTGAAGACTGCCT	54933	20	20	1457	1608
Contig1076	3	p3	(CAT)4	12	5022	5033	CGCATAATTGGAAGCAACAT	55014	20	ATAGCAAGAAAGTCACGCTT	55383	20	20	4976	5141
Contig1077	3	p3	(TTC)4	12	3057	3068	CTCAGGATCTGCAACAAAAC	54895	20	TCAATAGTCCAGCGAATCAG	54977	20	20	2975	3105
Contig1081	1	p3	(TCA)4	12	2512	2523	TTAACTCTCAGGACTTTGCC	54991	20	TAAGGCCCTAGAGTTTACGA	54984	20	20	2490	2672
Contig1081	2	p3	(ATG)4	12	4636	4647	ATCACATAGGGTCTAGCTGT	55016	20	TTCCAACAACAACCCACTTA	54991	20	20	4592	4733
Contig1083	1	p3	(ATT)4	12	263	274	ATTACAAGTTCACCTCCGAG	54803	20	AGATTCCGCCTCAATAAGAC	54940	20	20	108	314
Contig1090	2	p3	(AAT)4	12	869	880	ACGTCGGAAGAGTAATCCTA	55120	20	CCTGTTACATTGTATCCCCC	55181	20	20	747	966
Contig1092	1	p3	(CTT)9	27	4080	4106	GTGAACTCAGGAACCTCTTT	54906	20	GTCTTGTGAACTGCTACTGA	55057	20	20	4026	4174
Contig1092	2	p3	(TTC)4	12	5614	5625	TGCATTAATAACTGGTCCCC	55080	20	CGATAGAAAGAGGAAGGCTG	55363	20	20	5493	5655
Contig1093	1	p3	(ATT)4	12	695	706	CAAGAAGGTCCTTGGATCAA	54947	20	CAATCAAGCAACATCCATCA	54240	20	20	626	770
Contig1094	1	p3	(AGA)4	12	3155	3166	AGGAGAAGATGGTCTATGCT	55002	20	GGCTTTGTAAGACTGACTGA	55024	20	20	2975	3219
Contig1101	1	p3	(AAG)4	12	1207	1218	GAGTTGTCCCCTTGTATTGT	54957	20	TAAATACCCTCCGAACCCTA	54616	20	20	1079	1320
Contig1101	2	p3	(ATT)4	12	1561	1572	TCCAAAACTGGTTTTCTCCA	54978	20	CCTTAGCATAACTGAAACCCT	55277	21	21	1440	1662
Contig1102	3	p3	(ATA)4	12	3167	3178	TGACAGCTAGCTATACCAGA	54768	20	GGTCTTCTGAAAATAGGGCA	55029	20	20	3121	3368
Contig1102	4	p3	(ATA)4	12	4076	4087	GCTCCTCCAATATACATGCA	54981	20	CACTAGTTTAGGGACGGAAG	54917	20	20	3979	4143
Contig1103	1	p3	(AAT)4	12	2339	2350	ACTCCATCTGTTTCGTATAGA	53544	21	CCATTTTATTGCGACGACAA	55004	20	20	2267	2458
Contig1105	3	p3	(GAA)6	18	2674	2691	ATGAACCACGTTGATTGAGA	54994	20	AATGTGCAACTCTGGAGTAG	55082	20	20	2569	2765
Contig1108	1	p3	(ATA)4	12	125	136	AGGCGTGATTTCATGTACAA	55368	20	GTTTTGCAGGGTTGTTTGAT	55249	20	20	47	177
Contig1109	1	p3	(TAT)4	12	1280	1291	TAATGGAAAATTGAGCCCCA	54860	20	TCTCCATCATTGCTTTTTGC	54830	20	20	1218	1329
Contig1110	1	p3	(GCG)6	18	178	195	ACAACCGGAAAACTATTCGA	55018	20	CCTCGTGAATTAGCTCATGA	54977	20	20	94	287
Contig1110	2	p3	(GTT)5	15	646	660	TCGGTTGAGTTTTAGGTTGT	54832	20	ACATATTCACACACAACCGA	55008	20	20	614	863
Contig1112	3	p3	(ATG)4	12	4839	4850	TTTCAAAAGGAGGCTTCACT	55067	20	GGCCTTATTATCCTCAGTCG	55124	20	20	4641	4889
Contig1113	1	p3	(TTA)4	12	1192	1203	TGATGAATTGAGGCGATAGT	54241	20	TATGTGGACTGAATTTGCCA	54930	20	20	1094	1304
Contig1113	5	p3	(TTG)4	12	5662	5673	ACGACCGAAAAAGAAAAACA	54293	20	GCATGAGGCATAACAACAAA	54844	20	20	5571	5797
Contig1117	2	p3	(TTG)10	30	1927	1956	TGGGAAGAAGGATCATAGGA	54575	20	TCTCCTCTGCAACACAAAAT	55171	20	20	1858	2072
Contig1122	3	p3	(TAA)4	12	3291	3302	AAGCTATGTCATGCAAAAGC	54931	20	GGGCTAGCTGTTTTTACCTA	54747	20	20	3255	3502
Contig1124	1	p3	(TCT)4	12	6197	6208	ACCAACAATAGGAGCACAAA	55152	20	AAATAGAAGGAGGTGATGCC	54790	20	20	6024	6262
Contig1126	3	p3	(ATT)4	12	3554	3565	ATTTTGGACCATTGCTGTTG	55018	20	ACCTTTAGCCTAGTTTGTTCT	54463	21	21	3459	3677
Contig1127	2	p3	(GAA)4	12	1981	1992	CCTTTTCGAAACCTACAGGA	55004	20	GAACCCTCAGTTTAAGCTGA	54991	20	20	1903	2025
Contig1127	3	p3	(GAA)11	33	3529	3561	CTGTTTGCTCATGTTCCTTC	54895	20	CATGAGCCTCTTCAGATTGT	55139	20	20	3471	3606
Contig1127	5	p3	(AAT)4	12	4584	4595	ATTACTTACGTTGAAAGCGC	54749	20	TTGGTCCAAATCAGTCCAAA	55050	20	20	4518	4660
Contig1130	1	p3	(TAA)4	12	566	577	ATTTGAGAAGGCCGTGTATT	55029	20	GCAACAGAATGCTTTGGTAA	54774	20	20	392	632
Contig1132	1	p3	(TAT)4	12	2105	2116	TGATAGCAAGATGGTCCTTG	54828	20	GCAAAAGGTGTGATCAACAA	54994	20	20	1933	2150
Contig1138	1	p3	(ATG)6	18	1228	1245	ATTCAAGAATGACCCTGGTC	55015	20	GGGATCTGTAGTGAGTGTTC	54904	20	20	1168	1401
Contig1139	4	p3	(AAT)4	12	3595	3606	ACCAAACATAACTCGTGTAA	52472	20	ATGTTCGTTTTCAATTTCGT	52314	20	20	3538	3773
Contig1142	1	p3	(ATA)5	15	169	183	AAAGAGCGTCTTTCTTGCTA	55024	20	CGGTCTCGCATCGATATTAT	55053	20	20	117	304
Contig1143	1	p3	(TTC)4	12	2439	2450	CTTGAATAACGGCCTTCTCT	55162	20	TACGCCAAAGATAGGTTGAG	54887	20	20	2242	2487
Contig1148	2	p3	(TAT)4	12	913	924	CCTTCAAGAAAAAGAAGATTGC	54219	22	AGGCCTTTTTAAAATAACCTTGT	54925	23	23	786	1017
Contig1148	5	p3	(TTG)4	12	4367	4378	ATAACAATCAGCAGTCACGT	55095	20	CGAGCGATAAATATGCGAAC	55192	20	20	4274	4420
Contig1153	3	p3	(TGA)4	12	3974	3985	GAACTTTCGAGAGGAACTGT	55054	20	GTTTTATCCCAAACCGAACC	54865	20	20	3922	4168
Contig1154	6	p3	(ATT)6	18	4562	4579	TTTCAACAAATCCAGGGTCA	55050	20	ATCCTGCATTGCTACTACAG	54930	20	20	4506	4702
Contig1154	7	p3	(TAT)5	15	4663	4677	TTTCAACAAATCCAGGGTCA	55050	20	ATCCTGCATTGCTACTACAG	54930	20	20	4506	4702
Contig1154	8	p3	(GTG)4	12	5324	5335	AAGCAAAGAGAGTTGGAACA	55100	20	GACCCATGAGTCCATATCTC	54413	20	20	5122	5360
Contig1155	4	p3	(AAG)4	12	1779	1790	AAAGAAGGCCATAACTGTCA	54545	20	AAAGTGTCGACAAATTTGGG	54704	20	20	1720	1933
Contig1156	2	p3	(ATC)4	12	5038	5049	AGTTCCCCTAATTTCCAACC	54888	20	GATTCTGACAATCTGGGGTT	55015	20	20	4998	5228
Contig1156	3	p3	(GCA)6	18	5104	5121	AGTTCCCCTAATTTCCAACC	54888	20	GATTCTGACAATCTGGGGTT	55015	20	20	4998	5228
Contig1158	3	p3	(ATG)5	15	3425	3439	GGGATAGATGCATCTCAAGG	55069	20	CTGCTGCTCATCTTTCAAAG	54984	20	20	3399	3539
Contig1162	1	p3	(CTA)4	12	4511	4522	TGGGCCTATTTGAGTCTTTC	55029	20	AAGCCATCTCACTTGGAAAT	54898	20	20	4419	4596
Contig1164	4	p3	(ATA)5	15	4140	4154	GAAAGGGGTTTTGGGTGATA	55201	20	CTCCGTATTAGTGCTCATGT	54687	20	20	3996	4208
Contig1165	5	p3	(TAT)5	15	5297	5311	CCATCCACCCGTTTAACATA	55126	20	GGGTGACTAATGGATGAGTG	55233	20	20	5096	5331
Contig1168	2	p3	(CTC)4	12	3978	3989	ACTCGAGTTTCAGGTTCATC	55124	20	CGATTTTGGACTCAGGTTTG	54908	20	20	3924	4114
Contig1169	1	p3	(ATA)4	12	827	838	AGGCGTGATTTCAAGTACAA	55297	20	CTAACGTTGTTTTGCAGGTT	55037	20	20	759	882
Contig1172	2	p3	(ATA)4	12	4654	4665	TCTATAGCTAAGGGAGTGGG	54801	20	GGGTTTCCAAAATTATGTTTTCA	54252	23	23	4559	4769
Contig1173	1	p3	(TCA)4	12	552	563	CAGAAGGCCTCCTAAGATTG	55220	20	CGCTAAATTCCCCTTTTTCC	54921	20	20	472	656
Contig1183	3	p3	(TAT)4	12	6302	6313	GAACACAGCTTGGTTTTCTC	55122	20	ACGGTTCTAATTAATTAGTGACA	53538	23	23	6102	6339
Contig1185	2	p3	(CAT)4	12	2383	2394	GCGTGATTTTCAATTACAGGT	55136	21	CAGTTTGATGCTAGGAGGTT	55049	20	20	2260	2491
Contig1185	6	p3	(AGA)4	12	4173	4184	TTGAGGTTGTCGTTGTTTTG	54971	20	GCTGATTTGGGGGTATACTT	54768	20	20	4108	4317
Contig1187	2	p3	(GAT)4	12	5150	5161	GTTTAGGGTTAAGGGAAGGG	55005	20	TTCAACATCCTGCATTAGCT	55018	20	20	5062	5215
Contig1192	5	p3	(CAT)4	12	2720	2731	AAATTCTAGCTTTGTTGCCG	54875	20	TGTGTTCCAAGAAAAGCTCT	55100	20	20	2666	2889
Contig1193	1	p3	(ATG)4	12	301	312	ATGATCCATGCTCGTTCTAC	55044	20	AGCTCGCAGTGTGTTAATTA	55108	20	20	260	382
Contig1193	2	p3	(CAT)4	12	514	525	TAATTAACACACTGCGAGCT	55108	20	GCTAGGCAGAAGTTACAGTT	55092	20	20	363	594
Contig1197	1	p3	(AAG)4	12	1688	1699	TCTTGAGTCTCGGTTTTGAG	55057	20	CAAACCGCATTTCCATTTCT	55131	20	20	1541	1780
Contig1205	1	p3	(TCA)4	12	1425	1436	TTCCTTTGCTCCATTTAGCT	54912	20	TTTAGAGCTGAACCAGATGG	54757	20	20	1305	1538
Contig1206	1	p3	(GTG)4	12	2018	2029	TTTCCTACCATCAACACCAG	54961	20	CACTTGAACTGCCACTAAAC	54839	20	20	1906	2053
Contig1209	2	p3	(ACC)4	12	2056	2067	TGTGCAAGATGTGGTATTGA	54964	20	CTTCAGAAGTCTGTCAGCTT	55031	20	20	1981	2157
Contig1209	4	p3	(GTG)6	18	5405	5422	ACAAAAGAGCAGGATTTTGC	55048	20	ACCCTCCTAAAACCCTTACT	55009	20	20	5238	5476
Contig1211	1	p3	(CGG)4	12	5891	5902	TGATTTTAATTGCGCTGTCC	54958	20	TTTAATTAATTCTGCGGCGG	54753	20	20	5729	5923
Contig1212	1	p3	(CTG)5	15	3836	3850	ATTCTACCAAAAGGTCCTGC	55321	20	AAAAGCAAGAAAGCAGCAAT	54934	20	20	3793	3912
Contig1213	1	p3	(TCA)4	12	1692	1703	AACCTGCAAACTGTTAGACA	55113	20	TGAAGTTTGCTAAGGTTTGC	54704	20	20	1633	1758
Contig1220	2	p3	(ATA)4	12	4814	4825	CGAGCAATTTTCGTCATGAA	55023	20	CAATTGAGCTTGGGATTGAC	54931	20	20	4786	5017
Contig1221	3	p3	(GAA)4	12	3340	3351	CCTCTCTAAGGCCTAAGACT	55046	20	CTTAAACCTCTTCCGTTGGA	55004	20	20	3281	3437
Contig1224	2	p3	(ATT)4	12	3320	3331	TTGCGTTGTTTTGTAAAGCT	54938	20	TACTAGTTAAACGCGCATCA	54948	20	20	3221	3351
Contig1224	4	p3	(AAC)4	12	6233	6244	TCTCACCAATTTCAGGTCTG	54981	20	TTGTTAGTGGTGTTGTTGGA	55025	20	20	6153	6326
Contig1233	2	p3	(ATA)4	12	2346	2357	CATTCACCCTTGTCTAGCAT	55120	20	GTGGGTACTGATCTGTTGTT	54991	20	20	2221	2382
Contig1234	3	p3	(ATA)4	12	5386	5397	TTGCAATATTTGTGGAGCAC	54844	20	TCTGGTATCACATTCACATTGA	55178	22	22	5239	5437
Contig1244	1	p3	(ATA)5	15	1567	1581	CACACGTTAGTAATGGTGGA	55121	20	CAATTATGAGCGTTTGGTCC	55056	20	20	1544	1656
Contig1248	2	p3	(GAT)4	12	5932	5943	CGAAATGCCTGATTCAACAA	54878	20	GTGGGATTGGTCAGAAATCT	55015	20	20	5738	5976
Contig1249	1	p3	(CCT)5	15	1588	1602	ATTATCTTGCCGCCACATAT	54947	20	GAAAAAGGGAAGATCGAGGA	54768	20	20	1475	1633
Contig1252	1	p3	(AAT)5	15	1427	1441	GGTTAAATCCCGTGCAATAC	54749	20	CCCCAAAACGTTACCTACTA	54398	20	20	1368	1617
Contig1253	2	p3	(ATT)4	12	2914	2925	TTTCCCCAGTTTTGTACTCA	54383	20	TTTTCTGCTTCTCCAGTCTC	55011	20	20	2798	3038
Contig1262	1	p3	(ATC)4	12	311	322	GAGCTCAAATTTTCCAGCTC	54961	20	ATCGCCGTTAAATGAACAAC	55000	20	20	284	508
Contig1262	2	p3	(ATC)4	12	411	422	GTTCCCGCAGTTTGTTTTAA	55017	20	ATCGCCGTTAAATGAACAAC	55000	20	20	391	508
Contig1262	4	p3	(TAA)4	12	3099	3110	TGTGTGCAAGATTAGAGCAT	55052	20	CACCCAACCCAATTAAAACC	55008	20	20	2980	3156
Contig1267	1	p3	(ATT)5	15	1246	1260	TTGGTCCAAATCAGTCCAAA	55050	20	CGTTAGTAATGGCGGGATAA	55051	20	20	1180	1280
Contig1267	2	p3	(TAA)4	12	3015	3026	GTTTTGAAAGGGTACTTAGCA	54030	21	TTTAATGCTTTACATGTATCCT	51215	22	22	2939	3140
Contig1269	3	p3	(TGG)4	12	3107	3118	TTCGTGGAAGTGAACTCAAT	54923	20	AAATGAAGGAGAGCAAGAGG	55035	20	20	3065	3168
Contig1273	2	p3	(ATT)4	12	2150	2161	TCAAGCACATCTCGTGATAG	55011	20	TAATCGTGGTAAAACAGGCA	54988	20	20	2025	2256
Contig1273	3	p3	(TGG)5	15	4252	4266	TGTGATATGGGAAGGCTAGA	54998	20	GCTCGATCATCAGTCCTATC	54958	20	20	4225	4391
Contig1274	3	p3	(ATT)4	12	2913	2924	TGCTCAAAATGCCTAATCCT	54984	20	AAGAAAGTTACCGGTGTCTG	55325	20	20	2881	3059
Contig1276	1	p3	(AAC)4	12	481	492	TCGCCCTGATGAAAGAAATT	55324	20	TGGTGGAGATCTACATGCTA	55033	20	20	459	593
Contig1281	1	p3	(TTC)4	12	4697	4708	CACCCTATCTACAAGCCAAA	54736	20	TGTAACCACCAAAGGAACAA	54991	20	20	4649	4792
Contig1284	1	p3	(AGA)4	12	3386	3397	CTTCCAGCAACAGAGTAACT	55011	20	GTAGAACTTCCCGGTCTTTT	55001	20	20	3345	3496
Contig1285	1	p3	(ATT)4	12	2241	2252	TTCCCCACCATATATTCCCT	54893	20	CTAGGAGCTCGGTTGAAAAT	55162	20	20	2170	2401
Contig1287	1	p3	(TGG)4	12	1145	1156	TTTGGTGTTGCTCTTTTGTC	54924	20	CTTCTAGTGTGAGCCATGTT	55082	20	20	1025	1178
Contig1295	2	p3	(CCA)5	15	2978	2992	ACCCTCAATTTTTGCTACCT	54805	20	TTCAATGGTGATGGGTTAGG	54998	20	20	2840	3089
Contig1295	5	p3	(CTC)4	12	5084	5095	AAACCCAGCTAATCCTCTTC	54718	20	CAAAAGCGGAAGAGAGAAAG	54642	20	20	4963	5121
Contig1296	2	p3	(GAT)4	12	5929	5940	TGTGGTGTTCGTTTGTCTAA	55172	20	CGAGTGAAACCCTGTTTTTC	55135	20	20	5836	6043
Contig1298	2	p3	(ATA)4	12	2252	2263	TTAAACATGCGAAAGGTGTG	54822	20	ACACGTGTGTTCTTGTGATA	54971	20	20	2211	2444
Contig1301	2	p3	(TTA)4	12	1873	1884	CACACGATCCTTCCCTAAAA	55075	20	GGTTCGTTGTCACCAAATTT	55004	20	20	1810	1999
Contig1301	3	p3	(CAT)6	18	2099	2116	TGCAGGAAGAAATCTTTGGA	54844	20	ACATTCACCAATCACAAGGA	54844	20	20	1955	2170
Contig1302	2	p3	(ACA)5	15	3262	3276	ATCTGTGCTCCCTATCTTCT	55002	20	GCCCCTCTTTTCTCCTTTTA	54923	20	20	3205	3439
Contig1302	6	p3	(ATG)5	15	5047	5061	ACTCACTTTATGTACACCAGG	54962	21	ACCCCTCTATTTCAAAAGCA	54508	20	20	5020	5255
Contig1309	2	p3	(TTC)4	12	4798	4809	AGTCTCATAGAGCCTGAACT	54964	20	TTGAATGCGAGTCTGAGAAA	55028	20	20	4728	4893
Contig1317	3	p3	(TCA)4	12	3760	3771	TCTTGGTCAGTTGGTCTCTA	55115	20	GCAATTGGCAAATACATTGG	54111	20	20	3608	3791
Contig1318	1	p3	(GAA)4	12	3096	3107	TCTACCGAGCTCCTATCAAT	54837	20	CCTGGCGCATTTTGAATATT	54981	20	20	2993	3186
Contig1319	2	p3	(TAA)4	12	4707	4718	TTGAAATGGTACTTAACAGTT	50883	21	TGCATTCAAGGCTAACAGAT	55018	20	20	4661	4845
Contig1325	2	p3	(TCA)5	15	2434	2448	CAGAGATCAGCTTTTCACCT	55069	20	AATGCAGAGAAGGGGTTAAC	55321	20	20	2391	2600
Contig1338	1	p3	(CCA)4	12	3291	3302	GAAGATCAAAATCAGCAGCC	55030	20	GAACCTCTTTGTCTTCGTCT	55054	20	20	3266	3371
Contig1339	2	p3	(ATT)8	24	723	746	CCTAAGTAACATCCGATGCA	54957	20	TGCAACAATTTTTAGTAGGGC	55010	21	21	653	771
Contig1339	4	p3	(TAT)4	12	5230	5241	TGTAAGTCGCACATGTATCT	54224	20	GTGACTAGAAGCTCACCAAA	55024	20	20	5131	5362
Contig1345	2	p3	(TAT)6	18	4091	4108	GTCCTAACCTCTTAGTACGTG	54934	21	AAGCGAAATCTAATGTGGTT	53178	20	20	3960	4203
Contig1347	3	p3	(ATA)4	12	2898	2909	TGGTTATTGCAAGTTAAGAACT	53929	22	CAAACTTACCATTCAACCTTCA	54843	22	22	2867	3023
Contig1347	4	p3	(AAT)4	12	3336	3347	TCCCCAAAATCTTCAATTAGA	52372	21	TATGCCGAATCAGCTATGAG	54827	20	20	3219	3398
Contig1347	5	p3	(ACG)4	12	5851	5862	ACCACTAAAACGTCTACACC	55048	20	AGAGAGGATGACGGTGATAA	55063	20	20	5694	5908
Contig1348	3	p3	(AAG)4	12	3245	3256	ATGGAAGGAGGAGAGAGAAA	54824	20	AATCAGTGGGAGAGAGAGAA	54860	20	20	3197	3349
Contig1352	2	p3	(AAT)8	24	3827	3850	ATGGGAAGGGTATGAGATGA	54950	20	AAGACGAACTTCACGTAACA	55014	20	20	3698	3886
Contig1352	3	p3	(ATA)20	60	5622	5681	TCAAAGGCACAAGACATAGG	55355	20	GATCACCCTCTCTTTCAAGG	55149	20	20	5469	5717
Contig1355	2	p3	(GCA)4	12	935	946	ACATCAAACAGGTAGGTTCC	54957	20	ATGGATTTAGGAGAATCGGC	54978	20	20	865	1066
Contig1360	1	p3	(TCA)4	12	3446	3457	GAGAGATTGTGTCCCAAACT	54978	20	AGAAGAGGAAGTTGCTTGAG	54998	20	20	3287	3511
Contig1363	2	p3	(ATA)4	12	3016	3027	TGGGCATTCAGGCATTAAAT	55631	20	GCCACATTACTGCTTGAATC	55043	20	20	2992	3141
Contig1364	1	p3	(CTT)4	12	6104	6115	CCCTTCCTTTGAATCAGGAA	54912	20	CAGCAGAAAAAGGAGAGAGA	54708	20	20	5974	6156
Contig1367	2	p3	(AAT)4	12	5330	5341	TTGTAGTTTAGGCCCTGTTC	54971	20	AAACTGTAAGGCGTCATGAT	55062	20	20	5297	5502
Contig1371	5	p3	(AAT)4	12	5459	5470	TAGGCTATTTCTCCCTCACT	54609	20	AATTAGAAGCTGACACGTGT	55024	20	20	5435	5642
Contig1372	1	p3	(CCT)4	12	1833	1844	GTTTTCGAGGAGTTTGCAAA	55037	20	ACTTGAACAATCCAGCTAGG	55049	20	20	1794	1980
Contig1378	3	p3	(TAT)4	12	1867	1878	AAAGCTTACTCACTCAACCC	55281	20	AGAAAGAATGGAGATCGTGG	54860	20	20	1748	1975
Contig1378	6	p3	(TGT)4	12	2633	2644	TGAGTTCTGATAATTTGAATGCA	54617	23	ACGTTTCCTCAATGTCTCAA	54923	20	20	2508	2703
Contig1386	3	p3	(AAT)4	12	4306	4317	TCATAGTGCATGTCATTCGT	54877	20	TGTTTTGTGGGTGAAGAAGA	55012	20	20	4218	4401
Contig1388	1	p3	(TTC)4	12	2847	2858	CATAGACTCCACACCAACAA	54994	20	TCAAAGCCGAGTAATGGAAA	54974	20	20	2667	2879
Contig1393	2	p3	(TAA)5	15	3370	3384	TCACAAGACTTGCTGCTATT	54981	20	GGAACAAAGGAAGAAAGGGA	55148	20	20	3322	3571
Contig1393	3	p3	(TAC)4	12	5733	5744	GTCAACATCGTGAAAGTGAC	54984	20	TGGAGTGGAAATCGTCAAAT	54961	20	20	5672	5813
Contig1397	2	p3	(AAT)5	15	2010	2024	GCCGGTTAAACTAATGCATC	55135	20	TGCTATTTGGTGGGATCTTC	55100	20	20	1916	2087
Contig1401	1	p3	(CAG)7	21	1673	1693	TAAGCGAAAAAGTCTTCCCA	54903	20	AATTGTTGCTGGTCCAATTG	55018	20	20	1565	1731
Contig1401	2	p3	(CTG)4	12	4835	4846	CTCCATCTTCCCATTCAACA	55018	20	ACCCTACTTTCTCTCTCCTC	54974	20	20	4797	5001
Contig1407	3	p3	(GAA)4	12	5488	5499	CCATTCTGTGAGTTCATGGA	55052	20	TTTCACTACCACCATCATGG	55032	20	20	5331	5563
Contig1412	1	p3	(AAG)13	39	4250	4288	CGGCCAACAAGATAACTAGA	54887	20	CGCTGATGTAAATGTTTGCT	54977	20	20	4192	4399
Contig1416	1	p3	(GAT)6	18	3822	3839	AACGACATTTACCAACAACG	54866	20	TGAAAGAGAGAGAAAAGGCC	54978	20	20	3704	3940
Contig1419	3	p3	(AGA)4	12	5047	5058	AGCACAAAACAAAGTCTTGG	54911	20	GTATTGGCGCAAAATTCTGA	54958	20	20	5007	5174
Contig1421	3	p3	(ATA)4	12	3663	3674	TCTCACGGGGTGTTATCTAT	55043	20	AGTGCACATTATCTGACGTT	55095	20	20	3485	3713
Contig1424	1	p3	(TGA)4	12	246	257	GCCTCTTGCCTCATCTTAAA	55423	20	CCAGCTTTCTGACGATTAGA	54907	20	20	196	433
Contig1424	2	p3	(GAT)5	15	2388	2402	GAGATCCAAGGTCACAACTT	54978	20	ACGAACAAGCAAAGTAGTCT	54954	20	20	2224	2422
Contig1425	1	p3	(AAG)4	12	1561	1572	CAATGGAGGACTTCAATGGA	55018	20	GGATATTGGGTGGCAACTTA	55080	20	20	1378	1602
Contig1430	3	p3	(AAT)4	12	2743	2754	CCTGCATTAGCTCCAATTTG	55001	20	ATTGGTGTTGATGACAGTGA	54879	20	20	2709	2856
Contig1434	1	p3	(CAT)5	15	686	700	GGGTTCCCAGTTAGACCTAT	55604	20	AAACCCTAAACTGACCCAAA	54642	20	20	572	814
Contig1435	1	p3	(TTC)6	18	3737	3754	GAGATCGTCATTTCTTCGGA	55021	20	CCTTCTTCCCCTCTTTTCTC	55045	20	20	3608	3793
Contig1438	2	p3	(GTG)4	12	1377	1388	GGTTGGGTGGTTGGTAATAT	54974	20	TCCAACACCTACAATCATGG	55032	20	20	1328	1471
Contig1439	1	p3	(ATT)5	15	3782	3796	AATGGACATGGATGAGCATT	55043	20	ACATTTGGCATGGTTCCTAA	55191	20	20	3711	3852
Contig1448	3	p3	(AGA)4	12	5468	5479	AGAAGACCTAAGCTCTAGCA	54978	20	AATTTTGGGGACTCAGATCC	54981	20	20	5380	5599
Contig1454	1	p3	(TGA)4	12	1852	1863	ACCACCAAGTTTTGTGATCT	55067	20	GTTCCATCCAGGTTTCTGAT	55015	20	20	1797	2045
Contig1454	2	p3	(ATT)4	12	2246	2257	TATCCGAGTTCCTTAGTGGT	54971	20	AGATGCAAAAAGGTGTGATC	54165	20	20	2047	2277
Contig1456	1	p3	(ATT)20	60	1797	1856	GAAGAAGCACTTGCCAAATT	55048	20	CCTTGTGACTGTCTAAGCAT	55082	20	20	1712	1917
Contig1458	1	p3	(TAT)6	18	2371	2388	TGACAAAGTATGCCTACGAA	54425	20	TGCGGTCCATTTTAATCTCA	55045	20	20	2292	2502
Contig1458	4	p3	(GGA)4	12	5303	5314	CGTTAGGAGGGAAGTTATCG	55100	20	CACCCTCACCACAACAAA	54950	18	18	5114	5342
Contig1460	2	p3	(ACC)4	12	4501	4512	CGACAACCAAAATTCCCAAA	54974	20	GTTTTGGATTCTTGCAACCA	54961	20	20	4409	4542
Contig1461	2	p3	(TAA)4	12	938	949	CATTGGTAGTCTGGTAGAGC	54974	20	TATAAATGTGGTCCCATGCC	55152	20	20	832	1069
Contig1463	1	p3	(AGA)4	12	480	491	CACAGCTCATCTTCTGAAGA	54813	20	CATTTGTTCTGCAGTGTGTT	55014	20	20	411	555
Contig1463	2	p3	(GAA)4	12	1900	1911	GCTGTCTTCTACGAAGCTTA	54951	20	GCTGCCTCATTACAAACATC	55043	20	20	1803	2035
Contig1474	1	p3	(AGC)4	12	2166	2177	CACTATGGTCAGTCTAGTGC	55007	20	TCTACTAGTGGCCTCGTTTA	55018	20	20	2070	2220
Contig1475	2	p3	(TGA)4	12	2243	2254	ATCACATGTGGATCGGTTAG	54944	20	TACCACATACATGCATACCC	54597	20	20	2151	2377
Contig1477	1	p3	(TGA)6	18	3547	3564	AAAGGGATGGTGAACTCATC	55015	20	AACACAAGTCCATGTAGGTC	54991	20	20	3498	3676
Contig1477	2	p3	(GAA)4	12	5824	5835	GTCAATGGGTGTAAACTCCT	54957	20	GCAACAACAATTGGAAAGGA	54961	20	20	5717	5873
Contig1482	2	p3	(TGA)4	12	5932	5943	CCCTCACTACATGGATGAAG	54930	20	GCTATGCTTGTGCTTAGTTG	55076	20	20	5911	6029
Contig1483	1	p3	(AAG)4	12	5991	6002	ATTCACCATCACATGTTCCA	54916	20	TGCCATGGATGAGTAAATGT	54689	20	20	5930	6033
Contig1491	4	p3	(ATG)5	15	1322	1336	TGTTCTAGAAGGAGGTCGAT	54991	20	ACACTACTCCTCCTACCATC	55060	20	20	1203	1357
Contig1493	1	p3	(GAA)4	12	1166	1177	ACTCCAGAAGAAGACTCCAT	55158	20	CCACTGTTTCTGCAATTGAG	55182	20	20	1114	1299
Contig1502	2	p3	(ATT)4	12	2000	2011	CTCTGTCAACCTTGTAGCTT	55011	20	ACTTCTACCTCAGCAAACAG	55011	20	20	1899	2116
Contig1507	2	p3	(CAA)4	12	2785	2796	TCACAATCACAACCTCAACA	55116	20	AATCAGAGGAGTTTGACGAG	54824	20	20	2760	2940
Contig1507	3	p3	(ACA)8	24	3045	3068	CTTCCTCCTACTCCTACTCC	55162	20	AAAAACGAGGATGAATTCGC	54987	20	20	3009	3214
Contig1508	1	p3	(TTA)4	12	4664	4675	GGAGGAAATTGGAGGACATT	54981	20	AACAACTTTGCAAATAGCCC	55028	20	20	4604	4735
Contig1510	4	p3	(AAG)4	12	3868	3879	CTCCTCGTGAAGAATAAGGG	54974	20	TCACTAGGCCTGGAAAATTC	55029	20	20	3833	3975
Contig1511	3	p3	(ATT)4	12	4532	4543	TTCCTTCATGTGCTTGTGTA	54893	20	TGTGAGCTGGACTTATTTTT	52681	20	20	4441	4683
Contig1514	1	p3	(AAT)4	12	1908	1919	TTTCGTAGGTCCTTTGTGTC	55338	20	CGGAGGGAGTAGCAAATTAT	54615	20	20	1875	2106
Contig1517	1	p3	(GTA)4	12	972	983	ACAGCAAACCAAAACAACAA	55011	20	AGACATCAATGTGGGGTAAC	55029	20	20	840	1079
Contig1517	2	p3	(AAC)5	15	4208	4222	AACTCACTCACATATCGGTG	54907	20	CTAACTGTTACTGCTCAGGG	55194	20	20	4158	4353
Contig1518	2	p3	(TAA)4	12	1145	1156	AGTTACCTACTCCCTCTGTC	54988	20	TTATGTCCCCACCTTTATGC	55080	20	20	1012	1206
Contig1520	3	p3	(TCA)4	12	4569	4580	CCATTTTCCAGCATTGACTC	54931	20	ATGAGGGAAAGTGAACTTGG	55240	20	20	4415	4619
Contig1521	2	p3	(CAG)4	12	3120	3131	TCTCCGGGTTCCAGTAATAT	55009	20	ATTTGTGTAGTCTCCTGCTG	55082	20	20	3023	3185
Contig1523	3	p3	(CAC)4	12	2848	2859	AAAGATGAGTAGCAAGGGTG	55049	20	GTTTGTGTGGTGGAATTACG	55217	20	20	2796	2908
Contig1525	1	p3	(TAA)4	12	1849	1860	TGTGACAAAATTCCTGCAAA	54193	20	CAGCAGAGAAAAGCACAAAA	55014	20	20	1768	1996
Contig1531	1	p3	(TCT)5	15	267	281	GACTAAGCCTGCTAAGACTC	55004	20	CTCTGCTGAATCTCTTCCTC	54981	20	20	211	338
Contig1533	2	p3	(ATT)13	39	4421	4459	GATTCCACTTGTGTCTAGCT	54789	20	TCTGTCTTTTGTAACCTGTACT	54711	22	22	4288	4490
Contig1547	1	p3	(TAT)4	12	1244	1255	CGCTTAGAGAGAAAGACGAA	54984	20	GAATTTGAGACGACAACAACA	55038	21	21	1143	1294
Contig1548	2	p3	(TAT)5	15	4306	4320	GTGGATGCATAATATACGTGA	53329	21	GTTGATTATGCTGCTTTCCT	53943	20	20	4264	4513
Contig1553	1	p3	(ATC)4	12	5249	5260	TTTGGTTCAGGATTCTCAGG	54947	20	GCTCTTCTTCTAGTGATGGG	54961	20	20	5213	5399
Contig1556	3	p3	(TAA)5	15	4041	4055	ATCCTTCGCAATCTTGAATT	53230	20	TGCAAATCCAACAGTCCTTA	54858	20	20	3908	4099
Contig1557	1	p3	(ATA)4	12	2334	2345	TGCAGCACTATGTCTTGTAA	54704	20	AAGGAATTGTTGTTGGAGGT	55033	20	20	2260	2499
Contig1558	2	p3	(CAT)6	18	4736	4753	GCGAAGAAACCCATAAACTG	54987	20	GATGTTAGCGGTAGTGAAGT	54917	20	20	4568	4774
Contig1561	1	p3	(CTT)4	12	395	406	CATCAGACTCACTAGCTTCC	54994	20	GGCCTAGAATGGGATATTGG	55015	20	20	229	430
Contig1561	7	p3	(AAT)5	15	4853	4867	TACAAAGCTGTCATCGTAGG	54921	20	ACTCCATATTAGAGATGCTGT	53538	21	21	4747	4982
Contig1564	2	p3	(AGA)4	12	5067	5078	GTCCAGTGGGCTAAAATTTG	54841	20	TGATTTTGGAGCGACTTAGT	54700	20	20	5044	5183
Contig1565	1	p3	(AAT)13	39	1907	1945	TAAATACTTGGGCCCTGTTC	55008	20	AATGAAGTTGGATGGGAGTC	55015	20	20	1807	1978
Contig1566	1	p3	(TAT)4	12	3568	3579	TGATAGTTCATGCTGCCTTT	55018	20	CTCCCATGCTAGTACAATCC	55011	20	20	3440	3652
Contig1567	1	p3	(AGA)4	12	3487	3498	AAACGCCGATTAAAAGCAAA	55087	20	GCTCTAACCCTAGCTCTTTC	54971	20	20	3354	3570
Contig1567	2	p3	(CCA)4	12	4380	4391	ATTACCTCGAAACCACCTTC	55072	20	ACAACATGTGTCCGAGTTTA	54937	20	20	4319	4510
Contig1572	1	p3	(GAA)7	21	1356	1376	ATCTTCTCTACCCCCTCTTC	55012	20	AGTAGTTGAAGCAGGAACAG	55011	20	20	1312	1453
Contig1579	2	p3	(TCT)4	12	3708	3719	TGGTGGTTGGAAGGAATAAG	54926	20	GACTTGTCAGATGTTTGGTG	54541	20	20	3505	3741
Contig1579	3	p3	(AGC)4	12	4532	4543	AGTTGCAAGAAACAAAGACG	55056	20	ATCCACATGTTTCACCATCA	54916	20	20	4392	4639
Contig1579	4	p3	(GAA)4	12	4703	4714	TGATGGTGAAACATGTGGAT	54916	20	GTTGGAACAGATTTGGTTGG	55061	20	20	4620	4803
Contig1580	3	p3	(AGC)4	12	3399	3410	AATTACACCTTTCACGACGA	55051	20	TGAATTTGTTGAAAGGGTGC	54961	20	20	3222	3441
Contig1583	1	p3	(TTA)4	12	3008	3019	AGTCCAAAACAGTCCAAACT	54995	20	AAAGAGCGTCTTTCTTGCTA	55024	20	20	2936	3072
Contig1586	3	p3	(AAT)4	12	4590	4601	AGAGGCATTTAGAGAGGCTA	55016	20	GATACTCCTGTGTCTTTGCA	55095	20	20	4449	4659
Contig1590	2	p3	(CAA)5	15	2544	2558	ACCAAGGGATATGACAACAG	54722	20	CTCTCGAGATGATTCTTGGT	54298	20	20	2523	2623
Contig1590	3	p3	(AAT)4	12	3084	3095	CTTTGCCTACTGATTTCCCT	55015	20	TGTGTTACTCATGCTTCATCT	54952	21	21	3031	3207
Contig1596	3	p3	(GAA)5	15	1895	1909	GGATAAGGGTGGCTGATATG	55049	20	AATGAAGATGAGTTGGGGTC	55015	20	20	1795	1931
Contig1598	2	p3	(TCC)4	12	2961	2972	TGTACATACCGATCGTAACG	54876	20	AGGTTTGCCCCTTTTCTTTA	55012	20	20	2809	3051
Contig1601	2	p3	(AGG)5	15	1607	1621	TGCAAATTGGGTTTCCTACT	55118	20	TTACCATTCAAAGCTCCTCC	55029	20	20	1408	1656
Contig1603	1	p3	(TAT)4	12	1670	1681	TGATCATTCATGCATGTCAA	53239	20	TCATGTAGAGCAATCCAAGT	54047	20	20	1495	1720
Contig1605	1	p3	(AAG)7	21	1352	1372	ATTGAATGCAAGCCCTTAGA	54984	20	GATTTCTCTTCCACACCACT	54978	20	20	1222	1427
Contig1606	2	p3	(GAA)4	12	3517	3528	AGCGATCAATTCATCTCTCC	55031	20	TACCATAGGGAGGTTTAGCA	54904	20	20	3434	3615
Contig1615	1	p3	(TTG)9	27	2476	2502	GTGCTCATTTGAAGGGTTTT	54655	20	GATCCAGGAACCAATTGACT	55015	20	20	2452	2643
Contig1615	2	p3	(CAA)4	12	4686	4697	ATTGATGCAAGCAGAGATCA	55110	20	GTTTTACTGGAGCAGTACCA	55004	20	20	4642	4891
Contig1615	3	p3	(ACC)4	12	5616	5627	ACCACATTCTCTCTCCTCTT	55158	20	GTGATGATGGTTATGACGGA	54957	20	20	5539	5702
Contig1617	1	p3	(AAC)9	27	1779	1805	ACTTGGGTGTGAACAAGATT	55067	20	ACAATGCTCCTGAAATCACT	54933	20	20	1683	1875
Contig1618	4	p3	(TAT)24	72	2942	3013	ATATTTGTTGTTGGGGGTGT	55085	20	TCTCCCTCCTAACATAAGCA	54926	20	20	2905	3152
Contig1622	1	p3	(AAT)7	21	60	80	CTGATCAGCACCAATCGAG	55815	19	GTGAACAGTTTTGACGGTTT	54968	20	20	13	232
Contig1622	2	p3	(ATA)4	12	621	632	GCAAAAGGTGTGATCAAACA	54994	20	TCATGCTAGGATATTGGCAC	54981	20	20	588	701
Contig1623	2	p3	(TTA)11	33	3329	3361	GCAGTGTTAACAAACTACATGA	54979	22	CAGACTCCATCCACGTTTTA	55108	20	20	3224	3471
Contig1623	3	p3	(TCT)5	15	4944	4958	CCTCTTTCTCGCCATTTTTC	54974	20	TTCATACCGTCGCGAATTAA	55315	20	20	4794	5036
Contig1624	1	p3	(GTG)4	12	736	747	CCTAGCCACCACCTAATTTT	54995	20	ACCACTTTACCCCTTACTCT	55044	20	20	613	794
Contig1624	4	p3	(AGA)4	12	5635	5646	CTATGTATGGGAGGGATCCA	55141	20	CAGCTAAGATAGTACCGACG	54948	20	20	5472	5720
Contig1625	5	p3	(AAT)6	18	5444	5461	TATTGATCCAACCTGACCTG	54428	20	CACAAGAAAATGACACGTGT	54773	20	20	5406	5510
Contig1629	2	p3	(TAA)4	12	4206	4217	ACCTTTCATTTGGTCGATCT	54650	20	TTTTGGGGTGTTTGTAGCTA	54765	20	20	4093	4283
Contig1632	3	p3	(TGG)4	12	5635	5646	ATGATGGTGTATGTGCAAGT	55018	20	CACCTTCTTCACCACCATAA	54961	20	20	5578	5680
Contig1634	1	p3	(GAT)4	12	3002	3013	AATGATGAAGATTCTCCCGG	54896	20	CAAATTGACCGCGTTCAATA	55004	20	20	2893	3076
Contig1637	4	p3	(ATG)6	18	4776	4793	AGGAGATGAATCGTCTGGTA	55063	20	TTCTCTGCCTCCATCTTTTC	55049	20	20	4743	4992
Contig1639	2	p3	(CAT)4	12	4524	4535	TCACCCTCTTTAGCTGAAAC	54991	20	GAAGGCAGTGATGAAGAAGA	55082	20	20	4474	4586
Contig1640	1	p3	(TTC)4	12	439	450	TATGGTCGGCATTCCTAATG	54994	20	ACAACACAACAAGATGCAAA	54521	20	20	402	644
Contig1641	6	p3	(AAC)4	12	3431	3442	TATTTTGGGAAGTAGGGCAC	55008	20	GGAATTCTCATAGCAGCGTA	55057	20	20	3353	3533
Contig1644	1	p3	(GGA)4	12	62	73	AATGAAGCTTTGGACCGTAA	55265	20	TTGTGGCTTTAAAGTCCGTA	54917	20	20	36	217
Contig1645	2	p3	(TCA)8	24	3945	3968	ATGTGGGGGAATAGCAAAAT	54915	20	ATTGATGGAGAAGGAGGAGA	54897	20	20	3875	4105
Contig1645	3	p3	(TCA)4	12	4063	4074	CCTCAATTTCTGTTTCAGCC	54861	20	GACAAGCTTCGATTGAACAG	55039	20	20	4042	4265
Contig1648	1	p3	(GAT)5	15	1919	1933	CAGTTCACACATTGTTGCTT	55014	20	AATGTTAGGCTGTAGGTTGG	55029	20	20	1866	2009
Contig1649	3	p3	(AAT)4	12	5280	5291	CAAAAGTGCGAAACGTGATA	54968	20	GGGTCGTACCAGTGATTATG	55356	20	20	5145	5324
Contig1654	3	p3	(CTT)4	12	4935	4946	CGTTTTGTATGTAACCCCCT	55346	20	ATGCCCAAAGAATGAGGAAT	54936	20	20	4847	5074
Contig1659	3	p3	(CAG)4	12	3647	3658	AACACAGCCTTATGTTTTGC	55061	20	AAAAGATTAGGTGAGCCCTG	55015	20	20	3592	3823
Contig1660	2	p3	(ATA)4	12	3594	3605	CCGTATCACTACTAAGCTTGT	54892	21	GGCACATAGGATCTGTATGT	54308	20	20	3490	3738
Contig1666	1	p3	(AAG)7	21	5078	5098	AGTCTACCACAGTCAAACAC	54954	20	AGAATGAGCTGATCTTGGTG	55139	20	20	4891	5140
Contig1667	4	p3	(GAC)4	12	856	867	TTTCACACCTTCCAGTTGAA	55012	20	ATCTGAGGGTTTATCGGAAC	54544	20	20	830	972
Contig1667	6	p3	(CTG)4	12	4302	4313	CAAAAGCCAGAGGAAGAGAT	55035	20	CTGATGCTCCAAGCTATCAT	54988	20	20	4271	4461
Contig1669	2	p3	(CAT)5	15	4796	4810	AACACAACATCAGATGGGAA	54844	20	TTGAAGTTGGGAAAGAGCTT	55067	20	20	4707	4896
Contig1674	1	p3	(ATG)4	12	380	391	GATTTTCCGATGATGATGGC	54895	20	GCATCAGCATCAATAGCAAA	54715	20	20	249	412
Contig1675	2	p3	(TTG)4	12	1448	1459	GGAATTTGCTGCTGGTTTTA	54739	20	AGGGATCGCATATTACCAAC	54991	20	20	1352	1542
Contig1679	2	p3	(TAA)5	15	4888	4902	TGAAGATCATCACCATGCAA	55022	20	AGCCTCTTTTTCTTTAGCCA	54840	20	20	4788	5037
Contig1680	2	p3	(ACC)4	12	4763	4774	TTCAGACTCCCATAGTGAGT	54874	20	TTGTAGATGACTTGCTGCTT	54981	20	20	4670	4892
Contig1690	4	p3	(ATA)4	12	3702	3713	TGCAGAAAAATCAACCAACC	54961	20	AGAGAGAAAAGGGTAAGGGA	54729	20	20	3538	3751
Contig1692	3	p3	(GAA)4	12	5382	5393	ATGAGTGAAATTCGTGGGTT	55253	20	TGAATTCGTGTCCGAGATTT	55108	20	20	5227	5440
Contig1693	2	p3	(TTC)5	15	5161	5175	TTCCTTTCTTGCTCTCTTCC	54978	20	TTCAAGACTCCTATCATGCG	54977	20	20	4970	5197
Contig1700	1	p3	(TAT)4	12	109	120	CGATCTGATCTTTTCGTCGT	55727	20	GATGAGATAGCTACGTCCAC	54902	20	20	9	250
Contig1703	2	p3	(TAA)4	12	2877	2888	AGGGTGCTTAGTTAGAGGAA	55151	20	ACCATGCACAACATATCTCA	54725	20	20	2718	2933
Contig1708	1	p3	(GAA)4	12	1744	1755	TAAAGGGGAGGGAGAAGAAA	55013	20	TAGCCCCCTTCTTTTCTACT	55117	20	20	1596	1790
Contig1709	1	p3	(TAT)4	12	2075	2086	TTGTAGGAAGCATGATGAGG	54828	20	AAGAACCTGTAAACCATCCA	54138	20	20	1953	2185
Contig1712	1	p3	(GTA)4	12	3607	3618	TCACACCAAACCCAAACTAA	54991	20	TATAGGGACTTGTGCCTCTT	55224	20	20	3543	3654
Contig1713	1	p3	(GGA)4	12	2354	2365	GTACCTGGTTGCTTTGTAGA	55004	20	GCAACATGAACCAAAAGTGA	54994	20	20	2257	2410
Contig1721	1	p3	(TCA)4	12	2859	2870	TTGAGGCCCAAAGTTAGTTT	55046	20	TGATACTGTCCGGTCTAGTT	55005	20	20	2789	2998
Contig1727	2	p3	(ATT)4	12	1614	1625	TAAAACTGGACACATGTCGT	54937	20	GTGCCTGACTGATGATGAAT	55513	20	20	1473	1681
Contig1734	3	p3	(TTA)7	21	5475	5495	GTCAAATGCGTCAATGCTAA	54991	20	TGAATACACAACTTGGAGTGT	55079	21	21	5312	5530
Contig1738	2	p3	(TAA)5	15	875	889	TGACCTTCTGATACAGCCTA	54960	20	TGCAATGCATCCGTATATCA	54998	20	20	837	1071
Contig1742	1	p3	(TAG)6	18	183	200	CCTAGCTATTATGCAAGGCA	54981	20	TGAGCTCGTTTGCTTATGAT	55165	20	20	99	329
Contig1742	2	p3	(CCA)5	15	349	363	ATCATAAGCAAACGAGCTCA	55165	20	GTCGTAGTCTGAATGGACTC	55050	20	20	310	457
Contig1742	3	p3	(ACA)5	15	457	471	ACCGAAACCTCTAGAAAGTG	54732	20	TCGTTGTTGTTGAAGGATGA	55230	20	20	401	576
Contig1744	1	p3	(CTT)4	12	150	161	TTAACTCTAATGCCTTGCGT	55075	20	TGCTTGACTTCTTTCCTTGT	55100	20	20	82	301
Contig1744	3	p3	(ATA)5	15	5548	5562	AACTTCGGAAACTACCAGTC	55034	20	AAGAGTATGGTCAGACTGGA	54874	20	20	5485	5609
Contig1745	1	p3	(AAT)4	12	216	227	ACCGTGAAAAAGTGAACATT	53934	20	CTTTAGAAACACGCCGAAAG	55343	20	20	58	298
Contig1748	1	p3	(AAT)4	12	2058	2069	CCTATTTATTCCGGGCGTAA	55018	20	AAAAGAAAACACCAGGCTTG	54877	20	20	1982	2210
Contig1748	2	p3	(AAT)4	12	2224	2235	AAGCCTGGTGTTTTCTTTTG	54877	20	TCAAGGGCAAAAGTCTCATT	55138	20	20	2192	2339
Contig1749	2	p3	(TCT)4	12	5283	5294	ACTTCCTCATCTCTCTCTCC	55067	20	CTTTCTCTCTCCTTGGCAAT	55035	20	20	5245	5368
Contig1750	1	p3	(AAT)6	18	405	422	CGGTCAAGGGTTACTTTGTA	55018	20	ACACGTTCATAATACATGTTCA	53877	22	22	317	542
Contig1751	2	p3	(ATA)4	12	2457	2468	ATGTCAGGTTAGTTGCTACC	54768	20	GGCTCCCTTTTATTCGTGAT	55503	20	20	2310	2495
Contig1753	1	p3	(AGC)4	12	4176	4187	TAGGAGGAACTTACCGGATT	54936	20	CTGGCTGTCCATCTTTTACT	55049	20	20	4101	4263
Contig1754	5	p3	(CAG)7	21	2044	2064	CACCAGTCTGTCCAACAATA	54994	20	TCTCTGACAGTTGTTGAAGG	54944	20	20	1927	2166
Contig1755	4	p3	(CCA)4	12	3834	3845	AATTGCAAAAACCCCCAAAA	54981	20	TATGGCGTCGACTAAAGAAG	55034	20	20	3793	3942
Contig1755	5	p3	(GCT)4	12	3900	3911	AATTGCAAAAACCCCCAAAA	54981	20	TATGGCGTCGACTAAAGAAG	55034	20	20	3793	3942
Contig1756	2	p3	(TTC)4	12	4459	4470	AACGTCATCATCCGAGTTAG	55021	20	ACCATCCTTTTGTGTCAAGT	55067	20	20	4338	4523
Contig1760	3	p3	(AAT)4	12	4403	4414	CCCATTTTCACCCAATTGTC	55098	20	TGGCCAAATTATACCACACA	54909	20	20	4361	4580
Contig1762	1	p3	(ACA)4	12	1057	1068	AGCCTCAAACCTTGATCAAA	55138	20	TTGTTGTTGTCCTAGAGAGT	53537	20	20	978	1201
Contig1762	2	p3	(GAA)4	12	3741	3752	GGTAGAAGACTTTGGGGAAT	54314	20	TCAAAACCATCAGTGCTTGA	55479	20	20	3638	3887
Contig1763	4	p3	(GAA)4	12	5238	5249	GAGCTTTGTCATCCATCAGA	55153	20	GTAGGTGGTGGAAGGTTTAG	55072	20	20	5208	5445
Contig1767	1	p3	(ATA)15	45	4004	4048	TGATCCATCCAAATTCCGAA	54704	20	GACTATTGAGTTTGACCGGT	55105	20	20	3942	4136
Contig1772	2	p3	(CCA)4	12	5393	5404	TTCAATCGGAGCTCAAAGAA	54994	20	GAGTCAGTGTTCTGCTAGTC	55254	20	20	5326	5442
Contig1778	2	p3	(GGT)4	12	488	499	GAAAGAAACCCCAGAAAACG	55103	20	ATTAACACCAGCTTTCTCCC	55321	20	20	309	552
Contig1779	1	p3	(AAG)4	12	2429	2440	TCCAGGATTAAATGCGTTCA	55045	20	GCATCTCCAATGGTAAGCTA	54910	20	20	2403	2612
Contig1783	1	p3	(AAT)4	12	1817	1828	GCTTCACACAGTTATTGCTC	55007	20	CACTGATACACGAAAAACTCC	54925	21	21	1636	1885
Contig1784	4	p3	(TCC)4	12	5690	5701	TGGAGCAGAGAGTTAGAACT	55204	20	AGGTTTTAGATCGTGGAAGA	53693	20	20	5565	5721
Contig1785	1	p3	(ATT)4	12	321	332	ATTGTAGACGACTAGACGTG	54414	20	CCAGTCTGCCACTACAAATA	54771	20	20	209	437
Contig1788	3	p3	(GTT)5	15	1712	1726	ACGACGGTATGTATTGCATT	55258	20	CCTGAACATCCATTGACAAT	53527	20	20	1669	1918
Contig1791	1	p3	(ATA)5	15	4591	4605	TGATTCAGACAGCAAGAACA	54913	20	AGATTCGCCACTGAATAGAC	54974	20	20	4467	4637
Contig1799	1	p3	(TTA)4	12	2710	2721	GGTGGATTACTACGGAACTC	54997	20	TTTATGCCTGATTTCCGGAT	54772	20	20	2647	2850
Contig1800	2	p3	(CCA)4	12	3189	3200	ATCCTCCGATAAAAACCACC	55110	20	CCTTCTTAGACCTCCAGCTA	55358	20	20	3126	3262
Contig1803	2	p3	(AGT)4	12	4949	4960	ACAATGCAAAGTCAAATGGG	55018	20	CGTATAATGCCCGGTCTATT	54817	20	20	4906	5045
Contig1809	1	p3	(CTC)4	12	454	465	GCTGTCAGAATGTCAAACTG	54928	20	GGGAGTGAAAGAAGAGGAAG	55079	20	20	271	506
Contig1816	2	p3	(TCC)4	12	1968	1979	CATGGCTAGGTTCACTTTCT	55049	20	AGCTGGATGTTGGGTAAAAA	55118	20	20	1933	2104
Contig1816	3	p3	(ATT)4	12	4603	4614	GCTAGGGGTGTGGAAAAATA	55008	20	AACCTCATATTAAGGTGCGG	55214	20	20	4445	4637
Contig1820	4	p3	(TGA)4	12	4456	4467	AATCAGCATTTCTTGGGGAA	55178	20	ATTGAACGTGTAATTTCCGC	55000	20	20	4337	4508
Contig1821	1	p3	(TTG)4	12	1578	1589	TGGAAGAAGAAGGAGCATTC	55049	20	ATCGAAGACTACCTCTGGAA	54991	20	20	1521	1620
Contig1821	2	p3	(ATA)4	12	4208	4219	TGCAAAAGATGTGATCAACA	53702	20	ATTTGCAGGATGGATGATGT	55043	20	20	4165	4272
Contig1823	2	p3	(GAA)4	12	5208	5219	TCGATCGAAAAGGAAGGATT	54477	20	CTGTTTCTCACTCTCCTTCC	55111	20	20	5154	5281
Contig1824	1	p3	(ATA)6	18	1192	1209	GCATGTGATGAGGAGAGAAA	55153	20	AATTCCTTCCCATGATTGCT	54936	20	20	1140	1360
Contig1825	2	p3	(GCT)8	24	4802	4825	ACTCGTGTTCTGTGTTTGTA	54901	20	TTGAATAAAGCCGAGCCTTA	54750	20	20	4720	4902
Contig1829	2	p3	(GAG)6	18	1741	1758	ATTAGGTTCACCCAGTGTTC	54957	20	GTCCTCGTTCTCTTTCTCTC	54968	20	20	1565	1778
Contig1831	1	p3	(AAT)11	33	477	509	GAGTAGACGTGATTAGCATCA	54991	21	TTGCTTCTCTGTTTTACGGA	54937	20	20	434	616
Contig1831	6	p3	(TAT)6	18	1355	1372	ATGACTTCTTCAGGGTTTTT	52540	20	TTGCTGAAATCTGCTCTGAT	55039	20	20	1222	1414
Contig1840	2	p3	(TAT)5	15	3060	3074	TGCTAATTACTCACACTCCG	54921	20	ACCGAAATTAATCTCTCTGCT	54735	21	21	2969	3097
Contig1851	2	p3	(ATT)5	15	2410	2424	CATTGTAGTGAAGAGTCCGT	54837	20	GACCCACTTCTCACTGTTAA	54630	20	20	2305	2448
Contig1856	3	p3	(TCC)4	12	3936	3947	GTCCTCTTCCTATGTTGCTT	54754	20	CAAAGCTGAAGTGTAGAGGT	55011	20	20	3916	4057
Contig1859	1	p3	(AAT)4	12	2450	2461	TGTCAACAGACCCAGAGATA	55187	20	TCCTTGTCGAATTTGTGAGA	54633	20	20	2338	2518
Contig1861	2	p3	(TAC)9	27	812	838	GGGTGCTCAATACTATGGAG	55011	20	ATAGCAAGGAATCTGCACAA	55018	20	20	675	902
Contig1862	2	p3	(TAA)7	21	4895	4915	GGGTGGATCCAGGATATCTA	54838	20	TCAGACTTTGTCATCATGGA	53979	20	20	4838	5067
Contig1867	2	p3	(TCA)4	12	1557	1568	TCCTCCAATGTATCTCCCTT	54876	20	CGTTCACTGTTGATGACAAG	54974	20	20	1505	1688
Contig1867	3	p3	(ATC)4	12	1757	1768	GAATGCTTGCCATCATCTTC	55100	20	GAGGAATGGCATGGAATCTA	54568	20	20	1733	1960
Contig1870	1	p3	(ATA)4	12	3351	3362	CCATCTGCTTGAAAATTGCA	55121	20	TCTAGGTTGAAATTCAGAGCA	54571	21	21	3203	3436
Contig1872	1	p3	(CCA)4	12	3937	3948	AGAAATGTTAATGGCCGACT	55029	20	CCTAAGCTCCTTCCCATAAC	54906	20	20	3762	3973
Contig1880	1	p3	(GGA)4	12	3608	3619	TCTTCTCATATGGCAGCATC	55001	20	GGCTACATGAACCAAAAGTG	54875	20	20	3498	3665
Contig1882	1	p3	(TTA)5	15	4679	4693	GTTGAATGGTGAAAGCTCTG	54895	20	AAAAAGATTGGAACCCAGGT	54998	20	20	4641	4886
Contig1885	3	p3	(GAT)4	12	3041	3052	CGCCGACCTAAAATTCATTC	55167	20	GAGTTGAGTCACCATAGTCC	54904	20	20	2877	3082
Contig1890	1	p3	(TGT)4	12	2808	2819	GGTTTCATGGAAAAATGGGG	55065	20	ATTGACAATGGAGCCATGAT	55043	20	20	2711	2960
Contig1895	3	p3	(ATT)4	12	4230	4241	TGTGAAGTGTGTGAAAGTGA	55079	20	GCAAACTCATATTGAGGTGC	55043	20	20	4053	4266
Contig1896	1	p3	(ACT)4	12	343	354	GAATAAAAGGCATCGGCAAA	54924	20	TAACAATTACGCTTCCCTGG	55448	20	20	251	494
Contig1896	2	p3	(TCT)4	12	2026	2037	CGAACTTCAACTTGCTTCTC	54971	20	AGGTTTGATTTGTGATCGGA	54961	20	20	1982	2127
Contig1899	3	p3	(GAT)4	12	2841	2852	TTCTCCCAACGAAGAAGAAG	55024	20	AGGAACAAAAACGCGATTTT	55004	20	20	2821	3067
Contig1900	2	p3	(ATT)4	12	672	683	GACAATGCCGTCTTTGAATT	54875	20	ATTCGGCCATTATCAACGAT	55285	20	20	569	773
Contig1909	3	p3	(CTC)4	12	1263	1274	GTGAGCTCACTTTCTCTCTC	55242	20	CGGAGTTTGAGATGATGGAA	55165	20	20	1166	1344
Contig1912	1	p3	(TCA)4	12	2449	2460	TCCATGCATTGTTGATTTCG	54948	20	GGGAAGACAATGAACCTGAT	55015	20	20	2353	2577
Contig1914	1	p3	(AAC)6	18	2248	2265	GTCTCACCAATTTCAGGTCT	54978	20	TTGTTAGTGGTGTTGTTGGA	55025	20	20	2173	2350
Contig1916	3	p3	(TTA)4	12	3336	3347	CATCACTGGATCGACTTGAT	54964	20	ACTACCTATCTGCAGGATGT	55016	20	20	3239	3399
Contig1917	4	p3	(AGT)4	12	3708	3719	CAGACACCCGAAAAACAAAA	54938	20	TTTGTTAAGCTTTGTGGGTC	54310	20	20	3650	3877
Contig1918	2	p3	(CTT)4	12	531	542	GGTAGTTTTGGCAAGCAATT	55028	20	CAGAAGAAGAGCTAGGTTGG	55182	20	20	351	595
Contig1918	3	p3	(TGC)6	18	1024	1041	CTTCATCATAAACTGGGGCT	55087	20	TTCTATTCCCCTTACCCCAA	55066	20	20	991	1116
Contig1921	1	p3	(TTC)4	12	2939	2950	CACTCATCCTTTGAAAGCAC	54895	20	TTACGTGGAAAAGAGGAAGG	55004	20	20	2897	3124
Contig1928	1	p3	(GCA)4	12	1481	1492	CCGTTCATATGCTAACCTGA	54957	20	TCCCTTTGATACTAATGGCG	54923	20	20	1336	1575
Contig1931	1	p3	(ATT)4	12	3337	3348	TGAGGGATAAGGAGACAGAA	54539	20	CTCCTCATTCCCTTCCAAAA	54912	20	20	3316	3454
Contig1931	2	p3	(TTC)4	12	5082	5093	CCCAGAAAATCAGGGCTTAA	55292	20	CGGCGTTTTTCAGATCATTT	55273	20	20	4934	5164
Contig1933	1	p3	(TCT)4	12	1323	1334	TTCTCCCTTGAAGCTTTCTC	54978	20	AGAAGAAGAAACCGAGAGTG	54753	20	20	1253	1477
Contig1938	1	p3	(TGG)4	12	1763	1774	TCTGGTGTTCCCAATATTGG	54998	20	GAAAAGAGACGAGTACTCCC	54948	20	20	1739	1948
Contig1938	3	p3	(CCA)5	15	4200	4214	ACTTCCCACTTGATGTTCTC	54978	20	TGTTATTGCACACACTCTGA	54927	20	20	4146	4361
Contig1941	2	p3	(ATA)4	12	3940	3951	TATGTGGTCCTCAAACACTG	54994	20	ATTGGCGATTGATAGGTTGT	55100	20	20	3856	4029
Contig1942	3	p3	(GCT)4	12	4474	4485	CAGAAGCATCACTAGGGTTT	55049	20	TTCCTCCAAAACCCTAATCG	55042	20	20	4379	4569
Contig1944	3	p3	(TAT)4	12	1124	1135	GAAATGCACTCATGAACCTG	54964	20	ATGGTGTCCAATGCACTATT	54984	20	20	1062	1283
Contig1950	2	p3	(TTA)4	12	3862	3873	AAGCCTTTTGGTTTACTTTT	51561	20	ACTGAGCATTACAATTCATTACC	55032	23	23	3778	3925
Contig1951	1	p3	(TTA)4	12	1067	1078	ATATGCTGATTGGCGAGATT	54967	20	CTCTTTTTCCAATGTGAGGC	54861	20	20	883	1128
Contig1951	2	p3	(GGA)4	12	1634	1645	TCCGTATATCTTAGGACCCC	54898	20	ATTTGGCTGGTGATGATGAT	55043	20	20	1469	1669
Contig1955	1	p3	(TTA)14	42	49	90	ACAAGGATCTTATTTAGGTACCT	54216	23	TGCTGACTGAGTTCCCTATA	54960	20	20	26	209
Contig1956	1	p3	(CAA)5	15	729	743	CGACTCGAGTCTAACAACAT	54984	20	TCTGCAGGATTTATGCTTGT	55018	20	20	668	770
Contig1959	2	p3	(TTA)18	54	5035	5088	TTCTTGTGTGCCAAAAAGAC	54924	20	GCATAAACCCAACTTTAGCC	54921	20	20	4910	5138
Contig1964	4	p3	(ATC)4	12	2574	2585	TCCACCCTTTTGGATTTGAA	55016	20	TAACACACCATCAAGCTCTC	55095	20	20	2544	2766
Contig1965	3	p3	(TCA)4	12	2268	2279	ACTTTCATCCCAATACAAGCT	55168	21	GAGGATAAATTGCTTGCGAG	54859	20	20	2157	2347
Contig1972	1	p3	(ATA)4	12	2388	2399	TCGGCTAGAACTACATTTGG	54887	20	ACTCTTAGGTTGGGTAGGTT	55044	20	20	2321	2523
Contig1974	1	p3	(TTG)5	15	5319	5333	GGCAAGCTCAAACTTCATAC	54974	20	AGGGTTTGTAAGTTGACCTG	55181	20	20	5130	5356
Contig1977	1	p3	(ATT)4	12	1273	1284	AGCGAGTACTTCTTGACAAA	54665	20	TGTGCGTGGACTATTTCAAT	55368	20	20	1214	1395
Contig1977	3	p3	(ATT)5	15	5048	5062	ACTGGAATTAAGTTATGGAGCT	54859	22	AAGACTTTGTGGTGTTGACT	55029	20	20	5021	5245
Contig1979	3	p3	(CAA)4	12	3594	3605	CCCACACACAATCCTTGATA	55032	20	GACTGTATGTGGACACGATT	55207	20	20	3437	3680
Contig1980	3	p3	(ATA)8	24	5235	5258	GTGACTCTCCCTTTCATTGT	54978	20	TGGACAATTTTATCCTCTGAAAG	54614	23	23	5202	5432
Contig1985	1	p3	(GAA)4	12	1110	1121	ATTTCACAACAGCATCCAGA	55243	20	CACCACACCACTTAATCAGA	54994	20	20	1029	1268
Contig1988	1	p3	(CTT)4	12	909	920	CCCTAATGATTCAAGGGCTT	55053	20	TGCTAATGGGTGTAAACTCC	55042	20	20	806	1027
Contig1988	2	p3	(CAT)7	21	3204	3224	TGACGTACTCAACTTGAAGG	55071	20	GGATGGTGAACTTGTCTCTT	54978	20	20	3168	3306
Contig1990	1	p3	(TTC)4	12	74	85	AACAACAACAGCTAGCATCT	55272	20	GGCATATTGGAAAATTCGCA	54994	20	20	50	255
Contig1991	2	p3	(ATA)4	12	846	857	TTGTGGCTTTAAAGTCCGTA	54917	20	TGCCGTAGAGCATGATTTAA	54856	20	20	817	986
Contig1991	4	p3	(CCA)4	12	5299	5310	CCCCCTAGACTTTTCCATTC	55097	20	CTAGGCCACCAAAATCTCAT	55087	20	20	5266	5367
Contig1998	2	p3	(ATA)4	12	1227	1238	ACCCATTTAAAGGCAAAAGG	54289	20	AGAGGTGAAGAGTGAGCTTA	55204	20	20	1146	1320
Contig2001	1	p3	(TTA)4	12	170	181	TTATTACAAGCGCTTGAAGC	54704	20	TCGAAAATCCCATAAAAACAA	51911	21	21	19	259
Contig2001	3	p3	(GAT)5	15	3045	3059	TTCCAAGAACAAGAGTCTCG	55057	20	CTTCTGAGGGTAGACTCTGA	55012	20	20	2996	3202
Contig2002	1	p3	(CTT)5	15	3990	4004	TTCAAAGGTGAACTCAGGAG	54910	20	AAAAATTCGTGTCTTGCGTT	55037	20	20	3930	4093
Contig2008	1	p3	(TTA)4	12	232	243	AACTCCTGAAAGCAGTTGAA	55100	20	AAGGGTTAGAGTTTGATGCC	55321	20	20	152	395
Contig2008	3	p3	(AAG)4	12	2719	2730	CTACGATGAACGAAGGAACT	54951	20	TGGTAAAAACTAAAAAGCGTACA	55049	23	23	2620	2827
Contig2010	1	p3	(GAA)9	27	282	308	ACACGCCTTTGATTCTAAGT	54991	20	TGTGTGTCACTTTTCCCTAG	54923	20	20	197	398
Contig2018	1	p3	(GCA)7	21	1177	1197	CTAATTAAATGCAGCTCCGC	55223	20	TTCTTCAACCCTTTTGTCCA	54978	20	20	1127	1249
Contig2022	1	p3	(TCC)4	12	177	188	CAACCAAACCAAGTACAACC	55004	20	TAAAGGTGATGACAATGCCA	54930	20	20	126	241
Contig2029	2	p3	(CCG)4	12	1016	1027	CAAGTTACAGTTCAATCGCC	55020	20	ATCATTGTGGTGCTTAGAGG	55120	20	20	831	1061
Contig2029	3	p3	(TGA)5	15	1203	1217	CGTGTTGTTTATCGTTTGGT	54866	20	AAGCCATGTAAATCTCAGCA	55018	20	20	1149	1356
Contig2034	2	p3	(GGC)4	12	1524	1535	GGAATCCTTTCTTCATGGGT	54981	20	AATATACCTGAATCACCGCC	54991	20	20	1397	1572
Contig2036	1	p3	(ATA)4	12	1969	1980	TAGAGGTGATCATGGACAGT	54946	20	CACTAGAGATTAATGGGCCC	54978	20	20	1857	2002
Contig2036	2	p3	(ATA)5	15	2039	2053	GGGCCCATTAATCTCTAGTG	54978	20	TCTCACATACGATTCTCCCT	55063	20	20	1983	2206
Contig2037	1	p3	(AAC)4	12	4131	4142	GGAGCGTGACTATGAGAAAT	54974	20	ACTCCAACTTACAGCTTCAG	55011	20	20	4002	4245
Contig2039	2	p3	(GAA)5	15	3513	3527	AACAGAAACCACTCTACCAC	54920	20	CGCCATTAACAATGCAGATT	55014	20	20	3350	3579
Contig2040	1	p3	(AAT)4	12	163	174	ACCAAACAATTTCCAATCGT	53965	20	AGGTATGTACGCGTACTAGA	54944	20	20	111	229
Contig2041	2	p3	(ATT)8	24	2821	2844	AACCTGCTAACGTGTGTATT	55004	20	AAACAAACAACCCTGCAAAA	54978	20	20	2722	2895
Contig2043	2	p3	(ATA)4	12	1325	1336	AGGGATCTTGTGTCTTTCAC	54978	20	TGCATCCCCTTCTATCTACA	54998	20	20	1274	1499
Contig2044	1	p3	(GGT)5	15	5016	5030	ATGAACAATATTGCTGGGCT	55351	20	TGCCCGAATTTTCAAAATGT	54637	20	20	4970	5098
Contig2048	1	p3	(AGT)4	12	3363	3374	GTAAAGGAGAGAGAAGACGG	54648	20	GATTCCTCATCTTCAGCCAA	55120	20	20	3335	3499
Contig2049	3	p3	(ATT)4	12	2435	2446	ACCCTAAGGAGAAGACAACT	55064	20	TTCTTCCAAATTGCATTCGA	53785	20	20	2353	2588
Contig2051	2	p3	(AAG)4	12	3179	3190	TATGGGAGAAACGTTCCTTC	54782	20	AGGAAATTGATCCCTCCAAC	54981	20	20	3158	3328
Contig2053	2	p3	(TTG)4	12	2610	2621	AAACCTCCATTGAAGGTCTC	54943	20	GCCACACTCAATATCTCGTA	54701	20	20	2434	2681
Contig2054	1	p3	(TGA)4	12	1508	1519	AGGCTATCCCTGAATCATGA	55357	20	TCCTCAAGTTCCAGACTACA	55115	20	20	1429	1616
Contig2059	1	p3	(AAT)4	12	4910	4921	TTCATTCACTGAATAAGGCT	52136	20	TGTGTAGTGGAGGAAGTAGT	54816	20	20	4777	5001
Contig2061	2	p3	(TAA)4	12	1970	1981	TCCTATCGCTTCAGCCTATA	54923	20	CTCTAGAATTATGGGTGTAGCA	54795	22	22	1913	2150
Contig2064	1	p3	(CAC)4	12	869	880	AGGAATGTGGGCATTATTGT	54950	20	GGAGGGTTCAAATGGATTCT	54981	20	20	746	969
Contig2071	1	p3	(CAG)5	15	3942	3956	AGAAGTTTCTGCTGAAGAGG	54998	20	GAGCATTCATGGAAGAAAGC	55030	20	20	3846	4012
Contig2080	1	p3	(TAA)4	12	3273	3284	GGGAGTTGGATGTACACTAC	54884	20	CACATTCGATCAACTGAACC	54725	20	20	3061	3306
Contig2081	1	p3	(TAT)4	12	54	65	TGGTGTGTTTGAATTTTATTTT	51295	22	AGGATAACGAGGGATGGTTA	55009	20	20	20	179
Contig2081	3	p3	(ACC)5	15	1461	1475	CGTTTCACTCTCATACCCAA	55108	20	GTTCAACCAATTTTGACCGT	55004	20	20	1438	1630
Contig2081	4	p3	(TTC)4	12	3597	3608	CAAAGCATCCTCTCTCTCTC	54981	20	TGCTAAAGACGTACTCGAAG	54997	20	20	3553	3720
Contig2085	2	p3	(AAG)4	12	4603	4614	TGGAGATGATGAGGGTTTTG	55018	20	TCTCTCTAAACCCTTCACCA	55081	20	20	4515	4699
Contig2086	1	p3	(AAT)4	12	198	209	ATAACCCCCAAACAAGACAA	54714	20	TGCACACACAAGAAAGAGAT	55204	20	20	103	345
Contig2092	1	p3	(TGA)4	12	359	370	TGCCTCATACACCATATTGG	54879	20	AATGGTACCTGGGAAATGAC	54995	20	20	177	426
Contig2094	2	p3	(GAG)7	21	4148	4168	CCAAAATTAAGTGCCCGTTT	55041	20	ACAACAATGTCTTCCTCCTC	54978	20	20	4035	4209
Contig2098	1	p3	(TTA)19	57	3088	3144	CATTGCGTGTATGCTATGTC	54974	20	AGATGACCTAAGAAGTCGGA	54991	20	20	3061	3213
Contig2112	3	p3	(TTA)4	12	4663	4674	TTTCTCATCATCTGCACTCC	55153	20	TGCACATGTAGACACATTCA	54998	20	20	4633	4836
Contig2122	1	p3	(GAT)4	12	1708	1719	GGCTCAAAAAGAGTACCTCA	54991	20	CATGCTCCACTCTAACAAGT	55082	20	20	1571	1815
Contig2131	1	p3	(ATT)4	12	279	290	CGTTCAATCTATTGCCCCTA	54923	20	GGTGCATGTATGTGGTATCT	54910	20	20	212	329
Contig2143	1	p3	(ATA)4	12	43	54	TTCGTGATGGAAATTATATACT	50514	22	GCGTGTGTGTGCAATATAAG	55480	20	20	10	250
Contig2147	3	p3	(GAA)4	12	2567	2578	GGATAAAAGCATACCGCATG	54908	20	TCCAATCGTACCTTCAGTTC	54817	20	20	2393	2615
Contig2152	4	p3	(CAG)4	12	1719	1730	ACATCACTCACCGAAAGAAA	54923	20	TCCTTTTGTAGAATCCCAGC	55029	20	20	1607	1842
Contig2156	1	p3	(TTC)4	12	2496	2507	TGACGAAGAAGAGAGCTCTA	55059	20	CATTCTTCTTCTTGTTCCGC	55007	20	20	2381	2537
Contig2157	1	p3	(TTC)4	12	622	633	TTCCACTAATTCATGGTGGG	54998	20	CGATCAAGAGCAGAAAGAGA	54928	20	20	445	672
Contig2161	2	p3	(AAT)4	12	4737	4748	TCTGTAAGTGGTAGCTTGAC	54443	20	CCTCCCTTTCTTTCAATCCA	54912	20	20	4676	4896
Contig2162	1	p3	(TTC)4	12	1740	1751	GCTTTCGCTACGCATTATAC	55093	20	TACCTTGTACTTGGTTCAGC	55004	20	20	1572	1785
Contig2162	2	p3	(TCA)4	12	2541	2552	TACGTAGGTAGCACACATTG	54934	20	AAGGATGAGCATTGGAGATC	54882	20	20	2477	2612
Contig2163	2	p3	(TAG)4	12	3238	3249	TACACTAGCCACTGTCTACT	54625	20	TGATGAATTGAGGCGTATGA	54551	20	20	3218	3336
Contig2163	3	p3	(ATA)4	12	3865	3876	TGTTTCAAAAACTCAGAAACCA	54889	22	TTGACTCAACGAGTTAAGGG	55038	20	20	3834	4080
Contig2165	1	p3	(ATC)4	12	4050	4061	GTGTGATAAGCAAGGAAGGA	55062	20	AGTCACAAAACTGGAATGGT	55067	20	20	4030	4257
Contig2172	1	p3	(TAC)5	15	4851	4865	CCGTTACAGGAACACTTACA	55051	20	CGGTCGATTTTCTTTTTCGT	54964	20	20	4807	4947
Contig2178	1	p3	(TCT)4	12	936	947	TAAAATGACGGGCTAACACA	54988	20	TGGTGGTTGGTTTTTGACTA	54991	20	20	882	1061
Contig2178	2	p3	(CCA)4	12	1019	1030	TAAAATGACGGGCTAACACA	54988	20	TGGTGGTTGGTTTTTGACTA	54991	20	20	882	1061
Contig2180	1	p3	(AAC)4	12	118	129	GATGTCCTCCCAAAAGATGT	55015	20	AACCCACTACCATTTCTCAC	54957	20	20	19	155
Contig2181	1	p3	(TAA)5	15	812	826	GTTGATGAAAGGCTGTCATG	54964	20	TCGTCCCTACTCCTGAATTA	54675	20	20	761	994
Contig2181	2	p3	(CCA)4	12	3894	3905	TTGGTTGGAGTTTAGCCTTT	55046	20	GGCAGAGTTTTCGAGAAATG	55007	20	20	3763	3977
Contig2187	2	p3	(GAA)4	12	4521	4532	GTCAAGACCCAGATGTTTGA	55285	20	TGTAAGTTGAAATGCGAGGA	55008	20	20	4465	4604
Contig2189	2	p3	(GAA)4	12	3285	3296	TCTTCTTGTTCCACAGTCTG	54944	20	TACAGGAGATGCAAACGAAA	55008	20	20	3259	3358
Contig2192	2	p3	(CTC)4	12	432	443	CAATAACACACCGACCATTG	54991	20	GCCCATGAATCTTGAATTGG	54967	20	20	390	632
Contig2194	1	p3	(GCT)6	18	2102	2119	AAAACCTGAGACAACCCTTT	54960	20	CCCAGAAGTCCATTAAAGGT	54614	20	20	2078	2204
Contig2205	3	p3	(AAT)4	12	4338	4349	ACAGATAACAGAGCAAAGCA	54981	20	ATGGACTATATCTTGCCCCT	55020	20	20	4194	4398
Contig2211	2	p3	(TAA)6	18	4729	4746	CAGCAAACTTTCCAACATCA	54694	20	TCTGGGTGAGTTACTTTTCG	55038	20	20	4654	4809
Contig2216	3	p3	(ACC)4	12	3718	3729	AGAAGCAGCAAGAACAAAAC	55011	20	GCAGTCAGGGAGTACTAGTA	55107	20	20	3579	3801
Contig2218	1	p3	(TAA)5	15	1297	1311	AGAGGAGGTAGATGGCAATT	55582	20	GGGTTGCTTCCCTATATTGA	54474	20	20	1174	1404
Contig2219	1	p3	(TCC)5	15	3005	3019	AGAGTGTTGGAATCGACAAA	54923	20	CTTCTCTCAAGCACAAGGAT	55069	20	20	2946	3195
Contig2222	1	p3	(TCC)4	12	432	443	CTGGCTTTTGAGCTAAATGG	54931	20	AAGGATTCAAGGGATTGTCC	54981	20	20	343	576
Contig2224	1	p3	(TCA)5	15	495	509	TGGATACAGTGCCATTTAACT	54900	21	ACGAAGGCTTTGTTGTTTTT	54820	20	20	371	534
Contig2225	4	p3	(TAA)4	12	3254	3265	TTTCTGCAATGGGTCGAATA	55045	20	TGGTAAGAGCAAGTTTCTCC	54991	20	20	3107	3324
Contig2225	5	p3	(GAT)4	12	3330	3341	GGAGAAACTTGCTCTTACCA	54991	20	CTCCCGATCTAAATACAGCC	55124	20	20	3305	3495
Contig2226	2	p3	(AGA)4	12	4483	4494	ATCATTTGAAAACGACACCG	54922	20	ATCAAAACCGCCATTTCTTC	54841	20	20	4422	4561
Contig2230	2	p3	(AAT)16	48	1709	1756	GATGGCTGGTGGAGTTTTT	55677	19	TGACATGTTGATAATTAACCTGA	53749	23	23	1677	1895
Contig2230	6	p3	(TTC)4	12	4171	4182	CGTTTCCTTCGTTTTTCCTT	54749	20	ATAAATGGTGGTTAGGCGAG	55214	20	20	4041	4213
Contig2235	2	p3	(CAA)4	12	5105	5116	GAGGAAGAAGAACTCAGCAA	55011	20	AGTTTACTACTCCCTACTCCA	54471	21	21	4982	5162
Contig2237	3	p3	(AAT)5	15	1537	1551	CACGCTTGTTAACACACTTT	55069	20	GGAAATCATCAAGAGCAAGC	55030	20	20	1372	1576
Contig2245	2	p3	(TAA)12	36	2145	2180	TGTTTCTAGACTCCCATCCA	55154	20	GCACATGACATATTGGATCC	54204	20	20	2099	2304
Contig2246	1	p3	(TAT)4	12	54	65	GGGAGTAGGTGGTGTTTTT	54568	19	CTTAAAGTATTGGCCTGGGT	54995	20	20	22	190
Contig2246	4	p3	(CAA)7	21	3086	3106	CAAGAAAAACCTGAGTTCGG	54839	20	GATCACCACTCATCTTCTCC	54961	20	20	3040	3220
Contig2246	5	p3	(ATT)4	12	3476	3487	CGAGCTTCTTTAATGGAGGA	54873	20	AACGTCTCACATACACCATC	55207	20	20	3394	3545
Contig2248	1	p3	(TAG)4	12	122	133	CACAAGCCCAACCACTAATA	55337	20	TCATTCCACGACAAATGGAT	55032	20	20	22	204
Contig2255	1	p3	(TGA)4	12	694	705	GAGCCTAAGAAGTCTGCTAC	55004	20	GTTTACTGAACCTGCAAACC	55103	20	20	553	771
Contig2262	1	p3	(CAA)4	12	3999	4010	CAACCTAGCTACAACAAGGT	54991	20	ATTGTTGGGCTTAGAAGAGG	55015	20	20	3882	4064
Contig2266	3	p3	(TCT)4	12	2507	2518	CACTAGCTAGCTTCTCTTGG	54994	20	TCTGGATGATGAAGTTTGCA	54950	20	20	2309	2544
Contig2266	4	p3	(TTG)4	12	3050	3061	TTCTTCTTACCTTTCCAGCC	54957	20	CAACCACACATGAGGTTTTC	55093	20	20	3022	3152
Contig2271	1	p3	(AAT)9	27	1374	1400	TGAAGCCCAAAAGATGACTT	55138	20	CCACTAACCTCACTTTCACA	54923	20	20	1302	1465
Contig2274	2	p3	(GAA)4	12	4286	4297	GATCGACACCAACAAACTTC	54951	20	TAGCGTTGATTCATTGGTGA	55079	20	20	4098	4338
Contig2275	3	p3	(ATT)4	12	4046	4057	TTTTACCTCCAAGTGTCCAG	54889	20	GTTGAACAACCTCTAGTCGT	55067	20	20	3895	4101
Contig2276	2	p3	(CAG)5	15	1761	1775	ATGACATGTTAGCCACACAT	55018	20	TGGGGTGTGACAGTTTTTAA	54991	20	20	1577	1801
Contig2288	2	p3	(TTA)4	12	1409	1420	TAAAAGGCTACGGTGGTATG	54866	20	CGAAGCTTATCAGAGGTTGT	55194	20	20	1290	1516
Contig2290	3	p3	(ATT)5	15	1620	1634	TATGATCTGCCTTGACTTGG	54828	20	CCAGGCTAGGCTTTGAAATA	55100	20	20	1508	1739
Contig2290	4	p3	(ATT)9	27	1889	1915	CAATGCAACAACATCCTTGT	55051	20	GCGCTGTCAATTTATGTCAA	54991	20	20	1807	2002
Contig2290	6	p3	(GGA)4	12	3939	3950	AGATGGCAAGAAGAGAAAGG	55035	20	ATGAGTAACGGTTATTCGGG	54967	20	20	3901	4026
Contig2290	7	p3	(TTA)5	15	4037	4051	CCCGAATAACCGTTACTCAT	54967	20	GGAAATTGCAAGTGTTGACA	54994	20	20	4007	4235
Contig2291	2	p3	(GAT)4	12	1060	1071	CTTCGTGGAAGAGATCTCTG	55027	20	TCAGGATTACACACCAACAG	54994	20	20	1028	1198
Contig2291	4	p3	(TGA)4	12	4239	4250	ATTCAAACAGCGTTGGTTTT	54890	20	GTTTACTGAACCTGCAAACC	55103	20	20	4092	4315
Contig2293	2	p3	(TGC)4	12	2875	2886	TTCCCACCTGCTGTAATAAC	55042	20	GACACAGAGCCAGTAAGAAA	55024	20	20	2775	2924
Contig2295	1	p3	(AAC)4	12	1238	1249	CAACTTGCAAGTGGAATACC	54875	20	TTCTTCTTACCTTTCCAGCC	54957	20	20	1125	1274
Contig2295	2	p3	(ACA)5	15	1323	1337	GGCTGGAAAGGTAAGAAGAA	54957	20	TCGTCGAGGTTTTTGGTTAT	55018	20	20	1255	1377
Contig2295	3	p3	(AGA)5	15	3690	3704	CCATGTTTTGATCTCAAGGC	54931	20	CATTTGGTGCAGTCACTTTT	54981	20	20	3646	3841
Contig2296	1	p3	(TGC)4	12	3405	3416	AAGTAGCTGTTGAAAGGAGG	54978	20	AGTGATGGCAAAGATGACTT	54933	20	20	3334	3461
Contig2298	1	p3	(GTG)4	12	1904	1915	AAGTTAAATGAGGGCAGGAG	55015	20	TTCTTTCATTACTGTGCCCA	54858	20	20	1830	1965
Contig2299	2	p3	(TGG)4	12	584	595	CAGCCACATGATACAATGTG	54749	20	TATCTGCTCAGGTTGAACAC	55095	20	20	544	670
Contig2307	2	p3	(TTC)4	12	1701	1712	GTGTTCAAAGAGACATGTAATGA	54941	23	ACGTAGGCCACCTTAAAAAT	54937	20	20	1672	1795
Contig2309	2	p3	(CTC)4	12	536	547	GAACAAGTGGGTATTGCAAG	54875	20	ACAGGGGGTGTTAATTGTTT	55012	20	20	459	655
Contig2322	2	p3	(ATT)4	12	5195	5206	ACCTGAAACTGGAGAAACAA	54700	20	ACGAGAAGAGAACGAAGAAT	54173	20	20	5088	5276
Contig2324	3	p3	(GAA)4	12	3750	3761	TGGAGGTGTAAATGGCTTTT	55118	20	CTCCATGAGCAAACAACATC	54964	20	20	3632	3843
Contig2330	1	p3	(TCT)4	12	1567	1578	GTAAGGCAAAATAACCACCG	54968	20	GGCATCAACATCAGTGATTG	55034	20	20	1535	1740
Contig2331	2	p3	(TTA)5	15	3407	3421	TGTTTCAAAATTTGTCTTCTCTC	53757	23	ATTAAGGATGCAACACCACT	54912	20	20	3295	3445
Contig2333	1	p3	(GGT)4	12	2530	2541	CAGATCAGGTCACTGTCAAA	55014	20	CACCTCTCCTCAAAACCATC	55742	20	20	2371	2585
Contig2338	3	p3	(CAA)4	12	4671	4682	CCTCCCTTTATTTTCCTCCA	54279	20	GCTTGAGCCATGCTTAATTA	54029	20	20	4554	4757
Contig2343	2	p3	(TGC)4	12	3790	3801	ATCTCCACCCATTTTGTGTT	55105	20	TCATAAACAGGCATTCCTCC	55100	20	20	3760	3999
Contig2347	2	p3	(ATA)5	15	1141	1155	ATAGGAAGGGCACTCTGTAT	54981	20	GACCTTTGCCAATCTCCTTA	55029	20	20	999	1244
Contig2351	1	p3	(TTA)4	12	4918	4929	GAGACTCTTTGTTGGCAAAC	55122	20	ACAAAAGTATTGGTGACCCC	55526	20	20	4781	5030
Contig2356	1	p3	(AAC)4	12	2434	2445	TAGGAACTTCAAGTGACGAC	54781	20	GGTAAACCAAGGCCATCTTA	55008	20	20	2272	2478
Contig2359	3	p3	(GAT)5	15	2741	2755	GAGTTGGGTTTTGTGAAGTG	55024	20	TCTTCCCTTTCACTCTCTCT	54787	20	20	2703	2894
Contig2361	1	p3	(AGC)4	12	527	538	CAAGACAAGTGCTTAGGAGT	55011	20	GCTACTAAAGATTGGTGCCT	55130	20	20	339	562
Contig2364	1	p3	(TTA)4	12	1164	1175	CACACTCAAAGTTCACGATG	54974	20	CATAACCACGCTTCATCAAC	55089	20	20	1014	1206
Contig2365	1	p3	(TAT)4	12	2104	2115	ACGCGTGTATTCTTGTGATA	54934	20	GCAAAAGGTGTGATCAAACA	54994	20	20	1908	2144
Contig2367	2	p3	(CTC)4	12	400	411	CACCGACAATTGAAGAAGAC	54656	20	ACAGGGGGTGTTAATTGTTT	55012	20	20	366	519
Contig2370	2	p3	(TCA)4	12	1099	1110	AAATGAATGTTGACACCCCT	55105	20	TCGTCTGAACTTACCTTTGG	55038	20	20	1048	1242
Contig2372	1	p3	(TGG)4	12	767	778	CTGAACTAACCATTGGACCA	54961	20	TCCATGTCTCCCAATTGAAG	55018	20	20	652	815
Contig2372	2	p3	(ATT)6	18	4307	4324	TAGATGAATGCCAGCCAATT	55056	20	AAGGAAGGAGGTGAGATGAT	55197	20	20	4161	4365
Contig2375	1	p3	(AAG)5	15	4910	4924	ACACTAACAAATTCCGCAGA	55297	20	TCGCAAGATCTCTCAACTTC	55226	20	20	4815	5009
Contig2378	1	p3	(TTA)12	36	1800	1835	AAAAACAGGCCTACAAAGTT	53470	20	ATTCCCATCCAACTTCATGT	54566	20	20	1733	1907
Contig2383	1	p3	(GAA)7	21	4349	4369	TAGGAAATTGAAAGCGACGA	55121	20	CCCTCTCTCTTCTCCTGTAA	54978	20	20	4324	4558
Contig2389	1	p3	(TCA)4	12	2873	2884	TGCCTTTGCTTCATTTTAGC	55131	20	GAATACTTGTTTGCCTCGTG	55020	20	20	2754	2951
Contig2391	1	p3	(GGT)4	12	138	149	GGAATGGTGACTGGTAGTTA	54075	20	AGGGAATGGAAATCAACCTC	54981	20	20	116	313
Contig2393	3	p3	(ATT)4	12	4685	4696	ACAGAGAAATATGTGCTGCA	55052	20	GCCACTTTCTAAAACATGGG	54841	20	20	4566	4733
Contig2394	2	p3	(CTC)4	12	546	557	ATGCTGAACAACTGGGTATT	54912	20	ACAGAGCATGATGGTGATTT	55005	20	20	464	668
Contig2396	1	p3	(GGT)8	24	283	306	TTTCGACTAAGGAATTCGGG	55188	20	CTGATGCCTGAAAAACCATC	54931	20	20	250	431
Contig2402	1	p3	(ACC)4	12	721	732	GTGAATTAACTGCAGCAGTC	55007	20	GCAAATGTAACCCGTTCAAA	55087	20	20	620	865
Contig2402	3	p3	(TCA)4	12	4139	4150	TCTCCATTGGATCATCCTCT	54971	20	CGACGAAGAGATTGATCCTT	55007	20	20	4118	4254
Contig2403	1	p3	(ACA)4	12	913	924	TTCAGAAGATGGTTTAGGGC	55029	20	GCAGAAAATGTTAGCTCCAC	54974	20	20	867	1069
Contig2408	1	p3	(TAT)4	12	1302	1313	CCATCCACCCGTTTAACATA	55126	20	GGGTGACTAATGGATGAGTG	55233	20	20	1098	1333
Contig2408	3	p3	(AGC)5	15	4340	4354	CAACTTTTGCGACCCATTTA	54788	20	TTCTGTTGGACCTAATCTGC	55062	20	20	4284	4532
Contig2410	2	p3	(ACC)4	12	3405	3416	CCCTTCCCATCACCAAATTA	54964	20	CAGCTTGATTTCGTAGATTGA	54049	21	21	3331	3486
Contig2410	3	p3	(GGT)4	12	3892	3903	CAAGAGAGAGGAGAGAGGAA	54998	20	GCAGTTTAACTCTACCACCA	55004	20	20	3687	3924
Contig2418	3	p3	(TTA)8	24	4786	4809	AAAGTGTGATGCAAGTGTTG	55014	20	TGGTTTGCTTGATGTTTGTC	54994	20	20	4674	4898
Contig2419	1	p3	(CAG)4	12	1176	1187	CACTGGAATGGAAACTCTGA	54981	20	TAATGTGCTGTCTCCTATGC	54944	20	20	1124	1237
Contig2422	2	p3	(TAT)4	12	3969	3980	CTAAGCCATCTAGCACACAA	55165	20	ATGGACAACACACTTGAGTT	55100	20	20	3909	4136
Contig2425	3	p3	(TAA)4	12	4641	4652	CTGAGTGAAATGCCACTACT	55082	20	ATTACGGTGAAGAGTGGTTC	55105	20	20	4555	4791
Contig2430	3	p3	(CAG)4	12	4461	4472	TTTTGTCGAGTGAAGATGGG	55686	20	TAATTGCACAAACACCACAC	55007	20	20	4434	4574
Contig2434	4	p3	(CCA)5	15	1991	2005	TATTTCAACACCACCACACA	55097	20	TTTTGTCGAGTGAAGAGGAG	55057	20	20	1951	2105
Contig2441	2	p3	(TGA)4	12	2437	2448	TGGCCTTCACGTAATTTGTA	54988	20	GTTTACTGAACCTGCAAACC	55103	20	20	2295	2513
Contig2445	1	p3	(TGA)4	12	4837	4848	TGAAGAAAATGAAGGGTGCT	55138	20	GTTTGATGAAGTTCGAACCC	54918	20	20	4814	5034
Contig2450	1	p3	(AGA)4	12	539	550	AGGAGAAGATAGTCCTTGCT	54929	20	GTAGAGTCATTGAGCGATGT	55007	20	20	359	577
Contig2453	2	p3	(ACC)6	18	252	269	GGACTAATTCCCTACCCTCT	54991	20	TTTGCAAAGTTGAGAAGCAA	54521	20	20	207	433
Contig2460	3	p3	(TCA)5	15	1789	1803	GGATGCTAAGAATGACCCAA	55100	20	CGCTCCCTAGACAATTACAA	54887	20	20	1744	1968
Contig2463	2	p3	(TAT)4	12	1590	1601	TTTCAGATCGCCCATCTTAG	54944	20	CTCACTCTTCTAATGGTCCC	54566	20	20	1413	1654
Contig2463	5	p3	(TCA)4	12	5071	5082	TTGTTGCTTAGAGAAGGGTC	54991	20	TTGCATCTACACAATCTTGG	53587	20	20	4923	5102
Contig2464	1	p3	(GAA)5	15	3764	3778	GTAGGAAGTGCAAGTGTACA	55038	20	AGAAGCCCATTCTTGACATT	54898	20	20	3696	3924
Contig2467	2	p3	(TAA)4	12	1779	1790	TGGTAGCATGATAAGTGGTT	54022	20	TTGAGTTCAACAAGCTACCT	54511	20	20	1676	1830
Contig2468	3	p3	(TTA)4	12	2007	2018	CCACACAACCTCAACAAATC	55093	20	CTTCTCATTTGACGACCTGA	55128	20	20	1916	2044
Contig2471	1	p3	(TGA)5	15	3060	3074	GCGTGAGTCTTGATGAAAAG	55039	20	GCATGGAAATTGTGTTCCTT	54725	20	20	2995	3115
Contig2473	1	p3	(CCA)4	12	333	344	TCCTGTAGCCTGTATGTGTA	54974	20	TCCAAGTTTGACTGTTTTGC	54924	20	20	225	465
Contig2474	1	p3	(TAC)4	12	4090	4101	CTACACACAAAATGACGTCG	55097	20	AGGTGAGAAATACAACAGCG	55782	20	20	4021	4124
Contig2484	1	p3	(GGT)4	12	3157	3168	TTGCTTGCCATGTTCTTAAC	54774	20	TTACCTTCTTTTCACCTCGG	55004	20	20	3077	3324
Contig2489	2	p3	(ATT)4	12	4642	4653	TGTTCCACATTGTCCAAGAT	54844	20	TATACACACAACTGGGTAGC	54492	20	20	4548	4750
Contig2491	2	p3	(CAA)5	15	291	305	TTCACTTCTCGCCATAAACA	55008	20	TGTTAACCAACCCCAAATCA	55029	20	20	222	340
Contig2492	1	p3	(ATA)4	12	4212	4223	AGAGGAGATGAGTATGCCAT	55075	20	TACAACAAACAAAACCCAGC	54904	20	20	4171	4322
Contig2492	2	p3	(TAA)5	15	4369	4383	GCTGGGTTTTGTTTGTTGTA	54904	20	ATTCCAGAGGTTGTGAGTTC	54978	20	20	4303	4492
Contig2493	1	p3	(AGA)4	12	2340	2351	TTGAGGAAGACATCAATGCA	54950	20	TAGGTTTTGACACACTAGCC	55004	20	20	2263	2409
Contig2494	3	p3	(AAG)4	12	2592	2603	GCATCAAGGTATCTTAGGGG	54978	20	CAATCTCTTGGAAACGAGGA	55095	20	20	2546	2675
Contig2499	4	p3	(GGA)5	15	1502	1516	ATAACAAAGGCAACAACAGC	55061	20	TTCCCTAAGCAAAGGTTGTT	55046	20	20	1394	1616
Contig2499	5	p3	(TAA)5	15	1660	1674	AACAACCTTTGCTTAGGGAA	55046	20	ACTTTGTGGTCCAAGTTCTT	54995	20	20	1597	1740
Contig2504	1	p3	(AAT)4	12	2028	2039	CCTCCGTAATTTTCCGTACT	54897	20	CATGCATGAATGTACATGTGT	54908	21	21	1927	2065
Contig2504	2	p3	(AAT)4	12	3831	3842	TGAGGGAGAGATGAATCTATG	53648	21	GCCACCAATCATCAATCTTG	55001	20	20	3759	4007
Contig2504	3	p3	(TGT)4	12	4179	4190	CAAGATTGATGATTGGTGGC	55001	20	TATGGACAAAAGGGGAATGG	54964	20	20	3988	4215
Contig2505	2	p3	(AAT)4	12	4189	4200	TGGTTAAGCAATTTCCCCTT	55085	20	GAGGATTCAAATTCTGCTGC	55030	20	20	4044	4262
Contig2506	3	p3	(CAT)9	27	519	545	CTCACCATTCACCTTCTCAA	54981	20	AGCTCAGCTTGTTCTGTTAT	54672	20	20	351	596
Contig2509	3	p3	(AAG)4	12	4834	4845	AAAGCGAGCCTTAGATAGTG	54974	20	CTCAAAACTTGCATCCCTTC	54861	20	20	4729	4976
Contig2511	1	p3	(CTG)4	12	3533	3544	CAGTTGCATCAATGTCTGTC	54997	20	CATCCTATAATGGTGGAGGC	55049	20	20	3482	3726
Contig2515	2	p3	(CTT)4	12	1881	1892	GTTTTTATGCCCTCATGGTG	54911	20	GTCTCTCTTCCTTTGCTGAA	55011	20	20	1703	1914
Contig2520	1	p3	(TAT)4	12	1578	1589	TGGCTCAAAATTAAATCGGC	54924	20	AAGTTTAAACCAAACCGCTG	55004	20	20	1437	1667
Contig2521	4	p3	(TTA)4	12	3788	3799	CCTGCCATTTTCTAGTGTCT	55049	20	TTCTAGTGTCACTTGTCACC	54665	20	20	3616	3858
Contig2522	1	p3	(CTT)4	12	4817	4828	AATCTTGTACGAGCTTGGTT	54991	20	ACCTCTTGGATGAAACCATC	55015	20	20	4794	4919
Contig2524	2	p3	(ATT)4	12	308	319	ACTTCTCATTACACGCTTGT	55024	20	GTATGCAACACTTTGACCAG	54908	20	20	239	456
Contig2526	2	p3	(GAA)5	15	4105	4119	GCAGTGACAATGAGGAAAAG	54895	20	CTCACCATCACAAGGATCAA	55052	20	20	4071	4258
Contig2528	1	p3	(TGA)5	15	4204	4218	AAGGCTTTGGAATCAAAAGC	55014	20	TGCTTGAGTAGTACGGAGTA	55052	20	20	4183	4413
Contig2533	1	p3	(CTC)4	12	520	531	GACAAATAGGGCATGTTGTG	54944	20	TCCTAAGGGTTTTTCCTGTG	54854	20	20	428	628
Contig2533	2	p3	(TAC)4	12	2338	2349	GGTTGATGGGTGGTGATATT	55067	20	GCGTTGTGAGAAGTAGTTTG	54984	20	20	2214	2378
Contig2534	1	p3	(TAA)19	57	3510	3566	CATACTATGGTCCGATTGCT	54722	20	ACCCCAAATCAGTAGAAACA	54138	20	20	3398	3622
Contig2539	2	p3	(AAT)4	12	1450	1461	AAACTCAATACTGGTGGACC	54957	20	GTACTGTTGGAATCGTCTCA	54851	20	20	1264	1497
Contig2539	3	p3	(AAT)4	12	4331	4342	TCTGCAGGCTTATCAAACAT	55018	20	GGGGGAGTGTTGTTATTCTT	54923	20	20	4302	4512
Contig2540	5	p3	(ATA)11	33	4502	4534	AGGCGTGATTTCACATACAA	55368	20	TTGCAGGGTGGATGTTATTT	55191	20	20	4442	4600
Contig2543	2	p3	(GGC)4	12	1414	1425	TCCTCTACAGTTTCTTGCAC	55024	20	CGAAATTGGCTATCTCAGGA	54944	20	20	1347	1521
Contig2548	2	p3	(ACA)4	12	4332	4343	CAGCTCACACTATGTGTTCT	55115	20	AAAAATCAATCACTGCTGCC	55118	20	20	4300	4453
Contig2549	1	p3	(CTT)4	12	2002	2013	CTCTTCCTGCACTCTTTCTT	54998	20	ACTTGTGAGTTGTTGAAGGT	55029	20	20	1848	2066
Contig2551	3	p3	(TAA)4	12	4516	4527	CATGCATGTTAGGTAGGTGT	55133	20	ACATGACACACGAGAAATCA	55028	20	20	4444	4593
Contig2552	1	p3	(AGA)5	15	31	45	GTGGAGGGAGTATCTGAAAC	54870	20	GTATCAAGAGCTGGCACTAA	54873	20	20	9	117
Contig2553	1	p3	(AAG)5	15	2876	2890	CAATTGACGGAAGAAGAACG	55052	20	GATCTTCATGTCCCTCACTC	54961	20	20	2776	3001
Contig2559	2	p3	(ATT)4	12	1413	1424	GATGGCTTGCCATATTAACA	53698	20	ACATAGCCTCTAATTACGGC	54732	20	20	1345	1527
Contig2559	4	p3	(GGA)4	12	2263	2274	GTCCTCAATAAATGGTGGGT	54995	20	TAGATCGATGATTTACCGCC	54851	20	20	2128	2373
Contig2561	2	p3	(TAT)4	12	3264	3275	GCATAACAGCATGAGTGAGA	55554	20	TTTGTATCTCAGCAACGTCA	55041	20	20	3226	3350
Contig2566	2	p3	(TGA)4	12	4500	4511	AGTTCTTCTAACCCCTTTGG	54542	20	TCATTGACTCGGGAATTAGC	55246	20	20	4425	4564
Contig2579	1	p3	(TAA)4	12	1373	1384	GGTAAGTAACACGGAGTACA	54181	20	AGCAACATTGTATGACCACT	54947	20	20	1325	1531
Contig2580	1	p3	(TAT)8	24	2285	2308	TCTTTGTAGATTGTTGCCGA	55008	20	CAGAAGCACGGAAGATAGAA	54907	20	20	2161	2356
Contig2581	1	p3	(TGA)4	12	3751	3762	TTGCATACACTAGCAGTACC	54887	20	ATACCCAGGGAGATTTCAGT	55177	20	20	3599	3829
Contig2582	1	p3	(AGA)4	12	554	565	AGACGAGACTATCCCATAGG	54940	20	TTCCTCCATCCTTTGAGTTG	54947	20	20	470	679
Contig2588	2	p3	(TGG)4	12	3740	3751	CAATAACGGCAACAATTGGA	54858	20	ATTATTCGAAACCACCACCA	54940	20	20	3638	3811
Contig2590	2	p3	(AAT)4	12	2553	2564	CCAGTCGTCAATCATAGGAG	55077	20	CATGGCGTAATATTTGCCTC	54908	20	20	2476	2681
Contig2590	4	p3	(GAA)5	15	4918	4932	TAAGGTAGGTGTTTCAGCAC	55004	20	TCAAATAGATCCTCAGCTGC	54930	20	20	4778	4981
Contig2593	1	p3	(AAT)4	12	99	110	TCATGTAACAATCCAAGTGC	53893	20	GTAATTACCGGACGTGCTAT	55080	20	20	55	239
Contig2597	1	p3	(AAT)4	12	548	559	AGTTGGGGCCATAAGTATTG	55067	20	TGTCACAAAAGTTGGGTGTA	55025	20	20	473	677
Contig2601	1	p3	(AAG)4	12	4404	4415	GCCCAACTGATGAAAAACAA	54961	20	TTACCAATACGCTCTAGCAC	55001	20	20	4376	4552
Contig2607	1	p3	(ATA)9	27	4293	4319	GCATATACGCAGACCTACAA	55071	20	AAGTTTTGAATGCACCATGG	55018	20	20	4153	4392
Contig2614	1	p3	(AAG)4	12	1213	1224	GTTGAGCGCTATGAACTCTA	55021	20	CTTCTTTCCCTTTCCCGTAA	54971	20	20	1008	1244
Contig2617	2	p3	(CTT)4	12	3037	3048	TGTTGAGGAAATGGGTGAAA	55050	20	AATGACGGAGAGAGAATGTG	54894	20	20	2947	3143
Contig2629	2	p3	(ATT)4	12	1060	1071	CCATCATCAAAGCATTTCCC	54967	20	AAGGTTGTGCATAGGTATGG	55100	20	20	908	1136
Contig2630	1	p3	(CTA)5	15	2690	2704	TGGATGATGGGATGACTTTG	55090	20	AATAAGAGTGGTCACGTGAC	55137	20	20	2571	2758
Contig2634	2	p3	(CCA)4	12	1393	1404	CCCCAATATTAGCCCAACTT	55033	20	AAGTTGAAAGAAGTAGCGGT	54920	20	20	1248	1425
Contig2637	1	p3	(CAG)4	12	2918	2929	TAAAAGGCTACTCATCACCG	54887	20	TTGAACTGGATCGGTACAAG	55108	20	20	2785	2952
Contig2639	2	p3	(ATA)4	12	4620	4631	CGACGTTTAAGATTCTGGGT	55505	20	TCGAGAATTTCCCACTCAAA	54597	20	20	4453	4685
Contig2641	1	p3	(GTA)4	12	2302	2313	ACACACCAATATGGCTTGAT	54984	20	GAGGCAAGAATTGGTACTCA	55062	20	20	2253	2485
Contig2642	6	p3	(AAT)4	12	4839	4850	GTGCCAAAGATTCTGCAAAT	55118	20	CCAGAGTTTGGGTCATGAAA	55547	20	20	4760	4968
Contig2647	2	p3	(TCT)4	12	2135	2146	CATCCACCCTCTTACATAGC	55011	20	TTAAGGTCGGTTGTTGGTAG	55018	20	20	2036	2177
Contig2653	2	p3	(TCT)4	12	3800	3811	CATCTCTTGTCACCTGAACA	55014	20	TTGGACATTTGTATGGGAGG	54998	20	20	3775	4022
Contig2655	5	p3	(TTA)4	12	4604	4615	ATTTACAAAATGCAGCCCAC	55098	20	GCCTGATACGACCTACTAGA	55291	20	20	4390	4639
Contig2664	3	p3	(TAT)11	33	4507	4539	CAGCCGCTTTTAGTAATTGG	55056	20	AACGTGTCAAGTATTCTGGG	55396	20	20	4463	4573
Contig2671	2	p3	(TCA)4	12	4375	4386	TGGAAACAACTCCTTGATGA	54477	20	TGATTGAGCCTGTAAATCGG	55537	20	20	4298	4462
Contig2673	1	p3	(TGG)4	12	1950	1961	TTACCTTGTGAACTGTCCTG	54923	20	GTCATTAGCTGCAGGTTTTC	54974	20	20	1743	1985
Contig2678	2	p3	(ATT)4	12	1759	1770	AGGGAGAGTTCCATGATCAT	55270	20	GTCAAGAAGGGTGGTAATGT	54957	20	20	1713	1925
Contig2678	3	p3	(CCA)7	21	1874	1894	TATACCCACCATTACCACCA	55187	20	GTCAAGAAGGGTGGTAATGT	54957	20	20	1775	1925
Contig2678	4	p3	(ACC)7	21	2005	2025	ACATTACCACCCTTCTTGAC	54957	20	ATGATGAGGAAATTGGTGGT	54566	20	20	1906	2071
Contig2679	2	p3	(TCT)4	12	1309	1320	CCCAGTTAATGCACCAGATA	54807	20	TCTACGAGGTGAGTGAATCT	55025	20	20	1182	1375
Contig2679	3	p3	(CTC)4	12	1722	1733	CTCGTCGATCTCTATGGTTC	54935	20	GAAAGACTTCCACGGTGTAT	55105	20	20	1680	1882
Contig2684	1	p3	(CTT)5	15	168	182	CTCGACCTGAACCAGTTAAA	55038	20	CGGTGATAGAAAGAGGAAGG	54974	20	20	83	219
Contig2688	3	p3	(TAA)4	12	1883	1894	GATGAAAGTTGTGTCTCTGC	54642	20	AAGTGAAGGATGACATAAGA	51146	20	20	1792	1979
Contig2688	4	p3	(GAT)4	12	2817	2828	CAGAGGGACCAATAAGTAGC	54940	20	GGCTTTGGAGGAAGTTCATA	55029	20	20	2748	2880
Contig2689	1	p3	(TTA)4	12	1670	1681	TGGGGTAGGAATTTGTCTTG	54926	20	TAGGGTAAATCAGGGTCGAT	55009	20	20	1610	1807
Contig2711	1	p3	(TAA)4	12	416	427	TCCATATTTTAGCCAAGCGT	55113	20	TGACAACTCATCAAAAAGAGG	54041	21	21	258	491
Contig2712	1	p3	(TAA)6	18	4455	4472	AGAAGCCAGTGTAAGTCAAG	55011	20	TGCAACAATTGACAAAAAGT	52647	20	20	4301	4495
Contig2715	2	p3	(AAT)17	51	2103	2153	AGCTAATTTCTTTGAGGGAA	52011	20	TGGGATTAGGAATTGGTGTG	54998	20	20	2082	2287
Contig2717	1	p3	(CTG)4	12	270	281	AATATCATCCGGCCACAAAT	55138	20	GTTGTGTCCATTCATACCCT	55029	20	20	79	309
Contig2739	6	p3	(TTC)4	12	2118	2129	GGGACTGTGGGAGTAAAATT	54923	20	CCTCCCTTAAAGTTGCTCAT	55015	20	20	2044	2195
Contig2740	2	p3	(CCA)4	12	464	475	TTACTACGGCAATTGGAACA	54988	20	TACTTGCTGGGAAATCTAGC	54839	20	20	398	538
Contig2742	4	p3	(ACA)4	12	4160	4171	TGTATAGCTAGGCATTCACA	53542	20	GATTTTGGAAAACCCACTCC	54736	20	20	4054	4296
Contig2749	1	p3	(TCA)4	12	3803	3814	CTTGCTTGAGCTTCTGAATG	54984	20	GATGTTGATAAAGCAAGGGC	55011	20	20	3740	3911
Contig2754	1	p3	(TTA)7	21	257	277	AATCTACCTACAAACGGCTG	55175	20	AACATACTCGACACTATGGC	54987	20	20	170	388
Contig2758	2	p3	(TTC)4	12	2079	2090	CAAGAGGGTTGTGGTTCATA	54961	20	TTCGAGATGCAAAGATCAGT	54792	20	20	1996	2213
Contig2761	1	p3	(TCA)4	12	1911	1922	ACTAATGAAGTGCTCCTTGG	55049	20	GATGACACATAAACTGCAGC	55076	20	20	1782	2014
Contig2761	2	p3	(TCA)4	12	4009	4020	CAAACTCCTCTTCAACTCCA	54910	20	CTTGAGCACTAAGTCACCTT	55011	20	20	3920	4080
Contig2766	2	p3	(GCT)4	12	626	637	CTTGTTCCACAATCTGAGGA	54981	20	ATAGCAAGTCTCCTCCTCTT	54929	20	20	526	722
Contig2767	1	p3	(ATG)4	12	2720	2731	TGCAGAAAAGAACCTTCCTT	55067	20	AGTGCAAAAGTCAAAGTGTT	54142	20	20	2646	2839
Contig2769	1	p3	(ATA)4	12	3040	3051	TGTCAACTCCGAGGAAATTT	54889	20	TTTATTCGTTGCCTAGGAGG	54853	20	20	2944	3132
Contig2773	2	p3	(TTA)4	12	1169	1180	ACCATGAAGCTAACCTTTGT	54840	20	GGGTTTAGGGTTTAGGGTTT	54794	20	20	1132	1352
Contig2773	6	p3	(AGC)4	12	3670	3681	GCACATACGCATCTGTATTG	54974	20	CTGGGTTTGTTAGGCTATGT	55029	20	20	3593	3736
Contig2777	1	p3	(GTC)4	12	2097	2108	GGGAAGATACATGAAGCCAA	55100	20	GGTGCATCAGGATTTGATTG	55001	20	20	2054	2282
Contig2783	2	p3	(ATT)6	18	1833	1850	TTGCCTGAATCCAGAAACTT	55138	20	AGTCAAAGCGTTTTAGAGGT	54920	20	20	1748	1982
Contig2792	1	p3	(TTG)4	12	850	861	ATCAGAGTACCAACCAACAC	54991	20	CAAAACACTTTCCAGGCAAT	54947	20	20	788	954
Contig2794	2	p3	(ATT)4	12	3745	3756	TAATTGGCTGCATCAGTCTT	55018	20	GATCACAACAGCAACAGATG	54997	20	20	3646	3822
Contig2797	2	p3	(CAT)8	24	1435	1458	TTCCTCCCCTACTTGTTGTA	55061	20	CATGGAGGTGGACTATTCAG	54930	20	20	1414	1555
Contig2800	2	p3	(ATC)4	12	254	265	CTACTCCTACAGTCCTACGT	54846	20	CAGAAGTGTAAGCAATGCAG	54997	20	20	214	373
Contig2801	3	p3	(CGC)4	12	4047	4058	TCTCCAAATTCTTCGCTTCA	54994	20	CTCTCTCTGTGATCGCTATG	54912	20	20	4021	4215
Contig2803	2	p3	(GAA)4	12	192	203	TTCCGGCTAGTTTCTTGATC	55175	20	CCCCAGGATTAACCAAATGA	54964	20	20	159	360
Contig2803	3	p3	(AAG)4	12	2429	2440	TTGGAAGGAAGGTGGTAGTA	55061	20	TCTAGCCTTCTGTCTCAGAA	54909	20	20	2252	2501
Contig2805	1	p3	(TGA)4	12	2531	2542	ATCCCCAAATTTACTCCCAC	54960	20	CTTGCTCAGCACAATGTTAG	54997	20	20	2488	2683
Contig2807	1	p3	(GAT)4	12	1640	1651	GCTAGTTGCAGCAATAATGG	55113	20	TCCCTCCAAGAACCTTGATA	55121	20	20	1482	1696
Contig2811	1	p3	(AAT)16	48	568	615	ACCTCCTCGATATCACAAGA	55063	20	AGAGTTTGGTCCAAAACAGT	54995	20	20	505	660
Contig2816	1	p3	(TCT)4	12	701	712	TGAATGAACTGAGGCTTCAA	54879	20	CAAGCAAACTCGAAGTTCAG	55254	20	20	539	778
Contig2823	4	p3	(AAT)4	12	1830	1841	CAGGAGAGATACCACACATG	54964	20	TGCCAATTGTAATGACAGGA	54930	20	20	1622	1871
Contig2824	1	p3	(GTG)4	12	3944	3955	CCCTATTTCTTGTTGCCTCT	55015	20	TTCATATGCTTAGCACCCTC	54910	20	20	3764	3983
Contig2829	2	p3	(TAT)4	12	511	522	GTGGGATCAGAATCTGAACA	54757	20	CATTGCCAAACAACCTGAAA	55252	20	20	439	688
Contig2830	2	p3	(TTA)4	12	566	577	ACCTATCCCACCCCAATTTA	55443	20	TCAAGAAACTAACGCTAATCA	52943	21	21	446	636
Contig2830	3	p3	(TCT)4	12	3741	3752	GACTGTGTAAGAAGTTCGGT	55067	20	GCACAGACGAAAATTATGCA	54991	20	20	3668	3779
Contig2833	3	p3	(ATC)5	15	1695	1709	CCATTATCTCTCTCCTCCCT	54773	20	CGGAGTAATAGTAATCGCCC	55248	20	20	1667	1872
Contig2834	1	p3	(TGC)4	12	274	285	ACACACAACTCGTAAACCTT	55156	20	AAAAGGGGTTACACCAATGT	55012	20	20	221	378
Contig2835	2	p3	(TAA)5	15	1985	1999	AACCAAATTTGAGCTTTGCA	54846	20	CAAGTCATTTTGCTCCACTC	54895	20	20	1826	2023
Contig2836	2	p3	(ATT)4	12	1340	1351	TTTTTCTCTCTTTCCGCTGA	54923	20	AAGAGTCTCTAACGTGCATG	55226	20	20	1224	1453
Contig2836	3	p3	(CTA)4	12	2640	2651	CTTTTGTTTTTGCTTTGCCC	55060	20	CCAAGTGAATACGTAAGGCT	55175	20	20	2490	2733
Contig2836	4	p3	(GTA)4	12	3131	3142	ATTCGTATACTCCCACTTGC	54954	20	TGAATCCTATACAGAGAACAGG	54450	22	22	2932	3164
Contig2842	1	p3	(TTA)5	15	3035	3049	CCCAAGCTCTTCTCATTCTT	55035	20	ATGGTTTTGCAGCTTGTTTT	55136	20	20	2969	3204
Contig2844	1	p3	(TTC)4	12	3824	3835	GTCTTTTACTTGCTACCCCA	54971	20	AATGGAAGATGAGGTCAACC	55015	20	20	3735	3969
Contig2846	1	p3	(TTC)4	12	3556	3567	TTCATGGTGGATCAAGGAAG	55018	20	CCCCCAATGAAGAGAAGAAA	54912	20	20	3407	3610
Contig2847	1	p3	(GAA)4	12	258	269	TTTGGGAATGGTTGTCAAGA	55050	20	GGGAAACACAAGCTAACTCT	55281	20	20	185	434
Contig2856	2	p3	(TTA)4	12	3310	3321	ATGGCCAAAATACTCCACAA	55191	20	TGTTTCATACAGCGTACGAT	54934	20	20	3211	3447
Contig2856	3	p3	(ATT)7	21	4153	4173	TTGGATTATTGTTGCTTGCC	54810	20	ATCTGTGTTGGTTGGCTATT	54912	20	20	4119	4329
Contig2857	3	p3	(GGA)4	12	4931	4942	TTCTGATAGCATGGCTTGAG	55223	20	CGTAAGGTCATCCACATGA	54294	19	19	4715	4961
Contig2860	3	p3	(TAT)4	12	4323	4334	AGCCTAAACCCTTTCAAACA	55046	20	TCTTATTAGGCGCGATTTCA	54971	20	20	4233	4419
Contig2864	3	p3	(ATT)5	15	2467	2481	GGAAAAGAGGGTTGTGTTTG	54991	20	TTTTGGACAATGCCTCAAAC	54961	20	20	2441	2599
Contig2870	2	p3	(GGT)4	12	3991	4002	ATGCTCTAACCTTTGTCGTT	54991	20	GTCTAGAGGGAGAAAGCTTG	54890	20	20	3915	4107
Contig2873	2	p3	(CAA)4	12	2342	2353	AAGCCAAGTGTACTTCTGAG	55011	20	CTCCAAGCTGACGATTATCA	54977	20	20	2237	2456
Contig2878	2	p3	(ATT)8	24	1760	1783	TATTGCAACATGGTGGAGAT	54689	20	CATGTGACTGGGGTTCAATA	55032	20	20	1653	1846
Contig2881	2	p3	(TTG)4	12	3076	3087	ATTGTTGGGCTTAGAAGAGG	55015	20	AAGGTTTTGAAGTTGGGCTA	55046	20	20	3020	3183
Contig2882	1	p3	(TTA)5	15	74	88	AGCCAAAAACGCTTTATTAGG	55105	21	GTTACGGTTACCTTTCCAGT	55014	20	20	1	214
Contig2886	2	p3	(TAA)4	12	214	225	CAATTTAACTCAGGCACACA	54115	20	ACGTGTTACTTTGCTCCTTA	54644	20	20	166	367
Contig2892	4	p3	(TCA)4	12	3565	3576	TCGGTGTGATTCATCATTGT	55065	20	AAGAATTTGCACGTCCAATC	54875	20	20	3545	3663
Contig2898	2	p3	(AAT)4	12	4213	4224	TACCTTTTCCAATTCCCCTG	54891	20	AAAACGGAGGGAGTATATGC	54920	20	20	4096	4319
Contig2902	1	p3	(TCA)4	12	454	465	CATTTCTCGTTTGTCCATGG	54977	20	ATAATGGGCTGATTTGGGTT	54915	20	20	377	511
Contig2902	2	p3	(CAT)7	21	521	541	AACCCAAATCAGCCCATTAT	54915	20	TGGTATAATGGGCTGATTCG	54994	20	20	492	719
Contig2902	3	p3	(TTA)4	12	1092	1103	ATGGGCAATAATGATGGTGT	55022	20	ATAAAGCTCTGAAGGTGGTG	55049	20	20	1017	1178
Contig2902	4	p3	(ACC)4	12	1155	1166	ATGGGCAATAATGATGGTGT	55022	20	AAGTAGCATCGTTCCACATT	55062	20	20	1017	1260
Contig2915	1	p3	(TTG)5	15	366	380	GGAAGAAGAAGGATTGTCGT	55092	20	TTACACCAGGTGGAACAAAA	54991	20	20	333	578
Contig2919	1	p3	(AAG)4	12	26	37	GAGAAGGAAAAGGTATAAGAAA	51199	22	CCGATTGATGAACAAGAAGG	54392	20	20	0	190
Contig2923	3	p3	(ATA)4	12	2199	2210	AGGAGCACACTAGCTAAGTA	54991	20	TGCCGCTAAAAAGAAGTAGT	55004	20	20	2117	2256
Contig2925	1	p3	(TCA)4	12	3067	3078	TTTCATGGAAGTATGGTGGG	54998	20	GAGGAAGCTCGAGATTCATT	54961	20	20	2990	3213
Contig2940	2	p3	(AGG)5	15	4261	4275	AGGAGGATAGTTGGGCATAT	55020	20	TCAAACCCTCGAATTTAGCA	54974	20	20	4230	4411
Contig2940	3	p3	(GGT)6	18	4370	4387	TGGTAATAAGGAGGAGGAGG	54995	20	TCAAACCCTCGAATTTAGCA	54974	20	20	4252	4411
Contig2941	1	p3	(TTC)4	12	988	999	GAGGCATTGTTCGTTAATGG	55056	20	ATGCTGGATTAACCTCATGG	55158	20	20	899	1133
Contig2942	1	p3	(AGC)4	12	421	432	ACCAAAGGAAAGGAAAAGGT	54926	20	ATAGCTAATCCCACCACTCT	54981	20	20	275	508
Contig2943	2	p3	(TCA)4	12	2542	2553	CTCTTACCTACTGCAACCTC	54904	20	CTTTGCTTGGTGTTGGATTT	54947	20	20	2445	2604
Contig2944	2	p3	(TCT)5	15	2548	2562	TGGTGTAGTCACTTTCACAG	54957	20	CCCACAGATGGTTAAGGAAA	54926	20	20	2413	2632
Contig2945	1	p3	(TAT)4	12	122	133	CCCTCATGGTGCAATAAAAA	54107	20	GTTTTGCTATAGCTCGAGGA	54987	20	20	87	214
Contig2945	2	p3	(TTG)7	21	527	547	CCCGATCCCAAGAATAAAGT	54804	20	TGGTCCGCACTGTATTTTTA	54988	20	20	490	674
Contig2946	1	p3	(TCT)4	12	1832	1843	TACTAGCGGTGGAAAAACAA	54917	20	TTTTGATGAGCTCGAATTGC	54977	20	20	1730	1918
Contig2948	3	p3	(TTA)7	21	4001	4021	TAGGCTCAAAATTAGGGTCG	54853	20	GCTTTGCAATACCTAGAGGA	54839	20	20	3874	4122
Contig2949	6	p3	(TGA)4	12	1434	1445	TGGAAGGAGATGAAGGAGAT	54897	20	ACCGTCGCCTATTATTCATC	55137	20	20	1366	1565
Contig2949	10	p3	(TAT)5	15	3279	3293	CTGTTGCTTTTCTCCTTGTC	54826	20	TCATCATTGAAGAGCTTGCT	55039	20	20	3238	3451
Contig2949	11	p3	(ATG)5	15	3455	3469	AGCAAGCTCTTCAATGATGA	55039	20	AGTCTCACATACATACACGC	55021	20	20	3432	3638
Contig2951	4	p3	(AAT)4	12	3902	3913	AGGAAAATGTAACGTGGGAG	55365	20	GCCTTTTGTACATAGCTAGC	54184	20	20	3774	4011
Contig2955	2	p3	(TAT)5	15	1600	1614	GTGTAAAAAGCAAACGGGAA	55017	20	ACACTACATCGTTTCAAGCT	55024	20	20	1558	1689
Contig2956	1	p3	(ATA)4	12	27	38	AGGCTTAAGTGAATGGGAAG	55015	20	TTGGGTACTCTTAGCACATG	54771	20	20	4	144
Contig2956	2	p3	(CTG)4	12	677	688	CAGTTAGCTGCTACTCCAAA	55095	20	GCTACCATCTGTTGAAGCTA	54873	20	20	642	861
Contig2956	3	p3	(CTT)4	12	3399	3410	TTGGTAAGCCGTCTTTTGTA	54917	20	TCGAGTGATGTTCTCCAATC	54907	20	20	3214	3437
Contig2958	2	p3	(ATT)4	12	2024	2035	GGAAAAGGCAACATCACAAA	54961	20	TGTTTTCACTCCTTAAGCCT	54474	20	20	1977	2213
Contig2961	1	p3	(ATC)4	12	3220	3231	CCATTGGCCTAGAAATCTCA	54793	20	ATCGTACAAGGTCTTATGGC	54954	20	20	3175	3415
Contig2969	3	p3	(TAA)5	15	1586	1600	ACAAAATTGTTACAATCATGAAC	52517	23	ACGAAAATTGTGTAGAATGGAC	55039	22	22	1555	1765
Contig2979	1	p3	(ATC)5	15	3219	3233	AGGACACATATAACTCACGC	54987	20	TGAGCACAATGATTCTGTGA	54984	20	20	3029	3269
Contig2980	2	p3	(GAG)4	12	534	545	GACGATATTCCGGACTTCAA	55001	20	TTCGACATCATCAACGAAGA	54854	20	20	353	570
Contig2980	3	p3	(AAG)4	12	1490	1501	GTTCTTGTTTTTGACAGGCA	54924	20	GCTTATTGATGGCTGGTTTC	55011	20	20	1433	1621
Contig2983	3	p3	(CTT)4	12	4500	4511	TAAACAAGGCTAGAACGAGG	54817	20	AACTACCCCATGAAAGTCAC	54957	20	20	4395	4610
Contig2985	2	p3	(TCA)6	18	4789	4806	TGAATACAACAACCTGAGCA	54893	20	GATTTGATGGCGAACATGTT	54944	20	20	4621	4836
Contig2987	3	p3	(TGT)4	12	1119	1130	TCCTCCGAAATTGTGGATTT	54926	20	GCTTGTCACCTTAACCAAAC	55103	20	20	1033	1263
Contig2991	1	p3	(GGT)4	12	58	69	CGAAGGCCTAGAGAAGGG	56092	18	CATAGGCTCCATAGAACCAC	55011	20	20	26	172
Contig2991	2	p3	(TAT)4	12	496	507	TGATGACCCTAAGCTTAAGC	54839	20	GCACTTAATAAATAGCCACGA	54105	21	21	358	531
Contig2992	1	p3	(GAA)4	12	1051	1062	GTTGCAGAATTTGTTCCACA	54994	20	TTTGCCGTTTTCATTATCCG	54971	20	20	915	1104
Contig2992	4	p3	(TAT)4	12	4508	4519	AAGGTAAGTATCGTTCCACG	54931	20	TAAACATGCAAGAGGTGTGA	54893	20	20	4367	4557
Contig2995	2	p3	(AAT)4	12	2089	2100	AATTCGAAAATCCAACTCAA	51223	20	TGTTTGTTTGCAAGGATCAA	54193	20	20	2069	2276
Contig2995	4	p3	(TGG)4	12	2721	2732	ACAACAACAACAACATGTGA	54161	20	CTCTCTTTTCATCCCGACAT	54860	20	20	2603	2794
Contig2999	2	p3	(TTA)4	12	4830	4841	TTCTCTCTACCCTCTAACGG	55107	20	CATCCAGAGTTCCAATTGGA	55018	20	20	4713	4905
Contig3000	1	p3	(TTA)4	12	2789	2800	AGGTCCTAGTAACAAGGTCA	54780	20	GATGAAGGCTTTCTTGAGGA	55049	20	20	2755	2966
Contig3005	1	p3	(AGC)4	12	874	885	TACACTGATGCTGACTATGC	54977	20	GACAACATTTGTGAGCAACA	55027	20	20	730	905
Contig3005	2	p3	(AGA)4	12	2911	2922	GAGGACACATTGAGAGGTTT	54978	20	AGTTACCCTGTCAGACAAAC	54920	20	20	2716	2961
Contig3005	3	p3	(TGA)4	12	3859	3870	TACCATCATCAAAAAGGGGG	54964	20	CAAGTTCCAGACTCCTCTTC	55111	20	20	3818	3964
Contig3009	3	p3	(AGA)4	12	2314	2325	ACCTAGGAAGTCCTCATGTT	55137	20	AAGACCAGTTCAGTTCACTC	54940	20	20	2249	2460
Contig3012	2	p3	(CAA)4	12	4785	4796	AATCAACACACAAGGCTTTG	54981	20	AGTGCTGTATTTTGGGTGAT	54912	20	20	4637	4850
Contig3016	2	p3	(GAT)5	15	4226	4240	AGCAGACAAGCATTTGGATA	55018	20	CTGTAAACCTTTTCCCCCTT	55115	20	20	4201	4307
Contig3017	1	p3	(TCA)4	12	2137	2148	TTCCACTTGTACTCGTTCAG	55071	20	AGAAATCGGGTACATCATGG	54910	20	20	2000	2220
Contig3018	1	p3	(TCA)4	12	2120	2131	CAACATCCCTCTAATTGGCT	55087	20	TCAAAGAAAGTACCCCTTCG	55004	20	20	2057	2299
Contig3020	2	p3	(AGC)4	12	1818	1829	ATTACTTCAAGCCCTTAGCC	55097	20	CACACTTTCATCAGGAGGAA	54981	20	20	1644	1866
Contig3025	1	p3	(AAC)7	21	3580	3600	GCAGCAGTGAAGATTTTGTT	55080	20	TCTAGTAAAAGGCAGGGTCT	55151	20	20	3482	3700
Contig3028	1	p3	(AAT)4	12	302	313	ACCGCGAGTATTTGTAACTT	55118	20	CACGAAATGATGTCTTGCAA	54912	20	20	217	410
Contig3029	1	p3	(AAT)4	12	4253	4264	TCAAGGTTCAATAGACAGCC	55062	20	GGCTGATATTTCTGGTTCCA	55100	20	20	4144	4383
Contig3031	4	p3	(TTA)4	12	3694	3705	TCATGGGGTTCGATAACTTC	54853	20	TTTCGGCTTTGATTTTCACC	55074	20	20	3588	3832
Contig3032	2	p3	(CAA)4	12	2104	2115	CTGTCATGGTAACCAGTTGA	54994	20	TGCAGTCTAGCCATTTCTTT	54947	20	20	1993	2145
Contig3036	3	p3	(TAT)4	12	3483	3494	GCAGGGTTGAATTAGTGTTG	54875	20	GCAAAAGGTGATCATGCAAT	55188	20	20	3433	3535
Contig3037	1	p3	(ATC)4	12	1006	1017	GCAGCTTCCATGTGTTTTAA	54774	20	TAACGGCCACGATTAAAGAA	55102	20	20	953	1070
Contig3044	1	p3	(GAA)4	12	2922	2933	ATGACGATAGGAGCATTAGC	54824	20	CTTCGCAACCTTCATTCATC	55076	20	20	2862	2978
Contig3045	2	p3	(ATT)4	12	1601	1612	TATGGGTGCTAACAAATGCT	54998	20	GTGGCTAAGTGGTTTTTGTT	54599	20	20	1417	1636
Contig3054	4	p3	(GGA)4	12	3044	3055	ATGTAAGACAGAGAGACGGA	55025	20	GGCTACATGAACCAAAAGTG	54875	20	20	2867	3101
Contig3055	1	p3	(AAT)4	12	227	238	TAAAAGTGAATCGCCCAAAG	54196	20	TGATTTATCACGCTAGACCG	55103	20	20	156	400
Contig3056	2	p3	(GGT)4	12	2380	2391	GCGGATGATGGTAAACCTAA	55226	20	GGTTTAGTGGGGAGAACAAT	54923	20	20	2310	2537
Contig3059	2	p3	(TAT)4	12	553	564	CCATCCACCCGTTTAACATA	55126	20	GGGTGACTAATGGATGAGTG	55233	20	20	354	584
Contig3062	4	p3	(TAA)4	12	3178	3189	CTTTGCCCCAAGATTAGACT	55015	20	TGAGGGGTCTTTGAGATTTG	54947	20	20	3092	3315
Contig3064	1	p3	(TTG)4	12	1541	1552	GGTGGATCTTGAATAGGACC	54906	20	GGCTGGAAAGGTAAGAAGAA	54957	20	20	1390	1616
Contig3064	2	p3	(TTG)4	12	1622	1633	TTCTTCTTACCTTTCCAGCC	54957	20	CTTAAGTGGGAGTTCTGCTT	54978	20	20	1597	1771
Contig3064	3	p3	(ATA)4	12	4582	4593	TAGGCGTGATTTCAAGTACC	55188	20	CGTAGTTTTGCAGGTTTGTT	55037	20	20	4502	4639
Contig3077	1	p3	(TGT)4	12	3134	3145	TACTAAAAAGGGGAAGGGGA	54992	20	CATTAAGCTCCCCCTTTCTT	54981	20	20	3011	3219
Contig3079	1	p3	(AAT)5	15	2558	2572	TACACATGTTAGTAACGGCA	54439	20	TTTGAGAGTTCGGTCGAAAT	55038	20	20	2531	2650
Contig3080	1	p3	(AAT)14	42	2109	2150	AACATTGAACTCCACCAACT	55067	20	AGTCCATTTTGAGAAAAATCTCT	54173	23	23	2043	2234
Contig3083	2	p3	(CAT)6	18	1815	1832	CGACCCACATAGCTATTCTC	55157	20	GGTTTTGGTGTTAGTGTTGG	55004	20	20	1659	1886
Contig3092	3	p3	(TAA)7	21	1042	1062	AGTCTTATTGGTTGCAAAAGA	53616	21	GGGATGTTGGTAATTCGACA	55448	20	20	986	1154
Contig3094	4	p3	(TAT)4	12	2937	2948	TGACAAAGTAGAAATCTAACCA	52769	22	GGAGGTTCAACTGATCTTGT	54978	20	20	2878	3059
Contig3095	1	p3	(CAA)4	12	619	630	CAAAAAGAAGGTGGTCTTGC	55378	20	GCCCTAAACATGCACTTTAA	54158	20	20	587	704
Contig3098	1	p3	(GTG)4	12	2749	2760	GTTTTTGTAGGTTGTGGTGG	55004	20	GCATCACCTAGGAGGAAAAA	55029	20	20	2663	2850
Contig3099	1	p3	(CAT)4	12	260	271	GTTTTGAGTTCCATACTGCG	55020	20	TGGGAATGAGCCTGATATTG	54865	20	20	147	353
Contig3099	3	p3	(CAG)4	12	2764	2775	TTCTAGGGTTTCAGAGAGCT	55171	20	GAATAAACTTTCCGCCATGG	55024	20	20	2612	2817
Contig3104	1	p3	(AAT)13	39	132	170	AGCTTTTGTATCCAGAAGGG	55015	20	CAAATTTCAGCAGAGCAGAG	54984	20	20	2	234
Contig3110	2	p3	(AAT)4	12	4078	4089	ATTCCCGTGAAAAACTCCAA	55458	20	TTGAGTAAAGTGACAGGTGG	54923	20	20	3920	4130
Contig3110	3	p3	(TAT)4	12	4223	4234	TACAATCCCGCTTTTAACCA	54954	20	CAATCCCAAGTGTAGCCTAT	54496	20	20	4160	4293
Contig3110	4	p3	(ATT)4	12	4580	4591	AAAGGACGAATAAGGCAAGT	54957	20	AAATTCCCCTTTGTTGCAAG	54913	20	20	4502	4634
Contig3115	2	p3	(ACC)4	12	4778	4789	AGAAGGATACCTTGCAACTG	55049	20	TATGAAGTGGGTTGAAGCTC	55062	20	20	4648	4822
Contig3116	2	p3	(TTA)4	12	4553	4564	TTGGCTTCAACATAAATGCC	54810	20	TTAACTGTAATGGGAACGCA	54988	20	20	4500	4628
Contig3123	2	p3	(AGA)6	18	971	988	TGGTCTTCTCTCAACCATTG	54981	20	AACATGGAAGAGCATGCTAA	55018	20	20	862	1062
Contig3123	3	p3	(ATC)4	12	3514	3525	GAATCAATCATGCCATCACC	54781	20	TCTCCTCTTGATTGCTTGAT	54031	20	20	3428	3578
Contig3127	2	p3	(AAT)4	12	330	341	TAGTGCGTAAGAGAAGCAAG	55239	20	TAGGTTGATCGGTTTTGTGT	54903	20	20	265	464
Contig3129	2	p3	(TAT)5	15	2592	2606	TTGGTCCCCACATTACTTTT	54714	20	CCAGAAATGGCCTACCTAAG	55201	20	20	2432	2667
Contig3130	1	p3	(TTG)4	12	696	707	ATATTTAGGGACGGAGGGAG	55480	20	TGCTTTAAGAGAGGCCAATT	54912	20	20	668	878
Contig3130	3	p3	(CAG)5	15	3581	3595	CGACTGGATATCAAGCAAGA	54977	20	CCATTTGTTGTTGAGCACTT	54981	20	20	3397	3637
Contig3133	3	p3	(AGA)4	12	3713	3724	AGGGTAGAGGTTGATCAACT	55137	20	CAGAAAGAGCAAGGGTAAGT	54978	20	20	3560	3769
Contig3140	1	p3	(AAT)4	12	197	208	GGGAATAACGCAAAGTTGAG	54987	20	CCAACATTTTGATCTTCGCA	54878	20	20	101	242
Contig3143	1	p3	(TTC)4	12	361	372	ATCCGCTGCTCATTAATGAT	54967	20	TGCTAAGGTATGCTCGTTAC	55001	20	20	273	484
Contig3145	2	p3	(ACG)4	12	2879	2890	GAGCAAGCAACACTTCTTAC	54938	20	GACCATGATAAGCAGCCATA	54981	20	20	2813	3037
Contig3147	1	p3	(CAG)5	15	1792	1806	AGAAGTTTCTGCTGAAGAGG	54998	20	GAGCATTCATGGAAGAAAGC	55030	20	20	1696	1862
Contig3150	1	p3	(CTC)4	12	1678	1689	AGCAACTGATCCTAGGTTTG	55049	20	GTGGGGATCTCCTATACTGT	55098	20	20	1629	1876
Contig3150	3	p3	(GAA)4	12	3201	3212	CAGTCAACATGAGCAAGTTC	54928	20	CGGGCCTATTATGGATTTCA	54961	20	20	3143	3322
Contig3151	1	p3	(GCT)4	12	2529	2540	TCATCACACATATTGGCCAA	55001	20	CTGGCACCAAGATTGAATTC	54931	20	20	2347	2576
Contig3152	3	p3	(GAG)4	12	2185	2196	TAAAGCACGAGTCTCCTAGA	55039	20	GGGCCTTATTGTAGACCAAA	55008	20	20	2005	2217
Contig3153	2	p3	(TCA)4	12	3988	3999	TAAGGGGAAGGGGAAACTAA	54992	20	AATGGGGATGCTAAGGAAAG	55053	20	20	3958	4165
Contig3155	2	p3	(ACA)5	15	4428	4442	ATTTTGTTCATAGCCCGTCT	55029	20	CAGAAATGATGCGGAAAGAC	55076	20	20	4342	4513
Contig3160	2	p3	(GGT)5	15	129	143	AAATCGAAAAAGGAAGGGGA	54819	20	CAAACACCACCTTCATTGTC	55093	20	20	28	178
Contig3160	6	p3	(TAA)5	15	4480	4494	AAAACTCCGCGTAATCCTAA	54796	20	GGAGGAGCTTCTCTCTCTAA	55080	20	20	4358	4532
Contig3161	2	p3	(AGA)5	15	2400	2414	CTAGTTGGTCTGCCTGATTT	55049	20	ACCACAAATCTGGAAGATCC	55015	20	20	2310	2533
Contig3163	1	p3	(TGA)4	12	1324	1335	GAAAGAGGATTGTGAGAGGG	55149	20	CTTTTGACATCAGCTACCCT	55049	20	20	1260	1447
Contig3167	2	p3	(AAC)4	12	1901	1912	CAAGAGCTACCAAATCTCCA	54757	20	GAATCAATCGCCGATTTGTT	55056	20	20	1773	1977
Contig3172	2	p3	(TAT)4	12	4687	4698	TAACCTTTTGTTTGCTGCAG	54994	20	TCATATCCTGCATTAGAGGA	52561	20	20	4498	4744
Contig3173	3	p3	(TTA)4	12	949	960	TGTCAATTAGAAAGGATCATAGA	52676	23	TAGACACTGCACCAAGAATG	55387	20	20	905	1038
Contig3173	5	p3	(ACA)6	18	1663	1680	TGAGGATGTCAATTGTCCAT	54307	20	CGCTTGAGAATTTATGGAGC	54859	20	20	1544	1787
Contig3174	4	p3	(CTT)4	12	4504	4515	CAAAAGTGCTGCTTGTATGT	54795	20	GACGGAGAATTACGGATCTC	55198	20	20	4388	4554
Contig3178	2	p3	(AGA)5	15	2145	2159	AAGTGCAATCAAGAGTCTGT	54896	20	GATCCAGATGTTCCTACACC	54940	20	20	2027	2224
Contig3183	1	p3	(TAA)4	12	1063	1074	CGTGTCAACAATTGTGGAAA	55040	20	ACTTCCGACACTAGAGACTA	54364	20	20	999	1215
Contig3193	4	p3	(ATA)7	21	4347	4367	GATGCTAGAAGGAAGGATGG	54998	20	TAGGAAGTTTCATCCCAAGC	55029	20	20	4239	4471
Contig3194	4	p3	(AGA)4	12	4211	4222	AGTTCAAGTTGACCAGTGTT	55029	20	GCATCAGTAACTCCTTTTGC	54974	20	20	4032	4249
Contig3218	1	p3	(TCA)6	18	821	838	AGTCCCTTACAGGTGGTATT	55117	20	AGAGTTCGGGTTTGAAACTT	55110	20	20	737	935
Contig3218	2	p3	(GAA)5	15	2987	3001	TTGGTTGGGTTGGTTTAGAA	54957	20	CCCTTTGGATAGCATAGGAC	54978	20	20	2930	3118
Contig3218	3	p3	(TAG)7	21	4389	4409	ACGTGATAACGTAAGGCTAC	55043	20	ATAATTGGTAAGCAGGGGTG	55067	20	20	4311	4535
Contig3225	3	p3	(CAG)5	15	2787	2801	AAAATCTGCCCCTATTCAGG	55053	20	TTAAACGCGTTTCCATTAGC	55013	20	20	2707	2955
Contig3231	1	p3	(CAC)4	12	19	30	ATGTGTTAAACCCGCCTTC	55803	19	AATTTCAGATAAAGCCGGGT	54995	20	20	0	130
Contig3235	1	p3	(GTT)4	12	779	790	AGTCAGCCATTGAGCAATAA	55018	20	TGATGATCTTCCTCCCTCAA	55214	20	20	714	844
Contig3242	2	p3	(ATA)4	12	3993	4004	AAACATTGGAGGCGTAGAAT	55029	20	GCAGATGTCGTAACCCTTAA	55188	20	20	3915	4082
Contig3245	1	p3	(TTG)4	12	1617	1628	CCTAGTTGACATCCACTACG	55021	20	TATTAATCAATGCCCCCACC	55118	20	20	1514	1688
Contig3246	2	p3	(CAT)5	15	3552	3566	CCCACTGCAATTTACTCAAC	54875	20	GACTACATCGATTCACTGCT	55007	20	20	3424	3655
Contig3251	1	p3	(TTC)4	12	1359	1370	CCCCACTCTACAACACTTAC	55105	20	GGACCTCACAGAATTTCACT	54978	20	20	1325	1540
Contig3253	1	p3	(TCT)7	21	2813	2833	AAACCAAACACCCACTTAGT	54974	20	ATGAGGCAAAGGGATAAAGG	55053	20	20	2774	3016
Contig3263	1	p3	(AAG)13	39	1361	1399	GAGGGGAAAGGGAAAAGAAA	55115	20	CCTCTTTGATGAGCCTCTTT	55035	20	20	1307	1502
Contig3264	2	p3	(TGC)5	15	1596	1610	CCCGATACTAGTACTAGGGT	54254	20	AGCACTATAATTGCACTGCT	55120	20	20	1575	1798
Contig3264	3	p3	(TTA)5	15	2752	2766	ATTTCCACACTCGATCCAAA	54961	20	GCTTTTATGGTAGTAGGTCGA	54872	21	21	2659	2836
Contig3265	3	p3	(CAA)4	12	4507	4518	CACAGAATCAATATTCGCGG	54974	20	ATTGTGTCTTCGTAGCTTGT	55024	20	20	4451	4624
Contig3266	2	p3	(GTT)4	12	2445	2456	TAAAGGCACACAATCGGTAA	54988	20	TCCAAATTTAATCATGCGCC	54994	20	20	2293	2517
Contig3267	1	p3	(AAG)4	12	2808	2819	TTTTCGTCCTTAGACTGTGG	55038	20	TCCAACTTTCGCTGTTTTTC	55037	20	20	2720	2969
Contig3269	3	p3	(ATA)4	12	811	822	GCCAATACCCTTTAAACAGC	54921	20	CCTGTGAGTGGATGATTCAA	55052	20	20	690	928
Contig3270	2	p3	(CAC)4	12	2921	2932	TCAACAAATGGGACTTGTGA	55083	20	TCTTCGATTGTTTTCACCTT	53041	20	20	2774	3016
Contig3274	3	p3	(AAT)4	12	2831	2842	CAATGTGGCATGGAATAACC	54981	20	GGGCGGTCCAATGATTAATA	55265	20	20	2716	2890
Contig3274	4	p3	(TCA)4	12	4322	4333	GACTCCTCTTCAACTCCAAG	55111	20	ATCAAAAAGGGGGAAGTTGT	54998	20	20	4230	4365
Contig3283	1	p3	(ATA)4	12	3115	3126	GCAAAAGGTGTGATCAAACA	54994	20	CAGATCCAGAACTGCTATCC	55031	20	20	3082	3290
Contig3286	1	p3	(TTA)4	12	416	427	TGTATTTAGTCTTGAGCCGG	54887	20	CATACTACATCTGATCGTGGT	54671	21	21	259	502
Contig3286	4	p3	(GAT)5	15	1834	1848	TTTGGTTTCTTTTAGTGCCT	53175	20	CCTCTTCCCCTTCATTTTCA	54912	20	20	1736	1912
Contig3286	6	p3	(CTT)4	12	3464	3475	TTGTTAAACTCATCCTCGGC	55765	20	AGTGGGCCATCTTTATGTTT	54877	20	20	3425	3529
Contig3286	7	p3	(CAA)6	18	4632	4649	GAAAACCAGCAACTTCTGTC	55122	20	GGGGAAGAAGTTGAGCAATA	55029	20	20	4569	4693
Contig3294	1	p3	(TCA)4	12	3158	3169	CGGAATATTGTCTGTAACGC	54636	20	AGACATGGATGAAGATGAGC	54917	20	20	3116	3325
Contig3297	4	p3	(AAT)7	21	3671	3691	CGAAGTGAGAAAAAGAGAGC	54392	20	ATTACACGAAGTTGGATGGG	55436	20	20	3626	3728
Contig3297	5	p3	(TAA)11	33	3759	3791	TGTTTCTAGACTCCCATCCA	55154	20	TGGAAGCTTACAACTTCCAT	54545	20	20	3697	3830
Contig3307	1	p3	(AAT)4	12	2089	2100	AAAGGCTATGTTCTCTCACC	54754	20	TTCCTTCCATGGGAAAAAGT	54700	20	20	1952	2188
Contig3309	6	p3	(TAA)4	12	4527	4538	GGGTTTTAGGGTTTAGGGTT	54794	20	CTTCTCCTCGTTCAAGTTCA	55057	20	20	4493	4736
Contig3313	1	p3	(GTG)4	12	858	869	AGAGAAAAATGGGCGGTTAT	54995	20	ATACTCTTCAACCCCCAAAC	54923	20	20	760	927
Contig3313	2	p3	(TTA)4	12	3026	3037	GTTCTTGAAGGAAAGTTTGCT	54882	21	CCCCGTCAAAACCATATAGT	54818	20	20	2893	3134
Contig3315	1	p3	(ATT)4	12	311	322	GGAGGGAGTATGTTGGAATC	54906	20	ATCTTTGCTAAATGTGGCCT	55279	20	20	215	427
Contig3316	1	p3	(AGA)4	12	2689	2700	GTTGATCCAAACAAGAAGCC	55160	20	CATCCTCTAGGTTCCATTCG	55044	20	20	2660	2839
Contig3318	1	p3	(GCT)4	12	1975	1986	ACTGACCACAAAACTGAACT	55029	20	AGAGCTAGAGAGAGAAGCAA	54998	20	20	1891	2103
Contig3320	2	p3	(ATA)4	12	2787	2798	GGTACTCTAATCACTTGGCA	54477	20	ACCTTTTGACGTTTAAAGCT	53640	20	20	2605	2830
Contig3322	2	p3	(ATT)5	15	2697	2711	TCGGTGAATCTTGATTATGGA	54438	21	TAACCGGCCACAATAAGTTT	55246	20	20	2507	2742
Contig3323	1	p3	(AAT)7	21	2246	2266	CTACCTTATGCACTGGACTC	54974	20	GAAAAGGGTTGGTGGAAAAG	54957	20	20	2172	2388
Contig3326	1	p3	(GTA)4	12	3997	4008	TGGTCACTAGGTGAATAGCT	55256	20	TGGTCAACATTGAAGGTTCA	55083	20	20	3961	4089
Contig3333	5	p3	(ATG)4	12	3048	3059	TCTTAACTTGGAAGGCATGT	54545	20	CATGCGAATCAGCTATTGAC	54961	20	20	2988	3236
Contig3333	6	p3	(GAA)4	12	3818	3829	TCTTACATTGAGCCACTTCC	55062	20	TGCATTTATCAAGATGATTTCA	52149	22	22	3694	3857
Contig3335	2	p3	(CAA)4	12	3223	3234	GAGTGAAACCCAAGAGAGAG	55111	20	ATCATACTTTCGCTGGGTTT	55029	20	20	3111	3358
Contig3336	2	p3	(TCT)5	15	3440	3454	CTGTCATCATTGCTTTGGAC	54964	20	AAGTAGCAGCAATCAGTTCA	54981	20	20	3326	3478
Contig3338	2	p3	(TCC)4	12	2797	2808	GCTTAGAGAGAGTGCACTTT	55111	20	AAAAATCGTAGCTCCCTCTC	54870	20	20	2769	2869
Contig3340	2	p3	(ATA)4	12	3971	3982	GATGCTCTTAGACTCTCAGC	55093	20	GAGACTGTTGCTTATGTTGC	55007	20	20	3905	4104
Contig3342	1	p3	(ATT)6	18	2101	2118	TAAGGCGTCCAATTATGAGG	54923	20	CACACGTTAGTAATGGTGGA	55121	20	20	2018	2138
Contig3342	2	p3	(TGG)4	12	2870	2881	GTGATACAACTGGAATGGGT	55029	20	AGGGTAGAGAAGGGTTACTC	54953	20	20	2840	3087
Contig3344	3	p3	(AGA)4	12	3692	3703	TGTAATTCACGGGAAGTTGT	54903	20	TTTTGCTATTTGGCAGAAGC	55131	20	20	3571	3816
Contig3353	1	p3	(AGC)4	12	130	141	CTTATGAAATTGGCGTGCAT	55014	20	ATGTTTGGCTAAATGAGGGT	54877	20	20	70	182
Contig3354	2	p3	(GAT)6	18	3251	3268	TGCTATGCAGTTGTTAAGGT	54961	20	CCCTCGCCATACTAAATCAA	54923	20	20	3167	3391
Contig3359	1	p3	(TCA)4	12	3672	3683	CTCTTGACACCACTAACACA	54957	20	TGGTAAAAGAAAATGGGGCT	55085	20	20	3641	3749
Contig3363	1	p3	(CAG)5	15	581	595	GTCTCCAAACATTGAGGACT	54978	20	AATTAACAAGATCTCGCGGA	54887	20	20	454	668
Contig3363	2	p3	(CAC)4	12	4674	4685	ACAATGAGCATCTTGGTGAT	55005	20	CCCTCAATTAACAGCCTTCT	55015	20	20	4586	4735
Contig3374	1	p3	(TTC)4	12	2113	2124	GTATACTTCCTCGTCGTTGG	55426	20	AGGAGGCTTGGAAGTTAATG	55015	20	20	2082	2311
Contig3376	1	p3	(TGG)4	12	1904	1915	ACTATTCCCCGGAGAATAGT	54693	20	TCCTGAAGACCCTAGCATAA	54926	20	20	1876	2116
Contig3376	2	p3	(TGG)4	12	1970	1981	ACTATTCCCCGGAGAATAGT	54693	20	TCCTGAAGACCCTAGCATAA	54926	20	20	1876	2116
Contig3380	1	p3	(AGG)5	15	3929	3943	ACCCTTCAGTCTTAGTGTCT	55098	20	TGCTGAAACACCTACCTTAC	55004	20	20	3901	4143
Contig3380	2	p3	(GAA)4	12	4312	4323	AGACACTCTCCCTATCTTCC	55046	20	AGAGAGCCCATATCAAGTCT	55002	20	20	4257	4495
Contig3380	3	p3	(GCT)5	15	4390	4404	AGACACTCTCCCTATCTTCC	55046	20	AGAGAGCCCATATCAAGTCT	55002	20	20	4257	4495
Contig3381	3	p3	(AAG)4	12	1474	1485	GTTCCTGCCTAAACCCATAA	55008	20	CCTCCTCTTGCTGATTTCTT	55035	20	20	1447	1620
Contig3385	1	p3	(TTG)4	12	2163	2174	TGTTAACTTTGGGAGGACAG	54889	20	TAGATGGGATAGTCTTGGGG	55068	20	20	2005	2242
Contig3387	2	p3	(TCT)4	12	2260	2271	GCAACCAAAGCAAGTTGATA	54774	20	TTGCATAGTCATTGCCAAAC	54844	20	20	2128	2316
Contig3389	2	p3	(TTA)16	48	686	733	TTAGGGTAGACAGAAGGAGG	54957	20	ACTCGGAAAAGTGCATAGTT	54991	20	20	635	818
Contig3389	4	p3	(TAC)4	12	4228	4239	GCACGATTCAATATTTGCCA	55027	20	AAAAGTCAAACACGGCTAAA	53951	20	20	4029	4274
Contig3390	1	p3	(ATA)4	12	231	242	CGGGGTAAGTGATTCAGTTT	55365	20	TGTTGGGGTGTTACTATTTCA	54745	21	21	33	263
Contig3396	3	p3	(TAA)5	15	3816	3830	GCAAACCGAGTATTTTCGTT	54932	20	TGTCCCATGCCAAAAATAGA	54895	20	20	3674	3917
Contig3399	1	p3	(ACC)5	15	3582	3596	ATGGATCGCTTCCTTCTTTT	55015	20	TCATCACCCTCCATTGTAGA	55227	20	20	3555	3768
Contig3401	1	p3	(TAA)4	12	4439	4450	CAGTTCATTAGGTCTGGCTT	55049	20	CGCGGCAACAAATATAACTT	55069	20	20	4419	4550
Contig3402	1	p3	(AGC)4	12	899	910	TCATGGTGACGAAAGAAACA	55230	20	GGGCATGCTTTGTTAAGATC	55011	20	20	877	1050
Contig3405	1	p3	(CTT)4	12	818	829	CTTAGCAAAGTAGCAACAGC	55007	20	CCAAGCTCTTCTAACACACT	55011	20	20	690	921
Contig3409	3	p3	(TAA)4	12	2778	2789	ACTACGAGTACATAATTGATTAT	50714	23	TCATGTATGGACATATGTTCT	51728	21	21	2747	2879
Contig3410	2	p3	(CTA)6	18	3607	3624	AATAAGCTCCTCCAACCTTG	55015	20	TCACCATTTTGGGCATTTTC	54998	20	20	3456	3705
Contig3410	3	p3	(CCT)4	12	3813	3824	GAAAATGCCCAAAATGGTGA	54998	20	CTTCTCAAGAACAGCTTCCT	54998	20	20	3686	3927
Contig3411	1	p3	(ATT)9	27	1565	1591	TTGGTCCAAATCAGTCCAAA	55050	20	ATTACTTACGTTGAAAGCGC	54749	20	20	1503	1655
Contig3412	2	p3	(AAT)4	12	1421	1432	AGAGGCAATGATAATGTTAAA	50775	21	TGAGAAACCTAAGCTGAGAAG	54981	21	21	1332	1553
Contig3425	3	p3	(TCA)4	12	3316	3327	TCAAGGTCATCATCAAGGTG	55052	20	CATTTCTATGTCGGCTCGTA	55103	20	20	3198	3380
Contig3431	1	p3	(ATA)4	12	137	148	GTGACAAGTGAGAACTGAGA	54687	20	AAGTGCAGTAGGTTTACAGG	54991	20	20	86	237
Contig3433	2	p3	(AAG)4	12	1467	1478	AAAACCCCATGACTTTGGAT	55071	20	TCTTAGGGACTTGGGGTTAA	55027	20	20	1356	1554
Contig3440	1	p3	(AAG)4	12	153	164	AGTAAAGAACACCAACAGCA	55113	20	GCGAGGCATTGAATTTAACA	54958	20	20	90	221
Contig3440	2	p3	(ATT)4	12	2502	2513	AACATTGTTTTGCAGGATGG	55018	20	ACATGCAGAAAGTGTGATCA	55275	20	20	2433	2535
Contig3446	1	p3	(GAT)5	15	347	361	TGCAATGGTGGCTAAAATTG	55102	20	TTGGGATAGAATGAGCCTCT	55284	20	20	271	464
Contig3446	2	p3	(CAT)4	12	2284	2295	TGGCTAGAGCTACTACCAAT	55029	20	TTCCACCCGAATTCTTTGAT	54926	20	20	2196	2421
Contig3450	3	p3	(TAA)4	12	2830	2841	ACAAATGTGTGCATTGATCA	54064	20	ATTTTAAATCGTGCATGGCA	54521	20	20	2752	2925
Contig3451	2	p3	(TGG)4	12	3923	3934	TCTGTCTCTTGTGCTTTTGT	55133	20	TCATCTAGCAACAGAGCTTG	55185	20	20	3806	4047
Contig3454	2	p3	(TAA)5	15	4282	4296	ATTGGGTTTGGAAAATCCCT	55037	20	ATGGAGTTAGCTGTTCTTGG	55049	20	20	4261	4410
Contig3455	3	p3	(CAC)5	15	1070	1084	TTTTCAAACACAGTCATGGC	54994	20	GCCCAAGCATCATAATTGTC	55080	20	20	1032	1192
Contig3455	4	p3	(CTG)5	15	2003	2017	TGCAAATTTGTAAGAAGCGG	55176	20	ATTCAAAGTTGTTGTGGCAG	54981	20	20	1900	2123
Contig3455	5	p3	(CTG)4	12	3729	3740	GTCCTAGCCAGCATTATTGA	54910	20	TATCGGACTGATTTGTCGTC	55034	20	20	3646	3814
Contig3458	1	p3	(TTA)4	12	2822	2833	AAATACTCCATAAAGGGCCC	54733	20	ATCTGTGTTTCAACCAGTGT	55100	20	20	2730	2964
Contig3458	2	p3	(ATT)4	12	3665	3676	TTTCCTGCAGGGTTGAATTA	54823	20	CATGGAAAAGGTGATCATGC	55001	20	20	3596	3701
Contig3458	3	p3	(TCT)4	12	4538	4549	ACCAGTGTCAACTTCCTTTT	54995	20	AGTAGGAGGCTTTTCTGTTG	54978	20	20	4515	4617
Contig3459	1	p3	(TAG)4	12	160	171	CTGTTACCTATCCCATGCTC	55011	20	TGCTGCTAATACTGCTATGG	55014	20	20	134	315
Contig3459	3	p3	(CAG)4	12	465	476	CCATAGCAGTATTAGCAGCA	55014	20	ACTGCTCCTGCTACTACTAA	54991	20	20	296	515
Contig3459	4	p3	(TAG)4	12	549	560	TAGTAGTAGCAGGAGCAGTT	54991	20	TTGCTACTCCTGCTACTACT	54991	20	20	497	652
Contig3459	8	p3	(TAG)4	12	1577	1588	AATCGCAGCAGTAGAAGTAG	55007	20	TATATACGATGGTCAGGGCT	54888	20	20	1520	1737
Contig3459	10	p3	(AGT)4	12	4363	4374	CAAGAGCAGCAACTGTAGTA	55128	20	AGTAGAGTGGACGCAAAAAT	54991	20	20	4247	4449
Contig3462	2	p3	(TTA)4	12	4110	4121	TTCAAGTCTCTTTAGTGGCC	54991	20	AGAGGATGGGTAGGTTAGTC	55026	20	20	4058	4185
Contig3477	1	p3	(TAT)4	12	77	88	CTGGCACTTACCATTAACCT	55029	20	CCAACTAAGCGGACTTTTTA	53547	20	20	22	206
Contig3480	2	p3	(AAT)11	33	2767	2799	TTTAAGGTTGGGTCCAATCC	55201	20	ATTTGGTTGGTCAAGGGTTA	54714	20	20	2707	2882
Contig3489	2	p3	(TAT)6	18	3078	3095	GCTGCCAAATTGATATGTGG	55369	20	AGGTTGATCTCACAAATCCA	54234	20	20	2887	3122
Contig3490	1	p3	(AAT)4	12	1002	1013	TGGGCAAGAGATTAGCAAAT	54984	20	CATTGTGATGCAAGCGTTAA	55276	20	20	976	1079
Contig3491	2	p3	(ATT)4	12	1244	1255	ATACCCCATTGTCAGTGTTC	55029	20	CCCTCTTCTGAATTTCCACA	54947	20	20	1077	1301
Contig3497	1	p3	(AAT)4	12	2030	2041	CTCTTTCCTTTGGTTAGACCT	54848	21	TTCGTCTCAAAATCGTCTCT	54480	20	20	1972	2221
Contig3497	2	p3	(AAT)5	15	2938	2952	GTTATTAGACACTGGAGCCC	55242	20	ACGTATTGCTTCTTCGAGTT	55137	20	20	2791	3002
Contig3497	3	p3	(TGG)4	12	3758	3769	TGTTGTTGGAGATGGTTGAA	55083	20	TTTGCAGCATTTTAACCAGG	55031	20	20	3629	3803
Contig3504	2	p3	(GGT)4	12	751	762	CCATCTTCCCAAATTGGAGA	54984	20	CCCAGCAACCATCTTATTCT	55087	20	20	627	821
Contig3507	3	p3	(TCT)4	12	3808	3819	GCAACACCTTCTTCTTCAAC	55122	20	AAATCCTCGAATCTCCGATG	55044	20	20	3750	3987
Contig3508	2	p3	(TTA)4	12	4182	4193	AACCGTTAAAAACATGCGTT	55017	20	CTAAAATTGGCACGAACTCG	55411	20	20	4085	4292
Contig3509	1	p3	(CAG)4	12	3376	3387	AACCGCTGCATATTCTCTTT	55423	20	GATCAGGACCACAATGAGTT	55049	20	20	3348	3453
Contig3510	1	p3	(CAC)4	12	239	250	CTACTGCTAGATAGTCGGGA	54988	20	ATTGGGGAAAGGGTTTTAGG	55154	20	20	166	406
Contig3512	2	p3	(AAT)17	51	1662	1712	CAATTCAGTTTAGATCGGTTGA	54503	22	CGTGTCCACACAAATGTAAG	54955	20	20	1639	1751
Contig3512	3	p3	(TAA)17	51	2007	2057	AACGGACGAATATGGAAAGT	54782	20	GGGATCAAATCTCTCCCCTA	55366	20	20	1959	2194
Contig3513	1	p3	(AAG)4	12	567	578	ACCCAACTGCTTAAGGAAAA	55046	20	CAGAAGTACTCCCTGACCTA	54991	20	20	410	613
Contig3514	1	p3	(ATA)6	18	1076	1093	AGGCGTGATTTCACATACAA	55368	20	GCAGGGTGAATGTTATTTGG	54911	20	20	1008	1131
Contig3514	2	p3	(TTC)4	12	3750	3761	ACATTGAATCCAACGTCTGA	54994	20	AAGATCTGAGCAAAGAAGCA	54967	20	20	3696	3829
Contig3526	2	p3	(GAT)4	12	4092	4103	CCATCAAAGTCCCTAGAAGG	54825	20	CAGATTCTTCAATTTCGGGC	55043	20	20	4068	4316
Contig3530	1	p3	(CAG)4	12	3352	3363	TCGTTAGCATCATCATCGTT	54991	20	AACTGGATCGGTAATAGGGA	55009	20	20	3261	3384
Contig3533	4	p3	(ATT)4	12	3999	4010	CCCCTCGATTTCATTGGATT	55464	20	GGAAAAAGTCCATCATCATGA	53856	21	21	3832	4081
Contig3533	5	p3	(ACC)5	15	4526	4540	AAGTGGAGGAGAGAGAAAGT	55085	20	CTTTGTGGTGGTTGGATTTC	55061	20	20	4460	4588
Contig3534	1	p3	(GAA)4	12	4568	4579	ACGATTTAGACTCCCCCATA	55009	20	ATTCTCTCTAATTCCGCTGC	55332	20	20	4505	4627
Contig3545	1	p3	(AAT)5	15	2801	2815	CGTTAGTAATGGCGGGATAA	55051	20	GGTTTGATCCAAGACAGTCT	54978	20	20	2779	2879
Contig3550	2	p3	(AGA)4	12	4123	4134	GAACAAAGAAAAGCCCGAAA	55004	20	CCTTGAGGTCAAAGCATAGT	55049	20	20	4043	4279
Contig3553	1	p3	(TTC)4	12	693	704	TTCCCTACATGACTCTAGCA	54960	20	TGCCTCAAATCATTGGTGTA	54930	20	20	560	756
Contig3553	3	p3	(TCA)4	12	1458	1469	GTAGGCATCCTCATATTGGG	55049	20	CTGTGGGTGTGGTAAAGTAA	54903	20	20	1397	1643
Contig3556	2	p3	(AAG)4	12	2952	2963	GAGCTTGTCAAATGCACTAC	55007	20	CATCCCAACTTCATTGAGGA	55018	20	20	2802	3046
Contig3557	2	p3	(GAG)4	12	4501	4512	AATTCATCAAGGACAGGGTC	55015	20	AAGGTTTCTTCTCCTCCCAT	55708	20	20	4311	4555
Contig3562	1	p3	(AGA)4	12	1538	1549	AAGGGAGATGCCAAAAGAAA	55105	20	TTCTCATCCCCCATTCATTG	55056	20	20	1485	1642
Contig3562	2	p3	(ATC)4	12	2198	2209	ACTCATGGATAGAAGGGTCA	54911	20	TATGGTGAGCGGATTTTTGA	55045	20	20	2115	2358
Contig3568	1	p3	(GTG)4	12	4201	4212	CCATTGCTTGACTTTGGTAC	54875	20	AAGCTCCAGAGTACAAAGTG	55011	20	20	4157	4386
Contig3575	1	p3	(CTG)5	15	3632	3646	TGGATGACCAAGGAATTAGC	55100	20	GTTTCACTTTCTGTCGAAGC	55263	20	20	3555	3760
Contig3577	1	p3	(GAA)8	24	30	53	TGGAAGATTTTTGATTGGGG	53685	20	ACCACAATCTTTGATCTCCC	55015	20	20	10	148
Contig3577	2	p3	(ACA)4	12	3901	3912	CTTTACCAACCTCCCAAGAA	54854	20	AGCGACTCAATCATCTTTGT	55082	20	20	3711	3957
Contig3578	3	p3	(ATC)4	12	2109	2120	TGAGACTCAACAGAATCAGC	55115	20	AAGAGTAACTCAAGCTGGTG	55011	20	20	2041	2288
Contig3578	4	p3	(TCT)4	12	2403	2414	TTGCTTCCTCAAGTATCCAC	55062	20	CAAGTACTTTGGGAAACAGC	54805	20	20	2372	2619
Contig3579	1	p3	(AGC)4	12	639	650	AATATGGAAACTGCAATGCG	55014	20	TGTTCGCTCGATGACTTTAT	54921	20	20	600	803
Contig3580	1	p3	(AAG)4	12	3113	3124	AGTGGTCAGAGTAAGGGATT	55137	20	GGACACTTTTCCTCCATTCT	54943	20	20	3079	3245
Contig3580	2	p3	(AGA)4	12	3218	3229	TGAGTTGGTACGGAAAGAAG	55038	20	TAAACGCCGTAGTTTGTACA	55077	20	20	3098	3320
Contig3586	1	p3	(TAA)4	12	644	655	TTCATCATCTAGGCCACAAC	55133	20	TGTCTGTGATTTCAACAGGT	54807	20	20	536	749
Contig3587	1	p3	(AAT)4	12	4384	4395	CCAACTAAAACTCGCTCTCT	55124	20	GGGAGGCTTAAATTGTGTTT	54032	20	20	4343	4484
Contig3588	1	p3	(AGA)4	12	325	336	CCATGAAAACGGAGGTAGAA	55075	20	TAAAACAAACTCCCCTAGCC	54937	20	20	212	444
Contig3604	3	p3	(ACA)6	18	4496	4513	AAAGAACCCCAACTGTCAAT	55033	20	TGTTCAAGAAGGTATGTGCA	54893	20	20	4468	4605
Contig3611	1	p3	(AGA)5	15	3625	3639	CCATGTTTCGACCTTAAAGC	54987	20	TCACTTTCTCCCCATTTAGC	55029	20	20	3581	3790
Contig3612	2	p3	(AAT)4	12	3622	3633	AGCCACTCGTTTGTTTTAAC	54749	20	GACGGATCACTTATTGAGCT	54974	20	20	3493	3672
Contig3614	3	p3	(ATA)4	12	1470	1481	GATGAGCACCCTAAGCTAAA	54839	20	ATGATGGGTGGAAAGTGATC	55087	20	20	1421	1629
Contig3614	4	p3	(AGT)5	15	1822	1836	CGTCACCATGCTTGACTATA	54991	20	AATTGTGCAAAAGTCCAAGG	54947	20	20	1801	2034
Contig3618	1	p3	(TCA)4	12	523	534	CAAACTCCTCTTCAACTCCA	54910	20	GCATCTCTGAACAAAAGAGC	54994	20	20	435	636
Contig3624	1	p3	(TCT)4	12	2544	2555	GAGCTGACCTTGATGATAGG	55031	20	TGTTGTGTCCTGTATGAGTG	55028	20	20	2437	2581
Contig3629	2	p3	(GGT)6	18	333	350	AAGGCCTCAAAACCAACTTA	55046	20	AAGCTAATGGAAACCCGATT	54995	20	20	192	432
Contig3630	1	p3	(CAA)4	12	4318	4329	TTGTGCGTCAAAACAAGAAA	54871	20	ATTGTTGAGCTTGTTGTTGG	54981	20	20	4239	4362
Contig3631	1	p3	(TTA)4	12	660	671	TTGCACCTGTGATAGAACAA	54893	20	GGAGGTTCTAGTTGTCCAAG	55092	20	20	465	711
Contig3636	2	p3	(ATA)4	12	870	881	CCTACCCCATTGTGGATTTT	55260	20	GCCTTGAATTATTTATGCCGA	54688	21	21	830	946
Contig3638	1	p3	(ATC)4	12	2245	2256	AGACATGGATTCACCTCAAC	55049	20	TCTATACCATACGGGCCTAG	55005	20	20	2164	2403
Contig3638	2	p3	(CAA)7	21	2486	2506	ACAATAGCAACCCTAATGCA	54998	20	AACATCTTCGTGGCTAAGTT	54991	20	20	2445	2587
Contig3638	3	p3	(ATA)4	12	2602	2613	ACAATAGCAACCCTAATGCA	54998	20	GAGTGATCAGATATCGGAGC	54958	20	20	2445	2682
Contig3638	4	p3	(ATT)5	15	3008	3022	CGCGATGTTTACTGATGATC	54725	20	TGTAGGCAACATTCTAGGTA	53057	20	20	2951	3199
Contig3648	1	p3	(ATT)4	12	3718	3729	ACCTGGTTGTTCCAATCATT	55105	20	GCTGATACCTGCTTATCACA	54944	20	20	3652	3863
Contig3655	4	p3	(ATA)5	15	4245	4259	ATGGCCTAAAACCCATTTCA	55158	20	CATCTGCTGAGGTTTGATCT	55139	20	20	4177	4422
Contig3658	2	p3	(GTG)4	12	3967	3978	TCATCATGGCGAGTAGAATG	55048	20	ACCTTCGAATTCCTTCAACA	54889	20	20	3792	4030
Contig3662	1	p3	(TTA)4	12	787	798	TAGGTCAAACTACGCTTCAA	54354	20	TGTACGTTTGCATATGGCTA	54870	20	20	621	870
Contig3662	2	p3	(ATA)4	12	1402	1413	GCTCAATGCTTTGAAACCTT	55048	20	CCCACAAAATACACAAACCC	55041	20	20	1315	1450
Contig3666	1	p3	(AAT)5	15	388	402	CGCCTTTCTTGCTATCAAAA	54589	20	TAAGGCGCGTGTTATTTTTC	55013	20	20	346	480
Contig3672	2	p3	(GGT)6	18	3601	3618	GTCATCCCCATGTTCTTCTT	55015	20	TTACTGCAAACCACCTTCTT	55080	20	20	3440	3657
Contig3673	1	p3	(TTG)4	12	285	296	AAACGGAGGCAATATAAGGT	54402	20	GCAGCTTCTACTGTTACCAA	55396	20	20	174	335
Contig3685	1	p3	(GAG)4	12	2717	2728	GCAGCCTATGTTGATTCTCT	55220	20	AAGCACAAGGTGTAGAAGAG	55011	20	20	2659	2814
Contig3686	2	p3	(CCT)4	12	2788	2799	GATTGTGGTTCCTGAGACAT	55049	20	CAAATGGGAAAAAGAGGCAG	55118	20	20	2729	2880
Contig3698	2	p3	(ATT)7	21	3278	3298	TGTGGAGGCGATAAGTAGTA	55090	20	CCGATGTAAATGTCTCAACG	54558	20	20	3250	3436
Contig3699	1	p3	(TCA)4	12	1359	1370	CTTCAAGTTCCAGACTCCTC	55111	20	ATACACCCCATCTTGCAATT	54950	20	20	1260	1465
Contig3700	1	p3	(ACT)4	12	3928	3939	TCGTCACATCAAAGATGGTT	54994	20	AGGGCTGGAAATTTGTAAGG	55586	20	20	3867	4096
Contig3701	2	p3	(AAC)4	12	2295	2306	GGCAGAAGAGGACACAATTA	55062	20	ACACTACTCTCTGCCTAGTT	54905	20	20	2241	2481
Contig3712	2	p3	(ATG)4	12	3131	3142	GGATTTCGTTGCATGTTGAT	54944	20	GCACGCACATCATCATTAAA	55060	20	20	3086	3305
Contig3712	3	p3	(ATG)4	12	3259	3270	GGATTTCGTTGCATGTTGAT	54944	20	GCACGCACATCATCATTAAA	55060	20	20	3086	3305
Contig3713	1	p3	(TCA)5	15	1244	1258	TGAGCTGGTCGATTTTACAA	55008	20	TGTTGGAGGTTTAATGGAGG	54926	20	20	1051	1278
Contig3717	7	p3	(ATT)4	12	4508	4519	TTTATTCAATGTGCTGTCGC	54991	20	CCCTAAGTCGGGGAAATTAG	54920	20	20	4335	4539
Contig3718	3	p3	(TAA)17	51	2800	2850	AGGTGTGATCATGCAATCTT	55005	20	AATCTACTAACGTGAGCGAG	54767	20	20	2780	3024
Contig3720	1	p3	(GAG)4	12	1803	1814	TGGAGGAAAGAGAAGGAGAA	55068	20	CTTTCTTCTACTTCACCCCC	55059	20	20	1777	1958
Contig3735	1	p3	(GAA)4	12	1406	1417	TCATACACACGTCACCAAAT	55008	20	AGCCACTTCTTACAAACACT	54804	20	20	1304	1526
Contig3740	2	p3	(GAA)5	15	1607	1621	CCGAGAAAAGAGAAGGGAAA	54991	20	CACAGACACGCTCACTATTA	54954	20	20	1581	1793
Contig3753	4	p3	(GAT)4	12	3978	3989	TACTCTGACGCCAAAAATCA	55008	20	ATAGTGGAGAGCAAGTTGTG	55082	20	20	3876	4016
Contig3754	1	p3	(GTT)5	15	505	519	TGACCGCATTTATAGAGGTG	54957	20	CGATACGAAAGAGCTTCTCA	55053	20	20	484	627
Contig3756	1	p3	(CCA)4	12	1838	1849	CGAGTCACTGATACGGTATC	54948	20	AGGCTAACACTGAGGATAGT	54943	20	20	1667	1893
Contig3762	1	p3	(ATC)4	12	630	641	AGATGGAATATTTGGCACCA	54653	20	CTTCATGTGCTTCGAAGTTC	55039	20	20	554	722
Contig3762	2	p3	(GAA)4	12	3644	3655	GTGACATCCTTGAATGTCCT	55049	20	AGAGTAGCTTTTGATTGGGG	55015	20	20	3572	3723
Contig3763	2	p3	(CTC)4	12	3327	3338	AAAAAGAGAAGGGAAAACCG	54001	20	TCAACAAACATTACCCAAACA	54108	21	21	3233	3430
Contig3769	2	p3	(GAT)4	12	1625	1636	TGAGATGAGGGATAGTCCAG	55122	20	GCATTTCCTTCTTTTGCACT	55048	20	20	1578	1822
Contig3770	2	p3	(ATA)6	18	442	459	CATGAGTTGGTCTTAGGCAT	55120	20	GAACTTGGGGCAATTTTGAA	54927	20	20	336	568
Contig3770	3	p3	(GAA)4	12	2652	2663	CGTTTGCTCTTTCACGTTTA	54899	20	CCTCTCTCTTCCTTCTCTCA	54998	20	20	2525	2684
Contig3775	1	p3	(ATA)4	12	620	631	CAACTAGTCAGCCAACGATA	54921	20	TGTTCGGTGTGTAACAATGT	55531	20	20	543	721
Contig3775	3	p3	(TAG)4	12	1024	1035	CCCTTTCACCGAACATTTTT	54669	20	AGGTGAACAAGTGTGAAACA	55337	20	20	983	1224
Contig3781	1	p3	(AGA)4	12	3125	3136	CACAAGGGTAGAAGGATGAG	54860	20	TGACCAAAACCTCTCTTCTG	54910	20	20	3050	3164
Contig3786	2	p3	(TAA)4	12	938	949	ATGCAACATTACCTGACCAT	54984	20	GGAGGCCAACATGATTGTAT	55464	20	20	853	1094
Contig3788	1	p3	(TGA)4	12	1947	1958	CATTGCCGTCTATGTGTAGA	54991	20	GACTCCTCTTCAACTCCAAG	55111	20	20	1836	2043
Contig3788	2	p3	(GAT)8	24	4060	4083	ACAGCTTGCTGGATCTTTAA	54947	20	AGCAGTTTGTCTCCTTTGAA	55100	20	20	3953	4179
Contig3789	5	p3	(TAA)4	12	3904	3915	TCTCGTGCACCATAAAAAGA	55008	20	TATATGCGAATGAGACAGGC	55128	20	20	3768	3948
Contig3793	1	p3	(TGA)5	15	2364	2378	GGCAATAGCAGTTCAAGAAC	54974	20	GGCTCTCATCACTACTCTTG	54994	20	20	2252	2493
Contig3794	2	p3	(ATC)5	15	2430	2444	ACCCTCCACAACTTGAATTT	55033	20	TTGGAGAGACCTACACAAGA	55115	20	20	2390	2625
Contig3794	3	p3	(TAA)4	12	3290	3301	CACAGAGAAGGTTGCACTAA	55316	20	TCGGAAGAGATGATTTGGTA	53470	20	20	3184	3423
Contig3796	1	p3	(TGT)4	12	895	906	TGTTGGATCGAATGTTGAGT	54994	20	TGAAATGACAGCAACAAACC	54994	20	20	799	989
Contig3800	5	p3	(TAC)4	12	4094	4105	GTATCGGAGCCTTTCTCATT	54940	20	TCATGACCAGTGCAATGTAA	54964	20	20	4031	4239
Contig3800	6	p3	(CTG)4	12	4444	4455	GACACATAAGAGCTGCTACA	54907	20	CCAATATTGAGGTAGGAGGC	54978	20	20	4296	4482
Contig3803	1	p3	(TTA)7	21	58	78	AGCCACATATGAAAGTGTGT	54947	20	AAAAGGCACATCAAAATGCA	54917	20	20	18	210
Contig3805	1	p3	(ATA)8	24	4143	4166	CCAGCATTATTCACTGCAAG	55034	20	TTTTCCCTGCACCAAAATTC	54927	20	20	4070	4238
Contig3809	5	p3	(ATT)5	15	3062	3076	ACATGATGATGAGCAAGGTT	55005	20	TGAGCCAATGTCAATTCTCA	54950	20	20	2948	3184
Contig3812	3	p3	(TTA)13	39	2724	2762	TAGCTATCCAGTGGCCTTAT	55068	20	GACTTAAGTTGTGCTTCAGC	54938	20	20	2577	2815
Contig3812	4	p3	(ATT)4	12	3302	3313	TGTTTGCACCTTTTAGACCT	55080	20	GGACATTTCTCTTACTCCGT	54510	20	20	3222	3445
Contig3819	3	p3	(ATT)4	12	4310	4321	TAAGGTTAGGGTGGAAGGAG	55534	20	TCCTTTACTTTACCCCCTCA	55027	20	20	4166	4415
Contig3820	1	p3	(TGA)4	12	3706	3717	GCAATTTCGGGGATTTAAGG	54991	20	CACTCAAGTACTACAGTCCG	54984	20	20	3564	3785
Contig3824	2	p3	(AAG)4	12	3775	3786	TTAGCCAAAAACCTTGCATG	55031	20	CTCTTCAATTTCCCCCTCAA	54912	20	20	3694	3871
Contig3827	1	p3	(TGA)4	12	726	737	GAGACATGGAGGAAGATGAG	54658	20	GCCCAAGATCAAAATCTGGA	55687	20	20	550	762
Contig3828	2	p3	(ATA)4	12	4510	4521	CTTACACTATTACCCTGCCC	54920	20	ATAAGAAGCGAGAGACTTTC	52487	20	20	4332	4541
Contig3833	2	p3	(TCA)7	21	3798	3818	TTTGTCTCCTTGGAACTCTG	54910	20	GGAAGCAAAGGACTTCACTA	54991	20	20	3710	3958
Contig3840	1	p3	(ATT)5	15	2842	2856	CTGCTAGGACAAGTTCAAGT	55011	20	CTTCTTTCAGAGGCTGACTT	54998	20	20	2770	2950
Contig3850	1	p3	(GCT)5	15	1012	1026	TTTCATCCATGTTTGATGCG	54948	20	TGTGATTCCCCTCAATGATG	55090	20	20	991	1231
Contig3856	1	p3	(AGC)4	12	629	640	GTGAATCCCAGAAAACCTCT	54943	20	CCTCCTCCTGAAACAAATGA	54947	20	20	499	720
Contig3858	2	p3	(ATA)6	18	812	829	AAACAAATGTTGGAGAGTGC	54690	20	TGTGGGGCATGCATTTATTA	55348	20	20	750	986
Contig3861	1	p3	(AAG)5	15	2787	2801	TAGTTCCTCTTTTAGGGGCA	55433	20	GGAAAGTGAAGAGAAGAGCA	55011	20	20	2761	2896
Contig3863	2	p3	(GAT)4	12	3081	3092	AGGGGATAGACTCGATGAAA	55029	20	CATGCTCTCTTCATGACACT	55172	20	20	2975	3162
Contig3863	3	p3	(AAT)14	42	4241	4282	CGGCTAGAAGCTTTAGACAT	54974	20	TACAGATTTGGGGTTTCTGG	54926	20	20	4078	4312
Contig3871	3	p3	(TCT)6	18	4141	4158	CCAGAAAAACCGTTCAAACA	54938	20	TCTTGAGTCTGATCACTGGA	55207	20	20	4101	4320
Contig3873	2	p3	(GAA)5	15	3885	3899	TTAAGGTGTTCAAGGTGAGG	54889	20	AAATGATGGACCATGCTTCT	54971	20	20	3865	4029
Contig3875	2	p3	(GGT)4	12	1915	1926	GTCGATGGTTGTGAAGAGTA	54851	20	CAGCTGATTACAATACCCGA	54957	20	20	1892	2043
Contig3876	1	p3	(TGA)4	12	3764	3775	GCAAGTCTGATGCACCTATA	54944	20	ACTCCAAGTTTGTTGAACCT	54995	20	20	3623	3847
Contig3877	1	p3	(TGG)5	15	1320	1334	GAGGATTGGTGGTGATAGTC	54940	20	AGGTGGTAAGGATCACGATA	55043	20	20	1269	1499
Contig3881	1	p3	(TAT)4	12	2897	2908	AGCAAGAAAGTCCTTGGATC	55340	20	TGCAAACATGCAATAAGGTG	55134	20	20	2724	2969
Contig3883	1	p3	(GTT)5	15	245	259	GAGTATGGATTATGGCCGTT	54991	20	CAGGTTTTGAGAATTGGCTC	54861	20	20	209	374
Contig3883	2	p3	(AGA)4	12	2534	2545	ACACTTGGTTTTTCACTCCT	54995	20	GTGATGATCGCCTGATTTTG	55145	20	20	2441	2662
Contig3886	3	p3	(ATT)10	30	1705	1734	ATTAAACTGGAGCTGCTCAG	55442	20	ACAACCGATGACACATTACA	55008	20	20	1670	1888
Contig3897	1	p3	(ATT)4	12	4099	4110	TGGATCAGAGTCAACAAGTG	55014	20	TCTTGCACATTAGACAAGCT	54981	20	20	4022	4208
Contig3899	3	p3	(ACA)4	12	1784	1795	ACCAACAACAAATCCTCCTT	55033	20	GATCAATGGTTGGTGAAAGC	55229	20	20	1752	1958
Contig3899	5	p3	(AAT)4	12	2208	2219	TAACCAATTCAACAACCCCA	55029	20	CAGAGAAATTATCGGGCTGA	54944	20	20	2146	2315
Contig3902	4	p3	(CAG)4	12	4223	4234	TGTCAAGTTTGGTGGAAGTA	54421	20	TCATTGAAGTGGGGATCAAG	55018	20	20	4144	4390
Contig3909	1	p3	(GTG)4	12	1041	1052	TCGTGATGGTGTGATTGTAA	54718	20	TGTGACATAGAGGTGAAGGA	55187	20	20	1007	1172
Contig3910	3	p3	(CCG)5	15	3080	3094	GCGACTAGTCTTCTACCTTC	54763	20	TTTTCTTCGGTGAAACAACC	54648	20	20	3006	3238
Contig3916	2	p3	(GAT)4	12	3518	3529	CTGTGTTCATCTCATCCCAA	55052	20	GCTCCAATTGCTTTGATGAA	54830	20	20	3333	3578
Contig3920	2	p3	(AGT)4	12	262	273	TCATGTTGCTCTAAAGTCCC	55062	20	ATGAATTGCATGCACCATTT	54750	20	20	151	336
Contig3920	5	p3	(GTT)5	15	3401	3415	ATCCGCTATCTGCTTTATGG	55082	20	TGATAGTGAGTTTGCATGCT	55052	20	20	3214	3446
Contig3923	1	p3	(TAG)4	12	2202	2213	AGAGATAGACTTGGGCGTAT	55132	20	ATAATTGGTAAGCAGGGGTG	55067	20	20	2094	2340
Contig3925	1	p3	(CAG)4	12	517	528	ATGTGAGATGCCATAACCTC	54896	20	TGTCTGTAGAGAGTACGGTT	54967	20	20	330	551
Contig3932	1	p3	(TTC)4	12	1490	1501	CAACCTTAGGATTGTCACCA	54961	20	GTATGGAAGCTGAGAAGAGG	54961	20	20	1332	1558
Contig3932	3	p3	(ATA)4	12	4047	4058	TCTTGCCGTGGAAGTAAAAT	55265	20	CAAACTTGCATTTCACACCT	54981	20	20	3902	4100
Contig3936	3	p3	(AAT)5	15	2054	2068	AGTTGACCAAGTCTTGTGTT	55029	20	GCTCATGATGAAATGACACC	54746	20	20	1971	2202
Contig3937	1	p3	(AAG)4	12	2823	2834	AGCCTTAAAGGAGTTTGGTT	54733	20	GCCACTCATGTTAACCTTTG	54875	20	20	2647	2877
Contig3938	4	p3	(GAA)4	12	4112	4123	ATTTTGGGTTTAAGCAAGGC	54994	20	CCACTTTCCAGCAAACAATT	54947	20	20	4064	4163
Contig3939	1	p3	(CAT)5	15	1833	1847	GCCACATAATGCAACAACTT	55131	20	CAAGGCTCCTATTGCTTTTG	54931	20	20	1758	1940
Contig3940	1	p3	(TAA)4	12	3761	3772	GAAAGCAAAGTGTAGAGGGA	54991	20	CGTAACACTCACTAGTCACA	54531	20	20	3582	3795
Contig3944	1	p3	(TAA)4	12	1474	1485	TTTAGAGCTATGGCATCGTC	55057	20	ATGTCTATATGGACCCCACA	54964	20	20	1407	1617
Contig3945	1	p3	(TTC)4	12	160	171	GATGAATGGGAGAATCACGA	54944	20	AGAAGTGAAAGCGAAGGATT	54978	20	20	115	219
Contig3967	4	p3	(CAA)6	18	3906	3923	ATAAACACAACAACAGCAGC	55093	20	ACTTTTATGCAGGACGTGAT	55062	20	20	3886	4085
Contig3968	1	p3	(TAT)5	15	496	510	CACTTGCCAAATTGTGTGAT	55051	20	GACCAGGTGAGAAATAAGGG	55130	20	20	423	614
Contig3969	2	p3	(CTG)4	12	406	417	TCCCTTGTGGTTTCATTTGA	55050	20	ACGAACAGAGGAACCATATG	54873	20	20	311	529
Contig3969	3	p3	(GCA)4	12	959	970	CCTGGTCATTCTATGGATGG	54967	20	ATAAGGTGGAGGAACTGGAT	55177	20	20	839	1024
Contig3969	4	p3	(AGA)4	12	4071	4082	GAGGTAACACTAGCCAAACA	55004	20	GGATGTGTCTCAAATCCGTA	54887	20	20	4041	4235
Contig3972	1	p3	(TGG)6	18	3126	3143	TCGTTGAGTTACAAGCAGAA	54971	20	CTCCGATATGTCCCTTGATG	55115	20	20	2975	3195
Contig3974	1	p3	(TGA)4	12	1480	1491	GCTCATTATCATCAGAGGCA	55001	20	GAGTCAAGAATGCCTGTACA	55095	20	20	1343	1579
Contig3976	3	p3	(CAA)4	12	1362	1373	AGAGGGACGTTTAATTCGAG	54917	20	TCGACGGGTTTGATTAACTT	55018	20	20	1279	1524
Contig3984	2	p3	(TAT)4	12	3815	3826	TTCTTGTGATTGCGAAGAGA	55028	20	CATGCAAAAGGTGTGATCAA	54764	20	20	3634	3860
Contig3988	2	p3	(CAA)4	12	2068	2079	GCGCCAGTCAATCTAAAATG	55438	20	TTAAATAAACCACCCCGGAG	55022	20	20	1982	2107
Contig3989	1	p3	(ATT)4	12	2100	2111	CAAGAAGGTCCTTGGATCAA	54947	20	TGCAAGAGGTGATCAACAAT	55243	20	20	1889	2137
Contig3995	2	p3	(ATT)11	33	1756	1788	ACATAATTGTAACATCGTACGT	53723	22	TGACTCTCCATCTATCTGCA	55053	20	20	1666	1820
Contig4007	1	p3	(CAT)4	12	3618	3629	AAAAAGCCATCAAAGAGGGT	55401	20	ATTTGGTGGGACTTAGGATG	54686	20	20	3539	3750
Contig4012	1	p3	(AAG)4	12	4299	4310	GAAGTTAGGCTGATCCTGAG	54961	20	TCAGCCTTGGTTCTCTTAAC	54991	20	20	4212	4393
Contig4015	1	p3	(TTC)4	12	2424	2435	CAGTGTGGTAAGACCTTGTT	55214	20	GACAACGAAGGATTCAGAGT	55124	20	20	2225	2457
Contig4020	4	p3	(TGG)10	30	1123	1152	TATGACCATGTGAACCACTG	55065	20	GGACTACTCGAGACATGAAC	55050	20	20	988	1208
Contig4020	5	p3	(TGA)5	15	1345	1359	GTTCATGTCTCGAGTAGTCC	55050	20	TTGATCACTCAGGTTCCAAG	54981	20	20	1189	1383
Contig4022	1	p3	(AGA)4	12	416	427	CAGCACAGTATAGATCGGAG	54892	20	TCTCTGCTTCTCCAAGAAAC	55011	20	20	334	458
Contig4029	2	p3	(CAG)4	12	4397	4408	GTCAATGTAGGCTAGCTTGA	54873	20	CACAGCCTTTCTATGTCTGA	54792	20	20	4268	4440
Contig4038	3	p3	(AGT)4	12	4044	4055	AAACATGGTCAAGAGGTCTC	54978	20	AATTCAATGGCGTCTTCAAC	54875	20	20	3892	4099
Contig4044	1	p3	(TTA)15	45	607	651	TTGTCACCATATACACCCTT	53611	20	ACATTCACACACACAACATAC	54721	21	21	587	686
Contig4045	1	p3	(AGA)5	15	1934	1948	TTGAAAGCTACCCCAAAACT	55046	20	AACTCCTTGGGTTCTGATTG	55240	20	20	1854	2002
Contig4052	3	p3	(CTT)4	12	1842	1853	TTTGGTGGTTGTACATTGGA	55063	20	TCGATGTTGACTCGTTGATT	55140	20	20	1737	1969
Contig4052	4	p3	(TCT)4	12	2222	2233	ACCACAACAAACATGCTTAA	53898	20	ACCATTCCCTTCTTTACACC	54923	20	20	2153	2388
Contig4061	1	p3	(GCA)4	12	795	806	CAACAACAATAACGGCAGAA	54822	20	TGATAATCAGAAGGCCATGG	54865	20	20	689	871
Contig4062	1	p3	(CAG)5	15	500	514	ATTTGCCATTTACAACGCAA	55044	20	GAGTGGGTGTAATTGGCATA	55113	20	20	408	640
Contig4064	1	p3	(TAT)6	18	624	641	TAAGCTTAGTGTGCCTGTAC	54817	20	TACGCTGAAGTTGACAAGAG	55457	20	20	552	796
Contig4067	1	p3	(GTG)5	15	436	450	GGGTTCGGAAATCTAAACCT	55039	20	ATCCAAGTTTAGCCACCATC	55392	20	20	300	486
Contig4069	1	p3	(AAG)4	12	1487	1498	ATCATTTCCTCGAGAAGCTC	54961	20	TGACCAGACAAGTCTACAGA	55148	20	20	1416	1545
Contig4070	1	p3	(GGA)4	12	121	132	GAGTTGGTGAGAAGAAGAGG	55111	20	TACCTTCAAACCTCCACCTA	55061	20	20	77	242
Contig4070	2	p3	(TCA)5	15	3937	3951	TCATATGCCCTACTCTCACT	54718	20	AAGAAGAGGATGCAAAGGAG	55035	20	20	3886	4110
Contig4072	1	p3	(ATA)4	12	907	918	AGATGAGAAGTGCACCAATT	54933	20	TCCATTGGTACTGGTAGAGT	54853	20	20	745	993
Contig4073	2	p3	(TTA)4	12	3915	3926	CGGGCCAAAAACTAGTTATG	54670	20	ATTACCCTCAGATTGATGGC	54861	20	20	3750	3989
Contig4076	1	p3	(ATT)4	12	4105	4116	GCATATTCATGTTGGGGTTG	54981	20	AGATCGGGTAAAGATTTGCT	54424	20	20	4026	4187
Contig4078	1	p3	(GAT)4	12	2491	2502	ACCTTTTCGGACTAAGTGAC	55034	20	ATGCCTACCCTCATCATACT	55054	20	20	2374	2561
Contig4084	2	p3	(AGA)4	12	988	999	TGAATAGAGGATCAGCTGGA	55019	20	TGTGATCAGTAGCTCCACTA	54995	20	20	932	1168
Contig4085	2	p3	(TTA)7	21	4309	4329	TGGGAGTCATGAAACAAGTT	54772	20	ACTTCCTTCCTTTCCTCAAA	54050	20	20	4203	4349
Contig4086	1	p3	(TTG)4	12	2005	2016	GAGTGTGTTGCTAGGAAGAA	55024	20	AGAGTGACTTACCAAGCAAG	55011	20	20	1922	2080
Contig4087	1	p3	(TTA)4	12	2058	2069	AGTCGAGTATAGCAAACACC	54917	20	GCATAAGGAAGCTAAGGGTT	55097	20	20	2002	2247
Contig4087	2	p3	(TTA)10	30	2132	2161	AGTCGAGTATAGCAAACACC	54917	20	GCATAAGGAAGCTAAGGGTT	55097	20	20	2002	2247
Contig4087	3	p3	(TTA)4	12	3745	3756	ATGGCTTGTAGCTAGCAATT	55087	20	GTGGAGCTACAAAGGTTGTA	55004	20	20	3624	3861
Contig4088	1	p3	(ACC)4	12	2340	2351	ATTGCTGAGCTTGGTTATCA	55018	20	CTATCCAACCCTAGCATTCC	54978	20	20	2243	2428
Contig4092	1	p3	(ATC)13	39	2634	2672	CCAGTCCACACAAGTCATAA	54994	20	TGCTATAGACTAGGGGCTTT	54995	20	20	2586	2715
Contig4098	1	p3	(TTC)4	12	2873	2884	TGCTGTCTTTGTTGACTCTT	55133	20	TGAGGACACAATTCCTTCAG	54981	20	20	2836	2955
Contig4105	1	p3	(TAA)6	18	2187	2204	TAATTCGTGCAGTCAACTCC	55793	20	TGACAATTCCACTTAGCAGA	54289	20	20	2136	2340
Contig4105	2	p3	(AAT)5	15	3650	3664	GGAGGCCAATTAAGGAAGAA	54995	20	CGAAACAACAGTTGTCTCTG	54906	20	20	3547	3755
[truncated: 22,688 more rows]

## Sheet: tetra
ID	SSR nr.	SSR type	SSR	size	start	end	FORWARD PRIMER1 (5'-3')	Tm(°C)	size	REVERSE PRIMER1 (5'-3')	Tm(°C)	size	PRODUCT1 size (bp)	start (bp)	end (bp)
[truncated: 30,679 more rows]

[truncated: 5 more sheets: penta, hexa, hepta, octa, ALL]
