# Supplementary material for: Dataset of genome identification and characterization of microsatellite markers loci in Atriplex atacamensis and Atriplex deserticola
Source: Data Brief. 2019 Aug 9;25:104258. doi: 10.1016/j.dib.2019.104258 (PMC6715819; doi:10.1016/j.dib.2019.104258)
Supplement: Supplementary file 2 [file mmc2.xlsx]

## Sheet: di
ID	SSR nr.	SSR type	SSR	size	start	end	FORWARD PRIMER1 (5'-3')	Tm(°C)	size	REVERSE PRIMER1 (5'-3')	Tm(°C)	size	PRODUCT1 size (bp)	start (bp)	end (bp)
Contig2	2	p2	(TG)6	12	796	807	AGTTTGGTTCGGGTTAAGTT	55090	20	TCAACACTTAACCCTAACCG	55018	20	20	740	903
Contig7	1	p2	(AG)7	14	3269	3282	AACACTCGACATAGAGCTTC	54938	20	ATGTCACATGGGCAATTTTG	55088	20	20	3101	3312
Contig7	5	p2	(CA)7	14	11478	11491	CAGGCCAACTCAATGTCTAA	55355	20	AAACGGCTTTATATGACGGT	55156	20	20	11363	11603
Contig9	4	p2	(AT)9	18	7533	7550	ACGAGGAACCTGATAATTAACA	54916	22	ACCATGTATTTAAATGATGATCA	51925	23	23	7348	7596
Contig9	5	p2	(TA)6	12	7607	7618	TTGTCAGTTATACCCAAGAA	51367	20	AAATCAAAGCATTATCTTGATT	50385	22	22	7448	7648
Contig12	4	p2	(TA)6	12	3099	3110	AGAGAGCGAATAACCGTTTT	55105	20	GAAGACAAGTACCACAGTGT	54954	20	20	3038	3269
Contig21	2	p2	(TC)8	16	5458	5473	GCATCACTTTCTAAATGGGG	54317	20	ATGTAAGGTACATCCTCCGT	55339	20	20	5416	5547
Contig21	9	p2	(AC)6	12	14724	14735	CGCAAGTGCAATAATTGGAT	55014	20	AGTCAGGGTTTCATATTGCA	54617	20	20	14659	14798
Contig25	1	p2	(AT)16	32	7882	7913	TACACAACACTTCTCATGCA	54927	20	TTTAAAAGGAGGGATCAGCC	54995	20	20	7838	7937
Contig33	5	p2	(AC)9	18	7124	7141	CTGGGTTGAAAAACTGCATT	54947	20	CTGCCTTTTGTGTTCATTGT	54981	20	20	6957	7165
Contig39	3	p2	(AC)6	12	6937	6948	GCTATAGCTCCTCCATATGC	54961	20	AGGTTTTTGTAGTTTGGGCT	55342	20	20	6884	6997
Contig39	6	p2	(AT)6	12	11482	11493	ATGCAAACTTGACGGCTATA	55146	20	ATCTGATAGCTCCTACCTCC	54891	20	20	11335	11580
Contig40	4	p2	(AT)6	12	10930	10941	CAAGTCAACAGTTGCCAAAA	55214	20	TCTTATCAGCCCAGATCTCA	55019	20	20	10823	11023
Contig42	6	p2	(AT)6	12	12835	12846	CTGTGGCAACTTTATGGTTG	55163	20	AGGTTTGAGCTGAATATGCA	55018	20	20	12760	12993
Contig46	2	p2	(AT)6	12	12655	12666	ATGTTAGGTGCCTTGTTGAA	55152	20	GGGTATAACGTATGATCTGGT	54334	21	21	12459	12693
Contig52	7	p2	(AC)15	30	10761	10790	GTCTCTCTGATGTCTGCAAT	54880	20	CAATTACTCAGGTGGTGACA	54994	20	20	10697	10849
Contig53	2	p2	(TC)14	28	9410	9437	CATGCCAGTTCAATTGAAGG	55220	20	AAAGCGCTCTACTCTAATGG	54974	20	20	9305	9526
Contig67	1	p2	(TA)7	14	95	108	GGCCAGCCACATATAAGAAT	55240	20	ATGAGAGGCAAACACTTTCA	55171	20	20	65	311
Contig68	3	p2	(AT)7	14	10035	10048	GGGGTTTAGATCCACATCAA	54700	20	ACCTCGATTTAATGATGTTTGA	53825	22	22	9872	10104
Contig74	1	p2	(TA)6	12	1851	1862	CCACCTACCTGCATTATCTC	55011	20	CCCCCTAAAAGATTTCACCA	54891	20	20	1695	1936
Contig76	2	p2	(TC)6	12	6251	6262	ACATTTCATCAGCCCAATCA	55282	20	TTTGACATAAAGTGTGAGGTG	54056	21	21	6184	6283
Contig79	3	p2	(AT)8	16	10356	10371	CGTTATTCCATAGGTGTCGT	55001	20	CGTTTCTCTTTTTGTTAACCCT	55146	22	22	10303	10435
Contig82	3	p2	(TA)6	12	1303	1314	GAGCACTCGAGTAAGATTGT	54938	20	AGATGCCTAGATTGCCAAAA	54984	20	20	1152	1377
Contig85	2	p2	(TA)7	14	3718	3731	TGAGCAAAACATAAGCAAAGA	54299	21	CTTTTATTGCCTTGCCTTGT	54725	20	20	3554	3802
Contig86	1	p2	(TG)6	12	655	666	CTACCTGGTTGGCTATTTGT	55029	20	TGAGTCCCTTCATCATTTGG	55018	20	20	458	686
Contig86	2	p2	(TG)6	12	831	842	ACCAAATGATGAAGGGACTC	55015	20	GTGGCTTTTGGTGTAGACTA	55004	20	20	666	900
Contig104	8	p2	(AT)9	18	9152	9169	CTACGTTACTTACTTGGGCA	54830	20	ACAACCAACCTTAGCAAAGA	55080	20	20	9096	9330
Contig106	2	p2	(AT)12	24	6174	6197	TTCACAACCTTGGATTTTGC	54961	20	ACTAAATGCCCCAACAGAAA	55118	20	20	5982	6224
Contig106	4	p2	(CA)15	30	7698	7727	TCTGTTGTTTTAGCCCGTTA	54917	20	CTTTGACATACTCCCCGTAG	54987	20	20	7604	7853
Contig106	5	p2	(AT)6	12	8771	8782	TGAAATCTCCAACGTTGCTA	55008	20	TTGTCGGAAAGAAACCTTTT	53531	20	20	8587	8821
Contig106	6	p2	(CT)12	24	9439	9462	GCAGTGTTGACATGACTTTC	55223	20	ACCAACAAAGGTTATGGTCA	54751	20	20	9336	9513
Contig107	2	p2	(AG)9	18	3862	3879	GGCAACGTGTATAGAGATGT	54987	20	CAACCCAAGTCTAGAGCTTT	54978	20	20	3666	3912
Contig108	3	p2	(AG)9	18	6981	6998	TTTGTAGTGTGACATGGAGG	54994	20	TTCTCTCTCAGCTTTCCTTG	54708	20	20	6832	7030
Contig108	4	p2	(TA)6	12	7438	7449	AAGTCGACCTTCAACTCTTC	55054	20	GGCCTTCTTAGCTTGTATCA	54839	20	20	7388	7550
Contig109	4	p2	(AT)16	32	3347	3378	CTTGGAGGAGCAAAAGGTAT	55015	20	TATATGAGAAGTTTGCCGCA	54856	20	20	3208	3399
Contig111	4	p2	(AT)10	20	10605	10624	CTATACACATCTGCCTGGTC	55044	20	ATTTGTCATTCGAACTGGGA	54961	20	20	10427	10667
Contig116	2	p2	(AT)7	14	2155	2168	AGGCACAACTTTGACCAATA	55152	20	TTGGGATTATTTTGAGCGGA	55012	20	20	2059	2307
Contig117	1	p2	(TA)6	12	807	818	TGCCAATGACTAAGCATTCT	55018	20	TCACACTCTGCAAAGTACTC	55057	20	20	776	1006
Contig124	3	p2	(AT)6	12	982	993	TAAGATGAACAGAACCAGGC	55062	20	CACTAACAAGTAACACGTGC	54997	20	20	801	1013
Contig124	4	p2	(AT)6	12	1190	1201	GCACGTGTTACTTGTTAGTG	54997	20	TGTGTGTATAATCGTGTGTG	53415	20	20	994	1221
Contig128	4	p2	(AT)17	34	6689	6722	TTCATCCAGCTATGCATTGT	55090	20	TGCTATGGTAATGGCTTGTT	54998	20	20	6652	6769
Contig131	2	p2	(TC)16	32	1724	1755	TTCTTCTCTCGCTCTTTACG	54984	20	TCACCCTAACCTAATGCAAC	55042	20	20	1671	1889
Contig134	1	p2	(CA)18	36	399	434	TGTGTCCTTTTTCTCAGTGT	54736	20	CGCATTGGCAAGTGTTATAA	54673	20	20	346	505
Contig139	3	p2	(TA)6	12	5594	5605	AGATGAACCTAAACACCACC	54957	20	ACAAGTGAAGATGCTGCTAA	54981	20	20	5558	5774
Contig139	4	p2	(AT)18	36	9871	9906	TGTCATCTCAGTTTTCCTCA	53908	20	ACATTGTGTAGCCAGCTAAA	54961	20	20	9773	9932
Contig145	3	p2	(GA)7	14	9626	9639	AGAAGATCCTTCAAGCTTGG	55035	20	AGGCTACTCTACTTCCCATT	54908	20	20	9515	9750
Contig146	3	p2	(TG)13	26	9924	9949	GTGTCTATGCTCGCTCTTAA	55021	20	CTCAAAGCCTGCTTAGTACA	55095	20	20	9821	10056
Contig148	3	p2	(TG)10	20	5098	5117	GGCTTCAGACTTACAAGGAA	54991	20	TAAACGTCCTCACAAACCAT	54903	20	20	5006	5169
Contig149	2	p2	(AT)13	26	6631	6656	AACAGAGTTTTTGCTTGAGC	55011	20	ATGTGCGTTTTGTTTCTTGT	54924	20	20	6610	6720
Contig149	3	p2	(AT)7	14	9666	9679	GGCTAGTTTAGTACACCTCG	55030	20	ATTCCAGAAAGGTGTGTTGT	55067	20	20	9569	9700
Contig153	1	p2	(CA)6	12	272	283	GAGCAGCACTAGAATAGGAC	55074	20	GAAATAACCTGTGGCATTGC	55596	20	20	109	328
Contig153	5	p2	(AT)6	12	5586	5597	TCGTGAAAGTTTACTCAGCA	54971	20	TGGGTTAGTACCTTGTGAGA	55095	20	20	5463	5621
Contig154	4	p2	(CT)7	14	9338	9351	TGCTTTGCCTTTAACTGTTG	54994	20	ACCAGATTGCATGAATGACT	55005	20	20	9244	9392
Contig160	1	p2	(TC)6	12	2997	3008	ACTTTTTGCCTACAAATGCC	55028	20	GTTTGAGAGAGGGGTTTAGG	55059	20	20	2905	3038
Contig162	4	p2	(AT)18	36	8101	8136	TGTTGTCAACAATCTTAAAAAGG	53991	23	ACAAAGCTCACATTAAAGGA	52681	20	20	7998	8232
Contig169	2	p2	(AT)8	16	1108	1123	CCCAAGCGAAAATGGAATAT	53989	20	TTGCATGCTATGATCCAAGT	55090	20	20	1070	1310
Contig169	5	p2	(GA)15	30	7950	7979	AGACAAATGAGACCAACTCC	54978	20	TGTTTAAAGCACAGGTGACT	55113	20	20	7811	8044
Contig172	2	p2	(CT)9	18	3341	3358	AGTCCTTTGAGAGCTGAAAG	54998	20	AGCCAGTATATCTCACCACT	55016	20	20	3178	3402
Contig173	3	p2	(TA)7	14	5340	5353	GGGTTCAAGCTATGGAAAGA	55029	20	AATAGTGGTGAACCCTTTCC	54923	20	20	5297	5430
Contig176	1	p2	(TA)7	14	576	589	TCCACATGAATTGCCTCATT	55282	20	TGAACTGCCAAGTATCAGTC	55095	20	20	481	638
Contig176	4	p2	(TC)10	20	4752	4771	GACAAGAAAGCCTCTCTTCA	55011	20	GGGCTATAACAGATCAGTGG	55011	20	20	4715	4932
Contig177	1	p2	(TA)7	14	7417	7430	CAGAGTAGAAAGGCAACCAT	55049	20	GGGATCCTTTGTCATCAAGA	54722	20	20	7389	7490
Contig178	1	p2	(TA)7	14	950	963	TTCACGCACTCAATTTAACC	54534	20	AAAAGGCGAACAGAAAAGTG	55024	20	20	848	1051
Contig182	3	p2	(AT)9	18	7371	7388	CCTTAGGCCATTGAATGACT	55087	20	ACCACACACACACATTGATA	54893	20	20	7349	7470
Contig185	1	p2	(TG)8	16	1111	1126	CTTTGGCCACTTTCAAGAAG	55080	20	ACACATGCACCTATCAACAT	55018	20	20	1060	1248
Contig185	4	p2	(CT)6	12	7893	7904	CTGATTTCTTCACACCCTCA	54981	20	TTAGCTGAAATCTGCCTTGT	54947	20	20	7825	8009
Contig185	5	p2	(TA)6	12	9982	9993	AGAACTGCACCAAACTGTAT	54875	20	TTACAACGGTCAGATCCATC	54887	20	20	9881	10071
Contig188	2	p2	(TA)12	24	1340	1363	TCATTGGATCCCAACCTTTT	54773	20	AGCGAAATTCGGATACATGT	55246	20	20	1320	1565
Contig188	5	p2	(CT)9	18	6082	6099	CATTTCATCTGGGAAGGACA	55018	20	TGTTGTTCACAGAACTGTCA	55079	20	20	5911	6146
Contig189	3	p2	(AT)13	26	2435	2460	AGAGCTCTCCAAAAACTCTG	54998	20	AATGAACCATGAGGAATGCT	54971	20	20	2414	2616
Contig190	1	p2	(TC)6	12	8780	8791	AACCCGTATATTTTGCCACT	55008	20	TCTTCTCAAATGCCACGTAA	55008	20	20	8726	8926
Contig197	2	p2	(AG)6	12	4718	4729	GAGAGAGAATCTGGGAGAGT	55067	20	TCAACTGGTTTTCTCTCTCC	54615	20	20	4649	4761
Contig201	5	p2	(TC)9	18	7611	7628	AACACTTCCACTCACTCTTC	54940	20	AATTCAGCAGATCTGGGAAG	55107	20	20	7588	7717
Contig201	6	p2	(GT)8	16	9449	9464	CTTGCATCGAGGTTGGTATA	54957	20	ATGGTGGTGCAAGGAATATT	54950	20	20	9310	9532
Contig206	2	p2	(TA)6	12	4092	4103	TGCATCAACATCAAGACTCA	54984	20	TTGAACTGATGGGAAGATGG	55018	20	20	4016	4213
Contig207	1	p2	(AT)7	14	1456	1469	GATATCATCAGAAGGCTGCA	55001	20	CTGCTGTTTGTTTTCCTTGT	54911	20	20	1308	1538
Contig216	2	p2	(AT)17	34	755	788	ACAAACTCCATTTCATCGTG	54219	20	TGCACTGGAAATTCTCTCTT	54568	20	20	723	848
Contig219	9	p2	(TA)10	20	8531	8550	ACAATCACCATTGGTACCAA	54823	20	GCAACAAAGGAAATTGAGGG	55417	20	20	8494	8724
Contig221	6	p2	(AT)8	16	9189	9204	AGGGGTTCAATTGTTTAAACA	53768	21	AAAATCATTGTGCCATGCTC	55188	20	20	9140	9281
Contig223	1	p2	(CT)7	14	3133	3146	GTGATACTTGAGGCTTTCCA	55062	20	CTCTTATACCACAGTTCGGG	54987	20	20	3053	3274
Contig226	1	p2	(TC)7	14	334	347	CTTCTCTTCCTCTTTTCCCC	55045	20	GGCGAAGAAAATTAGGGTTG	54954	20	20	311	560
Contig229	3	p2	(CT)7	14	5521	5534	ATCCTACCCCTCCAATAGTC	55064	20	TGAAGAATGTGAGTTGGTGT	54807	20	20	5471	5611
Contig239	3	p2	(AT)10	20	2212	2231	TCACGCAAAAGTAATGGAGA	55008	20	ATTTGCACTTTGGACAGTTG	54981	20	20	2158	2332
Contig243	1	p2	(TA)10	20	533	552	GTCTATGTCTGTACGTTACGT	54978	21	CAATCTTTCAAAGGCCACTT	54350	20	20	372	578
Contig245	1	p2	(TA)13	26	7761	7786	GGTCTCCATGAATTTGTTGC	55229	20	TGTGGTTACGAATGAATTTGA	53757	21	21	7609	7828
Contig245	2	p2	(AT)6	12	7890	7901	TTCATTCGTAACCACATCAT	52593	20	ACAATGTGTTGGAACTTAGT	52610	20	20	7813	8061
Contig248	1	p2	(TA)6	12	1359	1370	GCAGATGCTGATTCGAAAAT	54746	20	AACTAGGCTTGTTGCTTACA	54889	20	20	1224	1391
Contig248	3	p2	(CT)12	24	5171	5194	ATCGGATTCGTCTTGTTAGG	54987	20	ATTTCCATTTACCAAACGCC	54820	20	20	4996	5224
Contig249	1	p2	(TG)14	28	2214	2241	AACAAACATTCTACCAGGCT	54840	20	GCTTTATTCACACTGACGTG	55052	20	20	2148	2354
Contig249	4	p2	(CT)6	12	8172	8183	ACTCATCTTGGACACCATAA	53637	20	CAAAAAGTTGTGTTTTCCCT	52643	20	20	8130	8379
Contig250	1	p2	(TC)6	12	443	454	CAGCTTTTAAAAGACCGTCC	54918	20	CTACGGTCATTAAAAGCACG	54851	20	20	386	633
Contig252	2	p2	(GA)10	20	7427	7446	GTTAACCATGAGGACCACAT	55029	20	CCGGATTCAAAGGTTGGTAT	55405	20	20	7274	7502
Contig254	1	p2	(AT)15	30	869	898	GGCCAATTGTTGATAAGATGG	55227	21	AAGTAGTAACAGATGCAGCC	55162	20	20	822	1004
Contig254	6	p2	(TG)11	22	8042	8063	ATGAAACCTGTCTGTCTGTC	55011	20	AGATGGGGATCGATTAATGC	55049	20	20	7910	8088
Contig256	2	p2	(GA)7	14	2050	2063	TTTTTGAGGACGTGTCGTAT	55051	20	TTGGAAGCAAGAGAATTGGA	54844	20	20	1993	2156
Contig256	4	p2	(TA)9	18	6028	6045	TCTGGTCCGTAAAAAGCTTT	55194	20	ACCATGTCAACTTCAGGATC	55049	20	20	5964	6161
Contig257	1	p2	(TC)6	12	1481	1492	AAGGTTCGAGATGTGAAGAC	55124	20	CTTCAACGAAGGAGAGAGAG	54958	20	20	1360	1555
Contig258	7	p2	(TA)6	12	7134	7145	ATAAGCTGATCAGAACAGGC	55220	20	GGCTCACACATCTCCTATTT	54825	20	20	6989	7183
Contig260	1	p2	(GA)6	12	5250	5261	AAGGACCTCAAATGTGATCC	55015	20	CAAGAAAGCAACCAATACCC	54841	20	20	5070	5283
Contig261	4	p2	(GT)7	14	4927	4940	AGGTGATGTAATGGCTTCAG	55120	20	TCTAGCCTACAACTCTCACA	54923	20	20	4907	5019
Contig263	1	p2	(AT)7	14	158	171	TGCTTTGTCAAAATTGTTTTACA	54421	23	CGGGTAAAGTGTCAAGATGA	55108	20	20	94	308
Contig265	2	p2	(CT)7	14	2529	2542	CCACAAAAGCAGTTAAGCAA	54994	20	ATGTCTGAGGTTTTCTGCTT	54861	20	20	2496	2647
Contig267	1	p2	(TA)8	16	7515	7530	GCAGACGATGTTTCCAAAAT	54875	20	GCGAGGTTGGATATCATGAT	55082	20	20	7439	7652
Contig267	2	p2	(AT)6	12	9497	9508	TCCCGTAAATGGACCAAAAA	55145	20	GGGTAGATCCAATTAGCCAG	54978	20	20	9399	9618
Contig269	3	p2	(GA)13	26	4590	4615	GGGGAGATGAGTCTTCTAGT	55046	20	TAGGTTGAGGATTTGATGGC	55100	20	20	4476	4694
Contig270	4	p2	(AG)6	12	7676	7687	TCCACCTTAATCTAATTTTGGT	53018	22	CTTTGTGCTGTACGAATCAC	55052	20	20	7545	7760
Contig277	4	p2	(TA)9	18	5865	5882	TCAAGCCAATACATGTGGAA	54930	20	TGCTATGAAGGTATGTGTCG	54991	20	20	5692	5905
Contig286	2	p2	(TA)6	12	2766	2777	TTCCCTGTCAAAGACAAACA	55012	20	CATCATGCCATACTTCACCT	55191	20	20	2635	2857
Contig289	5	p2	(AG)6	12	8946	8957	TTAGAGAGGGGTTTAGGCTT	55117	20	TTTTCTGAACCTTTTTCGCC	55004	20	20	8918	9059
Contig295	4	p2	(AT)11	22	5977	5998	GAAATGGTATTGCACGTCTG	55089	20	TCAGGCTACTATACGAACCA	55090	20	20	5916	6149
Contig300	2	p2	(AT)8	16	2452	2467	ACCACCAGAGAATATGAGAA	53019	20	ATGCCAAGTGTCGCTATATT	54910	20	20	2398	2512
Contig300	3	p2	(TA)6	12	2991	3002	ATTAAACAATCCAGGCATCG	54029	20	GTGACAAAAGGATCCTACGT	55105	20	20	2953	3054
Contig303	1	p2	(TC)9	18	2250	2267	ATTTCAAGCTCTTGGACTGT	54861	20	ACAGTTGCCTCTAGTAGCTA	54991	20	20	2194	2401
Contig303	9	p2	(CT)13	26	9257	9282	TCTACCAATCGAACCGTTAC	54944	20	CGCATAGTTTTCAGGCTAGA	55277	20	20	9237	9374
Contig307	4	p2	(AT)8	16	3585	3600	CGTCGTCTCATTAGTCGTTA	54828	20	ACTGTGTAGTACCCTACTCC	55001	20	20	3541	3789
Contig313	1	p2	(AT)7	14	2153	2166	ATGTGAAAGGGAGTGAAAGT	54458	20	AGGTTACCATGGAGAATTTCC	55246	21	21	1950	2197
Contig313	2	p2	(TA)18	36	8408	8443	GGATTTGTGTATGGCAAACT	54142	20	GGACTTAAGATATCCGCGTA	54204	20	20	8254	8480
Contig314	1	p2	(TA)20	40	1525	1564	CTTCTGATCACCTCTTGTCC	55182	20	ACTAATGATCGAGCCATGTC	55044	20	20	1375	1624
Contig314	2	p2	(AT)6	12	3596	3607	TCAGTACCTGAGCATGAATC	54570	20	TCATCTATTTGGACCTTGGC	55100	20	20	3531	3741
Contig315	2	p2	(AT)6	12	474	485	CTTGGTTTGTGTTCCATTCC	55061	20	TACGCCTTAGCTACAAAAGG	55188	20	20	372	588
Contig331	2	p2	(GT)6	12	5098	5109	GATGAGTTGCGGTTTTGATT	54875	20	ACACTAGCACACCTTTTAGG	54991	20	20	4917	5166
Contig333	4	p2	(TG)6	12	6454	6465	TTCCACACTGTCAGTACATG	55028	20	ATCATCGGTGTATAGTTGCC	55024	20	20	6318	6518
Contig341	2	p2	(AC)6	12	3627	3638	ATTAAATGGGTCGTCGTAGG	54967	20	GGAATTTTGGTAAAGCGTCC	55251	20	20	3585	3735
Contig344	2	p2	(AG)6	12	7284	7295	CTCCGTCACGTATCTACAAG	55164	20	CCCAATACTTTCTCTCTCCC	54529	20	20	7178	7354
Contig345	3	p2	(AC)8	16	3769	3784	GGCTGAGGAAAGACAATACA	55062	20	CATCCTTACCCACTTTGACA	54961	20	20	3731	3877
Contig351	2	p2	(TC)6	12	2131	2142	TTATAACGGTGGAAATCGCT	54866	20	TTCAGTGAGGTTTGAGCAAT	55171	20	20	2058	2249
Contig353	3	p2	(AT)7	14	2381	2394	CGATTAACAGCCCCTACAAT	55214	20	GGCAACTTAACAATGGATGT	54142	20	20	2327	2484
Contig357	2	p2	(AT)6	12	7301	7312	CTAACCTGCTCTTGATGTCA	54792	20	TGGTATTGTGCATGATTATCC	53725	21	21	7184	7385
Contig357	3	p2	(AT)6	12	7392	7403	GGATAATCATGCACAATACCA	53725	21	ACTGCACCAAATCACTGTAT	54947	20	20	7365	7593
Contig359	5	p2	(AT)6	12	7704	7715	AGTGTAAATTTCGGCAGAGT	54991	20	GTACCAGCTTACTTTGGTGA	55004	20	20	7640	7803
Contig366	2	p2	(TA)17	34	3471	3504	GCTGGAGAAGGAGGTATTTG	55522	20	GGTTCTCACCATAAGAGTGG	55162	20	20	3308	3543
Contig366	3	p2	(TA)7	14	3996	4009	AATAAGATGGTTCTCACGGG	54839	20	GGACTCAAGCTTCCAACTAA	54991	20	20	3965	4147
Contig369	4	p2	(AT)8	16	7777	7792	TCCATCCACATTTGATGGAT	54340	20	CCTGTGTCAATGGTACCTTT	55253	20	20	7682	7847
Contig370	6	p2	(AG)10	20	2025	2044	CTATGTACAGGCAAGGACTC	54974	20	ATTCATCAGAGCAGGTTCAG	55139	20	20	1913	2089
Contig373	4	p2	(TA)6	12	5235	5246	AGGAGGGGTATGTCATCTTT	55177	20	TGGGATCTGCGACATAAAAA	55045	20	20	5211	5329
Contig375	1	p2	(AT)7	14	2411	2424	TCTTCAAACATTCCACCTCA	54477	20	CGAGCAATGAATCAAGTTTGA	55158	21	21	2234	2446
Contig382	4	p2	(AT)13	26	8736	8761	ACCTACTAGATCGAGCATCA	54872	20	TAGTCTCACCTGATCCCATT	54911	20	20	8538	8783
Contig407	3	p2	(TA)6	12	4482	4493	CGGTTGGGAAGTGAAGATTA	55075	20	AATCCGCATGCAAAAGTTAG	54944	20	20	4371	4600
Contig407	4	p2	(TG)6	12	6206	6217	ACCCTTTTTAATCACTAGTCT	51753	21	GATGCTGTTTCCTCTAGGAG	54961	20	20	6065	6277
Contig408	2	p2	(AC)11	22	3294	3315	TAGCGCTAATAATCAGGCAC	55426	20	CTCTACTCTCTAGGCCTCTC	54991	20	20	3234	3478
Contig410	1	p2	(TA)6	12	4726	4737	CAGACTCAAGACTGGTTCAA	54944	20	TCGTTTGTAGGCTTTTGGAT	55265	20	20	4656	4841
Contig410	3	p2	(GA)6	12	8568	8579	CGTACGACATATCAGTAAGCT	55098	21	ACCCTCATTAAAGTGCATGT	54912	20	20	8406	8648
Contig412	4	p2	(GA)6	12	3045	3056	AGCGCTTACCCAAAATTTTC	55140	20	CGAGTCAGTTTAAACCGTTG	54997	20	20	2932	3085
Contig415	4	p2	(AG)11	22	6517	6538	CAGCCATGAAAGTACGAAAC	55020	20	TCGTCATTTTCTCTCTCGTC	54984	20	20	6429	6641
Contig416	2	p2	(TG)6	12	3300	3311	CATCATCCTGAATCCCACAA	55090	20	CTTGAATTCCGCCATGAAAA	54844	20	20	3218	3444
Contig416	9	p2	(TC)7	14	7588	7601	TCTCTCCAAATTTTAGCCCC	54995	20	GGGTTGTAATTGCTTTCAAGA	54654	21	21	7410	7653
Contig417	3	p2	(AT)6	12	6129	6140	AGATGCTAGTTGACTGAGGA	55276	20	TGATATCATTTGACAATTTCGT	52210	22	22	6066	6228
Contig425	3	p2	(TC)7	14	3483	3496	CTTCCTCTATTCCACCCAAC	55130	20	CACGGGTTTTAAGAAGAGGA	55004	20	20	3404	3556
Contig426	2	p2	(GT)8	16	3220	3235	GCATATTGCCAAACACAAGA	54844	20	CTTTGTTGGCTTTCACCTTT	54877	20	20	3060	3294
Contig427	5	p2	(CA)7	14	3869	3882	GTACTTCCCATAAATGGCCA	55080	20	TGCATGACGGTTTTTGTAAG	54822	20	20	3767	3945
Contig428	3	p2	(AC)7	14	6753	6766	CCTTCGCAATGAGTCTAGAA	54907	20	AAATCGGGGGAAATAGTAGC	54886	20	20	6690	6915
Contig428	4	p2	(TC)10	20	6990	7009	GCTACTATTTCCCCCGATTT	54886	20	GAAAAATAAAAGGGCCCAAGT	54864	21	21	6896	7034
Contig445	1	p2	(AG)7	14	2360	2373	GTGTCTAGTGTTACAGGTGA	54083	20	AAAGTTTTAACCCCAACCAC	54162	20	20	2313	2428
Contig448	3	p2	(CA)9	18	5668	5685	CTCTGCTTCTTAGATGACCC	54961	20	ACTTGTGATCAGCTCATCTC	54880	20	20	5498	5706
Contig449	1	p2	(TA)10	20	1694	1713	ACTAGGCAACAATGTGTTTG	54402	20	CCAAGATCACATCATATGAGC	54230	21	21	1596	1766
Contig450	3	p2	(TC)9	18	2097	2114	TCGCCTATGTCTCCTAAGAA	55077	20	TGAGGGAATAATACAGCGAG	54361	20	20	2013	2180
Contig464	3	p2	(AT)6	12	5497	5508	ACAGGCTTTGGTAGTTTGAT	54840	20	CCTTGCCAAATAACATCACC	54911	20	20	5370	5583
Contig464	4	p2	(AT)6	12	7974	7985	GCTTAAACATGAAGCACACA	54809	20	AACCTAGGTACACAAACTCG	54746	20	20	7901	8134
Contig466	3	p2	(TC)8	16	6624	6639	ATCCTCAACATTCCCCATTG	55351	20	TGAGGGGCATCTCTAACATA	54998	20	20	6602	6750
Contig474	4	p2	(AT)8	16	4547	4562	AGGAGAAGGTGAGGAAGTAA	54766	20	TCCTAAAGAGTCTTGCACAC	55024	20	20	4473	4709
Contig486	2	p2	(TA)9	18	2530	2547	TTCATGTTTTTGAACCGTGG	55007	20	ATACATCCAACACACAGTCG	55496	20	20	2421	2657
Contig488	3	p2	(TA)10	20	1051	1070	ACTTCAATGTGCAGAGATCA	54675	20	ACGTGTGAAGAAGGATGAAA	54923	20	20	960	1192
Contig493	9	p2	(GT)9	18	7825	7842	GTTATGTATCCCATCCCACC	54957	20	GGTAAAATGATGAGGTTGCG	55056	20	20	7745	7906
Contig497	1	p2	(TA)8	16	2333	2348	GTCTCGGAGCTCCAAAATTA	55175	20	AAGGCCCAGGAATATGTTTT	54842	20	20	2184	2430
Contig500	2	p2	(TG)6	12	436	447	TTTTCTAGTTTCGGAGGCAA	54903	20	GAAAAACCATAACAGCTCCC	54550	20	20	300	501
Contig504	1	p2	(GA)6	12	2627	2638	AGGATCTTCCAAGAGGGTAA	54803	20	GTAGAACCCTATGCCTCATG	55011	20	20	2524	2714
Contig508	2	p2	(AT)6	12	5889	5900	ATGATATGCTACCTCCGACT	55204	20	GCTCATTTGTCATGTTAGCA	54289	20	20	5810	6032
Contig511	1	p2	(TA)10	20	345	364	TTTAGTGATTATTGCTGTTCT	50766	21	AACGTACTAAAGGTGAGGTT	53932	20	20	324	478
Contig512	5	p2	(TA)7	14	2728	2741	TTCTTTGCTAAATTCCACAA	51099	20	GGGATAGCTCAAGTGGTTAG	54940	20	20	2686	2915
Contig514	3	p2	(TA)7	14	2297	2310	TCAAATGTTGTGGACCTTGA	55083	20	ACACAGAAAAGTTCCACGAT	55214	20	20	2214	2428
Contig520	2	p2	(GA)7	14	1521	1534	GCACAAGACAGAGAGAGAAA	55044	20	AGCCCAATAGGATTAGGAGT	54946	20	20	1495	1655
Contig521	1	p2	(GA)6	12	4664	4675	ATTTTGGTGGCAAACTCATG	55018	20	GCCCACCACTAATTTTGTTT	54633	20	20	4559	4750
Contig524	1	p2	(TG)6	12	1721	1732	TGCTTAGATGTGGCTTGAAT	55018	20	ACAGAACAAACTGATCGACA	54957	20	20	1631	1872
Contig524	3	p2	(AG)8	16	8086	8101	GAAGCAGATCTGAGTCTGAG	55014	20	GGCTTCTTGCATTCGAATTT	55229	20	20	8063	8176
Contig530	1	p2	(AT)8	16	82	97	GACTCTTCTCATTTGACCCT	54376	20	AGATTGAAGCTGTGTAGAGC	55182	20	20	60	289
Contig532	1	p2	(CT)9	18	1527	1544	TGACAACTCAAAGGTCACAA	55045	20	TATAATCATGACTTGCCCCG	54994	20	20	1483	1644
Contig532	3	p2	(GA)6	12	4323	4334	GAAAGTGGGGCATTTTGAAA	54927	20	CCATGGAGAAAATTGCAGAC	54931	20	20	4183	4362
Contig533	1	p2	(AT)12	24	883	906	CTCTTCCACCTTTCAGCATA	54757	20	AGGTATGCCTGATAGGTTCT	54981	20	20	862	1039
Contig540	2	p2	(TA)11	22	1426	1447	CTTTTGCCTCACTCGTTTAC	54951	20	GTAAGGAGACACTACTGCAG	54938	20	20	1341	1575
Contig540	6	p2	(TG)17	34	5987	6020	AATACTGGAGAAGCTTGCTT	54636	20	GGAGCTGAACATTTGTATGC	55043	20	20	5906	6148
Contig542	2	p2	(AT)14	28	477	504	TCTCACTAGAACTTCACCCA	55115	20	TTACTATGACCTGATGCTGC	54944	20	20	453	694
Contig544	3	p2	(TC)7	14	4061	4074	CAACTCTAGCTTTCAAGTGC	54642	20	AGTATCGTATCCCTCCCAAA	55009	20	20	4038	4245
Contig547	1	p2	(TA)6	12	4528	4539	GCTAGGTCGGTGAGTTTTAT	54884	20	ACAACTAACCTCAGAAGCTG	55011	20	20	4474	4669
Contig547	3	p2	(TC)6	12	7142	7153	TCTCTCCTCATCACATCCAT	55005	20	CTAAGAAAAACAGCACCCAC	54805	20	20	7114	7247
Contig555	5	p2	(TA)8	16	4497	4512	AGGATTTTGGATACGAGACT	53448	20	ACATGAGTTTCGCACATAGT	55095	20	20	4441	4582
Contig558	2	p2	(AC)6	12	2370	2381	AGGCAATGTTGAGTACATGT	54947	20	ATCCTCTCTATCTCTCCAGC	54912	20	20	2315	2551
Contig560	2	p2	(AT)6	12	4177	4188	TGTACAACCCATGGTTAGTG	54974	20	AAACTAACAACCAATGCAGC	55061	20	20	4147	4335
Contig569	3	p2	(AT)6	12	7396	7407	GGCTGTTTGATACAATGGTG	54944	20	GGAGACGGAGGGAGTAATAT	55214	20	20	7258	7500
Contig579	2	p2	(TA)15	30	1209	1238	GTCTTTATTGGGTCGGATCA	54853	20	TATTGGGTTATGGTCAGTGC	55113	20	20	1116	1338
Contig584	3	p2	(AT)14	28	4905	4932	GAAAGACTGGGACATTGGAT	55015	20	TTATGTGGACGCTCTCAAAA	55008	20	20	4823	4971
Contig584	4	p2	(AC)18	36	5221	5256	AACAAACTGTGCATCACATG	55084	20	TGTAGCATTCATTTTGGCAA	54040	20	20	5142	5303
Contig584	5	p2	(TC)8	16	5349	5364	TTGTTAGCTACACACACACA	54870	20	ACACGAACTCCTAAGCAAAT	54991	20	20	5211	5434
Contig586	1	p2	(GA)6	12	3979	3990	TCCGGTGACCTGAAATTATG	55146	20	CATAAACGGCGCTTACTTTT	55000	20	20	3959	4093
Contig594	1	p2	(TC)6	12	2707	2718	CTCTCCGATGATGTCAGTTT	54894	20	AAGAGAGCAAAACCCATAGG	55015	20	20	2687	2919
Contig596	2	p2	(CT)6	12	3314	3325	CCATGAACCATCTTCAATGC	55001	20	AAGCTTGGGATTAGACCATG	55087	20	20	3294	3508
Contig599	3	p2	(AG)9	18	2565	2582	TGATGGAGTTGGGTTTGTAG	54961	20	TAGCCTACCTTGTACCTACC	55053	20	20	2529	2765
Contig603	2	p2	(AT)8	16	853	868	TGATCAAACGGATGTGATGA	54775	20	AAGATCTTGTGTCCCAACTC	54978	20	20	755	1001
Contig603	4	p2	(AG)7	14	4562	4575	TTTTTCTTGGAAACCCATGC	54927	20	AAGGTGAACATACCAAGAGG	54650	20	20	4359	4598
Contig612	2	p2	(TA)14	28	1759	1786	AGTGCTAAATGCTAAGCCTT	55015	20	TAATGTTAGGTGTGGGAGGA	55134	20	20	1731	1914
Contig614	2	p2	(TA)6	12	2115	2126	GGATCTTCAGCATGCAATTT	54595	20	GTGAACGGTTTACAAGTTCC	54863	20	20	2063	2298
Contig627	2	p2	(CA)6	12	6350	6361	GCAGTAGCGAGCAATTATTC	54971	20	AAAAGCTCCGGGTATGTATC	54920	20	20	6222	6466
Contig630	4	p2	(TG)6	12	6688	6699	TCCCGCTATCGTCTATGTAT	55039	20	AGAGACAAATTTCCAGAGCA	54568	20	20	6647	6872
Contig632	1	p2	(AG)11	22	802	823	CGGTGCAATAATGTGTTTGT	55176	20	CGTGTACTTCAAAAACTGCA	54787	20	20	758	984
Contig648	1	p2	(TG)7	14	27	40	ATGCTTGCATACTCAGCATT	55776	20	AATCACGCTTCTCTTCACTT	55011	20	20	0	120
Contig649	3	p2	(TA)11	22	1578	1599	CAGCAACCTGGAACAATTTT	54947	20	TCTAGGAGAGCTTGTCATCA	54981	20	20	1495	1741
Contig654	1	p2	(TG)8	16	1539	1554	AGTGACGTAAAGCCAGAAAT	54991	20	ACAATTTGCCTTTCAACTCC	54655	20	20	1389	1589
Contig656	1	p2	(CT)7	14	2534	2547	CCCTCCCTCATTCAATCATC	55259	20	GAGCTTGGTTGCCAATATTC	55011	20	20	2467	2668
Contig657	4	p2	(TC)8	16	3043	3058	TACGTTCCACAAATACTGCA	55021	20	TGGGCACAGAGATTAAGAAC	55062	20	20	2952	3133
Contig658	2	p2	(AG)7	14	529	542	TGGAAGAGGAGAAGAGAGAG	54998	20	ATCCGTCGCAAATTGTTTTT	55074	20	20	496	728
Contig658	6	p2	(AG)14	28	6485	6512	GAACCTCCACTATTGCTAGG	54940	20	GTAGAATTAGGAGCCCAAGG	54906	20	20	6375	6583
Contig663	1	p2	(CT)7	14	4792	4805	CTTTGATCTTGGGATGTGGA	55018	20	TTACTGCGTCCACCTTTTTA	54917	20	20	4771	4924
Contig665	3	p2	(TA)7	14	6386	6399	TCTTCCTTTGAACAGTAGCC	54991	20	GTCTTCATTTGCTACTGCTG	54711	20	20	6299	6525
Contig667	1	p2	(AC)6	12	7186	7197	AGAGGACACCAAATCAAAGT	54458	20	GACTGAGCATCGACCTTAAT	54974	20	20	7147	7247
Contig672	2	p2	(TC)7	14	5938	5951	TCTCTTGTTTTGGTTGTCAT	52909	20	CAGTTACTTTTGCTCCCTCT	54978	20	20	5916	6135
Contig681	4	p2	(AT)6	12	7404	7415	ATAATCCACTGCTTTTTGCG	54944	20	TGGAATTGTCGACTTTGACT	54923	20	20	7327	7543
Contig683	1	p2	(AC)6	12	5129	5140	TGGCCATGACTACACAAAAT	55223	20	ATATGCGAGAAGAGTACCCT	55132	20	20	5054	5225
Contig693	2	p2	(AT)6	12	1515	1526	TCAGGGGAAAATGGGAAAAA	54981	20	GACATCTTCCACTCACACTT	55011	20	20	1336	1584
Contig699	1	p2	(AT)6	12	526	537	AGGAGGAAGGGGTTCTTATT	55069	20	CCCACAAGCCTCTTCTAATT	55015	20	20	476	710
Contig704	1	p2	(TA)6	12	2093	2104	GCGTTTTATTGACGTCTCAA	54684	20	CAGACACAACAAGCAATTGT	55014	20	20	1969	2146
Contig709	1	p2	(CT)7	14	360	373	AATTCTCTCACTCTCGCATC	54994	20	ATGCTCGAAAAACTAGGGTT	54957	20	20	222	401
Contig712	2	p2	(AT)19	38	3802	3839	AAATTGGTCAGGAAACACCA	55345	20	GTTGCTACTTCTATGCCACT	55162	20	20	3782	3968
Contig713	1	p2	(AT)6	12	3773	3784	GCGTTTTGACAAGTGTTGTA	55082	20	GTACGTAGTGACCGATTCAA	54977	20	20	3664	3861
Contig714	1	p2	(TG)7	14	277	290	GGCTCAGAGTCCAATTAGAG	54961	20	ATGAAGCCCACAACTAAGAG	55049	20	20	160	399
Contig724	1	p2	(TA)11	22	5226	5247	GCTGATGTACAAGTTTGATCA	54223	21	TGGAGGGAATACTTCTTCCA	55121	20	20	5105	5334
Contig728	3	p2	(TA)11	22	4791	4812	AGCTCACAAAAGGGTATGTT	54840	20	TACACAAAGTAGCAAGGCTT	54889	20	20	4754	4905
Contig738	1	p2	(CT)8	16	307	322	CATTTTCAGATTCGTGAGCC	55076	20	TTCCATAGCTGAATTTCCCC	55067	20	20	285	526
Contig738	3	p2	(CT)10	20	3084	3103	CCATCCTTGTTGCTGCTG	56383	18	CCACCCATACATAAACCCAA	54978	20	20	3044	3293
Contig739	4	p2	(AC)7	14	3498	3511	ATCTTGGCCTTGTGATGATT	54971	20	CAATCAAGGGCCAAAACATT	54984	20	20	3331	3554
Contig740	2	p2	(AT)11	22	5570	5591	TAACTTTACATGTCTGCCCC	55042	20	CATAGTGTCATGTTGGCTCT	55153	20	20	5496	5744
Contig745	4	p2	(TC)7	14	6258	6271	AGAAGGGTGGGCATATCTAT	55020	20	GAACTGAATTCCGGTACACT	55105	20	20	6130	6366
Contig751	1	p2	(TA)16	32	2798	2829	TGAGTTCTCACATAGAGGGT	54874	20	TGATCAGTGCAGAATCTACG	55011	20	20	2755	2951
Contig751	2	p2	(TA)8	16	4178	4193	CATAATGGAGGGGTTCTCAG	54896	20	TCCAATAAACCCCTCCTTTG	54891	20	20	4139	4238
Contig753	2	p2	(AT)15	30	1996	2025	GGACTCTCTTGTGCACTAAA	55024	20	TTTCATTTTCCCCCTTGTCG	56222	20	20	1816	2047
Contig754	3	p2	(TA)7	14	2300	2313	AAATACACTTCAACCCTCCC	54923	20	TGCCGGGATTAGAAATGAAA	55012	20	20	2233	2348
Contig756	3	p2	(CT)6	12	6085	6096	TAATGGTGAATGCTCCTTCC	55100	20	GAAAGTGAGGAGAGGGAAAG	55079	20	20	6005	6221
Contig758	4	p2	(AT)8	16	5138	5153	TTCTGTGAAACCTAGGTTCG	55038	20	ACACACACCTGATATCGAAG	54907	20	20	5093	5217
Contig758	5	p2	(TA)6	12	6629	6640	GCTCTCCAAAAACTCTCCTT	55269	20	ACCGACCTATTCAAAGCTTT	54957	20	20	6608	6833
Contig765	1	p2	(CA)8	16	187	202	AAACCAAGGCAAGAGTAACA	55080	20	CACAGCCTCTGTAAGACTAC	54938	20	20	156	258
Contig765	2	p2	(AC)6	12	1845	1856	TGGATGTGATTCCTGTTGAG	55052	20	TGAGTGAGATGAGAACTGTG	54454	20	20	1720	1954
Contig769	1	p2	(AC)6	12	1165	1176	TAGCTTAGTGGAGAACGAGA	55039	20	AGTTCATTTTTCGGCTTTAAGT	54840	22	22	979	1222
Contig774	1	p2	(AC)6	12	1417	1428	TGTGGTAAGCTGATCCAAAA	54858	20	TGGCTTAGATGTATGTCTGC	54944	20	20	1345	1564
Contig781	2	p2	(TC)10	20	2821	2840	TCTCTCTCCTATCACATGGG	55122	20	GAATGTACCTCCTCCGTTTT	55072	20	20	2787	2910
Contig782	1	p2	(TA)10	20	2824	2843	TTTTGTGCGGTTGAATCAAA	54907	20	GCTTCTCATCGTAATCACCT	54974	20	20	2730	2865
Contig784	4	p2	(AC)12	24	2539	2562	GATTGCTTGTGTGTAGCTTC	55007	20	TCGAGGTATCTTGATTGCTG	54977	20	20	2434	2615
Contig794	3	p2	(TA)16	32	1593	1624	ATTAAGGGACGGACTGAGTA	54971	20	GAACATGGCCTTGACAAAAA	54961	20	20	1449	1649
Contig794	4	p2	(AT)16	32	5699	5730	TATTTTGTGCCCATGAGCTA	54704	20	CAAAAGTTGAGGGTTCCAAC	54991	20	20	5589	5804
Contig795	2	p2	(AC)6	12	235	246	CAGTCATCTTCACCCTTCAA	54981	20	TTGGTGTTTCCTTCCATGAA	55050	20	20	128	312
Contig795	4	p2	(TA)11	22	4353	4374	GAAATATTTGTGCAGCTCCC	55011	20	TCTACCCTCCTTTTCAGTGA	55081	20	20	4284	4506
Contig799	3	p2	(AT)7	14	1418	1431	GCCAAAGATGACATGTTCTG	54964	20	AAATTGGAAGATTGCTCCCT	54863	20	20	1354	1582
Contig801	1	p2	(TG)12	24	4600	4623	TGTGACTAAGAGTGTGTGTG	54991	20	GTGGAAATTGGTGAGCAAAA	54961	20	20	4567	4734
Contig806	1	p2	(TA)6	12	3885	3896	AATAGTTCGAGCAGCATAGG	55044	20	TCATCTCGAACCACAAACAT	54994	20	20	3864	3999
Contig814	5	p2	(GA)8	16	3985	4000	TAAATACAGGTCTGAGTCGC	54631	20	CAACACATGTAAGAGTCCCA	54994	20	20	3954	4082
Contig823	3	p2	(TA)7	14	5147	5160	CTAATCCAACCTCATCGCTT	55233	20	AATAAAACATCTGCAGCAGC	54931	20	20	5036	5279
Contig827	1	p2	(TC)6	12	430	441	AAACCCCTCAACAAATCCAT	55071	20	TCGGACTCTATCCTCTCAAC	55500	20	20	399	587
Contig827	2	p2	(CT)7	14	863	876	GTATAACTCCACTACTGGCG	55100	20	AAACCCCCAAAAATCCCTAA	54641	20	20	810	937
Contig827	5	p2	(TA)8	16	5423	5438	CAAGGTGCATCTAAGGGTAA	54736	20	ATTATTGATGTTGCCATGCG	55084	20	20	5394	5590
Contig827	7	p2	(TA)8	16	6717	6732	CTCACCCTTCTCATCATGAG	54951	20	GGAGAAGATGGTGAGGTTTT	54943	20	20	6690	6869
Contig829	3	p2	(AT)9	18	6505	6522	CATAAGTATCTTGCCACCCA	54807	20	ATCTACCATGTACACTCCCA	54926	20	20	6452	6694
Contig835	3	p2	(AT)7	14	7103	7116	CCGTCGCAAAAGTCATATTT	54704	20	ACTTTTTGCGACGGAATTTT	55004	20	20	6998	7145
Contig836	5	p2	(GA)8	16	6536	6551	AACCTCCACTACTGCTAGAT	54943	20	ATACATAGTGAGAGGTGCCT	55016	20	20	6408	6622
Contig842	2	p2	(TA)13	26	3871	3896	CCCATGTTGGAATGTACAGA	55032	20	TTGAAAGAGAACGGAGGAAG	55024	20	20	3727	3922
Contig845	2	p2	(TC)6	12	6591	6602	GATAGAGGTAGCGCATTCAT	54824	20	CTCTAGCTCTTTTGCCGATA	54687	20	20	6518	6703
Contig847	4	p2	(TA)8	16	3711	3726	ATTTTCATGAACGCCCCTTA	55305	20	TCTTCATGCCATAAAAGCCA	55295	20	20	3680	3853
Contig855	1	p2	(TA)9	18	5305	5322	TAGTTGATCCAGGTTCATGC	55133	20	ATTTGGTTGGTTCAGGTGAT	55105	20	20	5272	5394
Contig857	3	p2	(AT)9	18	3006	3023	AGGAACACAACAGAAAAACAC	55105	21	AATTTGCTCCAACGTTCTTT	54295	20	20	2974	3217
Contig876	2	p2	(CT)8	16	6170	6185	TCTCAATTAAACCAATGAGCA	53404	21	TGCGGAAGAGAAACATGTAA	55008	20	20	6141	6372
Contig877	1	p2	(TA)10	20	1418	1437	CGAATCTAACAAGACCCCAT	54839	20	ATATGCCCAACAGCCAAATA	55036	20	20	1293	1462
Contig877	6	p2	(TC)7	14	6924	6937	TTTCATTCACTCACTAGCCG	55496	20	TAAACCAAGATTGCTCGTCA	55008	20	20	6882	7101
Contig878	4	p2	(AT)12	24	4964	4987	TCCTCCCTAACCGATTATGT	55009	20	AACTGGCAAACTATCTCCAG	55049	20	20	4850	5020
Contig878	5	p2	(AT)19	38	6289	6326	ATTGCAATTGGAGTAGTGGT	54912	20	AGTTGAAGAGGTATGTGTCA	53609	20	20	6169	6349
Contig890	5	p2	(AT)11	22	6910	6931	CCTACTACCCTAACCCTCTC	55142	20	ACTCACTCTCTCCCTCTTTT	55085	20	20	6753	6997
Contig891	1	p2	(AC)14	28	243	270	TATCACCCAGCCCAAAATAC	55080	20	TAGGCAATATTCCTGCTGTC	54910	20	20	204	316
Contig893	4	p2	(AT)6	12	4556	4567	TCGACCAAAATTGAAGGCTA	54974	20	GAGTGACTAGAACCATCCAC	54904	20	20	4363	4604
Contig895	1	p2	(CT)20	40	2286	2325	TCCGTCCGTTTTCTTAAGTT	54947	20	AATTAGGACCATGCATGTGA	54689	20	20	2144	2364
Contig899	2	p2	(TC)7	14	2446	2459	TTCTTGGCTATAATCCGTGG	54923	20	ACCTAAGTGACTGCCTCTAT	54943	20	20	2315	2563
Contig900	3	p2	(TA)10	20	2256	2275	GCAAACTTGAAGTTGCCTTT	55566	20	TCTTTGGTTGTAGGGTGATG	54961	20	20	2063	2309
Contig907	5	p2	(AT)17	34	6134	6167	ATTGCTCCAGAGACCAAAAT	54898	20	ACATCTCAGAGAGTGGACAT	55263	20	20	6106	6292
Contig908	2	p2	(AG)7	14	1791	1804	TTATTGTATCACATGGGGCC	55152	20	AATACCTGATGCTTCACCTG	55120	20	20	1744	1967
Contig908	3	p2	(AG)18	36	2710	2745	TGTTACACAGTTTCATACGGA	54923	21	TTTCTAGCGACTTCATCTCC	54616	20	20	2593	2818
Contig915	3	p2	(TA)6	12	3895	3906	TTCACCAAGTTCATTTTGCT	53882	20	TTACACACTTTGACCGGTAC	55350	20	20	3832	4052
Contig921	1	p2	(AT)10	20	855	874	CTCTCAAGAAAGGACACCAT	54672	20	TACCAGCCATGTGAATTTCA	54930	20	20	833	954
Contig925	2	p2	(TG)6	12	1212	1223	AGCACACTATGTATCCAGGA	55329	20	GTGGTTTTATGTGTGTTGCA	55007	20	20	1146	1263
Contig927	1	p2	(TG)9	18	2580	2597	CGAAATATTCATCATGGCCC	54575	20	CTACTGACCAAAACGCATTC	55020	20	20	2520	2637
Contig946	13	p2	(AT)9	18	6381	6398	TCATGTGAGCTCTTGTTAGA	53723	20	TGTAAAATCAACTTTCGTGTGT	54823	22	22	6235	6453
Contig950	1	p2	(TC)10	20	379	398	ATAGTCACAGTCCTCACAGA	54909	20	TTGAGAGTGTTTGTTGTTGC	54958	20	20	320	437
Contig954	5	p2	(TA)6	12	5512	5523	TCCTAGCTACCAGTGACATT	55256	20	CCGAGGAGAGAGATAAGCTA	54974	20	20	5414	5637
Contig956	2	p2	(TA)7	14	3217	3230	TGGTTGTTTGGCTATCAACT	55152	20	AGATAGTTTGGGGACTTTGG	54614	20	20	3116	3344
Contig958	1	p2	(AC)9	18	4385	4402	AAGGGTCTGTTTTAAGCCAA	55046	20	GCTTTGACAAAGAACCAGAC	55122	20	20	4281	4530
Contig958	2	p2	(TA)17	34	4609	4642	CAAGCTCCGTCTGATTATCA	54977	20	GGGTCTTTCCTGTTTCTGAA	55181	20	20	4543	4734
Contig965	4	p2	(TA)6	12	6047	6058	CATTGCACAACTTTGACTGT	55014	20	TCCCTTCATTTCATATTAATCGT	53609	23	23	5914	6138
Contig968	1	p2	(AC)10	20	307	326	GTAGCTTGTATATGCCTGCT	55011	20	ACTCAATGTGATCTCGTGAG	54928	20	20	239	467
Contig977	1	p2	(TA)18	36	6571	6606	TCAGATCAACGATGCAGATT	54863	20	GGGACCATAAAAGACAGAGA	54059	20	20	6493	6717
Contig983	1	p2	(CT)6	12	4898	4909	TTTCCTCATCACATGGGTTT	54809	20	TGTCCTATGCTCAGTGTCTA	54995	20	20	4863	5067
Contig985	6	p2	(TC)7	14	3940	3953	CTAAGTCCCAGTTCGTCAAA	55038	20	CCATTTGGCAAAATTCTGGT	54984	20	20	3819	4067
Contig987	4	p2	(AT)18	36	6589	6624	TGGTCAAATCAGCTTACACA	54893	20	TGGATTGAATCAGCGGATTA	54515	20	20	6553	6747
Contig988	1	p2	(TA)13	26	658	683	TGTGGTAGCAGTTTACAACC	55598	20	CATCATCTCAATGTACATCACA	54013	22	22	508	718
Contig999	3	p2	(TA)8	16	5135	5150	AGGGAGAATATCGAAAAGGC	54906	20	AAAGAGCACACCAGATGAAT	54933	20	20	5087	5223
Contig1006	3	p2	(GA)7	14	2543	2556	ATGCAAGAGGCTCTTATACC	54601	20	CGAGGATGAGTCACCTAGTA	55210	20	20	2399	2578
Contig1015	1	p2	(TA)7	14	1005	1018	TGCCAACAAATGAACATAGT	53363	20	ACTTGAAAATTTGGAAGACAA	52020	21	21	904	1061
Contig1021	2	p2	(TA)6	12	348	359	ACTTCTCATTGGATCCCAAC	55015	20	CGAGTAATTTCTCTCTCCCC	54683	20	20	325	437
Contig1024	3	p2	(TA)13	26	3791	3816	TTTCTCATTGGATCCCAACC	55292	20	CCCTACGGCATATACTTGTC	55137	20	20	3769	3963
Contig1026	2	p2	(AT)6	12	1957	1968	TGCTCTACGTATCGAGAAAG	54483	20	AAAATGCCTTAATGAAGCGG	54911	20	20	1844	2082
Contig1030	1	p2	(CA)8	16	194	209	TACTTTTGGGCTGCTTTTTG	54961	20	ATATTTTGTGTGTGTGCGTG	55207	20	20	123	255
Contig1030	2	p2	(TA)6	12	287	298	CACGCACACACACAAAATAT	55207	20	GAATACAACACCCTTAGGCA	55042	20	20	236	438
Contig1031	1	p2	(TC)8	16	3923	3938	TTTGGATTTGCATTCGATGG	54914	20	CACGGCAATTTTTAGTGGAA	54788	20	20	3834	4050
Contig1034	3	p2	(AG)8	16	6671	6686	ATCAGATCCAAGCAACACTT	54933	20	CTCATCTTCCATCTCTTCGG	55064	20	20	6485	6709
Contig1045	3	p2	(TG)14	28	1895	1922	CTACGTGGACAGTCTCAAAG	55552	20	TCGATTATTTGGATCCGGTT	54526	20	20	1855	2097
Contig1045	4	p2	(AT)12	24	3016	3039	AGTTGGACCGACTTTTGTTA	54832	20	TCTTAGCGCTTAACTTTTGC	54635	20	20	2932	3084
Contig1046	1	p2	(AT)6	12	833	844	TTTAGCTCACCTTTTCTGGG	55253	20	AGCATAGGAAAAACCCAGAA	54508	20	20	706	898
Contig1048	1	p2	(TA)14	28	1625	1652	ACCTTTACATGTGATGAGCA	54654	20	ATGTTTATTTGCATGTCGCT	54251	20	20	1587	1765
Contig1049	1	p2	(TC)6	12	765	776	CACACAGATGAAGCATTCAC	54997	20	CAAAGTGCCTATGTAAGGGT	55029	20	20	688	890
Contig1049	2	p2	(GT)11	22	1803	1824	GCACATTCATCATTGCTGAA	54934	20	TGAAGTAGAGCCTTTTGGAC	54991	20	20	1745	1952
Contig1052	1	p2	(AG)7	14	1068	1081	TTAAGGAAAGGCCAAATGGA	54787	20	GGGATGCAAAAATTTTGGGA	54964	20	20	997	1225
Contig1065	2	p2	(TC)6	12	6119	6130	CCGAACCATCTTTGCCTATA	54923	20	GTTTGAGAGAGGGGTTTAGG	55059	20	20	6022	6160
Contig1070	1	p2	(AT)14	28	4212	4239	TGATAAGTACATGAGGCAGC	54944	20	ACAATGTTGGCAGCAATATG	54901	20	20	4030	4273
Contig1079	1	p2	(TA)7	14	1361	1374	AACCTCTCTACTGCAGTACT	54905	20	GGAGGATGAATGCACAATTG	55001	20	20	1171	1406
Contig1080	2	p2	(CT)6	12	2541	2552	AATCCCACTATCTCCTCCTC	55085	20	GTTGTTGCTTCTGGAAAGAG	54826	20	20	2471	2619
Contig1089	3	p2	(GA)9	18	4645	4662	ATGTCACTCGCCTTAAGTTT	54991	20	AACCGATAACCTAAACGCAT	55156	20	20	4561	4806
Contig1093	1	p2	(AT)6	12	2168	2179	ATCTGAAGTATGCCAATGCT	54779	20	AAGTGTGAACTATGCTTGCT	55272	20	20	2088	2319
Contig1095	3	p2	(TA)6	12	1039	1050	TACTTGCTTGGATGATGGTC	55133	20	CGTTCCACAAATATTGAGGC	55056	20	20	950	1102
Contig1095	4	p2	(AT)17	34	3124	3157	ACACACACTCACTCCATTTT	55100	20	CAACAAATGGTCTCCATCCT	55311	20	20	2979	3184
Contig1097	4	p2	(AC)8	16	3627	3642	GATGAAGACTGATGTGGGTT	55049	20	TTCTCGTGCAACTCAACTTA	54971	20	20	3523	3692
Contig1099	1	p2	(TA)7	14	3862	3875	TAAAGCATTCTGGGTCAGAC	55062	20	GAGTTTAGAACGGGCTCTAG	55017	20	20	3793	3991
Contig1106	1	p2	(AT)6	12	1860	1871	ATCATCCTTACAAGCAGGTG	55120	20	GCCAAGCCCTTTTTCTTAAT	54395	20	20	1737	1891
Contig1106	2	p2	(AG)22	44	5225	5268	TGTGGTAACTAAAGCTGCAT	54961	20	TAATGTAGCTAACCGTGCTC	55001	20	20	5181	5300
Contig1113	1	p2	(AT)11	22	762	783	GAGCTCCTTTTCATCCATCA	55120	20	GCCACAAAATTTTGGGAAGA	54927	20	20	688	921
Contig1113	3	p2	(AC)6	12	3626	3637	CGCAAGTGCAATAATTGGAT	55014	20	TTCATTAGTGGGGTGTCAAG	54961	20	20	3564	3713
Contig1116	2	p2	(AT)7	14	6125	6138	TGCAACTCATAAAATTGGGC	54810	20	CATAGTTGATCGGACAGGTC	55375	20	20	6085	6286
Contig1118	1	p2	(AT)6	12	4363	4374	GGCAACTAGATGGTACCAAT	54804	20	GAGTCATTTGGGTGAAGGAT	55015	20	20	4174	4399
Contig1127	2	p2	(TA)8	16	3786	3801	TTCTCATTGGATCCCAACAC	55324	20	AGTGGGCATAGAGGAGTATT	54981	20	20	3765	3866
Contig1129	1	p2	(AT)10	20	3807	3826	ACATGTGCCTCCCATTATTT	54950	20	ACCTTATGAACGTGCTATGG	55246	20	20	3638	3881
Contig1140	3	p2	(AT)6	12	5329	5340	TAACAAGTAACCTCTGCAGC	55396	20	CAACTCTGAGCCGTTAGATT	55194	20	20	5166	5407
Contig1141	1	p2	(AT)8	16	280	295	TGGGTGGAATATTTTGTGGT	54787	20	CATGTTACCCCAAAATCTGG	54213	20	20	143	337
Contig1144	1	p2	(AT)6	12	3238	3249	CGTCATCTTTCGCATTCATT	54794	20	ACATCCATTACACATTAATTGCA	54917	23	23	3112	3355
Contig1144	2	p2	(AT)8	16	3559	3574	AGATGTTCAATCACACAATTGT	54552	22	CAAAGTTGGGAAGAGTCAGA	54910	20	20	3524	3752
Contig1145	2	p2	(CT)9	18	6359	6376	AACGTCAGACATTGAGTTCA	54957	20	CGTATGAGTGTTTAGGCGTA	55047	20	20	6209	6458
Contig1146	2	p2	(AG)7	14	2731	2744	ATAAGCATCTAGTTTGCGGT	54839	20	CAATCACCAGTGGCCTATTA	54807	20	20	2572	2798
Contig1147	1	p2	(TA)17	34	1572	1605	AGCATCCTTTTTCTGTCCTT	54826	20	TAAACCAAGAGCCAAAAGGT	55046	20	20	1472	1680
Contig1153	1	p2	(TC)6	12	519	530	AAAAACACGGAACAACAGTC	54968	20	CACGAGAAAGAGAAGGGAAA	55024	20	20	428	617
Contig1154	2	p2	(AT)8	16	1339	1354	ATTCTTTGGACACCTCGAAA	54889	20	GGATTCCTTACGGCATGTAT	54991	20	20	1296	1441
Contig1167	3	p2	(TC)6	12	3489	3500	CCCTATGTTCGAAGAGTCTG	55007	20	ATAACAAGGCGAGTAAGCAA	55075	20	20	3338	3559
Contig1171	1	p2	(GA)6	12	3921	3932	GGATAAACCCACAAAATGCC	55178	20	GAAAGAATTTGTTACCGGCG	55673	20	20	3758	3995
Contig1174	2	p2	(CA)6	12	1935	1946	AACCTCCACTACTGCTAGAT	54943	20	CAGACAAAAGCTTCCTCTCT	54998	20	20	1853	2023
Contig1176	1	p2	(AT)6	12	2820	2831	ACTTTATACCTGGCCAAAGG	54995	20	GTCAGTACTGGCTGTAGAAG	54938	20	20	2747	2867
Contig1182	3	p2	(AC)13	26	6112	6137	ACTACACCTGAATCAGCAAG	55082	20	CCTTGTGCCTATATCAGCAT	54967	20	20	5998	6196
Contig1188	3	p2	(TA)7	14	1987	2000	TGGGACAGAGGGATAACATT	55494	20	TGACATGACGTCTCATCATC	55011	20	20	1890	2071
Contig1199	2	p2	(TC)8	16	4151	4166	AAGTCCAAAACTACATGCCT	54840	20	TTCGCGGGAATTAAGTAAGT	54796	20	20	3982	4227
Contig1201	3	p2	(TG)6	12	5913	5924	GAATTTTGGTAAAGCGTCGT	54932	20	ATTAAATGGGTCGTCGTAGG	54967	20	20	5816	5965
Contig1202	3	p2	(AT)9	18	5734	5751	AAGTAGAGGCCATAGAACCT	54908	20	ATCTTTGGTAATGGGCCATT	54915	20	20	5603	5798
Contig1204	1	p2	(GA)6	12	32	43	CCCCTAAGTGTGCTTGTTG	56124	19	TGTTTATGGCGAGAAGTGAA	55008	20	20	1	229
Contig1205	5	p2	(TA)16	32	1458	1489	GAATGTAAAAAGTACGTATGCG	54041	22	ATGAGTGGCTCGGTAAAATT	55029	20	20	1398	1563
Contig1208	3	p2	(GA)7	14	5692	5705	GGTTTGAATTTCGAGGTTGA	54126	20	GATCTCGCGTACATCTTCTT	55119	20	20	5645	5745
Contig1213	2	p2	(TA)10	20	4157	4176	GCAACAATTCCGCAAACTAT	55242	20	GGCATTTTGGGCATACTTTT	55065	20	20	4057	4249
Contig1221	1	p2	(GA)7	14	1312	1325	TGAGCTCGATCTTGATGATC	54778	20	CGAATTCATGACTTGCTGTC	55108	20	20	1249	1484
Contig1229	2	p2	(AC)6	12	5082	5093	TTTTCATTTTCCCAAGCCAC	54927	20	CATGGTTTTATTTGCCTGCA	55102	20	20	5048	5175
Contig1232	4	p2	(TA)10	20	6365	6384	GAACTCACTAGCTGATCCTG	54994	20	CAGATAAAAGAGGCCACTGA	54757	20	20	6310	6515
Contig1239	2	p2	(GA)18	36	6079	6114	AGGCACACATATTAAGGAGC	55201	20	GTTGACGCGTATTCCTTTTT	54932	20	20	6057	6221
Contig1242	1	p2	(AT)7	14	131	144	ATTCGCAGACAATTGAAAAA	52248	20	GCCATGGCGTGAAATAAATT	55280	20	20	53	301
Contig1242	2	p2	(TA)6	12	5575	5586	CAATTCGGCTCTCTTGTTTC	55007	20	AAAAAGTTGGTTCTTGTGCC	55178	20	20	5520	5736
Contig1248	3	p2	(AC)7	14	6217	6230	GTAGGGCAAAGGTAAAGACA	54971	20	TGTTTGTACATGTTCGTTGC	55151	20	20	6190	6437
Contig1252	1	p2	(TC)6	12	1639	1650	GAAATTGGGCTTTACGACAG	54987	20	AGGGAGAGAGATAGTGATGC	55517	20	20	1457	1679
Contig1252	4	p2	(TA)10	20	4346	4365	AGCAGAATGTGTCATGTCAT	55039	20	ATGGAAGGTGCGTGATAATT	55100	20	20	4292	4459
Contig1253	1	p2	(AC)10	20	695	714	TGGGCTTATTCTCACCAAAT	54580	20	TGTCCTTGCACGTAACAATA	55021	20	20	663	892
Contig1254	2	p2	(AT)6	12	5461	5472	TGACACTACAAGAAAACGCT	55258	20	CGAAAATTTCCGACGGAATT	55000	20	20	5390	5595
Contig1262	1	p2	(TA)9	18	1137	1154	ACAACACAAATCAATGATCACA	54834	22	GGATGACAGATGATGTGTGT	55153	20	20	1100	1345
Contig1266	1	p2	(TC)12	24	1615	1638	TTGTTTGTGGTGGTGACTTA	55025	20	GGGGCATAACATTAGGAGAC	55281	20	20	1547	1786
Contig1269	3	p2	(AC)11	22	3476	3497	TGGTGAAAGAACCCAAATCA	55050	20	CATGTCTAGTTGGTGTGTCA	55028	20	20	3304	3519
Contig1273	1	p2	(TA)14	28	3475	3502	GCATGCTAACAAAAACCACT	55061	20	TTCAGTTTTTGGGTTTCCCT	55240	20	20	3312	3536
Contig1287	5	p2	(AT)7	14	6050	6063	AGTTAAGCGGATGGTTGAAT	55029	20	TGCTCATCTGTCAAATTTGC	54865	20	20	6020	6234
Contig1287	6	p2	(AT)9	18	6386	6403	GCAAATTTGACAGATGAGCA	54865	20	GTGTAGTCTCACATGATCCC	54974	20	20	6215	6428
Contig1288	3	p2	(AC)12	24	5446	5469	TTCTGCCTCTTACTTTCACC	54991	20	AGATCAGTTCTCTTCTCCGT	55305	20	20	5393	5551
Contig1294	3	p2	(TA)18	36	1369	1404	AGGTGAACTAAACAGAAAAGA	52616	21	ACCTACAACATGGAGTCAAG	54686	20	20	1247	1470
Contig1296	2	p2	(AC)7	14	2227	2240	CCATGAGGCCTAGAGAATTC	54998	20	GAATGTGACTTTCCTTGCAG	54895	20	20	2074	2294
Contig1299	2	p2	(TA)6	12	410	421	TCTTTCGATGAAAACCCCTT	54854	20	TTTGATTCGTCTTGGTGAGT	54923	20	20	305	483
Contig1312	2	p2	(AT)18	36	4274	4309	ATGTGGACATTGGGTAACAA	54823	20	GACTACAGCTCTTCATGCTT	55182	20	20	4203	4437
Contig1313	3	p2	(AT)6	12	2467	2478	CGGCCTAGTAGTCTATTGGT	55844	20	ACCTTTCTACATTTGTCCCT	53820	20	20	2298	2504
Contig1316	2	p2	(CA)12	24	279	302	AGGGGATATTTAGGAATGCA	53390	20	CAATAACCAGTCAGGGTAGG	54839	20	20	247	485
Contig1317	1	p2	(AT)6	12	2368	2379	TCATATTGCATGCATCTCCA	54868	20	CTAGTAGTAGGAGTGCTCGA	54951	20	20	2308	2507
Contig1326	1	p2	(AT)12	24	1163	1186	GAGGTTTGGGTATTTCAGGA	54628	20	ACTATAGAGAGGCAAGGAGG	55118	20	20	1026	1269
Contig1327	1	p2	(AT)10	20	770	789	ATCAGCATAAGCACAACTCA	55052	20	GACTTCTGGCATTGTTGATG	54964	20	20	723	840
Contig1337	1	p2	(TA)7	14	2532	2545	CAGACAAGCAATTAAGCACC	55261	20	AGTACCAGGTTAGGGGATTT	55083	20	20	2465	2577
Contig1350	2	p2	(AT)6	12	5771	5782	AGCATCATGTGATCCAGAAC	55513	20	TGTTCTTCTATTGCCGTTGA	55008	20	20	5692	5875
Contig1351	4	p2	(CA)7	14	5722	5735	ACCGCAATCATAAGCAAGTA	55146	20	ATGACTGGGCTAAACTGTTT	54840	20	20	5552	5781
Contig1360	3	p2	(AG)6	12	1488	1499	TGTTTTGGACCAAACCCTTA	54957	20	CGCCTATAAATACCCAACGA	55051	20	20	1347	1585
Contig1360	4	p2	(CT)6	12	3817	3828	CGTACTTGAATAGGCAAACG	54851	20	TGAATTGGTTAAAAGAGTTGGG	54811	22	22	3757	3996
Contig1369	1	p2	(CA)6	12	447	458	ATCATTAGCCTACCCATCCT	55020	20	GATGAGTGATGATGAGGCAT	54988	20	20	334	536
Contig1369	3	p2	(CT)6	12	6196	6207	GGGAGTTGTTATTCGTAGCT	54884	20	TAGAGAGAGAAAGTGGCTGT	55204	20	20	6108	6239
Contig1371	2	p2	(TA)12	24	1252	1275	TGCAATAACCCTTGATCACA	54930	20	AAGCATGTGCATGATGGATA	55162	20	20	1166	1345
Contig1371	3	p2	(AT)11	22	3274	3295	AACCCTAACTCTAAGGGTGT	55044	20	TGAACTGCACGAACTTATGA	55041	20	20	3201	3381
Contig1372	3	p2	(TG)7	14	3682	3695	ACTACAACGGAATTCTGGTC	55105	20	TGGAAAAACCACATACCCAA	55029	20	20	3514	3716
Contig1373	1	p2	(CA)7	14	2491	2504	TGGTAGTGTCCTAAGAACCA	55095	20	AGAGCATGCAGATCTCTAGA	55142	20	20	2408	2576
Contig1381	2	p2	(TG)6	12	2272	2283	ATGCAATGGGATGTTACAGT	54984	20	AACTCAGAAAGACAAGCACA	55133	20	20	2230	2391
Contig1382	2	p2	(TA)6	12	6203	6214	GTTCATTTGACAAACGAGCA	55138	20	ACTCCCTTAAAGATATTGCACA	55145	22	22	6147	6326
Contig1390	2	p2	(AC)6	12	2456	2467	CAAGATCAGGATGCAGGTTA	54828	20	TGTTAGAACTGCAGAGACAC	55057	20	20	2381	2599
Contig1391	4	p2	(TA)6	12	1989	2000	TTTAGAGAGTTCACGCTTGT	54665	20	TCACTCTCAAACAAGCCTTT	55100	20	20	1927	2130
Contig1401	1	p2	(CT)8	16	1221	1236	GTTCCACTTGATGCAACAAA	54994	20	CATGCGAAGTTTCTCCATTC	55076	20	20	1146	1328
Contig1402	2	p2	(GA)7	14	3076	3089	AGAAAGGAGCTGTGAAAGAG	54998	20	GAATAGAAGTCCGAACCGAA	54931	20	20	3045	3250
Contig1403	1	p2	(AT)7	14	282	295	CGGTGACAATGTTCTTCAAC	55235	20	TGCCTTTTAGGAAGTTGAAT	52632	20	20	128	377
Contig1405	3	p2	(AG)6	12	5880	5891	ACCAACTTGGCTAATTTTGC	55028	20	TCTTCCATCGATTCCTAACG	54701	20	20	5671	5916
Contig1406	3	p2	(GT)8	16	3115	3130	GTAGCAGGCTTACTCTGTTT	55092	20	GCAATTCACATGGGATGAAG	55001	20	20	2999	3241
Contig1408	3	p2	(TA)6	12	2237	2248	TCATGTCAACTTAAGTTTAGTGA	53662	23	TCCGTCATCACATTCTTCAA	54704	20	20	2194	2406
Contig1418	2	p2	(GC)6	12	844	855	CTCATCTTCAGTACTGCTCG	55423	20	GTAGTACCGAAGATGTTCCC	54997	20	20	817	945
Contig1418	4	p2	(CT)7	14	4831	4844	CTTTTTCAACGCTCTCCTTC	54938	20	TGGGGAGGTAAGTCTTCTAG	54957	20	20	4806	4958
Contig1419	1	p2	(AC)6	12	2629	2640	TGCCACAAATCTCATGGTAA	54930	20	TTGTTTGTGGAATGTGCTTC	54994	20	20	2452	2665
Contig1431	2	p2	(GT)8	16	4171	4186	TGTATGTGTGTGTCAGTGAG	55061	20	CTGTTAAATAGTTGCTGCGG	55089	20	20	4151	4320
Contig1434	2	p2	(TA)8	16	1400	1415	AACATTATTTTGGGGTTGCG	55111	20	CCTTAACCAAACCCTAGCAT	54995	20	20	1243	1482
Contig1440	2	p2	(TC)9	18	1351	1368	GCCCTAAATTAGTGGATCCA	54474	20	ATTGGAGGGGATTAGAGACT	54556	20	20	1301	1542
Contig1444	4	p2	(AT)9	18	4747	4764	TCCTCACTTGTTTGTTTGTC	53975	20	ATTTGACCCAAACACCTGAT	55105	20	20	4557	4796
Contig1451	3	p2	(TG)11	22	3236	3257	GATCCACAGGTCAAACTTCT	54978	20	CCCTATGTCATTTCCAGGAG	54896	20	20	3198	3421
Contig1454	1	p2	(TC)8	16	782	797	CACCTTGTCCCTTTATCTCC	55130	20	TTTTGGAAGAGGGGAGAGTA	55047	20	20	712	831
Contig1454	3	p2	(AG)6	12	5689	5700	TGTACCCATTTTCGCCTAAA	54954	20	ATATCGAGAGCAAAAGTCCC	54940	20	20	5542	5759
Contig1458	2	p2	(CT)14	28	1941	1968	AGTATCGCAAATTGGCAATG	55014	20	CCTTGGTTGGAATTCACAAC	55061	20	20	1832	2005
Contig1458	4	p2	(TA)6	12	5627	5638	ACCCCTCAATTGATCCTTTC	54981	20	TGAAGCTTCTTGAAACTGGT	55100	20	20	5472	5720
Contig1459	2	p2	(TA)6	12	5551	5562	TGTGTGTCATATTTGGAAGGA	54834	21	GATATGGTTGGATGTGGGTT	55067	20	20	5457	5693
Contig1462	2	p2	(AT)12	24	3021	3044	TGTGAAGAAATCCTGAAGCA	54879	20	TTGAAGTATCGCAAAGGGAA	54974	20	20	2991	3217
Contig1462	3	p2	(TA)11	22	3975	3996	CTACTTGAAAGGAGCACACT	55011	20	AATCACATCTCCCAGGAAAC	55015	20	20	3918	4138
Contig1464	2	p2	(AT)8	16	2853	2868	ATAAGCTCGCGAAACTCAA	54949	19	GGCGGCTGTACAATAGTAAT	55325	20	20	2834	3072
Contig1465	1	p2	(AC)6	12	3177	3188	AGGCAAGATTTGAAGGCATA	54984	20	GGATCGAAGTTGATGTGGTA	54887	20	20	3117	3317
Contig1465	2	p2	(CT)8	16	5295	5310	CATGGCTTTAGCTTTTAGGC	55011	20	ACACTTTAAAGTTGCAGTGC	55024	20	20	5235	5451
Contig1466	1	p2	(GA)9	18	5877	5894	AGGAAACAACATCTCACCTC	54978	20	GGATGAACGTAGATCTGTCC	55087	20	20	5760	5927
Contig1467	1	p2	(GT)6	12	1685	1696	GCAATCCAAAGGGTGTAATG	54911	20	AGGTTAATCAGCATACCACA	54022	20	20	1567	1723
Contig1471	1	p2	(GA)7	14	2888	2901	TTTTTGGAGATGAGACTGGC	55645	20	AGTGTTTGTTCATGAGGGAT	54531	20	20	2836	3031
Contig1477	1	p2	(AC)12	24	1552	1575	CGGATGTGAGAGAAAGAGAG	55027	20	TGTAAATGGTGTCCGTTCAT	54974	20	20	1377	1617
Contig1483	4	p2	(AG)13	26	5633	5658	CCCGCAACAAATGTAGTTTT	55074	20	CCCGATTTTAGTCCATCGAT	55024	20	20	5583	5708
Contig1483	5	p2	(TA)7	14	5891	5904	CCCATAATGAAATGCATGCA	54647	20	GGTGCTGATAACGTTTTGAG	55020	20	20	5781	5994
Contig1486	5	p2	(TA)10	20	1219	1238	GGTCATTGAGAGTGGGTTAA	54665	20	ACACCCCTCATCTTTCTTTT	54420	20	20	1072	1262
Contig1486	6	p2	(TA)7	14	1869	1882	GAGGGTATTTTGGGCAAGTA	55008	20	CACACTGTTCCCAGAAGTAA	54923	20	20	1818	1922
Contig1486	7	p2	(TA)10	20	3264	3283	GGGAGAAGTGATTGGTGAAA	55253	20	AGTATTGACGAGGGTTGATG	54873	20	20	3197	3417
Contig1492	2	p2	(CT)14	28	771	798	TACTCATCACCACCATTTCC	54736	20	ACAGAAGAATGAAAAACTGCA	54217	21	21	697	845
Contig1497	1	p2	(AT)18	36	778	813	ACACAACTCTTAGGATGACTC	54701	21	GGATGAATGTGAGGATGACA	54828	20	20	745	991
Contig1498	2	p2	(TG)6	12	3748	3759	TCCCTGCATAAACCTATCCT	55264	20	CAGAAGCAAACAAATACGCT	54908	20	20	3632	3824
Contig1501	5	p2	(AT)17	34	5790	5823	ATCAAAACAGCCCCTAAGTT	54805	20	GAGAAGTGTTGCGCTTAAAA	54853	20	20	5669	5853
Contig1503	1	p2	(CT)6	12	1189	1200	TTGACAAGACATGCTCATCA	54984	20	AGGAGAGAGAAAATCCTCGA	54978	20	20	1081	1244
Contig1508	3	p2	(AT)13	26	5894	5919	TCAAATAACAATGTTCGCTTCA	54951	22	CTTCCTTTTTCCCACTACCA	54854	20	20	5748	5968
Contig1524	1	p2	(TA)16	32	116	147	TATAAGGGAGGGGTTCTCAC	55306	20	TTCCTGCAACAAGTTAGGTT	55080	20	20	82	264
Contig1524	3	p2	(AT)6	12	4273	4284	CTGATCCAGCTGCTAATGAT	54988	20	ACATGCTTTTGTCTTGTTGA	53922	20	20	4143	4353
Contig1525	4	p2	(TC)6	12	3519	3530	GTTTAGCTGCCATAAGACCT	55130	20	TTGACTCTACTCACCCTTCA	55115	20	20	3452	3676
Contig1525	6	p2	(TA)6	12	4805	4816	ACGCACTACCATTGTTGATA	54785	20	AATATTTGTGGAGCGGAGG	54938	19	19	4590	4837
Contig1525	7	p2	(TG)7	14	5767	5780	AAAGAATGGTTCTAGGTGGC	55321	20	TACCTCTTCTGCCCATATGA	54998	20	20	5648	5890
Contig1539	2	p2	(AC)7	14	2326	2339	GTTTGAAGGGTTCGTGAAAG	55135	20	TTTCCCCCTTTATGTCTGTG	54926	20	20	2215	2419
Contig1539	3	p2	(CA)6	12	2393	2404	GTTTGAAGGGTTCGTGAAAG	55135	20	TGAATACATTTGCGTGTGTG	54925	20	20	2215	2450
Contig1545	2	p2	(AT)6	12	532	543	TAGTCTATAGTCGTCGGACC	55044	20	AAGCCAAACATCCTTACTCA	54545	20	20	474	675
Contig1551	3	p2	(GA)6	12	5561	5572	TGTTAAATATGGGTCTGGGC	55080	20	GAGCTACTCCTCTTATTGCC	55041	20	20	5527	5635
Contig1552	4	p2	(TC)7	14	2584	2597	GGAAAACAGAGTAACCCTCC	55362	20	CTCCAATGCATTTTCAGCAA	55121	20	20	2544	2736
Contig1555	3	p2	(TG)6	12	4651	4662	TCTGACTGACTCCCCTAAAA	55081	20	CTCACCTAAAGGGATCATGG	54896	20	20	4561	4794
Contig1560	5	p2	(CT)16	32	4462	4493	ATGACAACTTCAATCCCCTC	55015	20	CTTCAATGGGGAGATACGAG	55044	20	20	4334	4573
Contig1567	1	p2	(TG)15	30	1130	1159	GGAACTTGTCCTGTTACTGT	54920	20	GATGTCGGAAACAGGTTACT	55105	20	20	1060	1251
Contig1580	4	p2	(TC)7	14	2882	2895	AGCTTCAAAACTCCCTCAAA	55067	20	TTGCTTTGAACCCTTGTAGT	55080	20	20	2816	2923
Contig1589	3	p2	(CT)6	12	5373	5384	ACAAGGAAAAAGCCCAAAAC	55146	20	CTCAAGTCAGCAAACCAAAA	54624	20	20	5251	5411
Contig1599	4	p2	(TA)7	14	5782	5795	AAATACAGGAACAGATCGCA	54771	20	TCATCCTTCTCATTTGACCC	54722	20	20	5598	5820
Contig1604	1	p2	(TA)9	18	1860	1877	ACTCCTCTGCTGTAAAAGTG	55011	20	AGGCAGATTAGGAAGGTTTG	55015	20	20	1699	1939
Contig1604	4	p2	(TA)7	14	5558	5571	AAATTAATCAAGCAAGGCCG	54911	20	TGTACGACTACTCACCTTCT	54967	20	20	5395	5623
Contig1608	5	p2	(TA)9	18	4539	4556	ATCCCTTCATTACTAGGCCT	54946	20	GTGCTTGTTCATCCATTCTG	54964	20	20	4478	4683
Contig1635	1	p2	(GA)8	16	4503	4518	GGTCATAGCTTCGAATCCAT	55011	20	CACCTGTCACTTCTTCTTCA	54944	20	20	4408	4563
Contig1648	2	p2	(AT)6	12	4950	4961	GCACCACATGATATTGAACA	53963	20	TGCCAGTAAATAAAAGAACAGT	53929	22	22	4855	5098
Contig1654	2	p2	(AT)16	32	1641	1672	AGGATTAGGGCCATAGTAGG	55137	20	CGATCGAAAGGTTTATTGGC	55167	20	20	1618	1833
Contig1657	1	p2	(TC)9	18	2511	2528	GGTTTTCACAATGAACTACCC	55039	21	CAAGGACCCTACCAAAAACT	55148	20	20	2449	2685
Contig1659	2	p2	(TA)6	12	5103	5114	AAGTGGATGAGTTCGTTGTT	55214	20	GGTTGGGTATCACAAAGACT	54957	20	20	4983	5206
Contig1660	1	p2	(TA)15	30	2636	2665	AATCCTTATGGCATTCAGGG	55125	20	TGAAGGCATAAGACCCAAAA	54823	20	20	2569	2696
Contig1660	2	p2	(AT)6	12	2729	2740	TTTTGGGTCTTATGCCTTCA	54823	20	TTAATACTCCCTCCGTACCA	54653	20	20	2677	2886
Contig1665	1	p2	(TA)6	12	180	191	GTGGCTAGGTTTGAGTTTTG	54805	20	AAAAAGTATCAGATGTTCAAAA	50221	22	22	8	243
Contig1666	1	p2	(AT)6	12	544	555	CCCGTACGTAACTCTTGAAT	54931	20	CATTTCAACTGTGCTTTGGA	54694	20	20	365	605
Contig1666	5	p2	(TA)13	26	3563	3588	AACAAAGGTTCATTCCCAGT	55033	20	GGGTAATGCTACAATCACCA	55113	20	20	3506	3660
Contig1676	1	p2	(AC)6	12	3239	3250	CATTGACTCCAAGAGTGTCA	55014	20	TTCATTAGTGGGGTGTCAAG	54961	20	20	3117	3326
Contig1684	3	p2	(AT)12	24	863	886	TTAAGTTGCTTGATTTGGGA	52952	20	TCAGCGTTGGAAATAGGTTT	55265	20	20	833	1080
Contig1700	1	p2	(TA)6	12	3915	3926	GGTGCTATGGATCAAGAACA	55133	20	CCAAAGTTTCACTTGCGATT	55093	20	20	3831	3967
Contig1701	1	p2	(AT)6	12	2509	2520	TCGTTTTATGTGCAACCTTT	54021	20	TTGGACGATATATGTGCACT	54256	20	20	2378	2540
Contig1715	3	p2	(TA)6	12	5195	5206	CAGTCCTTTTGCTACGGATA	54887	20	GCGTTTCAGGATTATTTAGCC	55371	21	21	5086	5233
Contig1727	6	p2	(AT)8	16	4948	4963	TAATGACCTAACCCCCTAGG	54974	20	CCCTTGTTTTGTTTGGTTGA	54789	20	20	4854	5056
Contig1737	1	p2	(AT)12	24	2089	2112	TGCAATGTAAGCACTTCAAA	54009	20	AGAAAACCTAACCGAATCAGT	54861	21	21	1932	2157
Contig1739	1	p2	(GA)11	22	48	69	TGTTGATTATGGGAAGGGTC	54700	20	GGTACCTTAAGGGGTCATTG	55110	20	20	0	99
Contig1748	2	p2	(AT)7	14	1003	1016	ACGAGAGGAAGACAATGAAG	54824	20	ACAACTGGCCTAATAGAAGC	55130	20	20	841	1089
Contig1754	1	p2	(TA)7	14	2148	2161	TTTCGTCTTTTCACCATTGC	55106	20	ACACAACTCTGAGCTGTTAG	55044	20	20	2096	2232
Contig1754	2	p2	(CT)9	18	2593	2610	TCAGCATTGCCCTTTCTATT	54984	20	ACACCAATAGTAAGCACGTT	55004	20	20	2518	2640
Contig1759	2	p2	(TA)6	12	2627	2638	ACCATGAATTTTATTATTTTCCT	50389	23	TCAATGGATAGATATTCATGGT	52124	22	22	2450	2697
Contig1771	1	p2	(AT)6	12	986	997	ATCAAATAAGTGCACCATGC	54609	20	ACTTTATTGCAGCAGGGTAA	54926	20	20	929	1091
Contig1771	6	p2	(TC)6	12	5414	5425	TGACAAATGAGCCAAAACAC	54994	20	AGATTACGTTTGGTTTACCT	52102	20	20	5365	5609
Contig1775	3	p2	(TG)7	14	2763	2776	AGGAAGCGCTTAGATTTTCA	55062	20	GACGGATTCCTAGTTCTGAC	55017	20	20	2675	2802
Contig1776	1	p2	(AC)8	16	1832	1847	CTCAAGAGAGCTGTCAACTT	55031	20	TGTACACTCAAATGGTCTGG	54994	20	20	1721	1920
Contig1776	3	p2	(AT)6	12	2550	2561	TCTCTTTGCTCTATGCCATC	54930	20	CTCCACTCCATTCCATTCAA	55018	20	20	2433	2642
Contig1776	5	p2	(GT)8	16	3806	3821	TCCATCCACTTTGCTTTCTT	55138	20	ATGGGCTGCATTTAACTGTA	54998	20	20	3731	3841
Contig1782	2	p2	(CA)6	12	1488	1499	ATTGTGCACCACCTAATCTT	54912	20	CCCGTATGACAGAAGTGTAG	55021	20	20	1365	1554
Contig1790	2	p2	(TC)8	16	4015	4030	CAGAATCATGCCGAAATTCC	55113	20	ACACCACCCCAATAATCTTC	54995	20	20	3974	4195
Contig1794	2	p2	(AT)17	34	5156	5189	AACCCACATCAGTTGGTATC	55029	20	ACACAAAAGAGGACAGAGTT	54424	20	20	5123	5288
Contig1795	1	p2	(AC)10	20	1559	1578	ACAGACTTCTTGGTTTGGTT	54995	20	TTGGAGGTGCAAGTAATTCA	54858	20	20	1480	1641
Contig1800	7	p2	(TA)8	16	4365	4380	CTACCACGCTTAACTTAGCT	54917	20	ACCCCATGCGTAATTGATAA	54786	20	20	4295	4479
Contig1800	8	p2	(TA)9	18	4671	4688	AACACCCACACTATTCTGTC	54991	20	TGTGAGATGCAAACCTTTCT	55171	20	20	4645	4756
Contig1803	1	p2	(TG)6	12	201	212	ACTCCCATGCCTCTACATAT	55054	20	TGGTATATGCTGTTGCTGTT	55032	20	20	80	319
Contig1803	6	p2	(AG)6	12	5105	5116	TCGTCTTCTTCCTCTGATCT	55012	20	GTCACCTAAAAAGAACGCAG	54951	20	20	5044	5174
Contig1805	1	p2	(TA)7	14	844	857	ACCCCACTTCTTTGTCTTTT	54960	20	GCCTTTTGGAGGGTTAAAAC	55038	20	20	824	1050
Contig1814	2	p2	(GT)7	14	2407	2420	GATCAGTGTTAAGTGATGCAC	54978	21	CAGGGCAGCAGATTATTTTG	55001	20	20	2367	2580
Contig1814	3	p2	(TA)6	12	3844	3855	AAGAACCGTTTCCTACTGTC	55034	20	TCTCAAGGGGTAGACAGAAA	55081	20	20	3759	3971
Contig1815	1	p2	(CA)13	26	2257	2282	TAGGCTTCAAAATGACTGCA	55256	20	CTCTCTTGGAGCTGTATCAC	54994	20	20	2189	2425
Contig1819	2	p2	(AT)6	12	5339	5350	GTCCGATTTGATGCTAGACT	54974	20	CCCATGCCTACTAATTCTCC	54978	20	20	5231	5397
Contig1823	2	p2	(AT)18	36	1353	1388	ACCACTAATGTTGATAACCA	51736	20	ACTACACAGATTAATCATGATGT	53297	23	23	1327	1528
Contig1823	4	p2	(TC)6	12	5527	5538	AGAGAGGAAAAGATAGGGGG	55280	20	CCTCGACATAGCTTGTGTAT	54687	20	20	5394	5596
Contig1825	1	p2	(AT)6	12	3054	3065	GACGGGTCTTTGTGACTTAT	55105	20	GTCACAATCTTCCAGCACTA	55095	20	20	2933	3145
Contig1827	1	p2	(CT)11	22	5064	5085	AGTTTTCACTTTTCACCCCT	54960	20	TGGCTAGTCAATTTGGACTC	55062	20	20	5027	5126
Contig1833	1	p2	(AT)8	16	211	226	ACCTCTATCACTACCCTCAA	54236	20	GACAAAACTTGCTTCTGGTT	54620	20	20	175	422
Contig1834	4	p2	(AT)11	22	5716	5737	ACTAGAAATGCTGATCGTCC	54974	20	TTCTCACTAGACCCTAGCTC	55093	20	20	5620	5757
Contig1847	2	p2	(TA)16	32	3217	3248	GAATTCACATTTCCCACGAA	54196	20	TTAGGTGATTCACAACTCCC	54665	20	20	3037	3270
Contig1848	3	p2	(TA)17	34	1208	1241	CAAACCCTTTTACCCTCACT	55148	20	AAACGATCAATGTAGTGTGT	52863	20	20	1144	1349
Contig1850	2	p2	(CA)6	12	3420	3431	TACATGTGTACAAGCATGCA	55371	20	ACCATCAGCACATTTCTGAA	55243	20	20	3381	3541
Contig1854	1	p2	(GA)7	14	1338	1351	TTTCCACCCTAGCTACAAAC	54971	20	GGTCACTTTTGCCAATTGAA	54961	20	20	1280	1420
Contig1864	3	p2	(TA)6	12	3737	3748	ACTATGTTTTGTACTGTGTGC	54445	21	TCAGGCAATGCATGATATCA	54868	20	20	3715	3931
Contig1865	1	p2	(CA)8	16	2883	2898	ACTGGGTAGAAGTCATCCTT	55137	20	TGTGAAGGGCAAACGTATTA	54988	20	20	2820	2971
Contig1868	2	p2	(TC)6	12	4254	4265	TGTGTACAGTTGAACTCTGG	54957	20	CCTCTGTCCATGGTTATCTG	54930	20	20	4187	4307
Contig1871	3	p2	(AG)7	14	2064	2077	GAGAGAGGGAAGAGAAGAGA	54700	20	ACCACCATTTCAATCTACCC	54995	20	20	2016	2158
Contig1882	7	p2	(TA)20	40	3408	3447	ACAGTATCCAATGCACATCT	54413	20	CATGTTCCCTGAAGCAAAAA	54658	20	20	3281	3504
Contig1883	2	p2	(TA)7	14	568	581	AAGGTAGTGTGTTTGTGTGT	55042	20	GATAAATCAAACAGCAGGGC	55011	20	20	544	655
Contig1898	4	p2	(TA)7	14	4576	4589	AGTTCGCACGATATCTCATT	54687	20	TGACCGAATCGTTTACAACT	55051	20	20	4555	4799
Contig1899	1	p2	(TA)17	34	4553	4586	TGTGTACAGTTGACTTTGTG	53728	20	TTTAGTCATGTGGGAACTGG	54961	20	20	4524	4693
Contig1899	2	p2	(GA)8	16	5581	5596	GGGAGTTTGAGGATCAACAT	55015	20	CCGTAAGTCTAAGCCGTTTA	54944	20	20	5421	5665
Contig1900	2	p2	(AG)8	16	5148	5163	ATAAAGGTTAAGAGCCAGGC	55097	20	AACCGTTCTAGGGTTTTACC	54981	20	20	5119	5332
Contig1908	2	p2	(CA)12	24	876	899	TAGGGAACAACGAGGAAAAG	55004	20	CCTTCCTCCATACGTGAAAA	55075	20	20	810	997
Contig1909	2	p2	(AT)7	14	3311	3324	ACAACTCATTGGCTACACAT	54947	20	AAAATTTGCTTACGTGGCAA	54974	20	20	3222	3445
Contig1913	2	p2	(GA)7	14	4259	4272	ACACCCATAAAGGAATCTGG	54686	20	AGGCTAGCAGTTATACTGGA	55029	20	20	4222	4325
Contig1916	1	p2	(CT)6	12	605	616	AGCTTGTTGATGGTGAATCT	54933	20	TTCGATGAGGTACGATTGAC	55034	20	20	565	787
Contig1919	2	p2	(TG)9	18	2037	2054	TTGTGAACAGGGAGAGAATG	54981	20	CCTGCGACAAGAAACTTTTT	55024	20	20	1932	2147
Contig1923	5	p2	(CT)7	14	5678	5691	ACAATCTGGAAAGTCTGCAT	54933	20	TTCTTTAAATTCTGGTGGTT	50343	20	20	5482	5713
Contig1926	1	p2	(AC)19	38	1567	1604	GACTGGACATGAGATGAGAC	54994	20	AAATGGAGTAAAAACGGTGC	54784	20	20	1497	1632
Contig1931	1	p2	(GC)6	12	2740	2751	GAAAGGAAGTGCGTGAAAAA	55037	20	CCTTCTGGGAAGTTCAGTAC	55092	20	20	2623	2783
Contig1935	2	p2	(AT)16	32	3015	3046	GGAAATCTAATGGCCTGGAA	55067	20	TCTCACATAAGAAAGGGTTCT	53882	21	21	2845	3082
Contig1936	1	p2	(CT)6	12	5670	5681	GCAGCTTGCAAATTACTACA	54589	20	GAAAGTGAGAGTTGAGAGGT	54343	20	20	5596	5705
Contig1937	1	p2	(AT)6	12	384	395	TTTTGGGAGGGTGTGTTAAA	54957	20	ACTCGATCTTTCGCCAAATA	54887	20	20	282	504
Contig1937	2	p2	(AG)7	14	448	461	TTTTGGGAGGGTGTGTTAAA	54957	20	ACTCGATCTTTCGCCAAATA	54887	20	20	282	504
Contig1947	5	p2	(TC)6	12	5324	5335	GAGAACAACGAACCTTGGTA	55338	20	GTCTTTCCTACCGTTTCCTT	55001	20	20	5235	5370
Contig1957	1	p2	(GA)9	18	504	521	AAGCTAAGCCCGTGATTAAA	55042	20	GCCCAACAAGGTCTAATACA	55042	20	20	417	644
Contig1957	2	p2	(TA)8	16	1228	1243	ACTCCCGATTTTAACGGAAA	54984	20	ATGAGGATTATGGAGTGCAC	54896	20	20	1164	1313
Contig1977	5	p2	(AT)8	16	5243	5258	TCAGAGGGAAGATTTTGTTT	52243	20	AACCAAGGAGCATCATTCTA	54006	20	20	5207	5367
Contig1981	2	p2	(TG)6	12	2568	2579	ACCTTTTGCCTTCAACCTAA	55046	20	GCCTAACTAACCTGAAAGCA	55365	20	20	2410	2651
Contig1987	2	p2	(AG)9	18	5411	5428	TCGTCAACGAAACAAGGTTA	55283	20	ATATCAGGGAACAATGTGCA	54689	20	20	5378	5566
Contig1989	1	p2	(TC)7	14	4316	4329	ATACACCTCAGTACCTCACA	54888	20	AGGTTTGGTGTTGAAGATGA	54772	20	20	4187	4374
Contig1993	1	p2	(TC)6	12	496	507	CAGTTTCAACCTTTCATTCCA	54576	21	AGGAAAGTGAAGTATCTAGGT	53003	21	21	435	609
Contig1993	2	p2	(TC)6	12	4478	4489	ACACAAGTGAACAACGGATA	54937	20	GCTTGAAGATAAATTGGGGC	54977	20	20	4425	4625
Contig1995	2	p2	(AG)9	18	2021	2038	ATAAAGGTTAAGAGCCAGGC	55097	20	AGTAGATGAAACAGAGTCGC	54938	20	20	1994	2229
Contig1997	1	p2	(AG)10	20	388	407	GAAGCTTTCTACGCATAGGA	54987	20	AGCAAAACCCATTCAAGAGA	55138	20	20	335	533
Contig1999	2	p2	(GT)6	12	1615	1626	CCTGAGCTGAGATAAGCAAA	55153	20	AAAAGGTAGCTGTTTGGGTT	55342	20	20	1468	1716
Contig2007	1	p2	(GA)7	14	3317	3330	GCAAAAACAAGCAAGATTCG	54728	20	GTTCAAAACGTTTAAGCCCA	55017	20	20	3255	3504
Contig2008	1	p2	(AG)6	12	541	552	TGTTTAAGGAGGGTTTCGAG	55004	20	TGGTCAAGCTAACCCTAAAC	54971	20	20	512	693
Contig2012	4	p2	(TC)6	12	5579	5590	CCCCTAGTTGAGGTTTGTAC	55072	20	AGTTCAGATATGGGACGTTG	54873	20	20	5387	5615
Contig2015	3	p2	(AT)6	12	2765	2776	TCACAAACACAGCTTAACCT	55113	20	AGACAAGAGGAAAAGAAGCA	54496	20	20	2725	2948
Contig2030	1	p2	(AG)9	18	3065	3082	ACATACACCAATGACACTCC	55062	20	TTAAAGAGAGGAATGCCGAC	55175	20	20	2974	3134
Contig2032	1	p2	(AT)11	22	2524	2545	TTGCAGAAGTCTATACGCTC	55021	20	CAACAAGTCAACAACCAACA	54858	20	20	2419	2622
Contig2033	2	p2	(TA)11	22	220	241	CGCTCCACATAACTTTTCCT	55754	20	AAAGCCAAATTGCTGATTCA	54316	20	20	121	331
Contig2040	1	p2	(AT)11	22	1246	1267	TGAAAAGGGCATCAAACAAC	54961	20	TTTTCCTGTTACGCCACTAA	54917	20	20	1151	1393
Contig2045	1	p2	(AT)6	12	3106	3117	CGTTACTCAATTCTACACCG	53925	20	TTAAGTGCTACTACCCCACT	55164	20	20	3007	3248
Contig2046	1	p2	(CA)6	12	109	120	GCTTTCTAATGGTCTCCACT	54754	20	ATGCTTTTACTCCCTTCGTT	54957	20	20	24	158
Contig2057	4	p2	(AC)17	34	4272	4305	GCACAATCCCTATCATGCTA	54981	20	CCCAATGAACAGGTCTAGTC	55162	20	20	4156	4405
Contig2059	1	p2	(TG)7	14	271	284	CTGAATCCATTGACAGTTGC	54964	20	ACCAGGAAGCATAGTTCTTG	55049	20	20	221	380
Contig2066	5	p2	(AT)9	18	3153	3170	TGTGGGGGTAGTTTTTAGTG	54868	20	ATAGTTGTAGGGGTAGCTGT	54922	20	20	3067	3297
Contig2068	3	p2	(AG)7	14	4471	4484	AAACAGTTGCTCACTTCTCA	55133	20	GGGTACACTGGTGATGATTT	55029	20	20	4449	4626
Contig2074	3	p2	(AT)6	12	1473	1484	AGTGTGATTCTAAACTGTCGT	54927	21	ATTTTTCCTGGACAATGCCT	55474	20	20	1345	1556
Contig2084	1	p2	(AT)10	20	4146	4165	GAATGGTTGGGTAATGCTTG	54911	20	CAGATATTTGCCAAGTGTCG	54794	20	20	3983	4217
Contig2085	2	p2	(CA)11	22	268	289	GCAAGGAGAACCAGATGTAA	55062	20	AGTGTGCACATATTTGGACT	54947	20	20	144	329
Contig2087	1	p2	(TA)13	26	2087	2112	AGATACTCCCTCCGTTTACA	54971	20	AGTTTTCACGGTAACCTGAT	54593	20	20	1892	2133
Contig2089	3	p2	(AC)11	22	4180	4201	AGGAAGAGAGCACAATTGAG	55069	20	TTAAACTGCATTTGCCACTG	55064	20	20	4106	4301
Contig2093	2	p2	(TA)7	14	2482	2495	AGTTTGACTGACACACTTGT	55062	20	ACAATGTGATGAGTCCAACA	54879	20	20	2312	2528
Contig2097	2	p2	(TA)6	12	1773	1784	GAACTCCTTTGTTTCATGCA	54402	20	CAAGGACATTGAAGTTGTGA	53740	20	20	1728	1893
Contig2106	3	p2	(AG)13	26	4544	4569	GTCTGCAAGTTATTAAGCTTCA	54765	22	CACTCACCCACATCTCTATG	54964	20	20	4416	4646
Contig2108	3	p2	(AT)6	12	3612	3623	TCATGACCTACCATTTGAACA	54834	21	TATTTGTGGAACGGAGGAAG	55075	20	20	3560	3680
Contig2108	4	p2	(AG)6	12	3763	3774	CTTCCTCCGTTCCACAAATA	55075	20	GCAGTATATACTTCCTCCGC	55236	20	20	3661	3869
Contig2111	2	p2	(AC)7	14	3781	3794	ATTCACAAACAGCAAGAAGC	55080	20	TTCTTGGCGTTGATCTTACA	55008	20	20	3742	3983
Contig2115	1	p2	(AC)6	12	1738	1749	GTTTTGACTGTTGGGAAAGG	54991	20	GATTCATTGGTTCAGCTTCG	55076	20	20	1710	1887
Contig2128	4	p2	(GA)6	12	3258	3269	ATGCACTGATTAGCATGGAT	54851	20	AGTTCCATTTCACAAGGTGA	54772	20	20	3203	3335
Contig2132	1	p2	(AT)8	16	153	168	GGTGGCTTTTCACAACATTT	55249	20	GCCTTTGTTGTTTCACTTGA	54924	20	20	11	258
Contig2134	6	p2	(AG)6	12	5277	5288	GTGAATTTGCTGATTAGGGC	55011	20	AACAGAGCTCAAAAGACGAT	55011	20	20	5204	5436
Contig2138	2	p2	(CT)6	12	409	420	AAGTACGGTCAAAAAGCTGT	55516	20	GCAACGGTAGTAACTCCTAC	55327	20	20	356	602
Contig2147	2	p2	(GA)6	12	5448	5459	GAGGAGGAGAGGAAAGAGAT	55033	20	ACACAATCTCCATTACCAGT	53934	20	20	5391	5518
Contig2153	3	p2	(AT)12	24	5205	5228	AGTCGAAGTAGCATTTGTGA	54736	20	ACTTCTCATTGGATCCCAAC	55015	20	20	5144	5252
Contig2159	4	p2	(TA)6	12	4385	4396	TTATGTGCCTAAGGGAATGG	54772	20	TCTACTCGTAGTTGGTAACAC	54497	21	21	4217	4422
Contig2160	5	p2	(GA)6	12	2525	2536	TATATATCGCAACACCGCAA	55054	20	ATTCGGAAAATGGTGGAAGA	54926	20	20	2477	2710
Contig2167	2	p2	(AT)6	12	2826	2837	AGTTGGTTGAACTTACGTCT	54559	20	TGAATCCAACCACGTACTTT	54903	20	20	2803	3030
Contig2172	1	p2	(TC)6	12	395	406	ACATGTGCGCTATATGTCAT	55014	20	CCAGAATCACCGAGAGAAAA	55095	20	20	200	444
Contig2178	2	p2	(TC)7	14	4358	4371	GTGTATTTGTATTGCAGGGC	55024	20	GTGATAGGTCCTTGCAAAGA	55062	20	20	4204	4419
Contig2184	1	p2	(TA)9	18	452	469	ACTGGGAATTAGGAGACTCA	54838	20	GATTCAGCCTTTTGACACTG	54895	20	20	364	525
Contig2184	4	p2	(AC)7	14	3487	3500	TCTTATTGTGATCAACCCCC	54700	20	CATAAACTAAAGCATGCCGG	55125	20	20	3454	3599
Contig2187	2	p2	(TC)15	30	1371	1400	CTCACCAATTAGCTCTCCTC	54961	20	CCAATAATGTTCTTCCCCCA	54964	20	20	1327	1497
Contig2192	2	p2	(AT)9	18	447	464	TGGTTGTGGTGTAGACTTTT	54715	20	AGGATTTCTTAGCATGTGGG	55087	20	20	386	554
Contig2208	2	p2	(TA)8	16	664	679	CATTGGAAATAACGGTTGGG	54924	20	AGACAAATGACCATATGCGA	54842	20	20	514	726
Contig2208	4	p2	(AG)7	14	1914	1927	AAAGCAACAAAGGTGAGAGA	55100	20	GTGATCTTTACTCGACTGCT	54938	20	20	1813	2044
Contig2215	3	p2	(AC)7	14	4490	4503	CACCTGAACGAAAAATGGTC	55204	20	TTGGCGATACAGTAGGAAAC	55188	20	20	4424	4600
Contig2221	1	p2	(CT)7	14	794	807	CCTTTCTCTTCTCATTCCCC	55116	20	AGCAACCATGTTCAGGATAA	54617	20	20	765	985
Contig2230	1	p2	(AT)15	30	5336	5365	CTAACAAGTTCACCGGTGTA	55051	20	AGAAACTTCTCATTTGACCT	51972	20	20	5261	5385
Contig2236	1	p2	(AT)17	34	2060	2093	GTCAGCCATTACAGAACAGA	55095	20	TTGTTTGAAATGCCCAAAGG	55220	20	20	1935	2180
Contig2236	2	p2	(AT)8	16	3023	3038	TCAAATTCACCTAAATGCGC	54958	20	ACTCATGTCGTGGGAATTAC	55175	20	20	2872	3112
Contig2238	3	p2	(TC)8	16	4808	4823	AAACTCCCCATTTCTCTCAC	54943	20	CATTTGCATGGTGTCCATTT	55088	20	20	4749	4937
Contig2240	1	p2	(TC)6	12	4354	4365	ATTCTCCCTCACGCATTATC	55011	20	TGTGTTACTTGACCTGTAGC	55038	20	20	4312	4558
Contig2240	2	p2	(AG)7	14	4591	4604	GCTACAGGTCAAGTAACACA	55038	20	ATCCTGCTCAATTTCCATGT	54971	20	20	4539	4715
Contig2255	1	p2	(AT)6	12	2829	2840	CTTTCGGAATAAAAGGTGGC	54954	20	CTTCCTCTCATCGGAAAACA	55095	20	20	2771	2916
Contig2265	2	p2	(AT)6	12	1877	1888	TGTTGGCATTTTTCATCCAC	55031	20	TAGTCGAATGACCATCGATG	54805	20	20	1785	2019
Contig2266	1	p2	(AG)6	12	1925	1936	GATGCTAGTGGTGGTATGAG	55044	20	AAGAGGGAGGGGAAACTATT	55069	20	20	1902	2036
Contig2267	2	p2	(AG)7	14	1009	1022	GGCAAAAATGTCGACATTCT	54875	20	TTGCGTAATTCAATTCGCAA	54905	20	20	833	1069
Contig2268	1	p2	(GT)6	12	4538	4549	GGAAGGGAGATGGATTTTGT	54981	20	CTATTAGCATGGACCACACA	54842	20	20	4395	4579
Contig2273	1	p2	(GA)8	16	85	100	TTCAAAACACGGACTCCTAG	55038	20	CCGATTGGAAGGTAAGACAA	55075	20	20	12	224
Contig2275	1	p2	(TA)7	14	895	908	TGAAAGTGATGATGGTGGAG	55052	20	AAAAGCTTGCAGTGGTAATG	54760	20	20	862	997
Contig2276	4	p2	(TA)6	12	2689	2700	AAAAATTGTGCGACATACGG	55285	20	GTGGCAATACGACAAAAGAG	55020	20	20	2656	2759
Contig2278	1	p2	(CT)11	22	2287	2308	TTTGCAGAAGGAAGGGATAC	55029	20	TAGAGAGAGAGCTGACATCC	55184	20	20	2169	2340
Contig2289	1	p2	(AT)8	16	1609	1624	CAAAACACACAACCCGATC	54949	19	TGAACCATCACTTTCTCATGT	55134	21	21	1456	1697
Contig2322	1	p2	(AG)6	12	956	967	ATCCCTTACCCTGAAACTCT	55104	20	CCCTTTCCCATTCCCTATTC	55135	20	20	927	1094
Contig2327	1	p2	(CT)7	14	101	114	TTTTAGGTTTTTGGTTGGCC	54835	20	CGAACTCCAAAGCAAAAGTT	55024	20	20	76	181
Contig2331	3	p2	(AT)18	36	4176	4211	TCCTTGAAGATTGCAATGGA	54916	20	ATCCTCTCTACCCTTGTGTT	55137	20	20	3990	4234
Contig2338	1	p2	(AT)10	20	3736	3755	ACTTGATGCAGATTTAGGCA	55018	20	GGTGTTCATGCTCTTCTGTA	55095	20	20	3625	3814
Contig2338	2	p2	(AG)6	12	4120	4131	GGGGCATCTAATAGGAGAGA	55171	20	AAAGGGAACAATTGGGGATT	55037	20	20	4098	4256
Contig2343	1	p2	(TC)7	14	753	766	AGAGAAGCCCAATTGTTAGG	55015	20	AGAAAACCACCTTCAACCAT	55033	20	20	584	823
Contig2345	2	p2	(TG)7	14	4663	4676	TTCGTCTCCTCTGTAACTCT	54954	20	ACACTTCCACGATGAAATGA	54994	20	20	4643	4803
Contig2347	2	p2	(TA)11	22	2953	2974	ATCAGCAATTGGACCTGAAT	54971	20	AAAGGGTTCTCACATAAGGG	54614	20	20	2825	3002
Contig2347	4	p2	(TA)14	28	3221	3248	AAACTGGTTCTCACTGGATC	54978	20	TGATCACTTACGCCATCAAT	54842	20	20	3198	3300
Contig2348	3	p2	(TA)16	32	2915	2946	TGCGATCAAGAAAAATGTGG	54878	20	GCAGTAAGCATGGTTTACTT	53888	20	20	2801	3028
Contig2349	2	p2	(TA)8	16	255	270	GCGAAATTCAAAAACAGGGA	55074	20	AACAAGCACAGGTAAATTGC	55061	20	20	65	290
Contig2349	4	p2	(GA)10	20	2892	2911	TGAGAAGCTAGATCTGTTGG	54193	20	CTTTCCATCTTTGCACACTC	54895	20	20	2807	2987
Contig2351	2	p2	(TC)7	14	355	368	AATGCTCCTGGGAAATTACC	55361	20	AAATGGAAGGAGGGAGTACT	55104	20	20	195	422
Contig2351	3	p2	(TA)15	30	681	710	GTTGTTGTTCGTCACGTTAT	54616	20	TGCATTCCCAATCTTAGCTT	54984	20	20	619	822
Contig2357	2	p2	(GA)11	22	1624	1645	AAGATGGTGATGCGTGTAAT	55133	20	TCCATTTCATATTGGGTGCA	54967	20	20	1598	1730
Contig2370	1	p2	(GA)6	12	118	129	CGGACTCTAGGCAAAAGATT	55162	20	TCCCTCTAAACAGTACCCAA	55061	20	20	10	156
Contig2375	2	p2	(AT)6	12	1552	1563	GTATTCTTAGCCTTCCCCAG	54906	20	ACTCGAGTCTAGCTACAACT	55055	20	20	1423	1629
Contig2376	2	p2	(GA)8	16	5013	5028	CTACTGCTAGATAGTCGGGA	54988	20	TCCCCAAGGACTAATACAGT	54817	20	20	4903	5084
Contig2386	2	p2	(AT)11	22	4413	4434	ATAACGGTGGGTTCATTGAA	54940	20	AATGTGAAAGAAGCTTGTGC	55080	20	20	4324	4548
Contig2386	3	p2	(AT)14	28	5125	5152	CAACCCATAAAGCATGTGAC	54944	20	TGGCATTATCACGACAAAGA	55079	20	20	5091	5214
Contig2387	4	p2	(TA)7	14	4810	4823	TTAAAACTCGGGCCAACTAA	54882	20	TAGAATTTGTGAGAAGGCCG	55466	20	20	4745	4961
Contig2400	4	p2	(CA)6	12	3252	3263	TTACTGTCAAACTGCCGTAA	54951	20	TCCTTGCTGAACTTCTTGTT	55100	20	20	3089	3328
Contig2405	3	p2	(TA)6	12	4113	4124	CACGTGAAGGGGTTTGATAT	55436	20	GGCCCAAAAGACCAAAATAC	55108	20	20	4028	4254
Contig2424	3	p2	(AT)10	20	2403	2422	GTCCAATCGCTTCTTATCCA	55246	20	CACTTTGACCATCATCAGTG	54311	20	20	2232	2463
Contig2426	1	p2	(CT)7	14	888	901	AGATATGCTCCCAGTTTGTG	55120	20	TTGTGCTTAAATCAGGCTGA	55256	20	20	692	928
Contig2428	4	p2	(TA)11	22	5069	5090	GGAGTATGAATGCTACGTGT	54987	20	AAACACTTTCATGGTGTACA	52928	20	20	5043	5278
Contig2432	3	p2	(AT)9	18	4885	4902	CCATAACCAACAGAGGAACA	54961	20	TCGCCTGAGATAAATTATGAGT	54795	22	22	4840	4990
Contig2436	1	p2	(GA)7	14	3257	3270	ATGGATCGCTACAATTCTCC	55011	20	ACTTTTACTGTTGAGGGGTG	55181	20	20	3195	3361
Contig2444	2	p2	(AT)10	20	2128	2147	TCTTCTTTTTCGTGTTGCAC	55069	20	CACAGACTCCCAAGCAATAT	55120	20	20	2086	2281
Contig2444	3	p2	(AT)12	24	2312	2335	ATATTGCTTGGGAGTCTGTG	55120	20	GAGAAATGTGCTGATTGTGG	54964	20	20	2262	2482
Contig2446	4	p2	(TA)6	12	2029	2040	TAGCTTGAGTCATGCACATT	55052	20	AGGTACACGTTGATTGATCG	55604	20	20	1860	2083
Contig2455	1	p2	(TA)12	24	1756	1779	TTTCTTGTATTCAGGTGCGA	55008	20	AAACATGGATTCAAGGGAGG	55279	20	20	1612	1811
Contig2458	3	p2	(AT)17	34	3464	3497	CTTCTAAGCACTGTTCCTGT	55011	20	ATGCGGACTACATAGTTGAC	54987	20	20	3390	3541
Contig2460	1	p2	(AT)11	22	868	889	ACTGAAGCTTGTAAAGAGTGT	55095	21	CCCTCCTAAATCACCTAACA	53722	20	20	705	928
Contig2474	2	p2	(TA)16	32	2858	2889	TTCGAGTAGCTTGCATTTTG	54625	20	AAGCTCGTATGAAGCTCAAA	55095	20	20	2761	2926
Contig2490	1	p2	(GA)10	20	716	735	TTCTGAGCTCGATCTTGATG	54997	20	GTTCAGCATCAGTTAGGACA	55095	20	20	644	893
Contig2506	2	p2	(AT)15	30	4913	4942	TTTGTCTCTGGTTGGACAAT	54772	20	CATGCCAATTTCAAGTGTGT	55051	20	20	4815	5044
Contig2513	2	p2	(AT)6	12	3367	3378	GTGGTGATTAACTCCCGTAA	54796	20	TGACACAACTTACCAAACCA	55025	20	20	3212	3450
Contig2514	1	p2	(AT)7	14	2847	2860	GCAAGGAATGGAGAGAGTAA	54462	20	ACCCTTTGATGCAACTGTTA	55152	20	20	2766	3012
Contig2546	2	p2	(AT)10	20	3322	3341	GATTACCCCATTTTCCCTCC	55442	20	TCTTTGGTTATTGGGATGACT	54500	21	21	3136	3380
Contig2546	3	p2	(TC)10	20	4554	4573	ACGGATGCTACACTTTATGT	54477	20	CCTGGTTTGGATTTGTAGGA	54926	20	20	4497	4745
Contig2549	1	p2	(AG)6	12	1411	1422	CCGTGATAAGGAGAAGACAG	55007	20	TGGGCCAATGATCCAATAAT	54689	20	20	1302	1518
Contig2551	1	p2	(TG)13	26	688	713	GTAGAACAAGCTACTGCAGA	54837	20	ATCATCTCCATCAAAGGGTG	54779	20	20	538	761
Contig2566	2	p2	(AG)6	12	548	559	CAGTGGTTGTGGTGTTTATG	54809	20	AGGATTGGAAAATGGGAGAG	54671	20	20	435	640
Contig2576	1	p2	(AT)6	12	289	300	TATGCCATGTCAGCAATTCT	55090	20	GAACCTGCTCTGATACCATG	55622	20	20	145	394
Contig2579	1	p2	(TC)6	12	1823	1834	GAAACCAGTGATCTGCTGTA	55095	20	GGTCCTCATATGTCATTCCC	54978	20	20	1754	1996
Contig2580	1	p2	(GA)11	22	935	956	AACTTGAAGAAAATGGGGGT	54998	20	AGGTGAGGGGAGAGAAATTA	54803	20	20	826	1069
Contig2582	3	p2	(AT)13	26	3297	3322	TAATCTTAGGAGGGCATGGA	54964	20	AAACCCATTTTACTTGCCAC	54633	20	20	3179	3348
Contig2583	2	p2	(AT)8	16	4773	4788	AATTGAGGTTGAGTTGTGGT	55067	20	AAATACGCGTTTAAGCAGTG	55033	20	20	4720	4873
Contig2591	4	p2	(CT)6	12	4495	4506	TTATTGAAGGGTGGTGGATG	54998	20	GCCATTTCTGCTTTCTTTGT	55048	20	20	4393	4586
Contig2603	2	p2	(TA)7	14	91	104	AATTTTGTTTATGTGCACAGT	52781	21	GGATACCGGTTCCTAGAGAT	55214	20	20	65	164
Contig2622	1	p2	(TA)6	12	1045	1056	ATGGAACTTTAGAGCAACGT	54991	20	CTCTCTATCCCCAAATGCAT	54553	20	20	993	1192
Contig2631	1	p2	(TA)9	18	422	439	TCTTAACAAGATCGCACACA	55041	20	CTTCAAAGTGGCAACCAAAT	54947	20	20	264	485
Contig2634	1	p2	(TG)6	12	682	693	ACATTGTGATTTCCGTACAC	53945	20	TAACTCGATCATAACCGCAG	55103	20	20	660	877
Contig2643	1	p2	(AT)6	12	842	853	TCGACAACATTGACAAGAGT	54957	20	CCACCTGCTGTTAAGAAGAT	55049	20	20	733	919
Contig2644	2	p2	(GT)16	32	2810	2841	GAATTGTGGGTCTTGTGTTG	55093	20	AGTGACTGAAGGACCAAATC	54978	20	20	2776	2992
Contig2647	4	p2	(CT)6	12	3331	3342	TTTTTGGAGGGGAGAAGATG	54912	20	CGTCAATTCTCCATCTTCCT	54860	20	20	3202	3381
Contig2650	1	p2	(GA)7	14	1310	1323	TTATGGTGGTGTGAAAAGCT	55152	20	TAGAATCAGGCATCAAACCC	55100	20	20	1201	1423
Contig2663	2	p2	(TA)8	16	2156	2171	CGTGAAAGCGCGTATATAAC	55137	20	GTCCAAATATGCATGTCACG	55157	20	20	1991	2232
Contig2668	1	p2	(TG)15	30	829	858	AGAGCACTTTTGGAAGGTAG	54978	20	ATGTTGAGCTAAATGCATGC	55001	20	20	758	970
Contig2672	1	p2	(AT)7	14	139	152	TCAGAGAGAAGAATCAGAGGA	54870	21	CTGTAACAACCTGTACAGCT	55024	20	20	55	263
Contig2690	1	p2	(CA)10	20	30	49	CAAAACTTCTAGAGACCCCC	55059	20	GCTATCCCGAATGAGTCTTT	54940	20	20	0	221
Contig2693	1	p2	(CT)6	12	976	987	GGGATAGAACCTCCTATGGT	55064	20	CCCCCTTAACACTAATCGAG	54954	20	20	942	1133
Contig2696	2	p2	(TC)6	12	975	986	TGGCGGTAAGTCCTAATAGA	55056	20	TTGACAGAGAGCGATGAAAA	55028	20	20	788	1024
Contig2702	2	p2	(AT)13	26	2550	2575	TGTTGAAAGTGAGTTCCCAA	55012	20	CAGCTCAAAAATTGAATGTGC	54937	21	21	2523	2693
Contig2702	3	p2	(AT)20	40	3069	3108	TAAATGCCCCTTCTCCTTTC	54995	20	ATTTGGTCTAATCCACACCC	54995	20	20	2916	3131
Contig2702	4	p2	(TA)9	18	3224	3241	GGGTGTGGATTAGACCAAAT	54995	20	TGATTTGGATTGGAGCATCA	54988	20	20	3112	3326
Contig2704	2	p2	(TA)15	30	1103	1132	TCAACACTCTTCATTGCTGA	54913	20	AGGACTAGGGTTCCTGTAAG	55253	20	20	1021	1192
Contig2705	3	p2	(GA)6	12	4282	4293	CTGTGGGATTAGGAATGAGG	54896	20	ATCACATGGGTCACCTTTTT	55105	20	20	4094	4315
Contig2706	3	p2	(AT)8	16	3265	3280	AAAACGAGATCGCTCAGTAT	54616	20	TGTGAGCTTTCTCTCCTCTA	54909	20	20	3101	3328
Contig2720	5	p2	(AT)10	20	2745	2764	GGGTTGAGAGCTATGGTATG	55011	20	ACTTGAAAAGGCAAACAACA	54413	20	20	2579	2789
Contig2723	2	p2	(TG)21	42	4870	4911	AGACCAAAACTACTTGTGGG	55181	20	AGACCCTTCACATGTTGTTT	55067	20	20	4828	5011
Contig2726	1	p2	(GA)7	14	1228	1241	GAAGGTAGAGTGGTATGCTG	54974	20	AAAAGACTAAGCAAACCCCA	55046	20	20	1186	1300
Contig2728	2	p2	(CA)7	14	3057	3070	ACCTCTCCCCTTAGACAATT	55104	20	TAATAAGTAGCAGCTGCCAA	54443	20	20	3033	3146
Contig2729	4	p2	(AT)10	20	3038	3057	CTGTTAATCGGGTAAGGTCC	55255	20	TGTTGCCCTTGCTACTAATT	54926	20	20	2942	3115
Contig2735	2	p2	(TA)7	14	834	847	GCCAATCTAGATTTTTGGGC	54977	20	TGTTATTGATGACCAACTAAGT	53104	22	22	796	980
Contig2735	4	p2	(AT)6	12	2701	2712	TATGAGTTGGGTCAGTGAGA	55187	20	ACATGTAAGGTTCCATCACC	55029	20	20	2538	2751
Contig2742	2	p2	(TA)6	12	1708	1719	ACATCTTTCCCTCTTTTCCT	53803	20	ACAATCTCTCCAAGAATGCA	54639	20	20	1623	1793
Contig2742	3	p2	(AT)6	12	2323	2334	ACACTGAATGTTCATACTTTT	51266	21	GGCCATACCTTATAGAATGAAC	54124	22	22	2287	2401
Contig2749	4	p2	(AG)6	12	4281	4292	GATTCTGCTCCCAACAAGTA	55062	20	AGGACAACTCAGTGGTTTTT	54995	20	20	4099	4343
Contig2750	2	p2	(TA)6	12	3666	3677	TGGACTTCCAAATCCAATGT	54809	20	AAACTTTTGCCGATTCCAAG	55061	20	20	3617	3827
Contig2769	1	p2	(AG)8	16	4129	4144	TTCAATCCTTACTCCCAAGC	55029	20	CGATCGCTAGTGTTACATCA	55135	20	20	4049	4258
Contig2771	1	p2	(CA)6	12	3555	3566	TCTCAGCAGCTTCACATATC	54964	20	ATGATGCAGACAAAGAAGGT	54933	20	20	3487	3670
Contig2771	2	p2	(AG)14	28	4822	4849	TGCTTACTTAAGTGCGTACA	54764	20	CTATAAATTGGACCTCCCGG	54991	20	20	4668	4916
Contig2772	1	p2	(TC)6	12	4258	4269	CAATTGCAAAGGTTCTTGGT	54947	20	TTGGAGGAATGAGGAAATGG	54984	20	20	4168	4364
Contig2780	1	p2	(AT)8	16	4170	4185	TGTTTTCATTGTGGTCAAGC	54994	20	TAGAATCCTACGTGGCTACT	54779	20	20	3995	4231
Contig2781	2	p2	(CT)6	12	3774	3785	GCTGAACACAAAACCCTTTT	55178	20	TTCGCATCTGCAATTTCTTC	54977	20	20	3733	3941
Contig2782	1	p2	(CT)6	12	908	919	GGGTAAAAATGGGCCTAAGA	54974	20	CTCAAGTCAGCAAACCAAAA	54624	20	20	735	947
Contig2783	4	p2	(TA)8	16	3259	3274	GCTCTTCCTCTGATCATCTG	55051	20	GTATGCTTGGTTAAAGGGGT	55302	20	20	3233	3355
Contig2786	2	p2	(AC)10	20	1578	1597	CCTTGTAATGAACTGACCCA	54961	20	TGGTGGTGTTAATTGGAGAG	54961	20	20	1549	1735
Contig2786	3	p2	(AC)7	14	1870	1883	CTCTCCAATTAACACCACCA	54961	20	AATCTTCCTGCCTTACTGTG	55049	20	20	1716	1937
Contig2798	1	p2	(GA)6	12	2074	2085	CTTGGCGATGATACAAAGTG	54794	20	CAAAGCAGATTCAATGGAGG	54631	20	20	2041	2283
Contig2806	2	p2	(CT)16	32	3713	3744	TATGAAGTGACTCCCTGACA	55187	20	ATTCCTCTGCCAAAAGTTCA	55138	20	20	3621	3793
Contig2807	1	p2	(AC)6	12	3924	3935	AATGGATACCATGGTAGTGC	54875	20	GGTCATGCCTAAGAAGAGTT	54754	20	20	3828	3982
Contig2822	4	p2	(TA)9	18	3635	3652	AGTATTTCGGTTCGGACAAT	54782	20	TCCATCTAGGCTCGAATTTG	54944	20	20	3522	3714
Contig2823	3	p2	(CT)6	12	3449	3460	GGTTTGATGACAAGTGTTCC	54805	20	TGAAGGAGTGAGGAGAAAGA	55102	20	20	3364	3556
Contig2833	3	p2	(AT)8	16	1412	1427	ACCAATGAGAGTTTCCCTTT	54420	20	TGAAGTCTTAAAGCTGGAGA	53609	20	20	1248	1483
Contig2844	3	p2	(AG)12	24	2345	2368	GGTGTTGGGTGTTTGGTATA	55246	20	GTTAGGAAGGAGAGAGCCTA	55060	20	20	2213	2446
Contig2846	2	p2	(AT)19	38	2817	2854	TTAGCAATTGCACGATTAGC	54773	20	AATTAAGGTGGGTTGGAAGG	55187	20	20	2769	2920
Contig2864	3	p2	(AG)13	26	4711	4736	TCCACTCTACCCACACATAT	54926	20	TCTAACCATGTCAGGGAAGA	55154	20	20	4645	4858
Contig2867	1	p2	(AG)8	16	280	295	TGGTGGCAAAAATCAAAACA	54757	20	TCCCCTTATCCACAAAGGTA	55100	20	20	98	319
Contig2884	1	p2	(AT)7	14	663	676	AGTTGTTAGCATGTGCCTTA	54961	20	AGGGTCCTTCATCTTACCAT	55177	20	20	531	707
Contig2886	2	p2	(TA)6	12	513	524	TACTGTTACAGCCATGTGAG	54806	20	TAAAGCAGTAGCAAGACCAG	55095	20	20	450	658
Contig2888	2	p2	(TA)8	16	3026	3041	TTTCCTCTTAGCCATATCGC	55024	20	CGGGAACAGACATAACTTCA	55108	20	20	2992	3151
Contig2895	2	p2	(TA)9	18	2536	2553	TCTATTTCAAGTTGCGTTGC	54922	20	TTAAACAAACCACCACAGGA	54991	20	20	2394	2627
Contig2897	4	p2	(TC)6	12	2686	2697	TAGTGAATGCCCTATGTTCG	54957	20	GTATTCATCGTGGGAAGTGA	54887	20	20	2532	2780
Contig2900	1	p2	(TC)6	12	4821	4832	CTTTTGTTCGAATGATGGCA	54878	20	CGGAGGAATTTACACCAAGA	55075	20	20	4774	4923
Contig2912	3	p2	(AG)13	26	4057	4082	ACAACCCAATAAACCCAGTT	55012	20	ATGGGATCGACGCTATTATG	54907	20	20	3981	4192
Contig2914	1	p2	(GA)6	12	2730	2741	TATCGGTGGCAATTTGTTTG	54858	20	CACTCAGTAATAACACCCCC	55143	20	20	2583	2786
Contig2918	1	p2	(AG)6	12	931	942	CGTGGAGGACGTATTATGTT	55001	20	CCGAACCATCTTTGCCTATA	54923	20	20	870	1032
Contig2921	1	p2	(TA)10	20	80	99	AAGTGGTCTCACATAAAGGG	54650	20	TGGAGCAGAGGAAGTATGTA	54960	20	20	36	269
Contig2924	1	p2	(AT)7	14	317	330	GCCAATGTTGATGTTGTTGA	55064	20	AGGGTGATTAACACTATAAAAGG	53804	23	23	168	416
Contig2935	4	p2	(AT)11	22	2265	2286	GCCACTTGCTTTATTTGCAA	55718	20	AGGATTCATTAGCTAATTGC	50936	20	20	2154	2378
Contig2935	5	p2	(AT)19	38	2400	2437	ACGCAATTAGCTAATGAATCC	54431	21	AGTGTCATTGAACACGATCT	54722	20	20	2357	2570
Contig2937	1	p2	(TA)8	16	383	398	GGATGCCCATTATACCCTTT	54805	20	TACTCCCTTCGTAGTCTGTT	54933	20	20	298	537
Contig2937	2	p2	(AT)9	18	646	663	AACAGACTACGAAGGGAGTA	54933	20	AGTCGGTTGTCATGAAATCT	54686	20	20	518	689
Contig2943	1	p2	(TA)6	12	1197	1208	AATTAGGAATTCCCCTCGTG	54804	20	ATGTGGAGACCATTAGAGGA	54911	20	20	1167	1374
Contig2943	2	p2	(TA)7	14	1501	1514	TCCTCTAATGGTCTCCACAT	54911	20	TGCACATTTACTCCTCATCC	55133	20	20	1355	1560
Contig2944	5	p2	(TG)6	12	3985	3996	TATTCGAAGTGAGGCACAAA	55008	20	ATGTGTCCCCAAAGTTCAAT	55105	20	20	3803	4035
Contig2966	1	p2	(AG)8	16	969	984	TTAACCACTGCTTTCTCTGT	54511	20	TGCTAGCATAAATTCTGGCA	55103	20	20	889	1138
Contig2966	5	p2	(AT)6	12	4851	4862	AGAGTAGAGACAGGAATTGA	52376	20	TTTGGACCGTTATGACTGTT	54903	20	20	4766	4970
Contig2969	1	p2	(CT)10	20	4583	4602	TTTATCCTTGGTTCTCACGG	55075	20	AAAACGAGGTATTTCCGTCA	55018	20	20	4555	4784
Contig2975	3	p2	(AG)6	12	3570	3581	TAATTTCTGGTCTGGGTTGG	54926	20	TTCCTTCCCTCCTTTTTGAC	55148	20	20	3533	3748
Contig2980	2	p2	(AT)10	20	2176	2195	TGTTCCACATTAGGGAATGG	54998	20	ATACAATCCCCTTTTGGTCC	54960	20	20	2113	2362
Contig2983	2	p2	(AG)7	14	683	696	AATGGAGTAAAGGTGGCATT	54877	20	TGCATGGTTTCAGACACTAT	54654	20	20	567	798
Contig2991	1	p2	(TA)8	16	235	250	TCATCCTTCTCATTTGACCC	54722	20	TTGAGGATGTAAATGGTGGG	54998	20	20	214	407
Contig2999	1	p2	(TA)6	12	89	100	TGTCAACAACTAGTGTAATGA	52470	21	CACAAAAGATTTAGGGAACGA	54134	21	21	4	129
Contig2999	4	p2	(AG)8	16	2247	2262	TTCCCACCGATTTTGATGAT	54998	20	ACAACCTCTTCCATTTTCTCT	54735	21	21	2121	2294
Contig3010	1	p2	(TC)11	22	1138	1159	AGATGCTCCCTTACTGAGAT	55002	20	GTAACGCAGAAGAGGGTTAA	55118	20	20	1023	1255
Contig3023	1	p2	(GA)7	14	208	221	GGAAGGGAGACTTGAAAGAG	55079	20	GGTTCTCAACACCCTATTGT	54957	20	20	134	296
Contig3029	1	p2	(CT)6	12	880	891	ATACATAGTGAGAGGTGCCT	55016	20	CTACTGCTAGATAGTCGGGA	54988	20	20	808	995
Contig3042	2	p2	(CT)7	14	2548	2561	AGTCTTCATATACGCAGCTG	55077	20	CTTATTCAAGAGGAGGGAGC	54927	20	20	2382	2598
Contig3056	1	p2	(TG)6	12	1529	1540	CGAGCACCAAAATAATCCAC	55056	20	TTATGAGCATTCCACACACA	54964	20	20	1332	1571
Contig3059	4	p2	(AT)12	24	3099	3122	TGCCACATTCTCTGTCATAT	54118	20	GGCTTTAGCTGATGAACCTT	55713	20	20	2934	3183
Contig3060	3	p2	(TC)6	12	4792	4803	TCCTTCCTTAAACCCTAGCA	55433	20	TGAAGACCAAAAGGAGGAAG	54875	20	20	4654	4903
Contig3061	1	p2	(AT)13	26	1295	1320	TATTATAGCCATTGCCCCAG	54617	20	GGCGCAAATTCAACTACTTT	55172	20	20	1254	1434
Contig3068	3	p2	(GA)6	12	3260	3271	AGAGGGACTGTTGTTATCCT	55137	20	ACACCGATTAAGCTCGTTAT	54595	20	20	3048	3297
Contig3074	1	p2	(CA)7	14	1575	1588	ACTATCTGTCGCAGCTAAAG	55007	20	TTCACCACTTAATGCTCCTC	55062	20	20	1539	1715
Contig3075	1	p2	(AT)6	12	1392	1403	AGAACAATATGGTGCCACAT	54984	20	TGTTGGATCAAGGTCAGATC	54757	20	20	1278	1471
Contig3078	1	p2	(TA)6	12	3884	3895	GGTGCACAATATACCCTAGG	54991	20	GCACTTCTGCTTCATTTGTT	55080	20	20	3751	3969
Contig3078	2	p2	(AT)10	20	4518	4537	ACCTCCTTTTAAGAGTGTGC	55281	20	CTACATTTACGTGTCTCGGT	54964	20	20	4412	4652
Contig3079	1	p2	(AT)6	12	1889	1900	GCCTCAACAAATTGTGTGAA	54994	20	TGGTGGAATTCAAGCTTCTT	55138	20	20	1842	2056
Contig3082	1	p2	(GA)6	12	1710	1721	CCTCCTTAGCAAAGAGTTGT	54978	20	TGCAACTCTACTTGCTCTTT	54910	20	20	1589	1750
Contig3083	1	p2	(AT)7	14	411	424	ATACCACAAGTCCACAACAA	54786	20	GATTCGATTTGTTGCCATGT	54944	20	20	343	585
Contig3085	1	p2	(GA)14	28	1284	1311	GAGAAGAACACGCTTCAATG	55039	20	TTGCTTATCTACAGTACCGC	55001	20	20	1244	1485
Contig3088	4	p2	(CT)8	16	4480	4495	TGGGGACAAACACCTTTAAA	54957	20	GCAGCAGTAACAACAGTAAC	54951	20	20	4384	4535
Contig3093	2	p2	(CT)9	18	2319	2336	ATGAAGTACAACCACAGCAT	54947	20	ATTTCGGGTTTGATCGAAGA	55075	20	20	2206	2411
Contig3099	1	p2	(AT)9	18	830	847	CCAAGTTCCCTGTTTATCCA	54926	20	GATCAGCACTTGGTTGGATA	55133	20	20	723	932
Contig3102	4	p2	(AT)8	16	2164	2179	ATGCAGCTAATGAGAGAGTG	54951	20	CATGGATGACACCAAATTTCA	54711	21	21	2070	2214
Contig3105	1	p2	(AT)12	24	3887	3910	TAATTCGACTGCAAAGGTGT	55297	20	TAAAAGGCTACTCATCACCG	54887	20	20	3759	4008
Contig3112	2	p2	(TA)7	14	1419	1432	CAACGTCAAAAGCTACCTTC	54951	20	TGGAAACTCGATTAGGCAAA	54974	20	20	1299	1502
Contig3114	4	p2	(AT)6	12	3033	3044	ATACTTGTTGACTGGCTTGT	54875	20	CAAATACAGTGTGTCAGGGA	54994	20	20	2927	3176
Contig3129	1	p2	(AC)13	26	1939	1964	ATGAATCAGGTCAGCAAACT	54933	20	ATTATTTTGGTGTGTGCGTG	55176	20	20	1799	1998
Contig3129	2	p2	(TA)6	12	4025	4036	GACATGGAATGTTAACTGCG	55089	20	ATGACTGGTAGAGCTGTAGT	54978	20	20	3879	4063
Contig3132	5	p2	(TA)14	28	3994	4021	CCAGACTGCTTAGCTTTCAT	55442	20	AGCAGAACAATCATGTAGGG	55120	20	20	3847	4085
Contig3133	5	p2	(AT)9	18	4758	4775	CTTGGTAAAATCGCGCATAT	54556	20	TGTGAACTTCATCCACACAT	54879	20	20	4575	4804
Contig3137	2	p2	(TA)8	16	3988	4003	GATTTGTTACAAGTGCCAGG	54875	20	ATTGATTTCGTGGGCTACTT	55029	20	20	3967	4158
Contig3138	2	p2	(TA)9	18	585	602	ATAACACCAGGAAGTGACAC	54991	20	TAGTGTAAGTGGGGTTGGTA	55075	20	20	536	684
Contig3140	2	p2	(GA)8	16	1776	1791	AGCAATCGACCTTACCATTT	55029	20	TTCTCTCAGCAAATCCAGTC	55082	20	20	1716	1857
Contig3149	3	p2	(CT)6	12	3902	3913	TAAGGCTAAGGGACTACTCC	55039	20	TACGTGGATTAACCGCTTAG	55014	20	20	3828	4013
Contig3157	2	p2	(AT)14	28	4267	4294	AGCTCAAAAATGACTTTGGC	55048	20	TGCAATAAGTGGCAGGTTAT	54998	20	20	4140	4329
Contig3159	2	p2	(CT)10	20	1626	1645	ACCATCTTACACCTTCAACC	54957	20	CATCTTTCACCACTGGTACA	54994	20	20	1588	1827
Contig3170	4	p2	(AG)9	18	3699	3716	TGTTGTGCAATCTATCAGCT	55052	20	GATGTTTCTGGCAATGACAG	54964	20	20	3609	3765
Contig3171	3	p2	(AC)8	16	2383	2398	CGGCACAATTATGGACAAAG	55342	20	TTTGGTTGCTAGTGATTCCA	54858	20	20	2248	2429
Contig3171	4	p2	(AT)7	14	2833	2846	GTTTTCAGCAACCATAGCTC	54974	20	CAACCACACTTCAAATGACC	55093	20	20	2730	2904
Contig3174	2	p2	(AC)8	16	744	759	CCTTGGCTATCATAAGGACC	54978	20	GGTGATTTTACCCCCATTCT	54960	20	20	717	883
Contig3177	5	p2	(AT)7	14	3779	3792	TGTAGATTTACTGCGTGTGT	54750	20	TGTCAAGATAACTTTTGCGC	54922	20	20	3717	3958
Contig3177	6	p2	(AT)6	12	4087	4098	GCGCAAAAGTTATCTTGACA	54922	20	TCCAGGTGATCAAATAGTACC	54434	21	21	3939	4131
Contig3179	2	p2	(AG)15	30	837	866	CCCAAACTCCTACAGAGAGA	55583	20	TGATGTAGGTCTAATTCTCCT	52786	21	21	759	955
Contig3179	3	p2	(TC)10	20	1884	1903	TAAACAGTGTAACCATCGCA	55021	20	AGCCACTGTACCAGTTATTG	55062	20	20	1804	1948
Contig3188	1	p2	(AT)6	12	2909	2920	TGCAATACAACTGCCTTTTC	54774	20	ATGAGTTTGGCGATATCTCC	55011	20	20	2860	3031
Contig3189	2	p2	(TA)11	22	1899	1920	AAATACGGCTTACCTCCCTA	55319	20	TGCAAAAGGCCTTACAAATG	55031	20	20	1868	2067
Contig3190	2	p2	(AT)14	28	805	832	TCTCAATACATACTGATTTTGGT	53473	23	AACTGTCAATGGAGGGTAAA	54138	20	20	735	920
Contig3192	1	p2	(TA)8	16	644	659	AGGCCATTAAAGTGTACCTG	55029	20	TGGGTTTGCATACTGTACAA	54872	20	20	564	717
Contig3199	1	p2	(GT)11	22	159	180	ATGATCATGGAAGGCATGTT	55043	20	ACAATCAAATCAAGCTAGACT	52843	21	21	44	289
Contig3202	4	p2	(AT)10	20	4290	4309	TTGAGTTAGAAAATCGGGGG	55042	20	ATTACCGGGGGTTTGAATTT	55168	20	20	4099	4334
Contig3203	2	p2	(TA)8	16	4362	4377	ATAGACCTAGAACGCACAAC	54917	20	GATTCTTTGTTCCTCCCCTT	54909	20	20	4301	4480
Contig3206	2	p2	(TA)7	14	1136	1149	GAGGTTTCATCTTGTACTACCT	54932	22	ACTAGAAATGAAACAACACCA	53268	21	21	1051	1232
Contig3207	3	p2	(TA)11	22	3775	3796	TCAATGCAATGACAAGAAATCA	54898	22	TGTGCTTATCATAATATAAACGT	51853	23	23	3646	3892
Contig3219	1	p2	(TG)6	12	2016	2027	TGGCATATGCAATACTTGGT	55070	20	TGAAATTACTCAAATGCCCT	52703	20	20	1969	2204
Contig3221	1	p2	(AC)7	14	402	415	TTGCCCGACAGTAATTGTAA	54988	20	CATGTGGGTTCTGTGGAATA	55032	20	20	243	492
Contig3224	1	p2	(TC)19	38	1772	1809	GCTACCTACTATGTGCTACA	53707	20	TGATGGTGGAGAGAGAAAGA	55174	20	20	1648	1877
Contig3233	3	p2	(TA)16	32	2544	2575	CCGTGATTGATTCTCCTCAT	54930	20	TTGAACGCTTCTCATTCTCA	55028	20	20	2501	2748
Contig3243	3	p2	(AT)10	20	4118	4137	TGGATACACCAGATATGGGT	54964	20	CTACAGCTTCCCAATTCTCA	54757	20	20	4035	4224
Contig3245	4	p2	(AT)10	20	4449	4468	TTGCGATTGTTAAATGGAGC	54958	20	TGGAGGGAGTATTGTTTTGG	54926	20	20	4266	4494
Contig3245	5	p2	(AT)9	18	4636	4653	CCAAAACAATACTCCCTCCA	54926	20	TGTGTACTCCCTATGTCACA	55201	20	20	4475	4701
Contig3251	1	p2	(GA)14	28	1921	1948	GGTGTGGTTCTTTTCCTAGT	54886	20	TCCGAAAACTAACAGATGCA	55008	20	20	1871	2099
Contig3252	2	p2	(AT)19	38	1761	1798	CACCTGGACTACTTAGAACG	54951	20	ACATCCTTCTTGTGTATGCA	54654	20	20	1586	1834
Contig3252	3	p2	(AT)14	28	2684	2711	TCTATGGGATGAAGGGACAT	54950	20	TGAAGTTTCTGAACAGGAGG	54910	20	20	2591	2830
Contig3262	1	p2	(AC)9	18	1688	1705	GCATCATTGAACCATTTGCT	55188	20	ATTGGGGTTTTCAAGGATGT	55071	20	20	1590	1786
Contig3270	2	p2	(TA)9	18	3423	3440	ATGCATTCCCGAAATAAGGT	55067	20	AATCCCTGTTATAGGTTCGC	54920	20	20	3346	3500
Contig3275	3	p2	(AT)11	22	3135	3156	AACAAAAATCCCGCCTTTTT	54821	20	GACCGCTGAAATTTTGTCTT	54805	20	20	3108	3336
Contig3277	3	p2	(AT)14	28	1378	1405	CAGAAAAAGAAGTCTTGTTGGT	55061	22	TGGTTCTAAAATGTGGCCAT	55191	20	20	1223	1450
Contig3281	2	p2	(TG)6	12	868	879	ATTGACACGCCTCTACAATT	55062	20	TTTCCTATTGGTGCTTCTCC	55029	20	20	783	985
Contig3283	1	p2	(TC)6	12	3022	3033	CTGTAGCTTGTCATGACCTT	55082	20	CCCTTCTCCACAGAAATCAA	54947	20	20	2974	3159
Contig3294	1	p2	(AT)11	22	3760	3781	ATTGGGGAGAGAATTGATCG	54896	20	TATCCCACAGGGTTTTCCTA	55100	20	20	3722	3941
Contig3295	1	p2	(TA)6	12	891	902	AGATCGTTGACAATTCCCTC	55162	20	TGCTTGGTTAACACTAAGGA	54194	20	20	867	1048
Contig3296	2	p2	(AT)6	12	1698	1709	CTCTCCTTGTAACTCTCCCT	55273	20	TCGTTCCCTCAAATTTGGAT	54926	20	20	1561	1809
Contig3297	1	p2	(TA)8	16	212	227	CCGGACAAAGGTGGTATTAT	54818	20	TGCACTTTGTATTTCAACCA	53606	20	20	51	287
Contig3300	1	p2	(AT)11	22	116	137	TCTTACAAGTTACAAGGCCC	54971	20	AAGGTTTCAACTCGTTTTCG	54784	20	20	8	193
Contig3308	1	p2	(AG)11	22	3142	3163	CGCTGAAAACTTGATCTCCT	55771	20	AATAGGGGTGGTAGTGGTAG	55306	20	20	3046	3277
Contig3323	4	p2	(GT)7	14	3456	3469	TGGAGTTAGAGGAAGAGAGG	54978	20	CCACACTTCTTATGTGCAAC	54908	20	20	3386	3587
Contig3328	3	p2	(TA)11	22	519	540	CGCACAAAAGTTACTCTGAC	54984	20	TGTATACACCCGTTTTCAGT	54316	20	20	495	642
Contig3338	1	p2	(CT)6	12	1262	1273	ACCACCATCTTCTCTCTTCT	55158	20	GTGGAGGAGAGAGAAAAGAG	54517	20	20	1192	1416
Contig3339	2	p2	(AT)6	12	2012	2023	AGTCACCCAACCAATTGAAA	55345	20	TGGCCAAATTATTTGAAACTCT	54498	22	22	1860	2069
Contig3344	1	p2	(AG)6	12	3509	3520	CCATCGATAGGTCAACTCAG	55077	20	TGCTATGCAAAACACTCAGA	55288	20	20	3341	3577
Contig3345	1	p2	(AT)11	22	1211	1232	CAGCTGATCTGTGCTAAACA	55774	20	TCCTTCAATTCCAATGCTGA	54916	20	20	1191	1430
Contig3348	2	p2	(AT)6	12	3923	3934	GGTGACAACCATCCATTAAG	53959	20	GGAGCTCTAACTACTTGAGC	55004	20	20	3897	4129
Contig3350	1	p2	(TA)8	16	4194	4209	CATATCATACGTGACGGAGG	55270	20	ACCCTGTATTTTGCGGTTAT	55008	20	20	4150	4378
Contig3353	3	p2	(CT)6	12	1060	1071	TCGTTCTTTCACTCTCTCAC	54802	20	GCAGAATTGAAGGAGAGAGT	54775	20	20	1019	1240
Contig3361	1	p2	(TA)14	28	478	505	TCTTGGCACCCATTTTACAT	55191	20	AAGCCATTGTGATTTGAAGC	55118	20	20	437	660
Contig3368	1	p2	(AT)19	38	2565	2602	TAAAATAGGTTGCCACTTGC	54158	20	ACACTAATAGGACGGGAAGA	54971	20	20	2426	2623
Contig3368	3	p2	(AT)20	40	4318	4357	TACGCTATAGAAAACGACCA	53963	20	TCCATGTCAACTACAGTATCA	53724	21	21	4298	4465
Contig3372	1	p2	(TA)6	12	4344	4355	TTAAAAAGGTAGGCAGTCCC	54937	20	GGCTACGATCGACTATCTTC	55013	20	20	4307	4497
Contig3374	1	p2	(CT)12	24	1568	1591	CTCCCTGCATCTTCTTTCAT	55107	20	CATAGGTTCCTTCCCTGATG	54896	20	20	1378	1612
Contig3375	1	p2	(AT)9	18	613	630	TGTTTGAGTACCTTGCTTGA	54821	20	TCCTCAATCTAACTGAAATGT	52163	21	21	417	657
Contig3375	5	p2	(TA)6	12	3484	3495	CTTGAGAATGTGCGAGTTTT	54541	20	GTCCGTTTTCACATCAAAGG	55204	20	20	3451	3692
Contig3377	1	p2	(AT)9	18	2019	2036	AATGCAGTAGAGCCTTTCAA	54947	20	GCAAGGTGCAATAACTGATG	55330	20	20	1892	2117
Contig3379	5	p2	(TA)10	20	3577	3596	GAAAGTTGGGAGAGTGTCAT	54978	20	TATGCTATTGCCTTCCTTCG	55316	20	20	3420	3627
Contig3388	3	p2	(AG)10	20	4477	4496	GGATTGGTTCATGGCCTATA	54545	20	AGTTGAGAGAGCTAAACACT	53630	20	20	4412	4598
Contig3402	5	p2	(AT)6	12	3234	3245	GCCTGAGCAAATGTGTATTC	55043	20	ATGCACAATCCATCAACAAA	54024	20	20	3203	3302
Contig3414	3	p2	(AT)12	24	1347	1370	ACACCCTTTTGCTTCTGTTA	55080	20	TGATGCAATAAAGGAGCAGA	54725	20	20	1222	1457
Contig3423	3	p2	(AT)22	44	3218	3261	GGAGCATACAGGATACAACC	55313	20	GTTGATCTGTGTTTTGGCAG	55477	20	20	3111	3283
Contig3424	1	p2	(TA)14	28	1099	1126	AAAAGCCGCTTTTCTTGTAG	54805	20	AGTACGAGACCTACAATGGA	55005	20	20	1076	1253
Contig3428	2	p2	(TG)12	24	3114	3137	ACTTCGCCTTCTTGTAACAT	54991	20	AGGGGCTCATTTATTTCACA	54580	20	20	3057	3185
Contig3433	3	p2	(AT)16	32	2634	2665	CGATTCTCAAGTGATTTTGCA	55158	21	GCACGGGATTCATCTAGTTA	54665	20	20	2520	2753
Contig3440	1	p2	(TC)10	20	2813	2832	GGTCGACTGTTTCTCTCTTT	55054	20	CCAGGCCACATAGATCTTTT	55087	20	20	2793	3009
Contig3442	1	p2	(GA)12	24	728	751	TGATTGCCCTGCTTGATTAT	55056	20	GTAGGCAAACTAAGTTGGGA	54971	20	20	661	886
Contig3445	2	p2	(AT)10	20	227	246	CCTTCTCAGCCTTCTCATTT	55035	20	ATTGTGCATGTGCTAATGTG	54934	20	20	179	283
Contig3445	6	p2	(AT)7	14	2879	2892	TGGCCTTAGGTTGTGTTAAA	54765	20	CTGCATTCACACTTCAAGAC	54928	20	20	2773	2915
Contig3451	1	p2	(AT)17	34	2561	2594	AGGGGAGATATTATGTGGCT	55020	20	TCACGTCTAGCAACATCAAA	55041	20	20	2490	2704
Contig3455	2	p2	(AT)8	16	3524	3539	CATGGACAGGAGTATTAGCC	55011	20	AGCATGCATTATCTACGTGT	54944	20	20	3471	3653
Contig3459	4	p2	(TC)10	20	2872	2891	TCCTCAATGATCTCACTCCT	54933	20	CTTACCCTTGAAATCGCCTA	54853	20	20	2831	2995
Contig3464	2	p2	(AT)17	34	3746	3779	CCCCTGCATCAAGAATGATA	54865	20	ATTACAGGGCAACTTATCCG	55214	20	20	3699	3938
Contig3469	1	p2	(AT)8	16	2554	2569	AGTAATCGACGGTCTTGATG	55021	20	AAGAAAAGAATTGCATGTGA	51499	20	20	2484	2712
Contig3471	1	p2	(TC)10	20	996	1015	CATCTCCACCGTCATTATGT	54944	20	GGATGCGTGGTAAATTAGGA	55226	20	20	861	1052
Contig3474	1	p2	(AT)6	12	1656	1667	CCACCATGTAGAATTTCCCA	54998	20	AGCTATTATTTCAGTGTTACACA	53782	23	23	1630	1742
Contig3480	3	p2	(TA)6	12	3453	3464	GTCAGAGTGAATGCCCATTA	55133	20	AGAAGGAAGAGTGTAGTGGT	55098	20	20	3350	3541
Contig3486	3	p2	(TA)6	12	1838	1849	GCATTCAAGTCAGCTCAAAA	54795	20	AATGGCTCGTACTAAGCAAA	55075	20	20	1796	1971
Contig3498	2	p2	(TC)6	12	1149	1160	CTCTCTCTTATGGTCTTCGC	55106	20	AGAGAGTGGCGAAGAAATTT	54978	20	20	1125	1344
Contig3500	1	p2	(AT)13	26	2633	2658	GGGCTGCTCTTAAAGGTAAT	55097	20	TAGGAACCATTGAACCCATG	54998	20	20	2577	2814
Contig3504	3	p2	(AT)14	28	1585	1612	TCAGCGAAGAAAAGATGTCA	55028	20	TGCTTTCCTCTTCTTCTCAC	55011	20	20	1489	1668
Contig3514	2	p2	(AC)6	12	341	352	CTAAAAGCACCTACCTTGGT	54957	20	AACACTGTGTCAGATCCTTC	55011	20	20	288	491
Contig3533	2	p2	(CT)6	12	358	369	TTTCTTCCTCTCAACTCACG	55057	20	TGGATGAATTGGAGTTGAGG	55018	20	20	334	450
Contig3534	1	p2	(TA)6	12	4139	4150	GTAGAAAACCGGATGCAATG	55056	20	GTGCTGAGTGTTCTTCTTTG	54859	20	20	4078	4177
Contig3537	4	p2	(TA)8	16	3533	3548	TGCTAATGCTGGAAGATTGT	55018	20	ATGCAGTAAACATGGTCCTT	54912	20	20	3468	3658
Contig3550	1	p2	(CA)6	12	855	866	TTTTGCACCATTACCTTCCT	55118	20	ACTGTACAACCTACATCTGC	54803	20	20	801	982
Contig3551	1	p2	(AT)6	12	2878	2889	TGCATCACATGTACTGTCAA	54998	20	CAATCAATCAATGGCTCACC	55001	20	20	2812	3050
Contig3554	1	p2	(TG)7	14	1569	1582	TCAACGATGAATGCTTTTGG	54878	20	TCATTTTCCCACACCCATAG	54998	20	20	1420	1638
Contig3557	2	p2	(CT)6	12	3449	3460	TGTGAAGTGTATGGTTGGAG	54994	20	TGACTCAATGCTTCACAAGT	55204	20	20	3252	3496
Contig3560	1	p2	(TA)19	38	2446	2483	TGTGCAAATGTTGGTTTTGT	55082	20	CTGAAGACTGCACGAATAGA	54941	20	20	2414	2652
Contig3561	2	p2	(AT)7	14	3223	3236	GGTGCTTGATGACCTTATGA	55133	20	TCCCAAATTTGTGAGCAGAT	55210	20	20	3048	3297
Contig3561	3	p2	(AT)6	12	3551	3562	TTTGGGTTTGTACATTTGCC	54940	20	GCAATATTTGTGGAACGGAG	55056	20	20	3422	3586
Contig3568	1	p2	(AT)6	12	3038	3049	GCACAAGTTACAAGCATAGG	54690	20	TGTTAATGGAAGATGCAGAGT	54919	21	21	2873	3113
Contig3577	1	p2	(CT)7	14	3039	3052	CAAATTCAACGACCAAAGCT	55093	20	CGTTGTAAAATGAAGGTCCG	55033	20	20	2894	3127
Contig3586	2	p2	(CT)6	12	3331	3342	TGCACTGAAATATCCAGCTT	55018	20	CTCTAGGCACTTCTCAAGAC	54924	20	20	3239	3407
Contig3602	1	p2	(GA)6	12	462	473	CAATTGCGTGGCATTTCATA	55315	20	CTTCCATGCTTCCAACATTC	54931	20	20	298	513
Contig3603	3	p2	(TA)9	18	4161	4178	GAGACTTCTCATTTGACCCT	54376	20	TGGAAGGTTTCTTGATCTGG	54947	20	20	4141	4287
Contig3605	2	p2	(TC)11	22	2435	2456	CTTTGAGCATGTTGAGTTGT	54425	20	GGTAAGAGTGACCAATGGTT	54957	20	20	2235	2477
Contig3610	1	p2	(CT)6	12	1231	1242	TTTTCTTACTCATGGTCCCC	54628	20	CTTTCTTTTTGCGTGGAGTT	55024	20	20	1206	1344
Contig3639	2	p2	(TA)8	16	1906	1921	TATGGGATCACTTGGTGAGA	55227	20	TAGAGTCGCTCTTGATACCA	55110	20	20	1799	2009
Contig3644	3	p2	(TA)7	14	3535	3548	ACTAGACTGCTATTGAAGTGT	54025	21	AGAAGCTGCCAAAAATAGGA	54912	20	20	3474	3677
Contig3647	2	p2	(TG)16	32	1603	1634	CCATATAGGTTCGGCACAAA	55519	20	GGGTGGTTGGGTTTTTCTAT	55496	20	20	1513	1738
Contig3647	3	p2	(TC)10	20	2688	2707	AGTACTCCATCTTGACTAGCT	55231	21	CAGCTTATGTATGCCAATGC	55182	20	20	2658	2891
Contig3651	2	p2	(AT)7	14	1544	1557	AATGCAATTATACAGCCACT	52890	20	GTTACCTGAACTCGGTGATT	55105	20	20	1408	1645
Contig3653	1	p2	(AT)10	20	2429	2448	TGCATGCACTCTATGATTGA	54832	20	CACAGTACAAACCATGCATC	54977	20	20	2296	2543
Contig3658	4	p2	(AT)6	12	3079	3090	CCTTCACATTTGTAGCCTCT	55049	20	AGCGACCATCTTTTCAATCT	55049	20	20	2927	3144
Contig3663	2	p2	(TA)9	18	1608	1625	TTTCCTCAATTTTCTTTGAAAT	50708	22	TCTTTTTACGCCATTGGAGA	54974	20	20	1520	1706
Contig3674	1	p2	(AT)16	32	220	251	AAAAGTATGCGTTGGTCCA	55005	19	AACTACTTGAACGAACGTGA	55014	20	20	201	361
Contig3686	1	p2	(TA)7	14	840	853	TAATTAGTTGGCGCTGAAGT	55075	20	TTCTTACTTGCTGCTGTTTG	54439	20	20	739	886
Contig3688	4	p2	(TC)17	34	2401	2434	GCCGAAAATTTAGGAAAGCA	54854	20	CTGGCAACCCAAGTTAAAAG	55061	20	20	2345	2477
Contig3697	1	p2	(TA)7	14	3031	3044	CGCATAATGCACACAAAAAC	54810	20	TGCAAACAGAGCCATATTCT	55018	20	20	2872	3113
Contig3711	3	p2	(TG)12	24	3057	3080	GGCTATATGTTTGGCCAGAA	55476	20	GCACATGGAAAACAAGAACA	54994	20	20	2921	3166
Contig3714	3	p2	(TA)7	14	4626	4639	TGGTGATGGCATCAAACATA	55001	20	ACATACAATAGAATGACGAGGA	54463	22	22	4430	4674
Contig3717	1	p2	(AG)14	28	2098	2125	GAGTGAAGCATCAATTCAACA	54774	21	GCTCATTGGTCGTCTATAGG	55157	20	20	1994	2238
Contig3719	2	p2	(AG)6	12	3852	3863	CCAAAGAACACGAACCAAAA	54938	20	CTCATGGTCTCATTCCTCTC	54658	20	20	3715	3888
Contig3723	3	p2	(AT)7	14	3336	3349	CTTTACATGGTTGCGGAATC	55056	20	GGGATCGTGTTTCATTTGTC	54987	20	20	3163	3373
Contig3724	3	p2	(AT)16	32	4399	4430	ATGAAGTCATGCTGGTTCTT	54933	20	CACATTCTTAGACGCCTACA	54921	20	20	4227	4463
Contig3732	2	p2	(TA)8	16	3856	3871	TCACGCTTCTCACAATAAGT	54736	20	TGTACGTTCAAGATTCCTTCT	54616	21	21	3763	3925
Contig3747	1	p2	(AT)9	18	89	106	GTGTAGTCTCACATGATCCC	54974	20	CATACACAATGGGACTCACA	55065	20	20	63	239
Contig3754	1	p2	(CA)9	18	23	40	CCCTCTTCCCTCACCCAG	58267	18	GAAGTGCCAAGGTGAGAATA	55062	20	20	3	224
Contig3758	1	p2	(AT)6	12	4312	4323	CTTCAACTGTAGCAAGCTTG	54928	20	TCATGTGTAGGTTGCATTGA	54964	20	20	4214	4357
Contig3759	3	p2	(AT)6	12	2807	2818	GACCCAATGCAATTTTCACA	55031	20	ATTGGTATGGGGTCTAGGAC	55676	20	20	2738	2893
Contig3760	2	p2	(TA)9	18	1181	1198	CCACCTAGGCTATTGCTTTT	55392	20	AAACAAAAGCACACTTTCCC	55178	20	20	1154	1358
Contig3762	1	p2	(CA)9	18	4172	4189	TCACTGAAATGCCTCATTCA	54950	20	AGAGAGCGAGTTTTAGTTGG	55124	20	20	4122	4362
Contig3763	1	p2	(TA)6	12	271	282	GCCCTCCATCCATAAACTAG	54978	20	AATTGTTGTAGTGTGGAGCT	54875	20	20	180	379
Contig3767	2	p2	(GA)12	24	3073	3096	CAGACAGAGTAGCAGGAATC	54994	20	AAGTTCTTGAGTGAGTGGTC	54940	20	20	2997	3142
Contig3768	2	p2	(TG)6	12	4352	4363	TCGAAACTTTTCTCGTGACT	55001	20	ACGTTGGTGTTATGAGTTGA	54937	20	20	4328	4549
Contig3772	2	p2	(AT)11	22	929	950	GTCCAACCTCTCAAGAACAA	55214	20	CATTGAACGGTGTTTTGGAA	55007	20	20	805	995
Contig3776	2	p2	(TC)9	18	1152	1169	ACTCACACTCTCTTACCAGT	55132	20	TGAAGGTAGATTTGAAGAGGG	54636	21	21	1088	1219
Contig3779	2	p2	(AT)6	12	1489	1500	CTGAGAGGGATGGAGACTTA	55050	20	AATCGGATTTGGCAAAGTTG	55131	20	20	1369	1563
Contig3780	1	p2	(TC)11	22	3724	3745	CCCCTTTCCTTATCCAAACA	54891	20	GACATGAGCCATCTTTCTGA	55153	20	20	3600	3780
Contig3785	2	p2	(AT)15	30	2766	2795	TGACGATTCCTTGTTGAAGT	54923	20	TCCTCGCACTTTTCATGTTA	55008	20	20	2711	2888
Contig3810	2	p2	(AC)7	14	2574	2587	ATAATCGTGCTGGTCAAACT	55062	20	TGGACGTGTTTCCGTATTTA	54743	20	20	2511	2693
Contig3811	1	p2	(AG)8	16	1532	1547	GGGGGAGAGAGAAAGAGTAA	55253	20	TGAAGAGGAGAAAAAGCGAA	54923	20	20	1487	1674
Contig3815	2	p2	(GA)7	14	3001	3014	GCTTGATCTTGACGATTTGG	55076	20	GACAATTGGCTTTCATCCAG	54931	20	20	2941	3185
Contig3817	2	p2	(TA)6	12	278	289	TGAGGCCACTAGATTAGGAT	54682	20	ACAAAAACAATACTCCCTCC	53061	20	20	71	309
Contig3817	3	p2	(AT)7	14	1548	1561	CGCTCTCTAAATTCTTACGC	54375	20	CTGAGACCAGACAAGTGTAG	54858	20	20	1386	1581
Contig3824	1	p2	(TA)12	24	644	667	TACCCTGCCACTGAAGTATA	54940	20	TGGATTTCATCAAACTGCAG	54169	20	20	543	786
Contig3826	1	p2	(AT)9	18	936	953	ACAAAAATAGCTCCGGAGAG	55162	20	TCAAATGGTAACCCCTATGC	55080	20	20	876	1046
Contig3827	1	p2	(CT)10	20	1269	1288	AACCAAAGGCAATAAAAGGC	54994	20	GTTTGTTTGGTTTGAGGGAG	54991	20	20	1123	1324
Contig3830	1	p2	(GA)12	24	629	652	TTAAGAAAACGGAGGAGTGT	54229	20	TCAAGCTAATATGCGAAACC	53793	20	20	506	672
Contig3835	3	p2	(AT)8	16	2032	2047	GGCCTCCAAAGTTTATCCTA	54402	20	GACGATGACTCTAACGGAAA	54964	20	20	1965	2214
Contig3838	1	p2	(TA)7	14	69	82	TAAAGACCAAAGATCTGCCC	55029	20	GGCTTGACAATTGTTTGACA	54994	20	20	12	139
Contig3839	1	p2	(TC)9	18	1461	1478	TTGTGTTGAATCTGGTGTGA	55116	20	AGGAAGAGGTAAGGAAGGTT	55030	20	20	1325	1568
Contig3840	1	p2	(AT)6	12	778	789	GGCTCCTATGATCACGAATT	55011	20	GTCGCCTATGTGTTCACTAA	55220	20	20	747	867
Contig3851	1	p2	(GT)6	12	368	379	AGAGCACACACACATTAGTT	54910	20	GACTCATATGATTGGGCAGT	54896	20	20	315	459
Contig3859	1	p2	(AT)14	28	668	695	CCCCAACTTGTTTAGTCAGA	54889	20	CCCAACGGAAACATAGGTAA	55055	20	20	566	811
Contig3859	2	p2	(TA)6	12	2784	2795	AGATACCATCCCCCTTTCAT	55217	20	ACTAGGATCTACTTGTGCCT	54943	20	20	2670	2881
Contig3862	1	p2	(TA)6	12	3597	3608	TGCTGCTTCTTTCCATTTTG	55051	20	GTCCTTGGCTTTCTATGGTA	54439	20	20	3440	3673
Contig3874	5	p2	(AT)8	16	3086	3101	TAGTATGTCCCATCCCACTT	54890	20	GTGGAGCTACAAAGGTTGTA	55004	20	20	3025	3180
Contig3879	2	p2	(TC)12	24	3978	4001	CTGATGAACAATTCCCTCCA	55018	20	AGACGAAAGAGGAGAGAGAA	54940	20	20	3910	4158
Contig3880	1	p2	(TC)6	12	717	728	GGCACCCTCCATTATTTACA	55080	20	GTGGTTGTTCAAGAAAAGGG	54991	20	20	627	848
Contig3882	2	p2	(TA)6	12	892	903	CCTTCTCATGCTTCTGAAGT	55069	20	TGTGGGAAACATGAGAAATT	52933	20	20	827	962
Contig3883	2	p2	(AG)6	12	2901	2912	ATATTAAACTGCCGCTTTGC	55024	20	TCAAGCTAATTCCTTTTCCCT	54783	21	21	2788	2992
Contig3883	3	p2	(AG)6	12	4096	4107	ATTTTGATCCGTCGACGTAT	55001	20	CCACTTTATGGCTATATTCCG	53945	21	21	3980	4134
Contig3892	3	p2	(GA)6	12	3280	3291	ACCGCATAACAAAGATCACT	55062	20	TCTTTACCGCTCAATCTCTG	54907	20	20	3252	3352
Contig3892	5	p2	(GA)6	12	4233	4244	TTTGGGCAATTAGCTTAGGG	55670	20	CTCTAATCTCCCCTCTTGGA	55016	20	20	4209	4337
Contig3898	4	p2	(TC)7	14	3368	3381	CACAAGATAAGTTCGCAACC	55020	20	GATAGACGTACATGCAGAGG	55188	20	20	3298	3413
Contig3914	1	p2	(TC)6	12	2350	2361	GAGGCCCTATGTTTGAAGAA	55029	20	GGGAATAACACGACGAGTAA	54944	20	20	2204	2424
Contig3921	3	p2	(CT)6	12	902	913	TCTAAATTTCCTCCCAAGCT	53892	20	TTGGGTGAGAAAATCGAGAG	55095	20	20	719	936
Contig3931	1	p2	(GA)7	14	3814	3827	AAAGAAAGCAATTAAACGGG	52621	20	TTTCATGGAGATTTGGGGAG	54984	20	20	3794	3910
Contig3932	2	p2	(AT)8	16	4186	4201	ACCCTTTTTGGAAAGCCTAT	54769	20	TCTTTCTCTCCAAGAACTGC	55011	20	20	4138	4368
Contig3935	1	p2	(AT)6	12	132	143	CCAATCCAATACCAAAAGCC	54877	20	GCTCCATATGCTTTGTCTTG	54746	20	20	45	209
Contig3938	1	p2	(GT)6	12	404	415	AGATGGGCATGAGCAAAATA	55056	20	AGCATGACATTGCCTAGATT	54779	20	20	264	471
Contig3943	3	p2	(AT)15	30	2335	2364	ACAACGTCACCTCTTTGAAT	55214	20	CTGAAATCACTCTGCCTTCT	55069	20	20	2214	2462
Contig3949	3	p2	(TC)8	16	2864	2879	TGGGGTTGAGAATAAGCATC	55100	20	CACAAGACAGATGCAAAGAC	54928	20	20	2732	2909
Contig3951	1	p2	(TA)11	22	2611	2632	CCACATTTGACTTGTTACGG	54922	20	TCCTTTCTCTCTCCTCAACA	55102	20	20	2590	2779
Contig3954	3	p2	(GT)6	12	3506	3517	CACACCTGTTGGTTAGATGA	54994	20	CGCAAATACAAGTAGCACAA	54639	20	20	3300	3540
Contig3955	1	p2	(GA)6	12	2363	2374	AGAACTGAACCTCCACTACT	55098	20	AGGTTTAGGAGTCTGTGGAT	55137	20	20	2246	2483
Contig3960	2	p2	(TA)10	20	1183	1202	ATACATAATGGCACGTCGAA	54971	20	CCTATGTGGACGTGGTAAAA	55088	20	20	991	1231
Contig3961	3	p2	(AT)19	38	3524	3561	ATTGTGAGTGGGTGAACTAC	54991	20	TGCATGACTAATGAGGAGTT	54047	20	20	3495	3594
Contig3961	4	p2	(TA)7	14	3619	3632	AACTCCTCATTAGTCATGCA	54047	20	CAAGCAAGCATTCCCTTTAC	55229	20	20	3575	3819
Contig3966	1	p2	(CA)7	14	758	771	CCCTTTAACCTTGGCCTATT	54960	20	GCCATTGTTATTTGGAGCAA	54810	20	20	597	806
Contig3969	2	p2	(TA)6	12	1503	1514	ACGTTCTTCCCATTAACTACT	54297	21	TGTTTTGGCAAGTACAATACA	53931	21	21	1419	1555
Contig3970	1	p2	(GT)12	24	466	489	TTTTTCTGTTTGGCCTTGAC	54890	20	AGAACATTCCAGCATAGTGG	55120	20	20	338	570
Contig3975	2	p2	(TG)8	16	1704	1719	CAATGGCCAAAGAATTCAGT	54421	20	AAGTGCATGGATGAATGTCT	55005	20	20	1551	1780
Contig3976	1	p2	(TA)6	12	1093	1104	AAAACTAGTAGCCCACTGTG	54991	20	CTGTTGGTCACAAGCTCTAT	55082	20	20	1066	1211
Contig3979	1	p2	(AT)6	12	3675	3686	TGATGACCCTCAAGTAGAGT	54874	20	TGGCATAACGACAAAAGAGA	55008	20	20	3503	3748
Contig3993	1	p2	(AC)6	12	1309	1320	ATGATAACGCAGAGTCCATC	55044	20	TTGGTAGAGTTGTGCAATGT	55184	20	20	1220	1373
Contig3996	2	p2	(TG)7	14	574	587	CGCATCTGAGTACATGACAT	55366	20	GTGATGGCAAAACTGAAGTT	54690	20	20	512	723
Contig3999	1	p2	(GA)6	12	675	686	GCATTGCCAACAAAAGTAGT	55061	20	GTGGTAAAGGACATCCCAAT	54995	20	20	595	837
Contig3999	2	p2	(GA)7	14	1509	1522	TCTCATGCAAAGGAAGACAA	54879	20	CTGTCTTGGTAAGTGACACA	54957	20	20	1479	1637
Contig3999	3	p2	(GT)8	16	2465	2480	GCGAACTCTTGTTTCAACAA	55069	20	TTGGATGATGTCATGGGTTT	54881	20	20	2380	2556
Contig4007	2	p2	(TA)18	36	3694	3729	AGGAGCGTCTTAAAATGTGT	54991	20	TACCCTCTGTCCCTATTTGT	54817	20	20	3674	3915
Contig4008	3	p2	(TA)12	24	3918	3941	GCCCATACTACTGAAAACCA	55042	20	CTGCTTCATTTGAGGTAGGT	55049	20	20	3852	3962
Contig4009	4	p2	(TA)18	36	1795	1830	GTTCAATTAACATACGATCGGT	54683	22	CGGTCGTTAAATCTAAGACCT	55179	21	21	1692	1909
Contig4014	4	p2	(TA)6	12	3494	3505	GGACCTTGGTAGAGTGTTTT	54886	20	CCACTTACCACCACCTTAAA	54868	20	20	3379	3610
Contig4015	2	p2	(AC)10	20	3373	3392	TATGGGGAACAAGCCTAATG	54772	20	GCATTTTACCGTATACGCTG	54997	20	20	3251	3483
Contig4019	3	p2	(TA)9	18	4289	4306	ATCAAGATTGGCAAGTCAGT	54933	20	CAGAAGCATATTACCCCCTC	54978	20	20	4253	4469
Contig4025	1	p2	(TG)8	16	1549	1564	TTACCCTAGAACACAACAGC	55004	20	ATGTGTCAACGCTACATGAT	55165	20	20	1403	1648
Contig4028	1	p2	(AT)6	12	714	725	GAAATCATGCTGTAGTTGCC	55043	20	CACATGTTCCCTTACTCCAA	54961	20	20	608	815
Contig4030	1	p2	(AT)6	12	566	577	TGTTGCGATACTCTCTGATG	55011	20	ATGTTCATGTTTTTGCACGT	54994	20	20	524	696
Contig4033	1	p2	(TG)6	12	1306	1317	GAAATGGGAGTAGAGGCTTC	55230	20	AATGGGAGAACATTTTCCCA	54773	20	20	1177	1412
Contig4037	2	p2	(AT)12	24	1524	1547	TTTTTCTTGCAAAACCGAGA	54243	20	ACTGTTGTTGTTGTTGTTGT	54380	20	20	1469	1642
Contig4039	1	p2	(AT)7	14	1007	1020	ACTGTTTTGTATTGGTGGGT	55046	20	AGCAGACTAACCCAAATCAG	55049	20	20	954	1149
Contig4040	2	p2	(AG)9	18	1408	1425	AATTTCTAACCTTAGCGGCA	55042	20	TTGCTGGTATGGTTGATTGA	54930	20	20	1252	1455
Contig4053	1	p2	(CT)7	14	1345	1358	TCTCAATTAATCCAATGTGCA	53472	21	CCTAAGCTAGCATGATGAAGA	54904	21	21	1316	1555
Contig4057	2	p2	(AT)7	14	3758	3771	TCATAACAATTTCTCGGCCA	55045	20	CATGGACCTCAACTACACAA	54994	20	20	3582	3815
Contig4072	4	p2	(TA)7	14	4144	4157	AATTAGTATGTACGCGTGCT	55001	20	TTCAGCTCAACTCCAATCAA	54879	20	20	4081	4295
Contig4076	4	p2	(GT)6	12	3883	3894	AAGTGACAACAAGCTAGTGT	54839	20	AAGGCTCTTACAAGTTCCAA	54474	20	20	3858	4069
Contig4082	1	p2	(TC)6	12	549	560	TTGGGCTTGGAATAACTCTC	55029	20	TACCTTCAACCACCACAAAA	54991	20	20	443	612
Contig4084	2	p2	(TA)6	12	4317	4328	AGCCATACTTAACGAACTCT	53802	20	TTCCCTCACTGCTGATAATG	54828	20	20	4261	4456
Contig4086	3	p2	(AT)11	22	453	474	ACATTGGCTTATGCACCATA	55070	20	TGGGAAGCACGTATACAAAT	54750	20	20	374	549
Contig4086	4	p2	(GA)8	16	4369	4384	TACCTGGAAGAGAGAGAGTG	55012	20	CCAACTAAAATCTCCCCCAA	54891	20	20	4242	4424
Contig4090	1	p2	(GA)6	12	568	579	CCCGACATAGCTTGTGTATT	55246	20	TCATCAACAACCCAGTACAG	54994	20	20	511	718
Contig4091	1	p2	(AT)6	12	255	266	TCTCTGTCGTTAAACATGCA	55041	20	GTGTCATGCTAGGATCCTAC	54753	20	20	200	341
Contig4101	1	p2	(AT)19	38	373	410	TTTGGCAGAGTCTCTTTTGT	55100	20	TACACTTGAACCTATTGGCC	55042	20	20	318	488
Contig4104	4	p2	(AT)7	14	2030	2043	CGAAAAGGAAGAAGGAGGAA	54991	20	GCCGAAATTAGGGATTCCTA	54593	20	20	1914	2093
Contig4106	3	p2	(AT)6	12	1998	2009	GGTTCATGTCTTCCCATTGA	55324	20	TAGGGATAAGGCACATCTGA	54998	20	20	1971	2172
Contig4116	2	p2	(TG)9	18	2816	2833	TTTGAGTTTGCTTGCCTTTC	55280	20	TGTATCATTCGCTGACTACG	55135	20	20	2698	2890
Contig4120	1	p2	(AT)16	32	1162	1193	AGACTCTGGTATCTCCTGTC	55080	20	TTCTCGCTGTATTCCGAAAT	54887	20	20	1035	1252
Contig4131	3	p2	(AG)9	18	3868	3885	TCATCCCCATATACAACCCT	54928	20	AAATTACTAAGGGGGCGTTT	54902	20	20	3788	3976
Contig4137	2	p2	(TA)6	12	718	729	AGCAGGTCTCTTAGGGTTAT	54908	20	AACATGTCACCCTTAGCAAT	54912	20	20	596	774
Contig4137	6	p2	(GA)10	20	3881	3900	ATGAGTTGCATTCCTCCATT	54971	20	ATCCCCGTCTCCAGTATAAA	55009	20	20	3738	3971
Contig4138	3	p2	(AG)9	18	2841	2858	GTGAGAGCAACAGAACCATA	55095	20	GAGTGATTTTATGGTGTGCG	55089	20	20	2692	2881
Contig4140	4	p2	(GA)8	16	4279	4294	TTGCAGAAAATAAGGGTGGT	55118	20	CTTTGCACCTTGTCTGTTTT	54911	20	20	4082	4318
Contig4145	3	p2	(AT)8	16	3922	3937	TTTCATGAACCATCGCTTTG	54878	20	GCTAAGGGCTATAGCAAGTT	54906	20	20	3809	4043
Contig4153	4	p2	(TA)8	16	3805	3820	ATCGCACAGGTTTCATCTAG	55265	20	AACGTCCAATAGTCACCTTC	55105	20	20	3784	4020
Contig4161	1	p2	(AT)6	12	2693	2704	CTTTAAGCCTGTCTCCACAT	55049	20	TTCCAAACACGGTCTATTGT	54903	20	20	2573	2815
Contig4162	2	p2	(AT)9	18	1335	1352	CTCTGTAGACACATCCCATG	54964	20	ACACATTACAACGTAAGGCT	55004	20	20	1191	1427
Contig4173	1	p2	(AT)8	16	2882	2897	TGTCTCTATGTGAGTGTGTG	54469	20	CTCAACAGGTGTACCTTAGT	54028	20	20	2849	3052
Contig4180	1	p2	(TG)7	14	1916	1929	TAGGTCGTTGACTAACCTCT	54933	20	CCATCCTTAGTGCCTTTAGA	54130	20	20	1760	2002
Contig4191	1	p2	(AT)6	12	4001	4012	GCCTTAAATTACAATGGGCC	54957	20	CTTGCTGATAAGCCATGTTG	55034	20	20	3935	4132
Contig4200	1	p2	(TA)13	26	1627	1652	TCTAAAATGGTTGGCAAACA	53563	20	CAATTCATCACCGAGTTTGG	54977	20	20	1605	1791
Contig4208	2	p2	(TA)8	16	2005	2020	TTATGCTTACGTGGCAATCT	55146	20	TGCATTATCTTAGGCACGAT	54619	20	20	1882	2073
Contig4214	1	p2	(CT)6	12	3225	3236	GCATTCCCGAATTGACAATT	54911	20	TTCTGAGCTCGATCTTGATG	54997	20	20	3061	3301
Contig4215	1	p2	(CA)14	28	3927	3954	TCTGTTCTGTGCTTAGTGTC	55057	20	CCAAAAGGACACAGTAGGAA	54889	20	20	3879	4034
Contig4220	3	p2	(AT)6	12	807	818	ATGAATGCATGTAACGAGGA	54842	20	ACAACCCTCTGAATTAACCC	54923	20	20	749	928
Contig4222	2	p2	(AT)11	22	4332	4353	CCTGGTTGGTATTTTGGACT	55220	20	CTTGTGTACCTTAGGAGCAG	55194	20	20	4231	4450
Contig4223	1	p2	(AT)12	24	2532	2555	TTGACGGACTTTAATCTGGG	55075	20	CATTGATTCATTGGTGAGGC	55001	20	20	2479	2723
Contig4225	1	p2	(TA)16	32	2078	2109	TGGAACAGGAGACATGAAAG	54981	20	GCTGTAAGTTGTTCTCATGC	55007	20	20	1900	2148
Contig4229	7	p2	(AG)11	22	3215	3236	TGATCACACACAATCACACT	54913	20	ATGTACCATAAAAGGAGGCG	55214	20	20	3057	3278
Contig4237	3	p2	(AC)8	16	3648	3663	AACCAAGTCTAGACCATCCT	55137	20	TCTAGGCAGTTTGGTAGAGA	54888	20	20	3603	3792
Contig4240	2	p2	(AT)6	12	2483	2494	GTCTCACTAGATCTCTCCCA	54786	20	ATGCAATGTCCATTAGTGGT	54984	20	20	2463	2597
Contig4243	3	p2	(TA)12	24	1544	1567	AGTCATCATCACTCATGGTT	54031	20	TATATCGCCACCGTCAAATT	54937	20	20	1521	1765
Contig4248	4	p2	(GA)7	14	3175	3188	GATGAACAAACAACAGCACA	55027	20	AAGACTTGATCATTGGAGGG	54707	20	20	3064	3225
Contig4263	1	p2	(AG)6	12	2124	2135	AAGCCTCCCTTCGATATTTC	54906	20	CATAAGGGGCATGAAAAACC	54877	20	20	1968	2183
Contig4265	4	p2	(AT)7	14	3150	3163	ACTCGATTTGCTTCTTCTGT	55011	20	TAATACTGTCTCCATTGCGG	54957	20	20	3088	3302
Contig4268	1	p2	(TA)6	12	1423	1434	AGCGTGATTAAGGGCATAAA	55113	20	TGGAAATGCATACCAGCTAA	54704	20	20	1387	1543
Contig4271	3	p2	(AT)18	36	1882	1917	TGACTTGAATTGAAACTGATT	51553	21	AGAGTATTTGTGTGATCCGT	54099	20	20	1829	2077
Contig4284	1	p2	(GT)6	12	1748	1759	CTATGCGGGACAAATGAAAA	54266	20	CCAAGGAGATTGAGAAGCTT	55035	20	20	1617	1866
Contig4284	2	p2	(AC)6	12	3761	3772	CAGACACGTAGAAATAGGCA	54921	20	ATGGATTGTGTGTTGGATGT	55210	20	20	3592	3804
Contig4286	2	p2	(AT)17	34	899	932	GAAAACCAATGTTGCTACCA	54380	20	TGAGGTTTACTGTAGTGCAC	55038	20	20	858	998
Contig4286	4	p2	(AG)6	12	3542	3553	GCAGTGTCACCTACAAATTG	54908	20	TTTATCAGTCCCAGCAGAAC	55062	20	20	3420	3638
Contig4288	1	p2	(GA)8	16	64	79	CGAGTAGTAGAGAGGCAGAT	55297	20	GATTCGGGTGGAACATTTTC	54954	20	20	19	249
Contig4290	3	p2	(TA)9	18	1422	1439	ACCAAGTCAAACATTTCACG	54739	20	CAATGTTTGCACTAGTGAGC	55292	20	20	1354	1601
Contig4291	2	p2	(AG)6	12	1230	1241	TTGGACTGATTTGGACCAAA	55050	20	TGCATCAGATTGACAACTCA	54984	20	20	1077	1295
Contig4292	2	p2	(AT)17	34	3356	3389	CGTTCTGGAGATTGACTACC	55305	20	CACGAACTGGGTTTGATCTA	55108	20	20	3229	3471
Contig4299	1	p2	(TA)12	24	742	765	TGTGGTAGACATTGTGAAGG	54994	20	TCTATCGTTGCCAGAAACAA	55008	20	20	706	842
Contig4302	2	p2	(AT)16	32	366	397	CATTGGATGTGTTCATGTGT	54169	20	ATCATGCAGCAAAATACAGC	55001	20	20	310	540
Contig4308	1	p2	(TG)6	12	3051	3062	ACCTTCGATGATGCTTGAAT	55120	20	AACCAACCTTAGTGTCACTC	54920	20	20	2864	3092
Contig4310	2	p2	(AT)6	12	1359	1370	CTCAGCCAGTTAAAGCCTTA	55062	20	CCATGTTACCACCCTCTTTT	55220	20	20	1250	1443
Contig4316	1	p2	(TA)7	14	125	138	ACTCTTATAACAACGAACCAGT	55149	22	AGCTACCCATGAAAGGAGTA	55224	20	20	103	281
Contig4318	2	p2	(AC)7	14	962	975	TTTACACACACAGACACACA	55092	20	TTTATTACGGTTGGTTTGCG	54915	20	20	936	1052
Contig4321	2	p2	(AT)6	12	1494	1505	GGTCAACTGGTCACATTACT	54991	20	GGGCTTCTTAATCTCCACAA	55029	20	20	1419	1621
Contig4329	1	p2	(AT)6	12	626	637	GTGTTGCGTCAAATTGGTAA	55119	20	CCGCTTCAATCCAGTACATA	54957	20	20	600	822
Contig4329	2	p2	(TA)8	16	3406	3421	ATGCAAAACATCTTGGGTTG	55018	20	GCTTAGGTTCATATGAGGCA	54910	20	20	3320	3505
Contig4331	3	p2	(AT)12	24	2133	2156	CTTTGGACGGTTGGATCTTA	55075	20	TATTTTAATGTGGCGCTTCC	54347	20	20	2036	2198
Contig4332	1	p2	(TA)6	12	2654	2665	AGAAGAGAGAGAGAACGTGA	54974	20	TCATTTTGTGACAGAGGGAG	54981	20	20	2516	2686
Contig4333	2	p2	(AT)6	12	738	749	CCTCCAATAAACTATACATGTCA	53647	23	TGTACAATTCGTTAGAGGATAGA	54408	23	23	703	934
Contig4335	3	p2	(TA)7	14	2441	2454	GTTGGCGACACAAACTTTTT	55901	20	TTCAACACATTGTCACTCTT	52956	20	20	2238	2479
Contig4336	1	p2	(TC)6	12	47	58	TTGGAGTATTCACCAAGCAA	54858	20	GTTAATGATCGGCAACAAGG	55056	20	20	11	251
Contig4348	4	p2	(TC)10	20	2803	2822	ATAGTCATGGAGGGGATCAA	54950	20	ATTAGTTGCAACTTTGGAGC	54469	20	20	2668	2908
Contig4349	1	p2	(TA)6	12	1889	1900	ATCAATGCCTTTGCCATTTT	54643	20	TCATCTTAGACTCTCAGCCA	54981	20	20	1822	2010
Contig4358	1	p2	(AG)6	12	778	789	AGATAAAAGCTTCTGTGGGG	55015	20	ACCTGCTCTAACAACCATTT	54840	20	20	626	840
Contig4363	3	p2	(AT)6	12	3916	3927	ATTCTCCTGTTGAACCCTTG	55240	20	GAGGTTAACTCACGTGTATAGT	55079	22	22	3785	4023
Contig4372	1	p2	(TA)19	38	271	308	ACATTGTACGGATGGACAAA	54974	20	ATCATGATGAGTTGCCAACT	55005	20	20	194	385
Contig4385	2	p2	(AG)6	12	3683	3694	AGCCAACTGTTTTATCGGAA	55265	20	CCTCTTTCCTTCAATGGGTT	55207	20	20	3491	3736
Contig4391	2	p2	(TC)8	16	707	722	CTACTAAAACCCCCTCAACC	55039	20	TGGTTTTTGGTCTTGGAAGA	54978	20	20	544	742
Contig4400	1	p2	(TG)8	16	75	90	TGTACTCTATTATGCTTGCGT	54863	21	TCCCCACTACTCACCATAAT	54890	20	20	37	149
Contig4408	1	p2	(TA)6	12	615	626	TAAGGCCACCATCTTTAAGG	54700	20	TACAGACACCAATGCAATCA	54964	20	20	524	686
Contig4430	4	p2	(TA)6	12	2995	3006	ACATGTGGTTTGTTTTTCGT	54532	20	CCATACCTTTGCTCACATCT	55120	20	20	2860	3097
Contig4434	1	p2	(GA)9	18	634	651	AACCTCCACTACTGCTAGAT	54943	20	TCAAGAAATCCCAAAACCCT	54700	20	20	504	676
Contig4436	2	p2	(AT)10	20	479	498	TCACCTAGCCAAGATGAAAC	55062	20	GCACACTGCATAAAACAACT	55093	20	20	325	536
Contig4440	2	p2	(AT)8	16	4176	4191	TCATGAGTCACCATTTTCGT	54994	20	TGTTCCAAATGCTCTCCAAA	55448	20	20	3980	4225
Contig4441	1	p2	(AG)8	16	705	720	TTTTACAGCTCTCCCTGTTC	54991	20	ATTACCCAACTCCCAATTCC	54960	20	20	676	909
Contig4441	2	p2	(GT)8	16	2014	2029	TGGATGGATGTTAAGGCTTT	54580	20	AATCGGAATACACACACACA	55008	20	20	1949	2194
Contig4441	3	p2	(GT)15	30	2157	2186	TGGATGGATGTTAAGGCTTT	54580	20	TGCTCCCATAAGGATTGATT	54038	20	20	2092	2302
Contig4445	1	p2	(TC)13	26	695	720	AGTTGACACATTCCCCTTTT	55033	20	GAAACACTTTGAGCACCAAA	54924	20	20	605	835
Contig4448	1	p2	(TA)6	12	3001	3012	TCAAGTAGCAACGATTTGGA	55008	20	TAAAGTCTTCAACCAGGCTC	54991	20	20	2960	3153
Contig4453	1	p2	(TA)9	18	3251	3268	TTGACTTTGGGCACTATTCA	54858	20	TCCCTCTCAACAATGTTCAG	54981	20	20	3126	3351
Contig4463	2	p2	(TG)7	14	1427	1440	TGAACCTCTCAGTATTCCCA	55154	20	ATCCACATAAAACCTGTGCT	54912	20	20	1351	1498
Contig4465	2	p2	(CT)6	12	2473	2484	CTTCGCATCATCTTTTGCAT	55034	20	AGATAAAGCCTCCACCAAAG	55015	20	20	2409	2656
Contig4469	1	p2	(AT)6	12	747	758	TGAGTTTGGTTTGAACATGC	54994	20	TGCATGTATCTGGACATAGC	55014	20	20	710	942
Contig4475	3	p2	(GA)17	34	677	710	CCTAATAGCGTGCTTCATCT	55044	20	CTTATTTGCTGTGCCACAAA	55064	20	20	593	796
Contig4486	1	p2	(AT)7	14	1758	1771	TACACAGCTACACCCATCTA	54974	20	TGGTGTGGTTGTAATGGTAG	54974	20	20	1653	1875
Contig4488	2	p2	(AT)6	12	474	485	ACTCCACTCTAGAAGACTTGA	55096	21	CCGGTCAAAATGATGCAAAT	55201	20	20	393	602
Contig4503	3	p2	(TA)17	34	1386	1419	GATACCAAACAGGCCTGTAA	55042	20	GCAAAGCTGGGATTCAATAC	55011	20	20	1318	1547
Contig4515	1	p2	(AT)12	24	2998	3021	TATTTGAGCTTGGAGTTGCT	54947	20	AATGAAATACAAGCAGCACG	54977	20	20	2918	3160
Contig4517	1	p2	(AG)6	12	402	413	GAGGAGAGTCTTCTAGTGGT	55008	20	ATGGCAAATGTTCCTTCTCT	54898	20	20	272	499
Contig4519	1	p2	(TA)8	16	568	583	AGCTTGATTGCTTGCTAATT	53819	20	TCATCCTTGTCGCAACATTA	55079	20	20	514	723
Contig4522	1	p2	(AT)7	14	2617	2630	TGAAGAGTATCCCAAGCTTG	54757	20	CAATTCGACTATACCAAGCG	54342	20	20	2544	2738
Contig4522	3	p2	(AT)7	14	4128	4141	CATCGCTTTACGTGTCAAAA	54968	20	ATGTGAGAATGGTTGCTCAT	55005	20	20	4040	4257
Contig4522	4	p2	(TA)6	12	4288	4299	CATCGCTTTACGTGTCAAAA	54968	20	TCTTTACATATTTTGTGACACA	51707	22	22	4199	4321
Contig4531	2	p2	(CT)10	20	741	760	TCTCCTCCTATCTCTCCTCT	54928	20	ACTCATGTCGTTCAGGTATG	54907	20	20	628	827
Contig4533	1	p2	(TA)11	22	257	278	AATCACATGCATGCAGAATG	54991	20	AATTGTGACAATGGATCCCT	54566	20	20	134	363
Contig4535	5	p2	(TA)12	24	3151	3174	GTTCCTCCATTGTTGACCTT	55544	20	TTGTTTGAGACATATCCTACA	51901	21	21	3077	3265
Contig4555	1	p2	(CT)6	12	855	866	ATTCAGTGGTAAATGCACCT	54912	20	TCTTCTAGTGGTGTGAAGGA	55115	20	20	784	983
Contig4556	1	p2	(TA)12	24	2777	2800	ATTTTCTTACCGGTTCCCTC	55039	20	AATCTAGGCTGCTCAACAAA	54947	20	20	2753	2897
Contig4556	2	p2	(AT)7	14	3354	3367	TGAAAGGTTATTGCGATTGC	54958	20	AAACACGATCTGATGTTTCA	53157	20	20	3201	3439
Contig4562	1	p2	(TA)13	26	776	801	ACATGATGAGTGGAAGCATT	55005	20	AATAATTCAAGGGTGGGGTG	55260	20	20	694	893
Contig4564	1	p2	(TG)7	14	1986	1999	TATGCAAAACTTGAGCGTTC	54922	20	CTGCTCCCATAATTACCCTC	54978	20	20	1901	2058
Contig4566	1	p2	(AT)7	14	965	978	ACATATCCTCCAACAAACTGT	54817	21	CACAGTTGATGGTGGAAGTA	54994	20	20	924	1151
Contig4575	1	p2	(AG)6	12	197	208	CTAAACAGCCAAATCAGAGG	53983	20	ATAGACACAAAGAGCCCAAC	55352	20	20	144	346
Contig4578	1	p2	(TA)19	38	2872	2909	GCTAGTCATGTAAGCACGAT	55375	20	CAATAAGTGGGATTATTGTGGT	54120	22	22	2744	2992
Contig4602	3	p2	(AT)7	14	2685	2698	TGACTTATTGGCTTGCTCTT	54947	20	ATATGCAAGCTGAACAAGGA	55018	20	20	2518	2763
Contig4603	5	p2	(TA)9	18	3773	3790	TTTGTCAAGCTCGCAAAAAT	54994	20	AGTGATTTTTACGGATAAAGCG	55205	22	22	3672	3839
Contig4614	2	p2	(AG)6	12	3781	3792	TCTTTCAAAGGAGCCATCTC	55049	20	GTCTAAGCTTTGTTGGCATC	54974	20	20	3599	3827
Contig4622	3	p2	(TC)9	18	3517	3534	ATCATATCCTCCAACCTCCA	54950	20	ACCCTTGAAACTGACAGATC	54978	20	20	3465	3584
Contig4625	2	p2	(AT)6	12	2560	2571	TAGCAAGCATCACTGAAAAA	53407	20	CATGCAATTTACCCCGTTTT	55111	20	20	2440	2604
Contig4632	1	p2	(TC)6	12	922	933	ATATAGTCCAGTTCCCCACA	54890	20	ATAGTAGAGTTGGAGCCTGT	54943	20	20	794	984
Contig4632	2	p2	(TA)13	26	3121	3146	ATAAGCAAGCATGAAAGCTG	54631	20	TCATCCCAGCTCTCAATAGA	55019	20	20	3073	3311
Contig4634	4	p2	(TA)10	20	3537	3556	CTTTTGTGGGCCGTTTATTT	55041	20	AATGCTTGCTTCATGAAACT	54044	20	20	3439	3664
Contig4641	2	p2	(AT)11	22	1461	1482	GATATTGTGCCTCCTGGAAT	54861	20	AAGCCTCATATTGCTTCACT	54707	20	20	1422	1661
Contig4643	3	p2	(TC)7	14	2251	2264	ATTACAGGACCAAAGGAACC	54923	20	GGGAAGGAGGGACTTTATTG	55097	20	20	2216	2360
Contig4652	1	p2	(AT)8	16	522	537	AGGATAAAGCAATGACCCTG	55087	20	TGCCTTTATGGGAGATCAAT	54038	20	20	405	627
Contig4653	1	p2	(TA)19	38	888	925	TTTGTCATCAACCATGCATG	54834	20	GGGGGTGTCTCTTTTTGTTA	55162	20	20	865	1029
Contig4655	3	p2	(GA)6	12	2779	2790	GACCAAACCCTCAGAATCTT	54943	20	TTCAACACGAACGAACAATC	54899	20	20	2647	2845
Contig4671	1	p2	(AC)6	12	1100	1111	ATAATCCCCTTTCGCTGTTT	54995	20	AAACACTCCACTTTGACCTT	54995	20	20	1003	1177
Contig4673	4	p2	(AT)8	16	1293	1308	TAGCTAATTTGCTGCAGTGA	55065	20	TTTTGCGCAAGGGTAATTTT	54940	20	20	1108	1350
Contig4673	5	p2	(AT)21	42	2736	2777	TACCCCCTATTGCAGTCTTA	54904	20	CGCTACAAATGAAGATGCTC	54893	20	20	2623	2819
Contig4683	1	p2	(TA)6	12	1973	1984	GTATCACATAGCTTGGTGGT	54839	20	TGCGACTTTTCTTATTTGCC	54888	20	20	1845	2024
Contig4696	3	p2	(TA)7	14	3545	3558	ATGCGGTTAATGGTTGGTAT	55080	20	ACATAATTCTCAGTTATCAACC	51648	22	22	3341	3580
Contig4699	2	p2	(AG)8	16	3785	3800	AGCCATTGAAGAAGAAGAGG	55035	20	TCTCCATCCCATCTTCTTCT	54897	20	20	3626	3842
Contig4712	2	p2	(AT)11	22	3069	3090	TCTTACATTGGCAAACATGC	54844	20	GTACTCCCTTGGTCCAAATT	54923	20	20	3018	3229
Contig4723	3	p2	(AT)7	14	2665	2678	CATTGTGCACCAAAGACTAC	54908	20	AAAATGAGCAACACCAAACA	54484	20	20	2558	2790
Contig4730	3	p2	(TA)8	16	4144	4159	AAGAGCTAAAGTGTGTGTGT	54839	20	GAGATGTGAGCCGTTAGATT	54974	20	20	4120	4229
Contig4735	3	p2	(AT)10	20	2228	2247	AACTCCAGCAAGCAAAAATC	55048	20	CCTAGCATGTTGGGAATGTA	54807	20	20	2143	2357
Contig4735	4	p2	(TC)6	12	3432	3443	TTGAAAAGGAATTGCGCAAT	55031	20	CTGTCTAAGCTTCGTACTCC	55050	20	20	3287	3483
Contig4736	6	p2	(AG)7	14	3700	3713	AACATCAAGGTGCATCAAAC	54760	20	TTTTTAGCACCTCCAACACT	55080	20	20	3514	3761
Contig4750	3	p2	(AT)14	28	1675	1702	ACTTTACTTGTATGTGCAAGA	53096	21	TGTTTTACTTAGCATGCATGT	54086	21	21	1585	1828
Contig4750	6	p2	(CT)9	18	4131	4148	GCCTGAACTGGAGTTGAATA	55062	20	TGTGGAAGTACCTACTGTCA	55128	20	20	3967	4196
Contig4757	2	p2	(CA)10	20	2636	2655	GTGAAGAGAACGACTCCTTT	55054	20	CCCGTTGAGAGGTTATTCAA	55075	20	20	2566	2730
Contig4758	1	p2	(TC)12	24	1191	1214	GCATCTTCATCATCCATCCT	54954	20	GCATGCCAAATTGCTATGAT	55038	20	20	1143	1357
Contig4759	4	p2	(AG)10	20	2458	2477	TGCATGGGAAAGAAGATCAA	54916	20	GCATCCCATCCATTGTTAAC	54690	20	20	2377	2622
Contig4767	1	p2	(AT)8	16	2345	2360	CTACGTTGAAGGCTTCCTAT	54580	20	AGCTCGAGAAGGAACTAGAA	55318	20	20	2244	2490
Contig4768	3	p2	(GT)7	14	3004	3017	GAGGAGCAATCACAGATGAA	55153	20	TCGCTTTTGCCTCATAGAAT	55133	20	20	2971	3146
Contig4771	2	p2	(AG)6	12	933	944	AAAGGTTGTTGTTAGAGCGA	55226	20	ATACCGACCTTTACAAGACG	54931	20	20	889	1102
Contig4776	2	p2	(TC)9	18	1552	1569	TGGCAAAAACCCTCCTAAAT	55085	20	CACCTTCGTTTTTCAGCTTT	55024	20	20	1463	1664
Contig4783	1	p2	(TA)10	20	372	391	TCAAAGCAAATAAGGGTTTCA	53877	21	CGTTTAACCTTGCATCATTGA	55139	21	21	328	534
Contig4789	2	p2	(CT)9	18	360	377	AGGTAAAACTGACATGGCAA	55152	20	GGCTTATTCCAATTCCAAGC	54977	20	20	254	486
Contig4792	1	p2	(AG)6	12	2535	2546	AAAGCAAATCCTTGGCAATC	55085	20	GTAGAGATTGGGATCACACC	54940	20	20	2462	2634
Contig4798	3	p2	(AT)17	34	2158	2191	AAGTGTCAGTGCAAAATGTC	54725	20	TCAAATACTGGCTGATGTCC	55133	20	20	2078	2302
Contig4798	4	p2	(TG)7	14	4076	4089	GCATAAGCCTATGTTGTGTG	54760	20	AAAAAGGAGGCGCTTTTATG	54841	20	20	3971	4117
Contig4799	2	p2	(TC)6	12	1125	1136	TTACTCCCTTCGTCCCTTAT	54936	20	ATGTGGGGTTAGAGAGAGAT	54594	20	20	952	1185
Contig4804	2	p2	(AT)9	18	563	580	CAAGCGACAGAGTTATGAGA	54941	20	TCGAGTTGAGGCCTCTAATA	55077	20	20	381	612
Contig4804	6	p2	(TC)8	16	3355	3370	CTCCATGTGATAGAAAGCGA	54977	20	AGTAACCCAACAATTAGCGT	54971	20	20	3277	3430
Contig4807	2	p2	(TA)17	34	1083	1116	AGGTAAAGGGTTGCTACTTG	54957	20	ACCTCCAATCGTTGCAATTA	55337	20	20	968	1194
Contig4809	2	p2	(TA)13	26	2540	2565	ACGTGTCTTTACTTCTCACC	55067	20	CACCCGTTGAGATTGAACTA	55108	20	20	2498	2747
Contig4820	1	p2	(CA)9	18	1095	1112	CTCCAATGCTCATCCCTATC	55069	20	TGAAAAAGGGTTCCTATGGG	54891	20	20	977	1147
Contig4824	1	p2	(AT)21	42	342	383	TGAGTCTTGCTTGTACAACA	54856	20	AACGTGGGTTCCAATATCAA	54940	20	20	320	522
Contig4826	1	p2	(TA)20	40	235	274	GTAAAGTGAACCTAGGGCAT	54732	20	CCAATCTACCCTTAACGAGG	54954	20	20	195	387
Contig4829	1	p2	(AT)13	26	153	178	AGCGGAAGAAGTATCTTTTT	52498	20	ACAGTTGAGCGTAATGTTCA	55329	20	20	74	320
Contig4829	2	p2	(AT)12	24	3101	3124	CAAGCATATCCCTACTTCCC	54978	20	TTTACTCCTGTACAAGTGCC	55004	20	20	3009	3176
Contig4829	3	p2	(AC)10	20	3355	3374	CGTCTTCCTTTACGGATGAT	54987	20	TTTACTCCTGTACAAGTGCC	55004	20	20	3216	3401
Contig4829	4	p2	(AT)16	32	3686	3717	GTCCAAAGTATTGCAACCTG	54875	20	CCAAATCATATGGTAATGGAGC	54988	22	22	3653	3851
Contig4834	1	p2	(TA)8	16	2992	3007	ATGGGCATGATTGGTATGAG	55230	20	GCCTCATTCTTCCAAGTCAA	55645	20	20	2808	3055
Contig4837	1	p2	(TA)7	14	435	448	TTGCTTGTCATCACCAAAAC	54994	20	TATGCAGTACACGGTTCAAA	55021	20	20	361	574
Contig4838	2	p2	(AT)17	34	1528	1561	CGTACATATTCTCGCCTCTT	54802	20	ATTTTGCTTTCAATGTCGCA	55064	20	20	1486	1702
Contig4841	1	p2	(AT)9	18	1139	1156	CCCAGACCAAGTAACATAGG	54839	20	CTTTTGTTTTCACGGACTCC	55135	20	20	1108	1334
Contig4841	2	p2	(TC)8	16	1243	1258	CCCAGACCAAGTAACATAGG	54839	20	CTTTTGTTTTCACGGACTCC	55135	20	20	1108	1334
Contig4841	3	p2	(AG)7	14	1534	1547	TCAACATTAGAATGGCCCAA	54895	20	TGTGTAGCTTTGTGCAGTAT	54994	20	20	1494	1735
Contig4842	1	p2	(TA)16	32	2148	2179	CCTTTGGATCTTTAGTGTGC	54285	20	CTATATGGTTGGCATGGACA	54879	20	20	2090	2207
Contig4844	2	p2	(TA)7	14	4014	4027	CCATATGGGTTGGATTAGGG	54912	20	AGGGAGAAAGAGAGAGAGAC	54995	20	20	3965	4136
Contig4846	2	p2	(AG)9	18	2157	2174	AGAAGAGAATATAGGGGGCA	54645	20	AAAAACGGAAACTTCGCAAT	55004	20	20	2136	2334
Contig4849	1	p2	(AT)8	16	991	1006	AACACGTAGGAGTTTTGTTT	53280	20	ACTGTTAGAAGGAAGCAGTT	54198	20	20	845	1051
Contig4849	5	p2	(TA)13	26	3576	3601	GAAATTCCAACGGAGACAAC	54918	20	TCTACTCCGATCCTAGTAGAC	54609	21	21	3461	3646
Contig4855	1	p2	(TA)6	12	443	454	TCATGAGTGAGCTTATGGTC	54570	20	GTGTGATTCTGACATGCATG	55066	20	20	350	559
Contig4855	3	p2	(AT)12	24	2541	2564	CAACCATGATACATGCAACA	54255	20	AGGTAGTCGAAAGTCATAGGA	55256	21	21	2355	2602
Contig4858	2	p2	(AG)6	12	2164	2175	AGAAGAGAATACAGGGAGCA	55243	20	CCAAAAACGGAAACTTCACA	54938	20	20	2143	2337
Contig4861	2	p2	(CT)10	20	2892	2911	AGTAATGGCCAAAGTGATGT	54912	20	GTGAGGAAGAGACATGTTCT	54413	20	20	2775	2944
Contig4876	1	p2	(GA)7	14	174	187	AGGGAAAACAACTAAACCCA	54642	20	CTGTAGCCTTGTATGGTTGT	55062	20	20	132	265
Contig4878	3	p2	(AG)8	16	450	465	GTGTACAATAAAGGGAAGGGA	54910	21	GACTACCTGGCTTGTAAAGT	54697	20	20	368	538
Contig4883	1	p2	(GA)10	20	3282	3301	ACACAATGATTCTCCACTCC	55049	20	TGATGCTTGAAGATCACCAA	54950	20	20	3162	3395
Contig4895	2	p2	(AT)11	22	2098	2119	CGTCTTGAGAAGGGTATCTG	55007	20	TCATCTTATGCTGCTGATGG	55294	20	20	1996	2237
Contig4896	2	p2	(TA)17	34	2731	2764	GACCCTCATCACATTGACAT	55120	20	AGAAGTCATCAAGAACCCAC	54978	20	20	2613	2851
Contig4899	2	p2	(TA)9	18	1729	1746	ATGCCGTAAAATTTCTTGGC	55210	20	CCAGAAGAACCACATCATCA	55052	20	20	1629	1844
Contig4902	2	p2	(CA)11	22	2457	2478	TAAGTGTTCGGCAAATACCA	54988	20	TAATGGCAGGTGATGTACAG	54842	20	20	2401	2514
Contig4903	4	p2	(AT)8	16	1965	1980	CTTTCCCTCGGTAAAACTGA	55004	20	CACCTTCTCACCAACCAATA	54961	20	20	1785	2027
Contig4906	1	p2	(AT)12	24	180	203	TCGCAGATTACATCCCAAAA	55045	20	CCACCTTTATATGTTGGCCT	55067	20	20	74	308
Contig4909	1	p2	(AT)13	26	2822	2847	AGGATGCAATGTGTACACTT	54947	20	TGATGACCCCTTTCTACAAA	53841	20	20	2709	2899
Contig4927	2	p2	(AT)6	12	2500	2511	GTTAAGGCCGCAGTAATAGA	54967	20	ACTAACATGACGTACGAACT	54204	20	20	2317	2536
Contig4929	2	p2	(TA)8	16	2104	2119	CGTTTTCCCCTAATTTGAGC	54954	20	ACGACAATCAAACCTCAAGA	54923	20	20	2036	2209
Contig4931	2	p2	(AT)14	28	2926	2953	TGTGTTTCAGCTAGATGTCA	54327	20	AAGACCTAAGTCCGAACTTG	54732	20	20	2858	3000
Contig4938	1	p2	(TA)12	24	2875	2898	GACCCTACACATTGTGGATT	55029	20	AATCTATGCATCACCGTTCA	54842	20	20	2806	2921
Contig4954	2	p2	(GA)6	12	437	448	TGATGAAATGAAGGGGTGAG	55018	20	CGTTTCTTCTTCTCTCGCTA	54984	20	20	310	538
Contig4960	3	p2	(AT)11	22	1940	1961	CTTCCAGTGCTCGAAAATTC	55007	20	AATCTTAGCTTGCCAGTACC	55130	20	20	1875	1994
Contig4988	1	p2	(CT)10	20	3381	3400	AATTAGTTGTCGTCCAGCAT	55062	20	ATTGATGATCAGGGCAACAT	55043	20	20	3212	3452
Contig4988	2	p2	(AT)6	12	4134	4145	TTGCTACTATTTGGCCACAT	54998	20	CAGTGGCTGTTTTGTTTTGA	55214	20	20	3998	4194
Contig4994	1	p2	(GA)14	28	278	305	ACCTTCGAACTACCTTCAAC	55034	20	TGATACACAGTGAGAGTTGC	55128	20	20	180	377
Contig4997	1	p2	(TC)7	14	3612	3625	GTAAAGGTAATGGAGGTGGG	55110	20	GTTTTTCCGCTCCTAAAACC	55182	20	20	3550	3666
Contig5017	4	p2	(AT)7	14	1441	1454	CCTGAACACCCTGTCTAAAT	54650	20	GCGATCCCTCTATCCAAATT	54978	20	20	1374	1609
Contig5025	5	p2	(CA)6	12	3208	3219	TTCTGAGAACCCTAACTTGC	54991	20	ACCCTAGAACCTTTCCTGAT	55104	20	20	3109	3346
Contig5026	3	p2	(GA)6	12	2481	2492	GCAGTGCTTTTATCTTCACC	54974	20	AGTTTGCTTGAAGTTTCTGC	55011	20	20	2435	2682
Contig5034	2	p2	(TA)18	36	2928	2963	AAAAACGGAAGGAGTGTGTA	54832	20	TGTGAGGGTATGAGACACTT	55483	20	20	2873	3010
Contig5058	2	p2	(TA)6	12	2466	2477	TTGGGTCATTCCTAGGTTTG	54926	20	AATCACTAATACGACCTCGG	54410	20	20	2359	2580
Contig5059	1	p2	(TC)7	14	3980	3993	TTCCTTGCTTGGTTTCTTCT	55067	20	ATCGAAGGTTTTGGGGAAAT	55187	20	20	3919	4032
Contig5069	2	p2	(AG)7	14	3677	3690	AACCCTAACACAAGCAGAAA	55080	20	ATGCCACTGACATTCTTGAT	55005	20	20	3568	3760
Contig5071	1	p2	(TA)8	16	1289	1304	TTGAAATGAAAGGTGCATGC	55420	20	TGCAGGATATTGGAATTGCA	55367	20	20	1177	1362
Contig5072	1	p2	(AT)6	12	2586	2597	ACGAACACATATTACTTACGA	52512	21	GTAAGTGACAAAGGGATGGT	54957	20	20	2466	2678
Contig5079	2	p2	(TG)16	32	1948	1979	GGGATAAAGCATACCAGGAG	54978	20	ATCATTTGTTTGGGGATCCC	55628	20	20	1865	2011
Contig5085	1	p2	(AT)8	16	499	514	ATGTGCATGCTCAATCTCAT	55473	20	ATGATGGCATCACTTCCAAT	55043	20	20	425	672
Contig5085	2	p2	(TA)6	12	1261	1272	AAGAACATCACCATGCAAAC	54760	20	CGTCCCTTCGTCTTAGAATT	54917	20	20	1119	1316
Contig5089	1	p2	(AT)16	32	313	344	CCACATTCAATATCGTTGGG	54439	20	ACATACATGCATGGTCTCTC	54930	20	20	230	463
Contig5089	3	p2	(TA)7	14	2385	2398	ATTTACCCCAATCAACCCTC	54960	20	CCCTCACTTTTTCCTGTGTA	54889	20	20	2360	2576
Contig5091	1	p2	(TC)13	26	522	547	AGACCAAACGAACCTTTCAT	55181	20	TCTTGTCACTGTCTCAAGTG	54977	20	20	502	750
Contig5093	1	p2	(CT)7	14	636	649	TGATGTGGGTCTAATTCTCC	54130	20	GGAGTTATCCGATGTGACAT	54651	20	20	564	714
Contig5112	2	p2	(AG)10	20	1634	1653	TGTATGACTAGGCCTAGGAG	54837	20	TTTTCTGAACCATCTTGCCT	55138	20	20	1546	1753
Contig5113	2	p2	(AT)10	20	565	584	GCGTACATGAAGCCAACTAT	55930	20	TGTGTCGTCTATAAGTTTGTTG	54486	22	22	389	633
Contig5120	2	p2	(TA)7	14	1667	1680	TTTGGTCCAAATGAACCTCA	55050	20	TCACTTTTCTAGCTTCCCAA	54178	20	20	1565	1709
Contig5122	1	p2	(AT)12	24	1490	1513	AGCCCTCACGATTGTTAATT	55029	20	TTGGCAGCTATCAATTTGTG	54543	20	20	1394	1617
Contig5124	1	p2	(AG)6	12	713	724	TTACTCCCTCCATCACGTAT	55043	20	TCTCTCCATCTCTCTCTTCA	53986	20	20	601	767
Contig5126	2	p2	(GA)6	12	4086	4097	AGGATTGAACCTCCACTACT	55137	20	CAAGCAAACCCTAAACCCTA	55233	20	20	3945	4118
Contig5139	1	p2	(GA)6	12	1775	1786	GGCAGTTTTTGGAGTAGAGA	54991	20	GCCTGAAAGCAGAAAGAATC	54961	20	20	1719	1913
Contig5147	2	p2	(TA)10	20	3030	3049	ACCCCTAATATGAATGGGGA	54893	20	TTTGTTTATTTTGCCGTGCT	54974	20	20	2937	3164
Contig5152	2	p2	(TC)7	14	171	184	TAGAGATAAAGAGAGGGGCC	55098	20	TAGAGGGGAGAAAGAGGAAG	54943	20	20	73	295
Contig5153	2	p2	(CT)6	12	3007	3018	CCTCTCTCTCTGTCTCTCTC	55233	20	GCAGTGTGTTGAAAAGACAA	54958	20	20	2978	3225
Contig5161	2	p2	(AG)6	12	3175	3186	TAGAGAGAGACACTCCCTTG	55012	20	TAGCGTTGATGGACTTTGAA	55008	20	20	3150	3318
Contig5174	2	p2	(AT)6	12	1660	1671	CGTCTTAGTGTAACTTTTGCT	54204	21	ACAGTTAACCGTCATTTTATTCA	54578	23	23	1502	1751
Contig5182	2	p2	(TA)10	20	675	694	GCCGAACCTCCTATTTACAT	54920	20	GAAAGTCAACATGGTGCAAT	54760	20	20	553	786
Contig5188	1	p2	(AT)12	24	4052	4075	CCTTTGTGACTGTTTGGTTC	55024	20	ATTGCACTTATTGACGAGGA	54771	20	20	3884	4106
Contig5189	1	p2	(AT)10	20	3220	3239	GATTGTACTCCCTTCGTCTC	55017	20	GGAAGCCACACCAACTATTA	55042	20	20	3196	3363
Contig5190	3	p2	(TA)6	12	2568	2579	TGAGAGGAAAAGGAATGGTG	54947	20	TTGGTTTAAAGATAGTAAGATCA	50954	23	23	2429	2636
Contig5193	1	p2	(TA)12	24	1630	1653	GTCATATAACTCCCCGCAAT	54991	20	TAGGGTGTGTTCTTGAATGG	54961	20	20	1594	1780
Contig5200	3	p2	(CA)6	12	1468	1479	TCATAACCTTTTGTGTCCCT	54138	20	AGTGTGGCAACTAGAATTGT	54875	20	20	1437	1682
Contig5203	1	p2	(TA)6	12	2051	2062	CCACCTCTGATTTTGACTCA	54981	20	TCAATTTAAGCTTGGGGGAG	55292	20	20	1849	2094
Contig5203	2	p2	(AT)16	32	2189	2220	TCCCCCAAGCTTAAATTGAG	55292	20	AGGAGTATAAAAAGCCGTCC	54849	20	20	2076	2301
Contig5211	5	p2	(AC)7	14	3698	3711	CCCCATCATGCTATTATGCT	55005	20	GTGGTTCACAGGATGAGTTA	54700	20	20	3589	3829
Contig5221	1	p2	(AG)7	14	3710	3723	AGTTCAGCTTAGAAGTGCAA	54910	20	AGTCTCCTCTAACCTCCATC	55046	20	20	3631	3748
Contig5222	1	p2	(TA)7	14	3037	3050	ACGATAAGCCATGTCGAAAA	55478	20	GTCAAGATTGTCAACACATGT	54708	21	21	2912	3151
Contig5226	1	p2	(CT)11	22	589	610	GCGAATTGGAATGGTTCAAA	55144	20	TCATAGGCTCATAGCGGATA	54995	20	20	560	698
Contig5226	3	p2	(AT)8	16	3614	3629	TCCTGAAGTTGAAAAGCCTT	55067	20	ACCGTCGAAAATTTCCAATG	54888	20	20	3576	3805
Contig5231	1	p2	(TA)10	20	1122	1141	GCAAACCGTTGGATTAAGAG	54987	20	TCACTTAGGTTTAGTGGTGC	55004	20	20	1027	1251
Contig5250	2	p2	(TA)11	22	2876	2897	AAGTTTTAAAAGCCCCAAGC	54923	20	CAGTTCTCCGAGCATCTAAA	54907	20	20	2794	3004
Contig5266	1	p2	(AT)7	14	1601	1614	TTTAGTCTTTACCACCCACC	54571	20	TGTTCAAATTCAAGTAGTGTT	51507	21	21	1392	1640
Contig5275	1	p2	(TA)9	18	72	89	GGCTGGAGATTGGTTCTTAT	54790	20	TTGCCACACATTAAGTTTGG	54672	20	20	3	247
Contig5276	1	p2	(TA)6	12	150	161	TGCATCCTTGAGGTCTTTTT	55138	20	ACTGCTGATCACTTCTTCTG	55102	20	20	118	274
Contig5277	2	p2	(AT)11	22	424	445	GAGCTGCCTAGAAATATGCT	54998	20	GAAACAAGAGATAGCAACGC	55117	20	20	275	510
Contig5281	2	p2	(AG)7	14	684	697	TCCCAAAGAAACAAATCCCA	55016	20	CTCCCTTAACCCCCATAAAC	55077	20	20	643	775
Contig5281	4	p2	(TA)14	28	2030	2057	CAAGCCAAACTCGAAATGTT	55093	20	TGGGACATCTTAACTCACAC	54700	20	20	1925	2116
Contig5287	2	p2	(TA)11	22	139	160	TTTCTCACTTAGCACATTGC	54219	20	TGTGAGGTTTGTGAAGTTGA	55045	20	20	104	317
Contig5290	1	p2	(AT)10	20	3560	3579	TTGGGTATATTAGTGCGTCG	55084	20	ACAATGTTGACATACAGAAGC	54497	21	21	3490	3723
Contig5298	1	p2	(AC)15	30	317	346	TACACCAACCACAAACTGAA	55025	20	GCATCTATGGTTTTGTGTGT	54181	20	20	230	369
Contig5315	2	p2	(TA)8	16	203	218	TGCTTACGTGTCATTCTCTT	54736	20	ATTGAGCAAGATACACGGTT	55062	20	20	82	239
Contig5315	5	p2	(TA)12	24	3235	3258	TAAGCATGGAGAGCTTTTGT	54947	20	GGTTTTAACCCAAACAAGCA	54870	20	20	3155	3331
Contig5319	1	p2	(TA)7	14	1052	1065	GTTAGGTTACCTGACTTGCA	55004	20	ACGACTATATTGCATGGTCC	55024	20	20	955	1109
Contig5323	1	p2	(TA)11	22	174	195	CCTTTTGCGACGGAATTTTA	54902	20	AAGCCAATGTTTATGTAGCT	52819	20	20	42	248
Contig5323	2	p2	(TA)15	30	2708	2737	ATGCAACTCGAAATGTACCT	55062	20	CGGATCAAGGATTAGGAGTG	55044	20	20	2548	2794
Contig5328	1	p2	(AT)11	22	3440	3461	AACTCGTCCCTAAATACTGC	54884	20	TTACCATACCGCAATGACAA	55059	20	20	3280	3497
Contig5331	1	p2	(AT)7	14	3777	3790	GGGAGGGCGGTAATAATTTA	54571	20	ATAGGGGAATCAACGTCCTA	55009	20	20	3569	3815
Contig5331	2	p2	(AT)8	16	3889	3904	GAAAAGCTGAGATTGGATGC	55030	20	GGGGTGTCCATTATTCGATT	55181	20	20	3859	4065
Contig5337	3	p2	(TA)15	30	2136	2165	TGCTATTGCACCTGCTTAAG	56114	20	AAAGTTGTACCTCGGCAAAT	55556	20	20	1957	2204
Contig5339	5	p2	(TA)11	22	3065	3086	TCAAAGCATTATAACTGATGTGT	54359	23	AACACATAAATGGGTGAGGT	54508	20	20	3042	3220
Contig5359	2	p2	(TA)8	16	1955	1970	GAGGACAACGACACCTTATT	55105	20	AATCCACGACTTAAACCCTC	55072	20	20	1874	2107
Contig5367	4	p2	(AC)12	24	2782	2805	CTTGCTAGAGAGACCAACAA	54722	20	GGGATGACATACTGTTTCCA	54736	20	20	2758	2999
Contig5373	1	p2	(TA)7	14	91	104	CACATAAAGGGGTTGTCTCA	54961	20	GGTGGTGCTAATGTCAGTAA	55075	20	20	56	285
Contig5383	3	p2	(AC)7	14	1623	1636	ACACACCTTCCTAGCAATTT	54840	20	GTTTGAGCATCCCTTATTGC	55011	20	20	1528	1774
Contig5393	5	p2	(CT)6	12	2935	2946	ACTCACCATCTTCATTGTCC	55049	20	CTATGGTTAGTGACGGGAAG	54987	20	20	2899	3081
Contig5403	1	p2	(AT)6	12	823	834	TACCAAAAGCAAAGTGCCTA	55165	20	GTGTTCAAGTTGGAGGTTTG	55024	20	20	684	862
Contig5419	1	p2	(CA)9	18	373	390	AAATCCAAAAGTGAGGGGTT	54998	20	GCCTTGAAGTCTCTTGGTTA	54991	20	20	286	428
Contig5422	1	p2	(CT)10	20	1916	1935	CCAGCTTTCCTTCTCTCAAT	55035	20	CGGTATAAACTGGGAATCGT	54967	20	20	1889	2025
Contig5423	1	p2	(TA)16	32	899	930	GGCTTCTGCTTGAGATCATA	54930	20	ATCAACAAAAGCTTCAGCAC	55080	20	20	834	1034
Contig5426	1	p2	(TA)9	18	1873	1890	GCAAGATAAACAAAATAGAGACT	52841	23	CACTTGCAAATGAGATAAAGGA	54724	22	22	1829	1970
Contig5432	1	p2	(TA)13	26	515	540	TGTATGTGCGTGTTCATACT	54820	20	ATGCTACATTGCTACGCATA	55028	20	20	352	561
Contig5432	2	p2	(CA)7	14	1519	1532	AACGATGATTGATGCACCTT	55716	20	GATTTGGACCCCTCTTTCAT	54981	20	20	1402	1611
Contig5435	1	p2	(CA)6	12	3762	3773	GGACACCTTAACCTCTTACT	53689	20	TGAAGAGAGGGATAAGGCTA	54309	20	20	3714	3942
Contig5437	1	p2	(AT)13	26	820	845	GTCTTACGTCATGACCATGA	54921	20	GTGCGCATATGGAAGGTATA	55108	20	20	635	876
Contig5438	1	p2	(AT)8	16	2197	2212	GAAAGCACATCCACTTAAGC	54974	20	GGATCATACACTGACACTCC	54974	20	20	2117	2352
Contig5445	2	p2	(GA)6	12	1655	1666	AAAAAGGGGAGAAACCACAT	54998	20	ACCCTTCCTTCATGATTTCC	54981	20	20	1527	1743
Contig5445	3	p2	(AG)6	12	3406	3417	AGACCCGCTTAACAATGATT	55029	20	CCTCTTTCTCTCCAGCATTT	55035	20	20	3295	3531
Contig5454	3	p2	(AT)18	36	3339	3374	ACTCCCATGAATGGTGTTTT	55105	20	TCAGCATTTTCAGCATACCT	55018	20	20	3282	3516
Contig5454	4	p2	(AT)10	20	3426	3445	GGCCTTTGTTTTAGGTATGC	54921	20	TCAGCATTTTCAGCATACCT	55018	20	20	3400	3516
Contig5457	2	p2	(AT)6	12	2388	2399	ATTGGGTCGACTTGCAAATA	55337	20	TATGAGTGAGGGATGGCTAA	54998	20	20	2300	2498
Contig5457	3	p2	(AT)11	22	2497	2518	TGTTTAGAGAGCCACAAAGG	55285	20	ATTGGAGTGTGTACCATTGG	55324	20	20	2402	2540
Contig5459	2	p2	(TG)6	12	526	537	AAAGTGCTAGGGTTTGAGAG	54978	20	CCCCTTTTCCCTCTTTTCTT	55102	20	20	372	602
Contig5461	1	p2	(TC)11	22	1599	1620	GATGTCATCCAGAGGTTTGT	55049	20	CGCTCAAGCTCAATGATTAC	54893	20	20	1539	1702
Contig5473	1	p2	(TC)6	12	1361	1372	AGGTTCTGGACTCTTCATCT	55158	20	TTCGTTGAATTCCATGCTTG	54878	20	20	1315	1503
Contig5492	1	p2	(TA)16	32	3130	3161	CCTTATTACACTCTGTCTAGACA	54683	23	AAAACACCTAGGAGTCAGTG	54615	20	20	3064	3271
Contig5507	1	p2	(TA)14	28	102	129	GAACGGTAGGAGATGAGTTC	55017	20	AAGGACGGTCTCACATAATG	54873	20	20	28	173
Contig5507	3	p2	(TA)10	20	1882	1901	GGTGATCTCGGAATGTAGTC	55087	20	TCATTTTCGCCTACTTTCCA	54974	20	20	1846	2087
Contig5512	3	p2	(CT)6	12	2293	2304	TCACATGCCTGGTACTTTTT	55152	20	TGTGCATATTGGAGATTGGT	54689	20	20	2268	2471
Contig5526	3	p2	(AT)6	12	2343	2354	ACCCGAAACATCTTGTAAGA	54301	20	AATTTGTTCGAGAGTCCCAT	54650	20	20	2268	2511
Contig5530	3	p2	(AT)9	18	3122	3139	AGAATTAAGGTCACTGCCAG	55049	20	TGCCATTGTCATGTATTGGA	55001	20	20	3094	3199
Contig5531	1	p2	(AT)6	12	1024	1035	GTCAAAAGGTCACACACATG	55125	20	CGTGCATCACATATGTTGTC	55189	20	20	872	1068
Contig5533	2	p2	(AT)6	12	3027	3038	GGGCAAAGTAAAATGGCTTT	54994	20	CAAAATTCACCATTGGAGCA	54729	20	20	2833	3078
Contig5555	2	p2	(TA)6	12	1582	1593	ATTGAGCTTTACGGTGAAGA	54700	20	ACAAGTAAAAGAGCCCGTTA	54608	20	20	1544	1711
Contig5558	3	p2	(TA)11	22	2906	2927	CATGTGTCGATTGGTTTACG	55133	20	TGAGGAGAGAGAAAGAGGAG	54998	20	20	2840	3057
Contig5576	1	p2	(AG)9	18	3571	3588	CCCATGAAATCAAGCAACAA	54729	20	TCTCAAAGTTGTGCTTCAGA	54842	20	20	3433	3636
Contig5580	1	p2	(TA)8	16	61	76	TTTTCCCTTTTTAAACTAAACA	50296	22	GAAAGATAGTGGGGATGGTC	54906	20	20	3	203
Contig5583	1	p2	(AT)7	14	1933	1946	AGTCTAAAGTAGGCTCGCTA	55107	20	AGGGTCATGCGAATAAGAAG	55233	20	20	1872	2031
Contig5585	2	p2	(AT)20	40	2468	2507	TCTGGTCCATACAAGACTTTC	54962	21	CCATGCTTATACCTTATCCCA	54535	21	21	2440	2676
Contig5595	1	p2	(AT)6	12	553	564	ACTATTACTCCCTCGTCACA	55005	20	TTTGTGCGTTTTGTCTCATC	55138	20	20	382	587
Contig5630	3	p2	(AT)9	18	1706	1723	GTGCCATGAGTCCTTCATTA	55133	20	CGATGCGTGAAAGTGATTAG	54939	20	20	1662	1907
Contig5632	1	p2	(TA)8	16	1857	1872	CTTGATGAGAGAGAATGCGA	54997	20	GGCCATGCAACTTAATAACA	54228	20	20	1690	1916
Contig5661	2	p2	(CT)9	18	2178	2195	GAACTTAAGCACCCCACATA	55042	20	ACCTACATGACAACCAAACA	54786	20	20	2122	2363
Contig5663	2	p2	(AC)6	12	3745	3756	CCCCATCATGCTATTATGCT	55005	20	TGTTGTTGGTTGTGTACTCT	54750	20	20	3637	3805
Contig5665	4	p2	(TA)7	14	3649	3662	ACATCGAACTAGCAGTGTTT	55024	20	TTCTTCTACTAGTCCCGTGT	54933	20	20	3480	3726
Contig5677	4	p2	(TA)7	14	3922	3935	ACACAGCAAATTCATTCAGC	55150	20	ATTGATGTGGTAAACTGCCT	54912	20	20	3756	4003
Contig5681	1	p2	(AT)8	16	1647	1662	AGCACAATTCTACAACGAGT	55024	20	AGCTTTGACTTAGCAGTTGA	54910	20	20	1504	1694
Contig5684	2	p2	(GA)6	12	3163	3174	ACACTAAAGAAAGGCGTGAA	55226	20	CCAATCTCTCTGGGTTTCAA	54947	20	20	3048	3258
Contig5685	2	p2	(AT)7	14	1011	1024	CACCTGTCATGTACTAGTGG	54907	20	TGCCAACTTAAAGGAACAAC	54310	20	20	922	1092
Contig5686	1	p2	(GA)6	12	87	98	TCCAAGTAACTTTTTGGTGA	52514	20	TGCAAGAGAAAGGCATATGT	55018	20	20	1	170
Contig5697	5	p2	(GT)7	14	2231	2244	ATGCATGCCAATTCACATTT	54750	20	AGCGCATATGTATGAAGTGT	54944	20	20	2071	2302
Contig5699	1	p2	(TC)7	14	1432	1445	CATTGAGCTCAACATCCAAC	54964	20	CTAGTGGAGGACGTATTGTG	55021	20	20	1257	1498
Contig5700	3	p2	(TC)8	16	932	947	TGCTGGTATAGTGTCCACTA	54974	20	GAGCGGCTTATCTAAGTGAA	54987	20	20	909	1023
Contig5712	2	p2	(TA)6	12	1625	1636	GGCAATCCACTTTATGAGGA	55100	20	ACTTGTGAAGCAGCTTCTTA	54910	20	20	1462	1685
Contig5719	1	p2	(AC)7	14	355	368	CATTAATTCACCCCCTCCTC	55168	20	TCATGTTGCCCATTTTCAAA	54225	20	20	329	433
Contig5722	1	p2	(TG)6	12	1415	1426	GGTATTAGAGCCAACGTGAT	54954	20	GCTGATAGTTGATACCCAGG	55011	20	20	1352	1480
Contig5723	2	p2	(AT)6	12	1238	1249	AGCTCAAACATGAAGTAGCA	54981	20	GAGCATGAACCATTAGGGAA	55100	20	20	1075	1280
Contig5734	3	p2	(GA)8	16	2110	2125	TGCTACAGAGGAGAGAGAAA	54909	20	AAAACAGTCCTCAACACACT	55029	20	20	1908	2146
Contig5736	4	p2	(CA)6	12	3787	3798	GACAAATCATTAGAGCCACG	54508	20	TGTTGATTCCTTGCACAGTA	54893	20	20	3766	3880
Contig5744	3	p2	(TA)7	14	2278	2291	AGATTTACAGCCACAAGACA	54582	20	TGAGCATTTTACCCTTCTCC	55029	20	20	2142	2370
Contig5754	1	p2	(AT)14	28	3768	3795	AGATTCGACTAACTTCCTCA	53127	20	TGATTTTTGAGCCGACAAAA	54314	20	20	3747	3994
Contig5758	1	p2	(AG)6	12	2033	2044	AAGGCGAGTAAGCATAAGAG	54974	20	ATGAGTCCGAGTCTGAGTAT	54786	20	20	1978	2168
Contig5779	3	p2	(AT)6	12	2964	2975	AATTTCCAGAATGGGCATCT	54936	20	GGCTGTGATTATTGGAGGTA	54511	20	20	2866	3048
Contig5789	1	p2	(TA)7	14	1484	1497	CCTTCCTCTTGAATTCTGCT	55035	20	GTTGGGCAAAGAATTTCCAA	54927	20	20	1364	1566
Contig5796	2	p2	(AT)14	28	1732	1759	GACCTGGGGTTGTTATCAAT	54995	20	TTGTTACCGAGTATAGCTGC	55001	20	20	1607	1831
Contig5799	2	p2	(AT)6	12	172	183	TCTCACAAAATGCCCATACA	54930	20	ACTTAAGAAGTACTCCATTGGA	54186	22	22	152	377
Contig5802	1	p2	(TA)6	12	643	654	TACTCTGGAGACGGGTATTT	54971	20	GCAATTTGGGGAGTTCAAAA	54927	20	20	587	805
Contig5802	5	p2	(TA)6	12	2564	2575	ACTTCTCATGTTTCTCACGT	54651	20	TTTTCTTAATGTGACGCGTC	54684	20	20	2401	2619
Contig5803	1	p2	(AT)14	28	382	409	TGTTTCAGTTGAGGTATGCA	54893	20	GTTGCCAAAAGTACTGAAACA	55185	21	21	311	552
Contig5810	3	p2	(TA)7	14	3050	3063	AACGTAACAATCTATTCCCT	51555	20	GCTCAACACTTGGTGAAAAA	54924	20	20	3016	3155
Contig5811	1	p2	(AT)6	12	710	721	ACTAAGGACTACCGTGTAGA	54341	20	TCGTTCAAACTTTCGTTTCC	54797	20	20	569	744
Contig5813	2	p2	(AT)18	36	1055	1090	GAGCCTTAAGGTACCATGTT	54732	20	ACACTTTGCGGAAACATTAA	54021	20	20	1013	1235
Contig5825	1	p2	(AT)9	18	3544	3561	CTCCATCCATCCTTTTGTGA	55018	20	CAAACCACAGGATACAGTCA	54994	20	20	3495	3666
Contig5846	2	p2	(GA)6	12	2608	2619	ACCCTACTCAAAATGTTGCT	54840	20	ACTTCTTTTCCATCTTCTGCT	55118	21	21	2497	2647
Contig5850	2	p2	(TA)9	18	2830	2847	AGCCGATTAGATCAAACCAG	55233	20	AAGTAATATGGTCGCACGAT	54665	20	20	2632	2881
Contig5861	1	p2	(AC)7	14	1420	1433	TGATGGCCAAAAGAATAGCT	54984	20	CAAAGTGCATGTTCCCAAAT	55018	20	20	1361	1540
Contig5872	2	p2	(AG)6	12	1454	1465	GAGAAAAGAGGGGCATGTTA	55029	20	AAAAACATTCCTCCCCATGT	55071	20	20	1426	1610
Contig5878	1	p2	(AT)9	18	3493	3510	AACTCTCCCATTTGATGCAT	54971	20	GCAACCCTGGAATAGAAGAA	55029	20	20	3358	3607
Contig5880	2	p2	(TA)9	18	2128	2145	GGCATGTTCTCTTAGTGGAA	55062	20	TGTCGCAGTTAGTATTGTCG	55645	20	20	2084	2270
Contig5886	2	p2	(AT)6	12	1819	1830	GCAACAACTTTAGACGTTCA	54501	20	GGAAAAGGAATACCAATTCAGG	55031	22	22	1691	1883
Contig5925	1	p2	(AT)15	30	2070	2099	GTAGGTGACTGATGTACGTC	55063	20	AGACAATCATGGAGTACGAT	53563	20	20	1918	2158
Contig5929	2	p2	(TA)6	12	1008	1019	CATACATCCGTGTAGTCACA	54634	20	GTAACATCACGTGCATGTAC	54851	20	20	929	1039
Contig5935	3	p2	(AT)18	36	2799	2834	TCATATTGTCGGGTTTGTTT	53084	20	GTGGCACAACGACAATAAAT	54888	20	20	2654	2897
Contig5939	1	p2	(TA)10	20	136	155	TGCACAATTATCCCTTCTCA	54322	20	GTGAGCCATCAAATGAAGTG	54964	20	20	77	235
Contig5957	2	p2	(AT)6	12	2835	2846	TCACTTAACGTGTTGAGAAGA	54876	21	TGATGTGGTACAAGAGTTGG	54994	20	20	2729	2913
Contig5961	1	p2	(AG)8	16	2792	2807	AAAAGATGGACCAAACGAGA	54889	20	TTGACTCTCTTCCTTTGACC	54615	20	20	2765	2955
Contig5963	2	p2	(AT)6	12	2622	2633	AGAGAAGTCACATATGCATGA	54445	21	TACAAGCTAAGAGACACACG	54885	20	20	2572	2736
Contig5971	1	p2	(AG)8	16	612	627	GCAGAGGAAGAGAAAGTGAA	55011	20	TTTGCGATGGAATTTGCTAC	54958	20	20	592	826
Contig5972	4	p2	(TA)20	40	2994	3033	CAAAAGTACGTCCAATTACGA	54299	21	TATGCTACATTCGCTGGTAC	55071	20	20	2958	3132
Contig5996	1	p2	(AG)8	16	3255	3270	GGTGGGTTCGGTTTATACTT	55052	20	GCAACATTTCCTTATTGGCA	54810	20	20	3143	3297
Contig5997	2	p2	(AT)10	20	554	573	TGCTCACAAGATAAATGCCT	55018	20	AAGCTCAGATTTTACGAGCA	55095	20	20	463	628
Contig6006	2	p2	(CT)15	30	1586	1615	CTTCCTGGAGAACTTTGACA	54910	20	CATTTTCTCACCGCTTCATC	55076	20	20	1560	1697
Contig6015	1	p2	(GA)12	24	1825	1848	GGCTGAAGTGAGAGATTGAT	54846	20	CATTCTTCCATCACTCCCAA	55018	20	20	1760	1880
Contig6034	2	p2	(TA)6	12	1867	1878	AGCTATTGCAGGATTTGGAA	54984	20	TGGGATCAAGACATGGAAAG	55018	20	20	1744	1963
Contig6034	4	p2	(AG)9	18	3219	3236	TACAGGTCTATGCCACACTA	54974	20	ACAGTTACTCCCTTCATCCT	55137	20	20	3191	3418
Contig6047	2	p2	(AT)8	16	1763	1778	AACGGAGGAAAAGTACTTCA	54229	20	TTTCTTAAGGATCCCTCCCC	55875	20	20	1676	1798
Contig6055	1	p2	(GA)6	12	1460	1471	GGAAATTTCTGCTGCTTCTC	54961	20	CATGTCATTGCTTTGGTACC	54944	20	20	1387	1529
Contig6059	1	p2	(TA)6	12	1360	1371	AAAGTCCAAACTTCAGGTGT	54995	20	GTCTACACTGATGCTGTAGG	55007	20	20	1166	1391
Contig6067	3	p2	(AT)9	18	2280	2297	CAGTGGTGGAGGTGATTTAA	54961	20	ACAGGTGTAAAAATGGTGGT	55046	20	20	2218	2417
Contig6070	1	p2	(AT)18	36	439	474	TAGTGCGTGTATGTTATGCA	54904	20	ACCTGCCCATATGGTATACT	55034	20	20	371	582
Contig6079	2	p2	(CA)6	12	1742	1753	AAAATGCATGAGCTGTAGGA	55018	20	TCTGCATGTTGGATTCACTT	55243	20	20	1654	1856
Contig6079	4	p2	(GA)14	28	3547	3574	ATTCACCCTAGAAGAACCCT	55104	20	TCGTTTGTATTTTACGCTGC	55046	20	20	3368	3602
Contig6088	1	p2	(AG)9	18	3350	3367	GGCTTCCAACATAGAGAGAG	54961	20	AAACCCAGAAAACCCATCTT	54998	20	20	3148	3390
Contig6094	4	p2	(AT)6	12	3844	3855	AATGACCCAACTCGTAATCC	55143	20	AGTATAACTACAATGTTTGCTCT	53507	23	23	3699	3897
Contig6096	3	p2	(GA)7	14	2142	2155	GTTTGTTTGTTGGGTTTTGC	55004	20	CTCGATTAGTGAGTGAAGCA	54941	20	20	2014	2202
Contig6108	2	p2	(AT)8	16	1193	1208	TTGCACCTGATCTCCCTATA	54998	20	AGTCAATGTTGGAAGAAGAA	52295	20	20	1063	1298
Contig6108	3	p2	(TA)7	14	2128	2141	TGACAATCTTGCTGGTTGTA	54893	20	TTTCATAAGTGGAGGGATGC	55100	20	20	1954	2189
Contig6115	1	p2	(AT)6	12	2084	2095	TTCAACTTCCAAAGCAGTCT	55100	20	TATCAGGTTTGTTGCTTCGA	55008	20	20	2006	2218
Contig6122	1	p2	(GA)9	18	2284	2301	ATCCAGACTGCATTCATGTT	55005	20	ACAGTGCTAGAAGAATTGCA	54981	20	20	2194	2325
Contig6132	1	p2	(CT)6	12	503	514	GATTGTTGCCTTGTTGGTTT	55249	20	GATCAGAGAACGGAGAAGAC	55037	20	20	451	593
Contig6132	2	p2	(GA)9	18	712	729	GTCTTCTCCGTTCTCTGATC	55037	20	TTCCAAACTTGATAAACGCG	54935	20	20	574	788
Contig6133	4	p2	(TA)7	14	1384	1397	TTGGTTCTGTTCTTCACCAA	55012	20	CAAACCAAACAACCCCTAAC	54971	20	20	1319	1568
Contig6139	2	p2	(AT)6	12	1057	1068	AAGTGTGTTGTGGGTAGTAT	53879	20	CCTTAACCCCTATAGCCAAC	54886	20	20	1029	1272
Contig6148	6	p2	(TA)7	14	3309	3322	TTCTAGCTTGGTGATCACAC	55095	20	CGCTCAAAACCTTTTCCAAT	55061	20	20	3263	3391
Contig6154	1	p2	(AT)16	32	848	879	CTAGCTAGTTCGCACATGAA	55308	20	TTTAGTTCGGAGAGCAACTT	54630	20	20	824	1046
Contig6159	1	p2	(CT)6	12	116	127	TTGCACTTAATTGACGAGGA	55008	20	TGGTGTGTGTGGTGTTTTT	55674	19	19	56	218
Contig6168	1	p2	(TA)9	18	68	85	GTGTAGTCTCACATGATCCC	54974	20	ACCCTCCATTGACAGTTTTA	54138	20	20	42	253
Contig6174	1	p2	(TA)19	38	83	120	AAGGGGCAAAAATTTACGTG	55041	20	AGGTGTTGGATATTATCGATACT	54484	23	23	43	231
Contig6174	3	p2	(TA)12	24	275	298	ACGTTTTCAAATATACAGTGT	51427	21	TATGGACGGTCATCATGTTG	55249	20	20	254	463
Contig6178	4	p2	(AT)15	30	1429	1458	CAGGTGACCAAGAATATGCT	55120	20	TGTCCTTAGCTTGATTGCTT	54947	20	20	1304	1530
Contig6185	1	p2	(TA)15	30	83	112	CCTCAAAGGCTCAGTCTAAA	54686	20	AACAAAACAAGCAGCCTAAC	54991	20	20	39	192
Contig6190	1	p2	(AG)6	12	1167	1178	AGATCTGGAACTGAAGAGGT	55158	20	TTTAACCACAACCACCTTCA	54991	20	20	1128	1272
Contig6209	3	p2	(AG)13	26	3277	3302	CCGAATCGAGATTTGGTAGT	54987	20	TCAAAGGCAAAACTAGTGGT	55080	20	20	3139	3384
Contig6224	4	p2	(AT)11	22	2917	2938	TTTTACCTAACCCCACGTAT	53642	20	GATGGTCTCACATAAAGGGG	55201	20	20	2802	2981
Contig6224	5	p2	(TA)18	36	3339	3374	ATATATGCCACGGGAATTCC	55029	20	GGGATGAGAGGTTGTGAATT	55015	20	20	3173	3415
Contig6228	3	p2	(GA)6	12	3569	3580	GAGAACGTTGAGTGAGAACT	55087	20	GTTCGCATAAAGACCCCTAT	54920	20	20	3548	3669
Contig6232	3	p2	(AT)9	18	3360	3377	CATTCACCCTTGTCCCTTAA	54926	20	GCACGTTTCTCATAAATTTGC	54786	21	21	3271	3415
Contig6235	1	p2	(GT)9	18	2061	2078	CTTGCAGTGACTTGGGATAT	55120	20	AGTGAGGGCTTAATCAAAGG	55015	20	20	1924	2098
Contig6238	1	p2	(TG)7	14	757	770	CTAAACAGGAGACTCCATGG	54860	20	ACAAAGAACGTACATCCAGA	54339	20	20	686	799
Contig6242	3	p2	(GA)9	18	2774	2791	ACCGATCATGAATGCAGATT	55191	20	GTTGGGATTCACCTTCTCTT	54943	20	20	2651	2889
Contig6245	1	p2	(AT)6	12	765	776	GTTAGCCAGCCTTGACTTAT	55130	20	GAAAGGCTCTAGTCGAACAA	55137	20	20	654	824
Contig6263	1	p2	(AT)16	32	2692	2723	TTTGATGCAATCGGCTTTTT	55031	20	ATGTTCTATGGATGCAAGCA	55090	20	20	2655	2783
Contig6283	5	p2	(TA)17	34	3657	3690	TGGTAAAGTGTGTGCCTAAA	54800	20	TACAAACACAATCATCACGC	54639	20	20	3484	3711
Contig6309	3	p2	(GA)7	14	3325	3338	TTGAAGACCAAAGGAGGAAG	54875	20	TGACTCCCTCCTTCCTTAAA	55047	20	20	3246	3478
Contig6312	2	p2	(TA)9	18	2033	2050	AGCCGAACAATTTTTGTCAC	55390	20	GAGTGCATGTGAGAAAGGTA	55095	20	20	1937	2184
Contig6314	1	p2	(AG)9	18	3585	3602	AGAGTCGGTGAAGGAATAGA	54991	20	GTCCGTGCTTCATAGGTAAT	54954	20	20	3551	3737
Contig6316	4	p2	(GA)6	12	1195	1206	GTGACTTTCATGGGGTAGTT	54957	20	TGATACCCTGCAATCTCCTA	54998	20	20	1049	1247
Contig6323	2	p2	(AT)8	16	2259	2274	AGACGTCAAAAGTCCTTATGT	54894	21	ACGGTTTAGATTGCTTCTCA	54700	20	20	2102	2334
Contig6353	1	p2	(AC)6	12	1834	1845	GCAGCTAAAATCAAGGAGTG	54677	20	TCCCATTCACTACTACACCA	55168	20	20	1752	1978
Contig6361	2	p2	(GA)6	12	2555	2566	CATGGACTCCTAGGCAAAAT	55087	20	CTAGTCGCAACATTTTGACC	55020	20	20	2483	2718
Contig6364	4	p2	(GA)11	22	1154	1175	GTGTTTCAAGGAATTGCACA	54994	20	CTCTTTCCTTTCATCCCCTC	55116	20	20	1028	1219
Contig6368	1	p2	(CT)6	12	361	372	AATACGCTTTCTTCGTGAGA	54851	20	GACCTTCTTTCCTTGACCAA	55181	20	20	267	503
Contig6368	2	p2	(CT)6	12	2305	2316	AACTCCATAACTACCCCCTC	55604	20	GGGCAAAGAAGAAGTAGTCA	54991	20	20	2279	2508
Contig6369	1	p2	(AT)11	22	1663	1684	CTGGTGCTGGTAACGTATTA	54901	20	CCTCGTTTGAAAGACACAGA	55645	20	20	1586	1825
Contig6370	2	p2	(AC)16	32	440	471	TGCTTGTTTTGATTGCAGAA	54591	20	GCTAAGGACTCCAAATCACA	55062	20	20	365	605
Contig6371	2	p2	(TA)6	12	3559	3570	TGTGCACTTACTCCACAAAT	55184	20	ACTACGCCAATGAACATTGT	55657	20	20	3503	3705
Contig6393	2	p2	(AT)15	30	1299	1328	AATGATGCTGGTTTGGTAGA	54617	20	CTAAACTTACAATAGTAGTTGGT	51649	23	23	1218	1420
Contig6393	4	p2	(AT)6	12	2070	2081	TCCCACTGTCGTCACTATAT	55077	20	ACCCAAACAAGAGACTTTGT	54995	20	20	1974	2166
Contig6395	3	p2	(CT)6	12	589	600	TTTCCTCCCTTTTTCTGACC	55148	20	AAAAGAACCAACCAGGAAGT	54960	20	20	567	694
Contig6399	1	p2	(TC)6	12	3070	3081	TTGACGATACTGCCCTTTTT	55265	20	TGGGAGTACAAGTATGCATG	54842	20	20	2944	3108
Contig6400	1	p2	(AT)18	36	2859	2894	GCTCTTTATACCTGTGGACT	54166	20	AGCTAGTTGCCTAGTTTGAT	54043	20	20	2757	2961
Contig6404	4	p2	(TA)6	12	3141	3152	GGCTGTAGACTAAGCAATGA	54873	20	ATTTGAAGCCCATCCTTTTG	54383	20	20	3007	3222
Contig6413	1	p2	(TC)6	12	909	920	ATTCACCCTCTCAAACACTC	54978	20	ATTTGTGTCCCTTGGATTGT	55105	20	20	852	1017
Contig6413	2	p2	(CA)6	12	2211	2222	ATATCGAAGACTACATCGCG	55017	20	GGAAAGCATGGAAATGATGG	54967	20	20	2054	2271
Contig6413	3	p2	(CT)6	12	3589	3600	ATTCACCCTCTCAAACACTC	54978	20	TGCTCCTATTATTTGGACCG	54923	20	20	3537	3731
Contig6415	1	p2	(GA)6	12	311	322	CACTGCCGAGCTATATACTC	54971	20	TTTTTGGTGCCAAGATGAAC	54961	20	20	241	428
Contig6424	1	p2	(TC)15	30	1060	1089	CTTCCGTTTTGGGAGTTTTG	55390	20	AGTGACCGATTTTTGTAGGT	54593	20	20	919	1162
Contig6445	1	p2	(AT)6	12	958	969	GCAGTCAGAAGTTAAGGGAA	54991	20	TAACATTCTGAACAGCAGCT	54981	20	20	786	1018
Contig6447	2	p2	(AT)7	14	2152	2165	ATGCTCACCTTCAATTGGAT	54971	20	TATGAGCTGATTTGGGTGAC	55133	20	20	2058	2289
Contig6448	3	p2	(TA)7	14	1654	1667	CCGATACTGCACATCAAATT	54068	20	TGAAATTTGCTTATCACGGA	53200	20	20	1479	1701
Contig6489	1	p2	(TC)6	12	1188	1199	TCGAAATTTGAGAGCCTCAA	54994	20	GTCAATCAACACATGTGTCC	54908	20	20	1007	1242
Contig6495	1	p2	(TA)17	34	3023	3056	TGGCTTGATGCAGTCATTTA	55327	20	TTATTGACGGGGTTCAAACA	55178	20	20	2945	3189
Contig6498	2	p2	(TA)13	26	470	495	CTCTTTTTCTTTATTTTTCGCCT	54141	23	TGCATTTAACAGCTTAGACA	52820	20	20	384	633
Contig6499	3	p2	(TC)9	18	579	596	AAATGGACAAATTGCACAGC	55706	20	AACTTGTTCAACCCAGTTCT	54995	20	20	486	651
Contig6510	1	p2	(TA)15	30	933	962	ACCAGCCAAAAGTTGTTCTA	55080	20	AATGGTTAAAGTGTTGGTGT	53175	20	20	847	1003
Contig6518	2	p2	(TA)17	34	2736	2769	GTGTTGTTGTCGATTACACC	54964	20	TGTAGTATGTTCCCTCGAGT	55005	20	20	2664	2868
Contig6521	2	p2	(TA)12	24	230	253	ACCGAATAAGCAACCAGAAT	55029	20	CGCCTATATGATTGGTTGGA	54994	20	20	87	310
Contig6527	2	p2	(CT)11	22	2935	2956	AAAGTAGACCAAGAACCTCG	54732	20	AAGCCCTAGCCTACTTTTTC	55025	20	20	2844	3027
Contig6528	1	p2	(TC)6	12	638	649	AAATCACAATTGCCCAAAGG	54984	20	GTTGGTGGCAGTTAACTTTT	54599	20	20	599	735
Contig6541	3	p2	(AT)10	20	2935	2954	AGGCGTGCTTCTAGTTTTAA	55004	20	GCCTAGCACCACTAAAGTAA	54782	20	20	2880	3071
Contig6558	3	p2	(AT)16	32	3085	3116	GGAGTTTTGCTCACTCAAAC	55122	20	AGGTTTGTTTTCTGAGTGGT	54995	20	20	3040	3232
Contig6564	1	p2	(TC)6	12	587	598	GGGTAATCCTTGAGCTTTGA	55029	20	AGTCATTGTCTAAGGCAAGG	55049	20	20	445	671
Contig6569	1	p2	(AT)8	16	1876	1891	TCACAATGCAGCCAACTAAT	55619	20	CAACTCTGAGCCGTTAGATT	55194	20	20	1734	1958
Contig6573	1	p2	(AC)9	18	1914	1931	ATATCTTGATCCAACCGCTC	55011	20	TGCAGAGACAGATGAAGAAG	54813	20	20	1803	1979
Contig6574	1	p2	(AT)9	18	122	139	CAAAGTCATTGGATCAAGCC	54931	20	ACGATCGTAAAGTGATGAAA	52705	20	20	29	172
Contig6576	2	p2	(AT)14	28	1269	1296	CTTGCCATTGTAAACAGTCC	54875	20	GCATTATGACTCGAGTACGT	55132	20	20	1226	1358
Contig6582	2	p2	(TC)7	14	2661	2674	CTGAGTGCTACACGTACATT	55239	20	TTGTCGATAGCCTATTGCAA	54856	20	20	2601	2845
Contig6582	3	p2	(TA)11	22	3631	3652	ATTCTTATGTACGATGCCCC	54991	20	GCTACATGGACAGCTTATGA	54944	20	20	3564	3736
Contig6584	3	p2	(TA)14	28	2507	2534	GCAGAAAAATTGTCCAACCA	54961	20	TCTCATTGTAACTATCACTCT	51052	21	21	2434	2581
Contig6589	2	p2	(AC)6	12	1310	1321	CAGTTGTTGCATATCCACAC	54977	20	TTATTTGTTGTGCCCCCTTA	54801	20	20	1130	1349
Contig6599	3	p2	(AT)8	16	3173	3188	CTCCTTCTCTACTCCCTTCA	54978	20	AGCTAACACTTTGTTGGTGA	55113	20	20	2986	3211
Contig6605	3	p2	(CA)6	12	3796	3807	CCCATCATGCTACTATGCTT	54967	20	GCGTACTCAGCATTGCTAA	55736	19	19	3687	3826
Contig6610	1	p2	(CA)6	12	1435	1446	AGATAGTTGGACCCAAACAC	54957	20	TTTTCCTTTTCCTCCCTCAC	55148	20	20	1369	1498
Contig6612	1	p2	(AT)6	12	820	831	CGCACGCTATTACCTTCTAT	55169	20	CAATTGTCACCCTTGCATTT	55018	20	20	767	988
Contig6615	1	p2	(GA)10	20	1146	1165	TGGAGTGTCACTTTGTGATC	55316	20	AACCCGGTTCTATGCATATC	54991	20	20	1106	1257
Contig6625	3	p2	(AT)12	24	2923	2946	AATTTTTGGGAGGTTCATGC	54690	20	TTGTAGCAAGTTCAAGTGGA	54821	20	20	2902	3043
Contig6630	5	p2	(AT)11	22	2053	2074	GAAGGCCATTCATGTAGTCA	55133	20	AGACACTCAGTTGTGAACAA	54771	20	20	1923	2150
Contig6642	3	p2	(GA)6	12	3154	3165	ATTGATGATCGGTGAGACTG	54964	20	CAAAACAAACCACCCTTTGT	55079	20	20	3105	3213
Contig6646	2	p2	(AT)16	32	1946	1977	CTGAATACAAAGGGGATGCT	55087	20	CTTTGTGTGTGTTGCTGAAT	55014	20	20	1802	2028
Contig6649	1	p2	(TA)19	38	474	511	AAACGGAGGAAGTAATTGGT	54557	20	TATTACTCCCTCCGTCACAA	55282	20	20	414	651
Contig6657	3	p2	(TA)7	14	3161	3174	GTTATGTGATGCAGTTGGTG	54977	20	GTTGACTCGTTTTAGGGAGT	55034	20	20	3004	3212
Contig6658	1	p2	(AG)6	12	1277	1288	GATCGGAAATGGGGTACTAC	55034	20	ACAATCTGCCATGAATCCTT	54971	20	20	1241	1478
Contig6668	1	p2	(TA)8	16	114	129	ACCACAAATCAATGGGCTTA	55191	20	ATCACGCATAAGGAGTGTTT	55062	20	20	31	273
Contig6672	1	p2	(AT)6	12	3366	3377	TGCTTACATCACATGGACAT	54725	20	TCTTGAATTTACCACGAGATG	53670	21	21	3209	3432
Contig6673	1	p2	(TG)6	12	2059	2070	GCGACTTTTTGAGGTTTCTT	54736	20	AGAAGAAGAAGGGTTAGGGT	55030	20	20	1879	2113
Contig6678	1	p2	(TA)15	30	234	263	GAGGCTTGGAAAAGAAAACC	55057	20	ATACCACAAAGTATGCAGCA	55032	20	20	162	397
Contig6690	4	p2	(AT)7	14	3718	3731	CTCCATATAGCCAACTGGAC	55011	20	CTACAGTGGAGTAACGTCAG	54984	20	20	3610	3805
Contig6695	1	p2	(GA)7	14	142	155	TACAGTGGGAGTACGAAGTA	54654	20	ATCAATCCCCTTAACCCAAC	54960	20	20	100	267
Contig6700	1	p2	(TA)8	16	2450	2465	CTAGTTCCTACGGGATCTCA	55178	20	AAAATGACGAGAACAATGCA	54115	20	20	2427	2658
Contig6716	2	p2	(AT)13	26	950	975	TGCACATTTACGACTTCTCA	55041	20	TTGAGGTTACAAGGAATGCA	54858	20	20	904	1009
Contig6724	1	p2	(AT)6	12	554	565	TGATTGGGTTTGGGTAAACT	54714	20	CCGAATCCATGATTCAAGGT	55494	20	20	486	644
Contig6746	1	p2	(AT)6	12	986	997	GGTGGTTTTCAGCAACATTT	55249	20	TGTTGGCTTTCATTTTAGCA	53969	20	20	903	1110
Contig6762	3	p2	(TA)6	12	3262	3273	GAACAACACACAGAACACAG	55089	20	CCAACCAGCTAGAAGACAAT	55049	20	20	3088	3319
Contig6776	2	p2	(AT)15	30	2986	3015	CCTGGGATCAATTCTCATCC	55259	20	AATTGCTGCACTTTTTGTCA	54880	20	20	2884	3111
Contig6777	2	p2	(TC)17	34	2293	2326	GAGACACCATCCCTTTGAAT	55015	20	GTGTCTTCAGCAAGTCTACT	54753	20	20	2186	2415
Contig6783	4	p2	(CT)8	16	3329	3344	TAAGTGTTTGAAGGAAGGGG	54854	20	GGGGAGGAGATTCTTCTAGT	55012	20	20	3255	3487
Contig6784	2	p2	(AT)18	36	2168	2203	GGTAAAAGCCATTCACAGTG	54875	20	GTGAGATTAAAGAGATTTTGCG	53904	22	22	2129	2232
Contig6797	1	p2	(AT)14	28	874	901	CCAATTCTTAGCTGGACAGT	55049	20	AAACTACAAGAAGTGTGGCT	54804	20	20	769	976
Contig6826	1	p2	(TA)7	14	2443	2456	CGCTCATTTTCCTCTCTTCT	55182	20	GGATCGGATGTTTAACCCAT	55181	20	20	2377	2593
Contig6849	2	p2	(AT)16	32	3367	3398	AACGGTCGTTCCAAAATAGA	55018	20	AGGTCTGGTCGCATAATTTT	55029	20	20	3299	3531
Contig6852	2	p2	(TA)6	12	2621	2632	GCTCTCCAAAAACTCTCCTT	55269	20	TAAACAGAGGGAGGAGAGAG	54978	20	20	2600	2836
Contig6852	3	p2	(CT)7	14	2810	2823	CTCTCCTGGAAATCACGATT	54860	20	TCAACCTCGAAACCCTTAAG	55004	20	20	2758	2974
Contig6859	1	p2	(AT)6	12	74	85	ACAAATTGCGATTGTGGAAA	54672	20	GGGGAGGAATTGTTGATGAT	55053	20	20	43	288
Contig6864	2	p2	(AT)11	22	1280	1301	CCATATCTAGGTCCACTCCA	55102	20	TGGGATAGGAGGTTTACCAA	55100	20	20	1190	1365
Contig6867	1	p2	(TC)6	12	1345	1356	CACTCTTTTTCATGAGTTGTCA	54893	22	ACTTCCTCCGTCTCTAAACT	55214	20	20	1272	1515
Contig6867	2	p2	(AT)8	16	2271	2286	TCGTAACGTGGCGTAATATT	55027	20	AGGGATGTGGTCTCATATGA	54985	20	20	2086	2313
Contig6867	3	p2	(TA)8	16	2729	2744	AAGTGGTCTCACATAATGGG	54722	20	AGCAATTCAACCTTGAGTCA	55171	20	20	2702	2951
Contig6872	3	p2	(AT)8	16	2926	2941	TTTGGACACAAGGAACAGAA	55012	20	GTGATTGAGGGGTTATGTGT	55029	20	20	2895	3055
Contig6877	1	p2	(AT)14	28	700	727	CAAACACAAGCTTAGTGCAA	55027	20	GACGAAAGATGCCAGATAGT	54974	20	20	632	817
Contig6878	3	p2	(TA)10	20	1472	1491	ATGCTTACGTGTCAATCACT	55095	20	GTCAACTGAGCCCACTTATT	55352	20	20	1353	1579
Contig6900	2	p2	(CA)8	16	742	757	CAGGAGTGATTGAAATGGGA	55018	20	TAAAGATATGGCCCTCATGC	54947	20	20	540	784
Contig6900	4	p2	(TG)6	12	3277	3288	AATAGGCAACAACCACTTCA	55152	20	TATCTGGTTTGAAGGGTTGG	54926	20	20	3181	3373
Contig6902	3	p2	(TA)6	12	440	451	CTGAAGAGAACAAGCCCTTA	54686	20	TGCAACCAAATAAACAACCT	53857	20	20	326	548
Contig6909	1	p2	(TA)8	16	3025	3040	GTCACCATTCCTCTTAGCAA	55062	20	GTGCCTCAGCTAATCAGTTA	54873	20	20	2918	3161
Contig6910	1	p2	(CA)6	12	1163	1174	TTTAAGCATAATGCCCTCGT	55113	20	GTTTCTGGATGTGCCTCTAA	55062	20	20	1079	1255
Contig6912	1	p2	(TA)9	18	1447	1464	ATGCATTATTTCTTGCGCAA	54914	20	AAGAGAGTGAAAGAAGGGGA	55366	20	20	1371	1497
Contig6917	2	p2	(AT)13	26	1602	1627	ACAAATCTAATGGCATGACTG	54239	21	GACAATTACGCGGTTGAAAA	55229	20	20	1556	1781
Contig6920	1	p2	(TC)9	18	2455	2472	GGTTCACGGGTTTCTCTATT	55072	20	GCTTGAATTGCTTGCCATAT	54967	20	20	2395	2638
Contig6924	1	p2	(AT)19	38	2158	2195	TGCAAGCTGTTACCATTTTG	55064	20	CGTGGGATACTTACATGTGT	54887	20	20	2070	2310
Contig6934	1	p2	(TA)15	30	355	384	CATAGGCATGCATGTCATTC	54885	20	TTCGTCTTGTAGCCATTCTT	54700	20	20	287	508
Contig6935	1	p2	(AG)6	12	3137	3148	TGGGGTTGGTAGGAAAGATA	55100	20	GCGCGGAGTTATAAGAGTAT	54881	20	20	3087	3273
Contig6939	1	p2	(GT)6	12	680	691	GTGCTTCTAAAAGATTGGGC	54941	20	TACACCCTGCTAGTTCAAAC	55004	20	20	642	838
Contig6943	1	p2	(TA)6	12	630	641	TGTTCATTTCGATTTCCATTCA	54643	22	TTAAAACCCATATCCAGCCC	55046	20	20	561	766
Contig6947	1	p2	(GA)13	26	2530	2555	AATCCCAAGCATCGAAATCA	55395	20	TCTCTGGTATCTTCCTCTGG	55050	20	20	2441	2639
Contig6948	1	p2	(AT)8	16	1513	1528	GTGGCAATGTAGACTCTTGA	55095	20	CACTTTCTGAAGTCCCTTGT	55201	20	20	1406	1566
Contig6951	1	p2	(CT)17	34	1080	1113	CGCTTAATTCTCATGGTAACC	54751	21	GCTCACACATGAAGTAGTCA	55128	20	20	1057	1265
Contig6951	2	p2	(AT)12	24	3351	3374	GTCAAAACAAAGTGAAGGGT	54224	20	TGCACATTTACTCCTTCTCA	54289	20	20	3227	3411
Contig6956	1	p2	(AT)10	20	1561	1580	TTTCGATTGCTCTCCTTGAA	54994	20	TGCGAAAGGAAGAAGATGAA	54994	20	20	1514	1746
Contig6964	1	p2	(TA)15	30	1142	1171	TGTATGTGCAGTAAACAGCT	54994	20	CTTCCAAGCCTAGTTTCCAT	55015	20	20	1033	1241
Contig6964	2	p2	(GT)7	14	2558	2571	TCCAGCTAGAGTTACAGGAA	54888	20	AAGTAAGAAGTGATGCAGCA	54981	20	20	2526	2744
Contig6966	3	p2	(TC)6	12	3010	3021	TAGAGGCTAGCTCTTACCAA	54660	20	AAGGAAAAAGGGTTGGACAT	54998	20	20	2978	3124
Contig6969	2	p2	(TA)9	18	749	766	TGCTACCTTTCAATCAAACA	52999	20	ACCCTAAGAGTGGTTCTCAT	55137	20	20	575	798
Contig6969	4	p2	(TA)6	12	1795	1806	GGGTGAAAGAGGAGAGAGAA	55877	20	ATTCCTGTGAGAACCATCTT	53917	20	20	1660	1894
Contig6970	1	p2	(TC)7	14	3418	3431	CATCACATGGACGATTTTGT	54289	20	AGATCATGTGCAAAGGTCAT	55005	20	20	3388	3586
Contig6973	1	p2	(GA)10	20	3612	3631	CCACACGATTTTCCTACAGA	55108	20	TGCTCATGCAGGTTTTAAAA	53969	20	20	3505	3670
Contig6976	1	p2	(AT)13	26	2396	2421	GCTGGAATTCGCGATTTTAT	54839	20	ACATACCTCTAGCTCTCATGT	55300	21	21	2316	2553
Contig6977	2	p2	(AT)20	40	1353	1392	CTCTCGCACTTTGTCATACT	55226	20	ATTTGGGACGGTTTGATCAA	55529	20	20	1241	1489
Contig6977	4	p2	(TA)9	18	2862	2879	ACTTTAGAACATGAGGCTGA	53975	20	AATATGATCCGCTCACTTGG	55303	20	20	2761	2990
Contig7000	2	p2	(AT)15	30	1462	1491	TAGGATGAAACTGGTTGGTG	54961	20	TGGTGGAGAATGGGGTATTA	55174	20	20	1362	1546
Contig7008	2	p2	(TA)6	12	3448	3459	CCATATGGTTTTGGGATGGA	55036	20	CTCTCTTCGTGCTGGAATAA	54907	20	20	3339	3577
Contig7018	1	p2	(AT)7	14	423	436	CAGGCAAAGGGTGATATCAT	55158	20	ATGTTTTTCTATCGGCTCCC	55503	20	20	263	459
Contig7019	1	p2	(AT)10	20	1195	1214	CAATCATCAACGTTGAACGA	54674	20	AGCGTTACTGTCCTTTGAAT	54991	20	20	1120	1360
Contig7020	2	p2	(CT)7	14	922	935	ATTTTCTCTCTCATGGGTCC	54409	20	GTAATGTGCGGAGTTTTAGC	55098	20	20	896	1029
Contig7021	2	p2	(TG)6	12	3494	3505	GATGGTAACCTAACTTGCCA	55042	20	CGTGAACATTTAGTGCGTTT	55248	20	20	3382	3586
Contig7022	1	p2	(TA)6	12	350	361	TTAATGAACTAGGTTGGGCC	55008	20	GCGATTGTGTTTGGGTAAAA	55087	20	20	316	466
Contig7027	2	p2	(TC)9	18	1232	1249	ACGGAGTACCACTTACAAAC	55048	20	TGAATAGATGTGGCAGTACG	54991	20	20	1157	1355
Contig7040	4	p2	(AT)6	12	3234	3245	TGCAATGAAAGCACTAGAGT	54981	20	CAAGTTCAGATAAACCGGGA	55075	20	20	3190	3402
Contig7044	1	p2	(TA)12	24	3380	3403	ATGGTTTGCATTCCAATGTG	55088	20	TTGGAAAATTATGTACGTAGAA	51247	22	22	3310	3544
Contig7055	1	p2	(AT)10	20	3561	3580	TTTGACGGTGTAAGGCAATA	54988	20	TTTTTCCATTGACTAAAAGCT	51801	21	21	3379	3601
Contig7058	2	p2	(TA)6	12	1881	1892	GTTGTGTTGCCATGAAAAGA	54994	20	GTTAAGGGTTAAGGGTTGGT	54830	20	20	1802	1956
Contig7058	4	p2	(AT)6	12	3062	3073	TGGGTTTATGACTTCAGTGT	54178	20	TCAATGGTAGCCCTGAGATA	54998	20	20	2954	3189
Contig7060	1	p2	(CT)6	12	3596	3607	GCCAACACGATTAAGACAAG	55020	20	GGAGTAATACATTATGGGCCA	54831	21	21	3401	3649
Contig7065	1	p2	(AT)9	18	1696	1713	TTGGTGCTGATAACGTGTTA	55021	20	TGGTGGATTCAAATTAGATGC	54217	21	21	1506	1753
Contig7082	2	p2	(AT)13	26	1261	1286	GCAATTAATAACGTGCCACA	54971	20	TGGTATTGCAGTTAATCACATG	54801	22	22	1216	1426
Contig7105	4	p2	(AT)8	16	2721	2736	ATTGTTAGTTCTTCCCTGCC	55321	20	CAAACCCGATCACATTCAAG	54977	20	20	2588	2795
Contig7124	1	p2	(AC)6	12	878	889	CTCAAAAAGCACAGCCATAG	54964	20	TTCAAGATCTTTCTCCTGCC	55049	20	20	811	1043
Contig7127	5	p2	(TC)6	12	3367	3378	TGGGGTTTTTGTCAAAGACT	55273	20	GCTTGTAACGCTTTCTCAAT	54621	20	20	3261	3436
Contig7136	1	p2	(AC)10	20	1971	1990	ATGTTCTCGTCATTTGCTCT	55082	20	TCCAACGTGCTTATCCAAAT	55337	20	20	1862	2037
Contig7158	2	p2	(AT)15	30	3572	3601	TTGTTGGGATAGAGCAGTTC	55062	20	CCTAATCCCTTTGATAGGCC	54943	20	20	3498	3691
Contig7166	2	p2	(AT)13	26	1847	1872	TCTCCTTGCTTTCAACTTGA	54807	20	AGCCGTTAGTAGTTCGTTTT	55048	20	20	1741	1893
Contig7168	2	p2	(CT)16	32	3332	3363	TATAGCCAACACAGTCCAAC	55075	20	CTTCCTTGCCCATCTATGAG	55291	20	20	3231	3473
Contig7179	3	p2	(CA)8	16	3430	3445	GTTGCATCATGAGAAGCTTC	55063	20	ATAGGGGATCTTTGTGGGAT	55217	20	20	3368	3484
Contig7184	1	p2	(TA)13	26	3612	3637	ATGTGGCGTGATATGTAGTC	55057	20	AGCCAAAAACGCTTTATTAGG	55105	21	21	3466	3709
Contig7206	3	p2	(AT)11	22	1059	1080	ATTGCCTCTCATCTCTGACA	55940	20	TATTTCTCTCAAGCGAGCTC	55007	20	20	1039	1168
Contig7207	5	p2	(TA)7	14	2745	2758	AACGAAATTCTAAACGCTGC	55313	20	TGGAACCTAGGGAATACTTT	52869	20	20	2711	2899
Contig7218	1	p2	(TA)19	38	1531	1568	TGGATGACACTTGTTCAACA	55116	20	ACCAAACACCCCTTTAGTTT	54940	20	20	1465	1670
Contig7227	1	p2	(AT)13	26	278	303	TGGTCAAGTTGTGCATAACA	55491	20	GACATGAAAGGCTCTAGCTT	55149	20	20	215	438
Contig7228	3	p2	(TC)6	12	2350	2361	GCTTCCTCTCTTTCTTGTCA	55011	20	GTGTTGAAGAAGGTGGTAGT	54920	20	20	2318	2540
Contig7229	1	p2	(AT)8	16	2454	2469	TAGCTGGTTTCTATTTGGCA	54632	20	CTTCTCCATCGGGTAATCTG	55044	20	20	2424	2630
Contig7236	1	p2	(AT)17	34	1996	2029	CGTCCACGTCATCTTAGTTT	55535	20	GTGTTGAAAATCTTGTGCGA	55138	20	20	1970	2219
Contig7241	2	p2	(AG)7	14	1670	1683	TTGTTTTGAGAGAGGGGTTT	54664	20	AAAACTCAACGTGGGACATA	54903	20	20	1636	1860
Contig7248	1	p2	(AT)13	26	309	334	TAAGTGGGTGGTCTCACATA	55168	20	GCACTTGCTTACGTTCATAC	55130	20	20	267	438
Contig7257	1	p2	(AC)7	14	2477	2490	TCGTGATCACCAAAAAGAGT	54923	20	TGCTGGCTGTATGTTACTTT	54961	20	20	2382	2559
Contig7260	1	p2	(TA)6	12	502	513	GCTCCCTTTCCCTCTTAATT	54682	20	CGACTCCATCCCGTAAAATA	54680	20	20	326	555
Contig7267	1	p2	(TA)11	22	2943	2964	GGTTCAAGTCCTACGTGATT	55105	20	GGGTTAGGCTTAAGGGAAAA	54902	20	20	2905	3007
Contig7273	5	p2	(AT)12	24	3579	3602	ACAACACTAACGAGTAACCC	55048	20	CACAATATGTGGTATACGAA	50394	20	20	3478	3667
Contig7288	1	p2	(AT)8	16	1822	1837	GGGTCTTGCATGTTACCATA	55113	20	ACGAATGTCGAATGAGGAAT	54873	20	20	1641	1869
Contig7304	5	p2	(TC)7	14	1785	1798	TTTTTGAAAAGAGCCGCTTC	55390	20	ATTTTTGCAAGGTTGGAGTG	54947	20	20	1744	1991
Contig7306	1	p2	(CT)8	16	2199	2214	TTAACTCCCGTCGTCAAAAT	55018	20	CCGAAATACGAAGCAAGATG	54906	20	20	2063	2240
Contig7311	1	p2	(TA)13	26	563	588	GGGTGATTTACGCATCAAAC	55351	20	ATTGAACATTGGGGGAAGTT	55071	20	20	506	741
Contig7323	1	p2	(AT)8	16	2076	2091	ACAGCAAGTCCAATCAATCT	54933	20	GAGCGTCTTGAAGAAGGTAA	55137	20	20	1958	2153
Contig7334	1	p2	(AT)12	24	3361	3384	TGTCTGCCTATCAATCCAAC	55133	20	AGCCATCCACCCAATAATTA	54013	20	20	3285	3490
Contig7346	1	p2	(CT)12	24	1003	1026	CAAGCTTAGAAGGCACAATG	54964	20	TGAGAGAGAGAGGGTTGAAA	55102	20	20	888	1057
Contig7350	1	p2	(TA)13	26	1192	1217	TGAATGCCACGTATAACACT	54785	20	GGAAAGGAATTGGGGAGATT	54946	20	20	1139	1359
Contig7350	2	p2	(TA)15	30	2287	2316	TGGTCATGATTCCTTCTCATC	55085	21	AGAGAGGAGAGAGAAATCCC	55033	20	20	2227	2475
Contig7353	1	p2	(TA)9	18	205	222	ACCACCTATTTCATCACACC	55029	20	TGCGCCACATCATCTATTTA	54927	20	20	74	287
Contig7353	5	p2	(AT)7	14	2329	2342	GTTGCATGTTACAAGCATGT	55163	20	TCGAGGATGAATAAGCCATG	55014	20	20	2207	2415
Contig7370	1	p2	(CT)8	16	2499	2514	TCTACTGTTTCATTGGGCAA	54858	20	CAGAATGGTGATGTCAGTGA	55085	20	20	2389	2633
Contig7389	2	p2	(TA)18	36	2893	2928	GAAGGGCATTTGTGCATAAC	55596	20	GCGTGCTTCTTTCCTTAATT	54586	20	20	2758	3003
Contig7390	1	p2	(TA)7	14	1066	1079	TTTGAAGGACACCAAAATGC	54961	20	ATACTGGTCATGTATCACGC	55057	20	20	1005	1232
Contig7412	5	p2	(GA)6	12	2788	2799	GAATCCTCCCTGACTTTGTT	54943	20	CTTTCCCTTCTCTCACCTTC	55079	20	20	2614	2836
Contig7417	1	p2	(AT)13	26	1961	1986	ACTCGAGATTACCACGTAGA	55153	20	ACTCTAACAAACACGAGCAT	55024	20	20	1930	2126
Contig7439	1	p2	(TA)6	12	2648	2659	ACTTGCAAAAATGTGAGTGG	54981	20	TCCACTCATCTTTGATGGTG	55052	20	20	2533	2726
Contig7456	1	p2	(TA)7	14	3255	3268	AGGGAGCAGGTAATAGCTTA	54995	20	GCAGACGACGAAAGAAAAAT	54951	20	20	3223	3413
Contig7464	2	p2	(GA)18	36	1008	1043	TGCGCAATGTTTAAGAAAGG	55176	20	GGTATGGCCTTGAAATGTTG	54911	20	20	988	1227
Contig7468	1	p2	(TA)9	18	950	967	TCGAGAAAGAAGGGAGTATCT	55243	21	ACAACACACATGACAACATT	53922	20	20	886	1132
Contig7469	1	p2	(TA)7	14	1079	1092	TGATTTCTTCCTTCAGTCCC	54650	20	TTTCCTTCGGACAAAGTCAT	54889	20	20	959	1201
Contig7484	3	p2	(TG)9	18	1740	1757	TTTCCCTTCTATTGTGTGCA	54858	20	GAAACACCTCTTGCATAAGC	54974	20	20	1712	1889
Contig7505	1	p2	(AT)6	12	837	848	CGGCTCTCATAATAACACCA	54957	20	TGTCATGTGGCCTTTTGATA	54930	20	20	740	888
Contig7513	1	p2	(TA)17	34	1788	1821	GGCCGAGGCTATACTATTTT	54697	20	AAGTGTCAAGGTAAAAGGCT	54768	20	20	1683	1879
Contig7515	3	p2	(AT)11	22	1785	1806	TATGGCAGAAGGGACCTAAT	55264	20	CCCTCAATCATGAAAATGGC	54967	20	20	1727	1841
Contig7516	4	p2	(CT)6	12	2741	2752	GATGCACGAGGTATGTAAGT	54987	20	TTCAGATAGGTTGCATGTGC	56114	20	20	2565	2804
Contig7519	2	p2	(AT)7	14	1821	1834	TGCCCCAATTTTACTAAACAG	54341	21	AGGGATTTTAGTAGTTTTGGT	52298	21	21	1666	1905
Contig7532	2	p2	(TA)7	14	1634	1647	TTCTGCTTCCTCTAAACACC	54991	20	GACCCTACCATCACCAAAAT	54995	20	20	1511	1728
Contig7541	1	p2	(GA)6	12	1407	1418	CAAAGCTGAGCCTTTACAAG	54895	20	TACTGGTTGTATCGACCAAC	54830	20	20	1291	1491
Contig7547	2	p2	(TA)18	36	2455	2490	CCCTTGGAAAAAGAGTTGAC	54399	20	CACAACTTCGTTGCATTTCT	55125	20	20	2374	2615
Contig7548	3	p2	(TA)8	16	2873	2888	TGATTGTGACACCATTAGCC	55728	20	ATCGAATAGTTGCCCTGAAA	54736	20	20	2813	2985
Contig7548	4	p2	(AT)10	20	3551	3570	CTGCATCTCTGTTCTTTTATGT	54476	22	CACATAAAGGGGTTGTCTCA	54961	20	20	3365	3604
Contig7550	2	p2	(TC)8	16	1182	1197	GCCAATCTCTCTCCTCATTT	54811	20	TAAGTCTACTTCCACCCACT	54780	20	20	1162	1407
Contig7551	1	p2	(AT)12	24	2708	2731	ATTGAGTGTTTGGGGAGATC	55015	20	GAACTTGAAACGTGTCACTC	54916	20	20	2666	2813
Contig7558	1	p2	(AG)6	12	79	90	TGACTGGTTGAGTGATTGAG	55014	20	TGAGAGTGTATTTGTGCTCC	55095	20	20	18	237
Contig7558	2	p2	(GA)6	12	1763	1774	GAGAGAAAGAGAGAAGAGCG	55056	20	CCTAGTTTAACCCAAACCGA	54984	20	20	1730	1877
Contig7569	1	p2	(AT)13	26	1264	1289	GCAGGTATTCAATGATGTGC	55113	20	CTATCAAGTGATCGACCCAG	55077	20	20	1186	1372
Contig7590	1	p2	(AT)13	26	742	767	AGGCAGGCTAACAAACAATA	54926	20	ATATACGGAGTCCAACGTTG	55001	20	20	684	919
Contig7598	1	p2	(TA)16	32	1393	1424	GAGATCGATCAAACACCTCA	54907	20	GGAGAAGAACGGGAGAATAC	54984	20	20	1355	1580
Contig7598	3	p2	(TA)8	16	1995	2010	TTGCACAGAGGTAGTTATGG	54771	20	GGACGAAATACAAACAGTGT	53875	20	20	1946	2133
Contig7620	1	p2	(TA)12	24	109	132	TTCTCACGAGAACTTTACCC	54746	20	AGATTGTTAAGGCAATGGGA	54580	20	20	88	224
Contig7620	4	p2	(CA)7	14	3589	3602	ATGCGAGTCTCCAATAGTTC	54974	20	GGGTTGGGGGAGAGAATAT	55384	19	19	3481	3621
Contig7621	2	p2	(CT)18	36	845	880	TTCGTTCGTTTGTTTGTGTT	54915	20	CAGTGGTAAGTGTCTGACAA	54957	20	20	761	930
Contig7630	1	p2	(GA)6	12	476	487	ACACACAAGCACAAAAACAA	55044	20	CCCCAAACATTCTAGAGCTT	55015	20	20	387	549
Contig7642	2	p2	(TA)8	16	703	718	AGCCAATCGTAAAAAGCCTA	55042	20	TCTTGTAGCTTGTTGATGCT	54981	20	20	605	818
Contig7644	4	p2	(TA)20	40	3455	3494	TTACAGTCTTCAACAAGGCA	54821	20	TCATCATCTGCTACTTTCTGA	54097	21	21	3433	3610
Contig7660	1	p2	(GA)8	16	1043	1058	TTAGTTATCTGGTCGTGCTG	54921	20	CCCCTAGCCTTTTCTATTCC	54872	20	20	860	1100
Contig7665	1	p2	(GA)6	12	2687	2698	TGTTTCTGGGAAGAATCAGG	54947	20	GAACTAACCATTGAAGCTGC	54974	20	20	2645	2868
Contig7666	1	p2	(TA)12	24	246	269	GGATTATGGTTAAACGGGGT	55090	20	CGATCTTGGTGTGTTAGACA	55140	20	20	206	428
Contig7690	1	p2	(AG)7	14	111	124	AGGATCCCTATTAGAGAGAGT	53694	21	GCTGGAGTAGATTGCTTCTT	55149	20	20	81	220
Contig7696	2	p2	(AT)17	34	2946	2979	TTTTATTTACCGTGCATGGC	54938	20	ATGAAAATTTTGGAGCCTCC	54087	20	20	2806	3017
Contig7708	1	p2	(AT)10	20	600	619	AACACGTTTAGTCCGTAACT	54690	20	GCTGAAAAGGACGACTAAGA	55137	20	20	549	797
Contig7716	5	p2	(TC)6	12	3327	3338	CAACCCACAATCCACTATGA	55032	20	AGCTTTCCACTTTCTCAAGT	54790	20	20	3154	3362
Contig7728	1	p2	(TA)7	14	217	230	TAGCCTTGGTTCTCTCGATA	55077	20	GAAAAGCCAAAACTTTGCAA	54018	20	20	187	419
Contig7730	1	p2	(AT)19	38	2799	2836	TCTCTCCCCTTGAAGAGAAA	55068	20	CAGCTTCAGAGTTCAGAACT	55031	20	20	2645	2874
Contig7741	1	p2	(AT)12	24	39	62	CGAATTGACAGGCCTATACA	54957	20	TATTTAGGCCGTTAGATCGC	55150	20	20	19	158
Contig7744	1	p2	(TA)20	40	311	350	ACCCAAAAGTATAAGGTTGCT	55080	21	TGCAACCTACTAAGTACTTCA	53953	21	21	196	435
Contig7746	3	p2	(TA)6	12	2207	2218	TGGCTTTCTCAGGTGATTTT	55138	20	ATATGTGGCTTAGTAGCTGC	55011	20	20	2172	2404
Contig7764	1	p2	(AT)12	24	285	308	TGATACCCGGGTTGTAGTTA	55263	20	GAGAACACAAAGAGAAATGGA	53760	21	21	117	365
Contig7768	2	p2	(GT)7	14	3504	3517	ATTTGATGTAGGAGCGATCC	55011	20	ATGTCTACAAGCAGATGCAA	55052	20	20	3467	3587
Contig7774	2	p2	(AT)6	12	2439	2450	AGCTTAACTGCATGTTAGTT	52796	20	TCCCAAATTCCTAGCCTAGA	54890	20	20	2387	2506
Contig7784	4	p2	(AT)6	12	3420	3431	TCTGTGTAAGATGAAGGGTT	53565	20	ACTGTAGAAGAAGAGGGGAA	54766	20	20	3294	3478
Contig7797	1	p2	(TG)20	40	312	351	GCTTAAAGTCTTTCAGCAGC	55289	20	TACAGGCACATGAACCTAAC	55075	20	20	256	450
Contig7799	2	p2	(GA)9	18	1997	2014	CACTTTTAGTTCGCAAACGT	55179	20	CTATATCCCCCATCTCCCAT	54862	20	20	1885	2117
Contig7799	3	p2	(GA)6	12	2073	2084	AGATAGAAAGGGGGATTGGA	54840	20	CTATATCCCCCATCTCCCAT	54862	20	20	2011	2117
Contig7808	1	p2	(AG)8	16	420	435	CAAAGCAAGAAATAGCGAGT	54323	20	CAATTGATTTGATGTTTCGCA	54028	21	21	304	478
Contig7808	4	p2	(GA)6	12	2556	2567	GGGGTATAGGAAATAGTGGG	53946	20	CCCTTCTCACCAATGTACAA	54961	20	20	2536	2699
Contig7812	2	p2	(AG)7	14	1180	1193	TTTTCCCTTGAGTTGTGACA	55012	20	TGGAAGTTGAGGGGGTAATA	55100	20	20	1041	1273
Contig7815	3	p2	(AG)7	14	2571	2584	ACTCTATTTCCCCATCTCGA	55029	20	GATAGCCTTGACCATCTCAG	55031	20	20	2444	2680
Contig7825	1	p2	(TA)11	22	1291	1312	GCACAACGAGGTATTTTCG	54875	19	ATAAATATCCCCCTCTCCGT	54729	20	20	1098	1342
Contig7836	1	p2	(TA)10	20	227	246	AGTGTTCTTACATAAGGATGTT	52812	22	TATTGCATTGGTATCGGAGG	54994	20	20	201	362
Contig7851	1	p2	(TA)7	14	364	377	ATGATTGCGGTGTATATGCT	54981	20	CCGAGAAGGAAAGTGAGAAA	55024	20	20	263	443
Contig7856	2	p2	(AT)6	12	3101	3112	TATCACATTGACACTGCCAA	54964	20	ACGAGCCAAAAAGGAAATTG	55061	20	20	3015	3169
Contig7882	1	p2	(AT)7	14	326	339	CTGGTATGATGTGCAACTCT	55153	20	GCTAACCCCTTGCTTCATAT	55168	20	20	264	418
Contig7887	1	p2	(AG)6	12	823	834	CTGCAAGAGAGAGAACGTAA	54871	20	CACAAGAAGGGGGTTAATCA	54926	20	20	709	855
Contig7897	2	p2	(TA)9	18	1270	1287	GAAACGGGAAAGAAGCTCTA	55105	20	ATGTCGAACATGAACTCCAG	55484	20	20	1139	1339
Contig7910	2	p2	(AT)19	38	2957	2994	AATGCTCCCAGAAAATGTCT	54898	20	TATTGGAGGTGTAAAACGGG	55055	20	20	2828	3060
Contig7915	1	p2	(TA)17	34	2086	2119	GACTGCTACTTTTCTTTGGC	54905	20	ATTCAAACCTGGAACTTGGT	55033	20	20	2023	2228
Contig7934	6	p2	(AC)7	14	3268	3281	TCGCATGCATATCTGTGTTA	54961	20	TACCCCGCAATACCAATATG	54974	20	20	3183	3348
Contig7943	3	p2	(GA)6	12	3371	3382	AGTGGAATTGTGGATGATCC	55087	20	GCAGGAAGCCGTAAGTATAT	54732	20	20	3258	3451
Contig7948	1	p2	(AT)6	12	354	365	AGATTTAAGTTCGTGCATGC	54690	20	TCAGCTGAAAACATTAGAGT	52118	20	20	317	463
Contig7948	2	p2	(GT)9	18	714	731	GTCACTTTTTCTTAAGTGGCG	55745	21	CAAAGAATTTGAAACATTTCATC	51608	23	23	630	755
Contig7948	5	p2	(TA)6	12	3079	3090	TAGATGAAATCGATCGACGG	54918	20	TGACACTTGGCGAAAATCTA	55008	20	20	2976	3169
Contig7969	3	p2	(TA)9	18	2765	2782	TGGTAAACTGATTGGCTCAA	54858	20	ATCATCAATCAGGCAAGTGT	55005	20	20	2711	2955
Contig7982	3	p2	(AT)6	12	2848	2859	CAAGTTTTTCAGCGTGAACT	55056	20	ACACTCTGTTGTAGTTGTCC	54954	20	20	2758	2966
Contig7983	1	p2	(CT)11	22	1812	1833	CCTACCCCGAATCCTCTATT	55480	20	CGAGTAGAGAAAGCACATGA	54941	20	20	1766	1976
Contig7988	3	p2	(AG)14	28	2693	2720	CAATGGTTGAGAGAAGACCA	54981	20	TAGCATTCTCACTCTCTCCA	54981	20	20	2672	2794
Contig7989	1	p2	(AT)6	12	2192	2203	TGCAGGAACAGAAATGAACT	55171	20	TGTAAGGGTGAAGAACATGG	54961	20	20	2138	2375
Contig7989	2	p2	(AT)8	16	3445	3460	GGGTGAGTCAACTCCTAAAA	54593	20	CACATAAAGGGGTTGTCTCA	54961	20	20	3357	3504
Contig8003	3	p2	(AT)10	20	2403	2422	TGCAAAATGAAAGCAACTGT	54880	20	TTTTGCGCCTATAAACACTG	54604	20	20	2337	2443
Contig8005	3	p2	(AT)9	18	2402	2419	ATCCTGGGATCGATTCTCAT	55458	20	GGCACATAAACGTTCTTAGG	54418	20	20	2262	2501
Contig8006	5	p2	(AT)17	34	2851	2884	ACAAGATCGAAACATGCAAC	54908	20	AGAAAAAGGTACCTTCTTTGGA	55190	22	22	2741	2945
Contig8009	2	p2	(TA)6	12	2178	2189	AGGTAGTTTCTTACCACATT	51337	20	TGTCACAAGTTGTCCAAAAA	53761	20	20	2010	2255
Contig8016	2	p2	(AT)6	12	3207	3218	TTGTGTACTCCTACAAGGGA	55095	20	CTCACTTTCTGCTGCAATTT	54781	20	20	3149	3394
Contig8018	5	p2	(AC)6	12	3345	3356	GCAAACACAAGTAGCACAAT	55093	20	AATCAACAATGGAGGCTAGG	55087	20	20	3321	3498
Contig8020	1	p2	(AG)6	12	813	824	CTCCAGTTCCATAGATCTGC	55031	20	GTGACCCAAATTATGTGCTG	54944	20	20	792	896
Contig8023	2	p2	(AG)13	26	1192	1217	ATGATGTTTTGGCCTCATCT	54971	20	CCACAAACAAATTGACCCAA	54860	20	20	1164	1334
Contig8028	1	p2	(CT)6	12	2842	2853	GGCTTAGTTTGAGAGCTTCT	55079	20	CCAAACAAACAAGAAACTAAGC	54705	22	22	2694	2934
Contig8039	1	p2	(TA)15	30	227	256	AGAATCAATACCAATCAAACA	50996	21	TTGAAGGTTATTGTTCAACA	50734	20	20	66	276
Contig8053	1	p2	(TC)6	12	2915	2926	ATCGAGTTTCTGGTTTTCGA	55038	20	TGGAGGAGGTATTGTGTTTG	54961	20	20	2775	2976
Contig8055	1	p2	(AT)12	24	1103	1126	ATACTTGGGCTAAACGGAAG	55143	20	TATGCTACCATTTGCAGTGT	55032	20	20	1053	1298
Contig8077	2	p2	(TA)22	44	2156	2199	TGTTCTAAGCACACACATCA	54927	20	GAGAGGCTTATTGTACCGAG	55087	20	20	2090	2259
Contig8089	2	p2	(GT)6	12	558	569	TGTACCTTGGTGAGATTGTG	54994	20	ACTACTGCTTGAATGCTTGA	54981	20	20	415	635
Contig8107	1	p2	(TA)8	16	3401	3416	TTCAAGACACTAACGGAAGG	55038	20	GTTTCTCACTCAATTTTGACCT	54859	22	22	3315	3461
Contig8109	1	p2	(AG)6	12	815	826	GTTTTTGAAGCTCAGCAACT	55011	20	GTAATTGAAGTGTTTGGGCC	55140	20	20	782	900
Contig8116	2	p2	(TC)6	12	1614	1625	TACTTCGGCACATGTACAAA	55021	20	TCCGTGGGGTCGAATATATA	54916	20	20	1517	1713
Contig8123	1	p2	(CT)7	14	1260	1273	TCCAAAAACCCTCCCAAAAT	55280	20	GAGGGAAAGAAAGTAGAGAGAG	55043	22	22	1147	1300
Contig8130	3	p2	(CA)6	12	937	948	CCCTCCACTTATGACACAAA	54961	20	TGTGCTTGTTAGTGTGTGTA	54870	20	20	874	983
Contig8133	1	p2	(TA)9	18	3269	3286	GACTAGACATGGTCATGGTC	54974	20	GCTTTTGGTTTTATTGGGCT	54994	20	20	3181	3321
Contig8151	1	p2	(AT)7	14	2052	2065	TGACTTCATGTTCATTTACAGA	53417	22	ATTGTGATGAGCAAGCAATG	54921	20	20	1960	2190
Contig8161	3	p2	(AC)17	34	3191	3224	CTGCAGTAATGGATCCAGAA	54828	20	TGTGTCTCATTTAGCTTGCA	55288	20	20	3106	3250
Contig8162	1	p2	(AT)16	32	227	258	AATGCCACATAAGCAACTTT	54020	20	AACAAGTAGTGGGTTCGAAA	54832	20	20	64	294
Contig8162	2	p2	(CT)6	12	1139	1150	AAACCACAAATGTTCCGAAC	55004	20	GTTGGTCATAATCAACCCCT	54995	20	20	1057	1238
Contig8173	1	p2	(TC)12	24	1704	1727	GTTTTTGGCAGATCGTACTG	55020	20	GTTTGAGAGAGGGGTTTAGG	55059	20	20	1646	1757
Contig8174	1	p2	(TA)7	14	628	641	GCTGACTTGACTACTCATGT	54824	20	AATCTTGAGCTATGTTCGGG	55233	20	20	460	692
Contig8174	2	p2	(TA)6	12	858	869	CCCGAACATAGCTCAAGATT	55233	20	AGTTTTTCGCAAAATTCCCT	54256	20	20	673	898
Contig8177	1	p2	(AT)11	22	870	891	TGGAGAGAGTATACGATGAA	52310	20	ATACATGGCAAAGGTTGGAT	54950	20	20	695	936
Contig8193	1	p2	(TA)10	20	103	122	CATGTAATTAGCCCATCCGA	54994	20	GTTGCTTCTGTTTTGATGCT	55080	20	20	80	253
Contig8195	1	p2	(TA)15	30	350	379	AATTGGTCTTGCGAGAAGAT	55049	20	AAAAACCCTCATATGGACCC	54960	20	20	243	445
Contig8203	1	p2	(AC)7	14	3390	3403	AGCATAGGCACTTTTAAGCT	55015	20	AAAGAAGCCATGTCCTACAC	55352	20	20	3308	3474
Contig8207	3	p2	(AT)13	26	1388	1413	TATTCTTACCGGATCCCTCC	55492	20	AGAAAAACACCCCTCAACAT	55033	20	20	1366	1485
Contig8223	3	p2	(GT)14	28	2356	2383	CCGTCCAGAAATGAGAGAAA	55095	20	CCAGTCAGTTTTCACTAGCT	55011	20	20	2313	2432
Contig8245	2	p2	(AG)6	12	1656	1667	GCCGATTTTGATGCTGTAAA	54958	20	CAAAACAGCCCTTCCATTTT	54913	20	20	1532	1706
Contig8248	4	p2	(GT)20	40	3265	3304	TTGTAGTACCAGAGCATGTC	54514	20	GTCCTCTCAAAATAGCTCCA	54462	20	20	3201	3446
Contig8252	2	p2	(AT)9	18	805	822	CTCTCAGCTCACATTAGCAT	54951	20	TAGAATCCTATGTGAACGCG	55103	20	20	733	857
Contig8252	3	p2	(AT)7	14	1077	1090	TAACAAATCATGCATCGCAC	55060	20	GTCTCTTTTGAACAAACACGA	54972	21	21	1038	1203
Contig8263	3	p2	(TA)8	16	2919	2934	CCCAAAACTCTCTCCATCTC	55149	20	GAGGTTTCCGGAAAAGAGAT	55059	20	20	2888	3046
Contig8265	1	p2	(TA)14	28	3167	3194	AGTAGATAGTCCGAAGTGCT	55093	20	TTATTGAAAGGTACGGTGCA	54988	20	20	3092	3260
Contig8267	3	p2	(CT)8	16	1905	1920	CCCCTTCATTCCCACAATAA	54964	20	TCTTGTATGCTCTACCCAGT	55256	20	20	1880	2044
Contig8270	2	p2	(AT)8	16	2403	2418	TTCTTTACCCGGTTACATGC	55748	20	GGAGGAGGATTTGTGTTGAT	55015	20	20	2382	2518
Contig8277	1	p2	(TA)20	40	2564	2603	GGTTTGCAGTGGAAATGAAA	54961	20	CCCGTTAATCCCCTTGATAA	54489	20	20	2473	2656
Contig8280	2	p2	(AT)6	12	2373	2384	GTCATTGTATGAGTTTGCGG	55089	20	GCTTTAAGCATTAGTTTAGCG	53696	21	21	2313	2413
Contig8283	3	p2	(AT)13	26	3235	3260	TGAATAGAACGAAGACTCTCA	53800	21	TATGACACTTGCTCAACGAA	55041	20	20	3214	3370
Contig8293	2	p2	(TC)9	18	2865	2882	TGTCTACACAGGTTTTCGAG	55071	20	ACGAAATTGGGATCATTCCA	54998	20	20	2773	2996
Contig8295	2	p2	(TG)12	24	2161	2184	TTAAGTTATAGGCGGCTGAC	54967	20	TGTGGGTATTGTAGTCTTGC	55075	20	20	2137	2359
Contig8296	1	p2	(TA)9	18	2386	2403	ATTCCTAAATTCGAGTCGGG	54954	20	TGACAAAATGGCTTGATTCG	54878	20	20	2286	2532
Contig8321	1	p2	(TC)6	12	794	805	AAGTCTATGCTTGTTCCTGG	55049	20	TCTCAAAACCCCATTTCACA	55050	20	20	719	896
Contig8322	1	p2	(TC)6	12	171	182	AGAAGTTGCCTAGGTTAAGC	55059	20	CTTCAACGAAGGAGAGAGAG	54958	20	20	106	268
Contig8330	2	p2	(AT)6	12	2815	2826	ATACCGTTAATGTTGCCCAT	55080	20	GCTGAGGTTGAAGATGATCA	55153	20	20	2619	2855
Contig8337	1	p2	(AT)6	12	1307	1318	CTTTTCAACCTGCATGTGTT	54981	20	CTCAGAAGTCCCAACTACAC	55124	20	20	1220	1447
Contig8342	1	p2	(AT)13	26	1206	1231	CGTGGCACGAACATATAATG	54987	20	GGGGAACGAATGAATTATTTCA	54779	22	22	1144	1280
Contig8358	1	p2	(TA)6	12	2476	2487	GTTATCTTTCATCGCTCCCT	54940	20	GAGACTTTTTGGGGAGTGAT	54943	20	20	2437	2592
Contig8378	1	p2	(TA)13	26	2297	2322	ATGTGGAGTTAGTTACCCCT	55117	20	CTCCAGCTAATGAGGCTTAG	55031	20	20	2234	2447
Contig8387	1	p2	(AG)7	14	2783	2796	TGAGTCCATGACTTTGTCAG	55014	20	ACCCATCACCCGAATATTTC	55181	20	20	2733	2945
Contig8405	1	p2	(AT)6	12	3208	3219	ATTCGAGATCTTCATGCTCC	55031	20	CTCCTCAACCTTTTCCATCA	54947	20	20	3045	3249
Contig8409	2	p2	(CT)12	24	932	955	GTGCTGAAGAGGAGTTACAA	55024	20	ATTATGGGGTACATGAGGGA	54928	20	20	865	1048
Contig8419	1	p2	(AG)7	14	880	893	GAAAGTCATGCAGCATTCTC	55063	20	TGTCCCAAATTGCTTTTCAC	54961	20	20	859	983
Contig8425	1	p2	(AG)8	16	1197	1212	CGAGCTATCAAAATCACGTG	54939	20	TTTCGACTTACGCACAAAAG	54899	20	20	1128	1377
Contig8449	1	p2	(TA)10	20	3106	3125	ACCATCATCAAAGAGGCATT	54971	20	GGAGGGTTGTACAGCAATAT	54804	20	20	3084	3306
Contig8458	1	p2	(AT)8	16	1457	1472	CCTAGCCTACCTAGCCTTTA	55112	20	GCATAAAACAACCTGCAAGT	55061	20	20	1262	1499
Contig8466	3	p2	(AT)8	16	1900	1915	ACCAATCTAAAACGATCTCTCT	54652	22	CTTCCTCACTTTTTGCTTGG	55080	20	20	1869	2114
Contig8467	2	p2	(AT)6	12	2322	2333	TGCATGTCTGTAGTTTAATGT	53163	21	ACCAAGAACTAACACGTACT	53973	20	20	2136	2364
Contig8493	1	p2	(AT)6	12	385	396	CGCATCAACAAACACAGATT	55195	20	TTGTGGTTGGAGAACTTCAA	55012	20	20	244	428
Contig8498	2	p2	(TA)6	12	1210	1221	TGAAACGCTACCTTACCAAA	54917	20	TGTAGTCCGTGAAAAAGAGG	55038	20	20	1154	1353
Contig8500	1	p2	(TA)19	38	341	378	AAACCAAGTCGATAGTGCTT	54991	20	TGTAGAGGCTAATTATTTGCCA	55223	22	22	204	400
Contig8521	1	p2	(GA)7	14	92	105	GGAGCAAAGAGAACTACGAA	55137	20	TGGCCAGCTATCATATAAGC	54757	20	20	10	219
Contig8522	2	p2	(AT)6	12	2024	2035	TAAGAATGACACATGGTGGG	55032	20	TGATTATGCGACATGAACCT	54842	20	20	1979	2082
Contig8525	4	p2	(TA)15	30	1247	1276	TGGACATTTTTCCATTTGCT	53912	20	GAGGTTAAAGGCAAATCTCG	54403	20	20	1053	1302
Contig8533	1	p2	(GA)6	12	3415	3426	CTGGCTCTTATTTCTCGACA	54907	20	TCTTATCTTTTGTTTGCGCG	55316	20	20	3256	3446
Contig8536	1	p2	(CT)12	24	2239	2262	TATGTAGTGATTGCCACCAC	55146	20	TGCGAGAGGGAAAGATAAAG	54873	20	20	2139	2330
Contig8537	2	p2	(TA)11	22	1272	1293	TGGAAAAAGTCACAGTTGTT	53447	20	TGATTTTTGAGCCGACAAAA	54314	20	20	1243	1477
Contig8537	3	p2	(TA)8	16	1580	1595	GCTTTTGCACATTTACTCCT	54469	20	GTGGGTCTAAGTATTTGGGG	55110	20	20	1521	1663
Contig8540	5	p2	(AT)10	20	2910	2929	CTCTCATGCTTGTCACGTAT	55296	20	TTATATTCGTATTGCCGGGG	55088	20	20	2841	3034
Contig8542	1	p2	(AT)6	12	1972	1983	AAATCGGGTGGGTGATTTAA	54905	20	GGCAATAAGTTCGTTGGATG	55056	20	20	1940	2039
Contig8559	3	p2	(AT)6	12	1884	1895	TTTAAATGTCAATGGTTTAATCT	50670	23	TGCTTTAAATACGCAATGTACA	54762	22	22	1830	2031
Contig8559	4	p2	(TA)7	14	2806	2819	GATGCGATCTGTTGTGTTTT	54908	20	TCATTCCCTTTCATCGGATC	54910	20	20	2692	2901
Contig8563	2	p2	(AT)6	12	1069	1080	ACAACCAGCAAGATATAGCA	54428	20	TATCAACATATGCGCGTAGT	54784	20	20	879	1120
Contig8568	1	p2	(TA)7	14	292	305	GAAGCTGACCTTAACAGACA	55024	20	TGCAGTCCATACTACAGAGA	54995	20	20	262	427
Contig8569	1	p2	(GA)6	12	2236	2247	GCAAAAGGAGATGAAAGAGC	54961	20	TTTGCTTACACAACACGATG	54856	20	20	2158	2272
Contig8574	1	p2	(TC)15	30	2835	2864	CTTGACTACTACAGTGGCAA	54736	20	ACACTTATACCTCCTCTGCT	54943	20	20	2712	2954
Contig8587	2	p2	(TA)11	22	935	956	GTATCCACTAATGTCCCCAC	54920	20	GGCATTGTGGGTTCTACTTA	55042	20	20	743	985
Contig8599	1	p2	(TA)14	28	2540	2567	TGCTAATGATCTATCAGTCCA	53558	21	CTCTTCCCTTTTCAACCACT	55168	20	20	2438	2673
Contig8614	2	p2	(GA)6	12	2866	2877	ATGAGAATGGGCAAAACTCA	55210	20	CGGAGCTATTACTTCGTTCT	54732	20	20	2840	2946
Contig8615	2	p2	(TG)6	12	3094	3105	GACTGAATCCAGAAAGCTCA	55082	20	TAAGCCCGTTACAATTTGGA	54954	20	20	3024	3218
Contig8617	6	p2	(GA)6	12	3182	3193	CTCCCTGGTATACGTTGAAG	54987	20	TTGGATAGGGGCCATTACTA	54943	20	20	3137	3358
Contig8617	7	p2	(TA)8	16	3362	3377	GCGAAGTTAGAGAAAAGTGC	55049	20	AGGAACATCGACTACAGAGT	55318	20	20	3202	3448
Contig8621	1	p2	(AT)13	26	840	865	ATCACCCAAGCAAAACAATG	55018	20	TGCACAAAATCCTTCTTATCC	54149	21	21	741	907
Contig8628	3	p2	(AT)6	12	3220	3231	GACTGACTTTGGACTTAGCA	55024	20	TCTGCCATTTCTTTCCTTGA	54844	20	20	3125	3280
Contig8653	1	p2	(AT)6	12	495	506	AGTTCATGTTCCACCACTTT	55067	20	CTATTCACTTGGCATCCCTT	55087	20	20	308	534
Contig8653	2	p2	(TA)6	12	746	757	TATGCTATCCGTCACTCTCA	55181	20	ACTTTAATGCTACCCATGCT	54686	20	20	719	916
Contig8653	6	p2	(AT)18	36	3046	3081	ATTCAAACCAAATGCCAAGG	54984	20	CTACTAAATGGGTTGGGCTT	54995	20	20	3015	3213
Contig8655	1	p2	(TA)16	32	1950	1981	AAGCAATCGCCAGAACTAAA	55657	20	GCGCTCTCAAAATGTTCTAC	55117	20	20	1801	2018
Contig8657	1	p2	(AT)10	20	3356	3375	AGTTACATGGTTCCTTTCCC	54923	20	GTGGTCTCACATGATCCTAT	53928	20	20	3217	3398
Contig8661	1	p2	(AC)14	28	584	611	GATCAAGCTCCTTTGGGTTA	55029	20	AAGCCTTATAGGACACAAGC	55130	20	20	562	708
Contig8662	2	p2	(AT)9	18	265	282	TAGGGAACTCATCAAACAGC	55062	20	TGATGAGTCAATGCCAGAAA	54950	20	20	155	365
Contig8666	1	p2	(GA)6	12	725	736	GTGTTTGAAAGGGTTTAGGC	55071	20	ACCAACGACCATCGAATAAT	54853	20	20	695	794
Contig8691	1	p2	(TA)14	28	693	720	GAATCTCAACTTGGCACATG	54964	20	GGTATGCACATTTGTCAAGG	54944	20	20	600	845
Contig8692	2	p2	(AT)12	24	443	466	ATGGTTCTCACTGGAACTTC	54978	20	TGACCTTCCAAATCTCCCTA	55121	20	20	417	654
Contig8692	4	p2	(TA)6	12	2859	2870	TATCGTGTTCCATTAGGAGC	54665	20	ATCGTTACACAAGCCATTAT	52659	20	20	2708	2910
Contig8698	1	p2	(TC)10	20	2642	2661	ATTCCGAAGACTTGCAGAAT	55049	20	GTCCTTTGAACTTTGTCTGC	55122	20	20	2505	2731
Contig8711	3	p2	(AT)15	30	3189	3218	TCTTCAATTCTGCTCCGTAG	54907	20	ATGGTCCCCATATTGCATTT	54988	20	20	3164	3324
Contig8713	2	p2	(AT)20	40	3015	3054	TTTATCGTGATGAGTTGCCA	55079	20	TGGCCATACATTGTACGAAT	54821	20	20	2933	3144
Contig8726	1	p2	(TA)8	16	1456	1471	AGTCGTAATCAACCAATACTAGT	54920	23	CAACCTAGCGTGATACAAGA	54921	20	20	1356	1497
Contig8737	2	p2	(GA)8	16	814	829	CGGAGAATATGTTGCAGAGA	54977	20	GTGATCTCTCTCTCACTCCT	55100	20	20	791	923
Contig8743	4	p2	(AT)6	12	1740	1751	TAAAGGTCCTAAAACTCCGC	55085	20	CAGAGAATAGAGCAGCAAGT	54880	20	20	1680	1928
Contig8758	1	p2	(TG)6	12	2107	2118	CGTATGTTATGCATCTTGGC	54941	20	CCATACAACCGGTGTCATAT	54923	20	20	2002	2239
Contig8767	1	p2	(TA)8	16	1103	1118	CAAAAATAGAAAGCGTGCCA	55176	20	AAGATGCTCATATGGGCAAA	55056	20	20	943	1174
Contig8767	2	p2	(GA)7	14	2199	2212	TATAATTCGCAACAAGGGGG	55488	20	TGGGTTACCTTGGTCAGATA	55134	20	20	2085	2239
Contig8768	1	p2	(AT)7	14	976	989	TGTTCATATTAGTGGATGCTCA	54972	22	GCTGGATATTAACGAGCTGA	55057	20	20	930	1067
Contig8768	2	p2	(AG)11	22	1327	1348	GCTTAGTTTAAAGGCGTTGG	55282	20	TATACGGCCCATTTCATGAG	54994	20	20	1246	1488
Contig8779	1	p2	(AT)6	12	2490	2501	CAAGTGCTTGCAGATAGTTG	54997	20	TATTGCATGCTTATCCCTGT	54462	20	20	2397	2526
Contig8783	1	p2	(AC)6	12	665	676	ACAAGCATCAGAAATCCAGT	54933	20	TGCTTCTATTCTCATGTGCA	54761	20	20	635	876
Contig8785	2	p2	(AT)11	22	379	400	ACCGTGATGATAAACCACAA	54974	20	TGGCATTGGATCCAACATAT	54725	20	20	253	455
Contig8802	6	p2	(AT)6	12	3308	3319	AGAATTTCCAGCCTGTCAAT	54898	20	AGTTTCCCATTAAGCCTTGA	54508	20	20	3219	3391
Contig8807	3	p2	(TG)12	24	3092	3115	TGAAAGCTTTAAACAGCGAC	54853	20	CTCAAAGTCAAGTTTCTCGC	54971	20	20	2945	3171
Contig8817	3	p2	(AT)6	12	2010	2021	AAAACTCAGACCCCTTTTGT	54960	20	GCAATGAAGGACTTGACATG	54964	20	20	1918	2111
Contig8817	4	p2	(AT)6	12	2753	2764	CCGCACACAAGACTTACTAT	55207	20	CGCAGTTTGCATACATTACA	54708	20	20	2705	2886
Contig8818	2	p2	(TA)6	12	1156	1167	TTCTCATTGGATTTCGACCC	55436	20	AAGAGGCATCAAGGTCATTT	54898	20	20	1135	1361
Contig8829	4	p2	(TC)10	20	2496	2515	GCGTAGACAGATGAGGTAAT	54395	20	GGTTTATTATGGAGGGCGAT	54957	20	20	2375	2589
Contig8830	2	p2	(AT)6	12	1410	1421	ACCAAGATTTAGAGGCATCA	54006	20	TATGGTCTACTGTGCTCAGA	54995	20	20	1263	1509
Contig8841	1	p2	(TA)14	28	597	624	TGTTGTTGACCCTTTCTTCA	55012	20	CTTCTCCACAACTTTGCATC	54895	20	20	532	679
Contig8843	3	p2	(AT)6	12	3198	3209	GCTTGCTTGGTGAATACTTC	54974	20	CAACTGAACGGATCCTACAA	55108	20	20	3130	3347
Contig8848	3	p2	(CT)10	20	890	909	AAAAGGATAGGCTCAAAGGG	54981	20	CCTAGTCACATTCCAATCCC	55201	20	20	777	990
Contig8882	2	p2	(TA)19	38	2655	2692	AAGTTCGCCCGAAGTTATAA	54796	20	ATCGTAGGTTGTAGGGCTAT	55112	20	20	2602	2786
Contig8884	2	p2	(TA)12	24	1495	1518	CGCAATACAAAGTGTGAGTT	54556	20	TTTTTCAAGATAGCACGTGC	54922	20	20	1437	1664
Contig8892	1	p2	(TA)6	12	1784	1795	ATTACTGCAAGCATCACATG	54344	20	TGTGAAAGAAAAAGTGAGTTCT	54091	22	22	1750	1967
Contig8913	2	p2	(TC)8	16	2722	2737	AATAAATCCGGATTCAGCGA	54923	20	CCACAGAAACCGAAACAAAA	54938	20	20	2630	2872
Contig8924	3	p2	(TA)11	22	2577	2598	GATTGCATGGCATTACAACA	54914	20	GAATGCCTTTACGACAATGG	55056	20	20	2509	2647
Contig8932	3	p2	(TC)6	12	2351	2362	CAACTCTTGCCTTTTTCGTT	55024	20	TGGGTAAAAGTAAAGTGGGG	54833	20	20	2272	2466
Contig8935	1	p2	(AT)7	14	585	598	AGTCTCAACTTCAATATAAGTCA	52914	23	TGACTCAAGCAGACAACATT	55204	20	20	414	639
Contig8941	1	p2	(AG)7	14	507	520	ACTCAGTAAAGGATGCAGTG	55082	20	ACATGCCTATGGACTCTAGT	55016	20	20	439	622
Contig8958	2	p2	(AG)6	12	929	940	GCTTTTCTAAGACTTGGCAC	54905	20	TTTTGACCCTTTTACCCTCC	55128	20	20	815	971
Contig8994	1	p2	(TA)18	36	18	53	TCACAAGAACCTGACCCT	54815	18	TTCAGTCACAACAGTACCAA	54458	20	20	0	177
Contig8995	1	p2	(AT)16	32	328	359	GTTGAATAAGAAGCGTTGCA	54922	20	GTAGGTTAGTCAAGTTGGGA	54004	20	20	180	428
Contig8996	1	p2	(TC)9	18	127	144	ACAGCTGTTTTCATTTAAGTGT	54766	22	ACCCTTGAGCACATAGTTTT	54840	20	20	66	308
Contig9002	1	p2	(CT)8	16	476	491	AGAAATGAGAGAAAGAGGCC	54740	20	GTTGACCAAGTCTCTAAGGT	54320	20	20	389	532
Contig9008	3	p2	(AT)8	16	1927	1942	AAAAGACAACCACCCAATCT	55033	20	TTTCGTATGGAAAGTGAGGG	55075	20	20	1741	1984
Contig9018	2	p2	(AT)6	12	3054	3065	GGCGTTGACTTTTTGACTTT	55321	20	AATGGGAAGATCATCCAAGG	54743	20	20	2866	3095
Contig9030	2	p2	(AT)13	26	2513	2538	GATTCGCAAAATCATGACTCA	54950	21	TGTCATGTACTTGTGCATGA	54998	20	20	2484	2691
Contig9039	1	p2	(TA)15	30	1217	1246	CGCTTTGTATTCTTTACACTGT	55069	22	ACGTCGAGATTATTCGTACC	54859	20	20	1050	1295
Contig9047	1	p2	(AT)6	12	376	387	AGGGTTTTGTAAACTAGTGGT	54659	21	ATGATGTAGTGCAGGATCTT	53803	20	20	237	484
Contig9053	1	p2	(TA)15	30	2896	2925	AAGTTGTTTGGTTGGCAAAA	54978	20	ATGGCAAAACGTTTGTTGAT	54961	20	20	2874	2997
Contig9068	2	p2	(AC)15	30	3128	3157	GTACACGGCCTTTAATTTGG	54968	20	AGTTAAACAGCCTGTCGAAT	54991	20	20	3052	3236
Contig9074	2	p2	(TG)6	12	991	1002	TGGGCTAAAACTGAAACAGA	54786	20	TAAGATTGACCCAAATGCCA	54895	20	20	968	1171
Contig9094	1	p2	(TA)10	20	2373	2392	GGTTTTGTGGTTCTCATGTG	55093	20	TTTCGTTCTCCATGTCACAT	54994	20	20	2265	2500
Contig9096	2	p2	(TA)6	12	3327	3338	GGGTTCCATTTCCATTCTCT	54981	20	TAAAGAGAAAGAGCTATGTAAT	50066	22	22	3219	3360
Contig9124	1	p2	(AG)6	12	1057	1068	ATATTGCAACAATGAGGGGA	54653	20	TACCAAGCCTTTAAGCTGAG	55062	20	20	1013	1245
Contig9126	4	p2	(AT)6	12	1987	1998	ATGCCCTGACAAAATTACCT	54877	20	CTCCATGTGTCCATCTGTTT	55343	20	20	1828	2064
Contig9126	6	p2	(AT)6	12	3286	3297	ATTTCTGTTTGGCAGTGTTG	54981	20	AATCACTAGCCAACCATCAC	55423	20	20	3115	3342
Contig9128	1	p2	(AT)6	12	1702	1713	CTTGATCTATCCTTCCCAGC	54998	20	TAGGCCGCGTTTAATTTCTA	54880	20	20	1581	1800
Contig9131	1	p2	(AT)6	12	743	754	GAGATGTGAACTCCTAGCTG	54994	20	GTGGTTGAGTCTGACATTCT	55011	20	20	650	821
Contig9134	3	p2	(TA)10	20	2429	2448	GGGATTCCCTTTCTTTTCCT	54874	20	CCTACATAGACACTCCCAGA	55063	20	20	2274	2492
Contig9138	3	p2	(TC)6	12	3336	3347	GCTGCTAGGTGTGAGAATAA	54873	20	TGTTAGAGAGAGAAAGTGAGAG	54375	22	22	3126	3370
Contig9146	1	p2	(AT)6	12	280	291	CGAGCAATCAACGTAAAACA	54968	20	TTGGCGAACTCTCTTTATGA	54410	20	20	217	338
Contig9151	3	p2	(AT)9	18	3284	3301	TAGCAAGTTGGCCTTATGAA	54632	20	GTGTAGTCTCACATGATCCC	54974	20	20	3198	3326
Contig9155	2	p2	(GA)6	12	1097	1108	GAATTTCACTTTGGCGGAAA	55074	20	GCCACTTTTTCGTTTCTCTC	55232	20	20	1011	1132
Contig9157	1	p2	(AT)14	28	2025	2052	TGCACCCGATAATACTCTTG	54957	20	AGAGCTGCTGATTTAGGTTT	54636	20	20	1885	2125
Contig9158	2	p2	(CT)15	30	1032	1061	ATTGGAAATGCCTCTGAAGT	54898	20	AGAAAAGGGCCCAAACTTTA	55012	20	20	929	1143
Contig9162	1	p2	(TC)18	36	1388	1423	CACATCAGACCCAGGATATG	55001	20	GTTGGCATTCCTTCCTAGAA	55029	20	20	1344	1567
Contig9182	2	p2	(TA)6	12	2685	2696	TGTTGGACAAAGAGTCTAGC	55024	20	CGATCGTAGCATCCATTTTG	54974	20	20	2561	2799
Contig9183	1	p2	(TG)7	14	2712	2725	TGCTCACGAAAAATGCATAC	54991	20	TTCTCACGACAAGAGTTGTT	54887	20	20	2683	2829
Contig9190	1	p2	(AG)8	16	186	201	CCCCAAATTGGCTTCAAATT	54950	20	TCCATTTTCCACTTTTCCCA	55016	20	20	24	227
Contig9192	2	p2	(AC)9	18	1137	1154	ACAGTTTGACATAAAGCGTG	54556	20	TTGTGTAGCTAAAGTGTGCT	54923	20	20	1068	1299
Contig9202	1	p2	(AT)15	30	228	257	CTAGTGCAAAAAGAGGGACA	55285	20	AACATTAGCTTATCCCAGCC	55168	20	20	99	308
Contig9222	1	p2	(AG)7	14	851	864	CTCATCCACCCAAAATACCA	54998	20	CCAAACCTTTCCTCTCTCAG	55371	20	20	759	993
Contig9227	2	p2	(AT)7	14	2470	2483	ATGTGTCAAGGACGAATGAA	54994	20	GGGCATTTGGTTAGACACTA	55042	20	20	2414	2651
Contig9228	1	p2	(AT)14	28	1426	1453	TCAATTATCCCGTCACAATCA	55014	21	TCGATTAGTTCACCATGTCC	54887	20	20	1405	1652
Contig9247	2	p2	(TA)9	18	1138	1155	TGCATCACTTGTCTTTTGTG	54729	20	AATGTGGGGATCATGAAAGT	54566	20	20	1094	1198
Contig9256	1	p2	(AT)7	14	825	838	TGTAGGTGCTTATCAACAAAC	54134	21	ACCAAATCATCAATGTTACAATG	53905	23	23	700	925
Contig9272	4	p2	(TA)11	22	2556	2577	GGACGACTTCTACTTCTTGG	55236	20	CTACTCCGTAAACCTGCAAT	55175	20	20	2450	2626
Contig9281	2	p2	(AT)19	38	2471	2508	ACACCATAGCTCAACTGAAA	54582	20	GCGGCCCCTAATAATACTTA	54383	20	20	2385	2629
Contig9281	3	p2	(TA)9	18	2802	2819	GCACCGTAAATTTTCTGAGG	54987	20	ATGGTTCTCACGGAAACTTC	55683	20	20	2720	2842
Contig9289	2	p2	(AC)6	12	858	869	TGCTTCAGTTTTACGTCTGA	54971	20	CCTTCTCATTTTCAGCTCCT	55035	20	20	782	971
Contig9289	3	p2	(TA)6	12	922	933	TGCTTCAGTTTTACGTCTGA	54971	20	CCTTCTCATTTTCAGCTCCT	55035	20	20	782	971
Contig9289	4	p2	(TA)12	24	1769	1792	GAGACTTCACATTTGACCCT	54978	20	TGGGGTTATATTTGCTGCAT	55036	20	20	1747	1991
Contig9289	5	p2	(AT)13	26	3261	3286	ACCAATGCCAAGAAATACGA	55337	20	CACATAAAGGGGTTGTCTCA	54961	20	20	3100	3320
Contig9305	2	p2	(AT)10	20	2723	2742	AGCTGCATGCAAATTTACTC	54931	20	AAAACGACTGTCAAACAACC	54968	20	20	2671	2807
Contig9307	2	p2	(TA)6	12	3252	3263	AAGAATGCATGAGACGTTCA	55387	20	GTGTAACACTACATTAGATGGG	54035	22	22	3174	3335
Contig9308	1	p2	(AG)8	16	1102	1117	TTGGGTGCACTTATCACTAC	55075	20	TCATGGTCGCTTCTAAGATG	54977	20	20	1034	1154
Contig9322	1	p2	(TA)11	22	1200	1221	TCCACCTCCATACATCATCT	54985	20	TAGTGGATTGAATTGTGGGG	54998	20	20	1180	1326
Contig9324	2	p2	(AT)19	38	766	803	AAAGGAGTTGGCCTCTAAAG	54943	20	AGTGGTCGTCTACTAACAGA	54967	20	20	700	947
Contig9346	1	p2	(TA)8	16	1233	1248	GCTTTTTAGAGCCTCGAAAC	55017	20	TTCGGGAAAGAACAATCCTT	54854	20	20	1189	1342
Contig9349	1	p2	(TC)6	12	1782	1793	ACAAGAGAGATGTTAGCGTC	54938	20	ATTCACGTGCTCCTTTAGTT	54991	20	20	1661	1864
Contig9354	3	p2	(AT)15	30	923	952	TAGCGAGTTACACAGTTTTT	52811	20	ACGGGGAAAGATAATTGTACT	54329	21	21	865	1025
Contig9359	11	p2	(TA)7	14	2939	2952	AGTCGGGTTTCATTTAGGTC	55072	20	GTGGACGTTCTCAAATCTCT	55124	20	20	2739	2984
Contig9360	1	p2	(TA)7	14	1503	1516	CTTAACCCACCACTTCCTAC	55072	20	GGGTTGCTTTACTTAGTCCA	54971	20	20	1451	1662
Contig9379	4	p2	(AC)8	16	1835	1850	TCAAAGAAGGCAGGATTACC	55029	20	CACAAGGAGCTGTAAGTTCT	55011	20	20	1672	1910
Contig9379	5	p2	(AC)10	20	2091	2110	AAGTCCGATCAAACTTGGTT	55181	20	AGAAAAGGCTGACTATTGCT	54636	20	20	1979	2198
Contig9405	2	p2	(TA)12	24	2213	2236	AAGGCCAGTGAATCTTCAAA	55138	20	AATGTTTCCTTCTTGAACGA	53041	20	20	2166	2403
Contig9412	2	p2	(TA)17	34	2577	2610	CGATGTCAGGGGTTTTAGAA	55075	20	TGTTTGTATCTTTCATCTAACCG	54760	23	23	2429	2643
Contig9414	3	p2	(AT)6	12	1339	1350	TTCCAGAATTTTTGGGCCAT	55755	20	TCATCCTCATTTTCCAACTT	52314	20	20	1230	1447
Contig9419	1	p2	(AT)6	12	200	211	TTGAATTGGTATGGCCGTAT	54786	20	TAGCGTCTTGGTTTTCCTTT	55194	20	20	168	271
Contig9426	2	p2	(AT)7	14	1908	1921	GGGCTAAATCACTTGTTTGG	54841	20	TGTTTGTCAAGCAATATGGC	54844	20	20	1883	1983
Contig9431	2	p2	(AT)6	12	3122	3133	TGATTGCTGTTCTTTGGGTA	54858	20	ACTTGACAACTAATGACGCT	55024	20	20	2989	3222
Contig9443	2	p2	(AC)11	22	2916	2937	CCGTCCTTATGGCTCTTTAA	54853	20	CTTTATGCCACATGTGCATT	54901	20	20	2895	3020
Contig9445	3	p2	(TA)12	24	1701	1724	CTTGCTTGCTTCTATGTTTCA	54774	21	GCAAAATTGACACTTGAAGC	54331	20	20	1663	1910
Contig9449	1	p2	(AG)8	16	3260	3275	ACAATGGGTGATATAAGGGC	54840	20	GCTGGAGGAAATGAGGTAAA	55029	20	20	3214	3316
Contig9460	1	p2	(GT)7	14	2703	2716	CTGTTGGGGAGTTTTTGAAC	54991	20	TACAAAAGTGTTCCGCCATA	54988	20	20	2680	2810
Contig9488	3	p2	(AT)6	12	3017	3028	CCTCCTGGTTCCTATTTTCC	55097	20	TGCTGTGTGTCAATTATCCA	54964	20	20	2943	3176
Contig9497	2	p2	(TA)6	12	2580	2591	GGTTGGCATGCTCATCTATA	54981	20	AAGGATCAAGACAGCCAAAA	55138	20	20	2552	2746
Contig9507	1	p2	(TA)6	12	826	837	GGTGAGACTTTGACTCTGTT	54940	20	CACGTCAGTTCTACTTGGAA	55071	20	20	740	984
Contig9521	2	p2	(CT)6	12	1150	1161	CATCATTTACCCTTTGTGGC	54911	20	AAAAGTCAGCAAGTCCTTTG	54317	20	20	1130	1290
Contig9526	2	p2	(AT)8	16	1191	1206	ACAAGCTCTGAACAACTAGG	55011	20	AAGTAAGAGGCAAGCAAGAA	54875	20	20	1061	1235
Contig9527	1	p2	(CA)9	18	2196	2213	AGGATGGTGCTTTTCTTAGG	55015	20	CATGAACCAATGCAGTGTTT	55051	20	20	2107	2355
Contig9534	1	p2	(AT)7	14	603	616	TCAGGTTAGCTAGAATCGGA	55077	20	CTTCCTCACCTTATGTTGCT	55049	20	20	540	707
Contig9536	2	p2	(TA)9	18	1881	1898	TTTTACAAGCGCACCAATTT	54974	20	CGAATGTCGAGTATCCAAAA	53480	20	20	1735	1950
Contig9541	1	p2	(TA)16	32	1997	2028	TGTGGTAGAGTCTGGTGTAT	54888	20	CCTTGACTTAAGTAGGTGCA	54700	20	20	1835	2076
Contig9545	4	p2	(AG)13	26	2893	2918	TTGTTGGAATAGGAGTGTGG	54961	20	ACGAGGAATTTAACAACGGA	55018	20	20	2865	3026
Contig9551	3	p2	(AG)8	16	3130	3145	CATTACTCGTACTGTCGTACA	54981	21	GATAATTGACCCATGTGACG	54188	20	20	2963	3174
Contig9555	5	p2	(GA)6	12	2947	2958	AAATTCTAGATTGGGCGGTT	54995	20	TCACTTTCAGTCTTCCACAG	54944	20	20	2784	3001
Contig9564	2	p2	(TA)12	24	835	858	GAAAACCGAAGCAAAGTGAA	55037	20	AGAGTGCAGTGAACATTAGG	55082	20	20	653	894
Contig9568	2	p2	(AT)20	40	3105	3144	GTGTTTAGAGCTAAAAGTGCA	54445	21	TGTCTACTTAGTAGCCTTTCTG	54698	22	22	3068	3212
Contig9573	1	p2	(GA)7	14	2054	2067	TTTCCCAGCTTGAAAGAAGT	55067	20	AATTCTCTCTGTCTCTCTGC	54213	20	20	1915	2107
Contig9584	1	p2	(TA)12	24	346	369	CGCCAATAGTTTGTTGTGTT	55106	20	TGCATGTATGGGATGTTGAA	55001	20	20	257	397
Contig9598	1	p2	(AT)10	20	177	196	GAGATGGGTTAGATGGCAAT	54861	20	TGCAACATACAAAACGACAG	54856	20	20	134	235
Contig9602	2	p2	(AG)6	12	1898	1909	TGTGAACACACACTACTCAG	54991	20	CTCAACCTTCTCTTCCATCC	55149	20	20	1874	1973
Contig9613	4	p2	(AC)7	14	1912	1925	ATCACACAGCCTCTTGAAAA	55171	20	TATGTGTGGTCATTGCATGA	55035	20	20	1751	1947
Contig9625	2	p2	(TC)11	22	2332	2353	AACAAACAAGCAGAAGCAAA	54810	20	GAGAGGGAATGAGAGAGAGA	54772	20	20	2212	2374
Contig9652	1	p2	(AT)8	16	1401	1416	TCACGATTCATGACAAACCT	54994	20	GGTCATTTTTGTTGGAACGA	54718	20	20	1260	1501
Contig9676	1	p2	(TG)7	14	1366	1379	CAGGTTAGTCTTCAAGCTGT	55011	20	GATTACTGACTGTTGCTTGC	55007	20	20	1283	1456
Contig9686	1	p2	(AT)6	12	1676	1687	GTCCAAATCACCAAAACGTT	55004	20	AAATAGCAAGAAGGAAGGGG	54981	20	20	1562	1733
Contig9689	1	p2	(AG)6	12	2328	2339	CTTTATGAAGGAGGGAGAGC	54927	20	CCGTTAAAATTCTGAACCCG	55000	20	20	2272	2466
Contig9689	2	p2	(AG)6	12	2409	2420	ATGGAGCTTGCTTTGAGTTA	54947	20	TGGCTTTGAATTTCGGGATA	55012	20	20	2372	2581
Contig9697	1	p2	(AC)7	14	1248	1261	AGTTAGCTTGTTTTTCCCCA	55046	20	GATCACACAAGGGATGATGA	54828	20	20	1124	1330
Contig9709	2	p2	(AT)6	12	216	227	TCTCCAGCTTTTCTCATAGC	54860	20	AAGTGGGTTGTAAAGGTTGT	54974	20	20	81	307
Contig9713	2	p2	(TA)8	16	745	760	CCTTCCATTTCCTTCAGTCA	54947	20	TTCACTACTATGTTTGGCCA	54266	20	20	649	889
Contig9714	4	p2	(GA)6	12	2934	2945	CCTTTCAGAGACCACTTCTG	55402	20	GCGAATTGCCTTGATTTTCT	55229	20	20	2873	2985
Contig9727	2	p2	(AT)10	20	1680	1699	TGAGCCGAACTGAACTAAAA	54937	20	TGCATGTCAAAGATAACTAAAGA	54041	23	23	1580	1815
Contig9738	4	p2	(CT)9	18	2790	2807	ATTCAACAAGCAAAGAAGCC	55048	20	ATACAACATCACGACAGGTC	55207	20	20	2730	2849
Contig9751	1	p2	(GA)7	14	230	243	AGAGAGAAAGGGTCAATCCT	55124	20	ATACCCAACTTCACACACTG	55285	20	20	171	317
Contig9755	4	p2	(AG)7	14	1675	1688	GGCTGACAGAAACTCAGTAA	55024	20	ACGAGAAATCAGGTCTTGTC	55124	20	20	1639	1847
Contig9757	1	p2	(AT)6	12	899	910	TAAAACTCTATGTGTCGCGA	54579	20	CACCTTTACTCACTCTACCG	54951	20	20	877	1096
Contig9757	2	p2	(AG)6	12	1316	1327	AAGTGTATCAGGAAAGCACA	54582	20	ACATTCTGAAGCTTGGCATA	55018	20	20	1167	1372
Contig9759	4	p2	(AT)13	26	3014	3039	GCTTGTTGGTAGGAGAGAAA	54991	20	CTGGAAGGTCTAGAAGCATC	54961	20	20	2857	3095
Contig9761	1	p2	(GA)12	24	101	124	GAGAAGAACACGCTTCAATG	55039	20	TGGGCTTTTTCGTCTTTTTC	55004	20	20	61	207
Contig9773	1	p2	(AT)8	16	1279	1294	TGATCTGTAATGCCTACACG	54991	20	ACTAGTTGACGAAGCACTTT	54954	20	20	1245	1362
Contig9773	2	p2	(AT)11	22	2474	2495	AGTTTTGGTCTTTTGGGACA	55273	20	ACGCTGATGCATTAATTTGA	53963	20	20	2320	2567
Contig9780	2	p2	(TA)6	12	2896	2907	GAAGGGATGGAAGCTATGAG	54998	20	CCTGTATTGATCACGGGATT	54910	20	20	2710	2941
Contig9782	1	p2	(TA)12	24	32	55	GTGTAGTCTCACATGATCCC	54974	20	CGACCAACCATAGGTATGAA	54562	20	20	6	145
Contig9785	3	p2	(AT)6	12	1494	1505	AATGACGCTGAATGTTGTTG	55195	20	GTGGACTGTGGTACATTGTA	54715	20	20	1436	1570
Contig9807	2	p2	(TA)14	28	2077	2104	GCGGTTTAATAGCAGTAGGA	54967	20	GGACAGCAGAAGTACTTGAA	55024	20	20	1966	2148
Contig9815	1	p2	(TC)10	20	472	491	TGGCAACTGTTGTTTTGTTT	55011	20	GGTTGCATAAACAGCTTTGA	54774	20	20	351	548
Contig9816	1	p2	(AC)7	14	2239	2252	CTGAATGTTCTAGCTCTCCC	54961	20	TTGCAGTGGATAGGTAACAC	55075	20	20	2155	2367
Contig9819	2	p2	(AT)6	12	135	146	AGCCAGGTTGAAATTACCAA	55118	20	CTTGTGTTTTGGAGCATGTT	54981	20	20	85	255
Contig9820	3	p2	(TA)6	12	2836	2847	GGGTAGGTATGACTTGTTCC	54849	20	CGACCTGGAATCATCTGAAA	55165	20	20	2701	2897
Contig9822	2	p2	(TC)6	12	2852	2863	TCAACCCAACAACTCATTGA	55083	20	ATCCTCCATTGCAACATCTT	54971	20	20	2748	2990
Contig9823	1	p2	(AT)7	14	180	193	GTGTAGGGTGGTGAGAGT	55059	18	GAAGGTTAAGAGTGACACGT	55067	20	20	37	239
Contig9826	2	p2	(AT)9	18	1949	1966	ATTGTACAGTGGTCTCACAT	53975	20	AATATTTCGCACCCCTTTCT	54995	20	20	1903	2090
Contig9829	1	p2	(AT)16	32	1705	1736	CCTACAAAAGCCTAAGGGAG	55130	20	GTGCAACCCTCAATTTCTTT	54655	20	20	1658	1864
Contig9831	1	p2	(TC)7	14	1108	1121	CCAATGTGTCAGCAAATGTT	55051	20	TGGGACTCTAGTTTCTCTGT	54801	20	20	1034	1208
Contig9834	5	p2	(TA)11	22	1359	1380	GTCAATGGTGATCAATGCTG	55034	20	ACTTTGGATGACCATCGAAA	54961	20	20	1320	1470
Contig9837	4	p2	(AT)7	14	2402	2415	ATGTGGATTCACTGCAGATT	55005	20	CCGTGAGAAAGAAAAGGAAC	54552	20	20	2281	2525
Contig9850	1	p2	(TA)6	12	1956	1967	TTCCGACCTCAAAATCATGT	54961	20	AGGAATTTGCTCTGCATGTA	55018	20	20	1841	2089
Contig9852	1	p2	(TG)6	12	129	140	CCCAGAGATCTACCTACCAA	55029	20	ATGGCCAAAAGAATAGCTCA	54984	20	20	33	193
Contig9852	2	p2	(AT)15	30	1116	1145	GATGTGGTCTGGTCTGATTT	55049	20	TTGGCACACAGATACGTAAT	54785	20	20	1070	1228
Contig9853	1	p2	(CA)8	16	1766	1781	GAGCACAACAGTTTCATAGC	55007	20	TGGTGAGGTACATAGCCATA	55012	20	20	1581	1811
Contig9855	2	p2	(AT)15	30	2372	2401	AAAACAATCATTGGTGCCTC	54725	20	TCCCTTAGGTGAACCAAATG	54926	20	20	2302	2526
Contig9864	2	p2	(TA)8	16	769	784	GCAGATAATCATGGACGGAA	55316	20	ATGAAACCAAACCACAAACC	54856	20	20	721	840
Contig9866	4	p2	(AT)9	18	2962	2979	GATAGCCAATTGCCAAACAA	54810	20	TTGGAAAGGGTTTCATTCCA	55016	20	20	2905	3119
Contig9871	2	p2	(TA)10	20	1270	1289	CGTTGCTCTAATTTTGTGCT	54908	20	ACAAAGACGTGTTGTTAAACA	54504	21	21	1245	1353
Contig9881	1	p2	(CA)8	16	1023	1038	GACACCATACACTACACTCC	54917	20	GTACTGACTTGACTGGACTG	55157	20	20	915	1149
Contig9884	1	p2	(TA)13	26	221	246	GTTCTCATTGGAACCTGACT	54978	20	AGAAAATTTCAGCTGCTGTG	54781	20	20	199	432
Contig9892	1	p2	(TA)7	14	2326	2339	TGCAAATTACACATGGATGAC	54822	21	CCTTTGACATCACAGTTTGG	54795	20	20	2204	2360
Contig9902	1	p2	(TC)6	12	1188	1199	TATGGTATTTGGGTTGTGGG	54978	20	ACTCACATACACGACACAAA	54971	20	20	1058	1220
Contig9909	1	p2	(TA)14	28	1431	1458	GATCGTCAGATCCTGATACG	55004	20	ATTCCCTTTTCTGGCTTGAA	55105	20	20	1335	1517
Contig9917	2	p2	(TG)17	34	177	210	AAGAGCATAGAGAGGGTTCT	54929	20	ATCTTGCCTTTGCTTTTGTC	55048	20	20	66	295
Contig9919	4	p2	(TA)8	16	2871	2886	AGATTTGTCGCTTGAAGTCA	55316	20	AAATCTTCAACCCAGGGATC	54981	20	20	2791	2996
Contig9921	1	p2	(GA)6	12	1703	1714	TTTTTCAGGTGGGAAGAACA	54978	20	TTACTGTTTGTGACCCCAAA	54991	20	20	1588	1785
Contig9929	1	p2	(TC)9	18	2866	2883	AAAACACACTTTTGCTACGG	55037	20	AAAAGAGGCGAAAGAAGGAT	54943	20	20	2710	2959
Contig9941	1	p2	(GA)8	16	1800	1815	GATCAAATCTCGTGTCAGGA	54907	20	ATCTAGAATCAGCCAACTGC	55220	20	20	1761	1889
Contig9942	1	p2	(CA)7	14	1520	1533	AACCCTTAGTTTTGGCTTGA	55046	20	AGTACACCTGACACTTTTGG	55214	20	20	1450	1660
Contig9945	1	p2	(CA)7	14	507	520	ATAAAAATGATGCTGGGCCA	55631	20	AACGGACAAAGTGTATGTGT	55226	20	20	371	566
Contig9952	1	p2	(TA)6	12	2967	2978	CCAAGGAGGAGTGTTGTAAA	54889	20	TAGTGGATTTTGAGTGGTGG	54961	20	20	2910	3156
Contig9956	3	p2	(TA)6	12	2269	2280	GTTTAGAGGGAAGGGAAAGG	55025	20	TCTCACATAAAGGGGTGGTA	55134	20	20	2127	2310
Contig9956	4	p2	(TA)12	24	2473	2496	TATGATTGAGGTGCATGTGG	55497	20	AACTTGGCCTTATGTGTACT	54246	20	20	2433	2604
Contig9956	5	p2	(TA)9	18	3129	3146	CTTACGTGTCAATCCGTTTG	55065	20	TGGATTGGATTAGCCTTTTCT	54853	21	21	2973	3222
Contig9957	2	p2	(CT)6	12	239	250	AACTGGATCCTTCATCAGTG	54743	20	CCTCCCCCTTCTATTTGTTC	55097	20	20	158	385
Contig9970	2	p2	(AC)6	12	613	624	TACTGGTGGGAAGTTAAGGA	55061	20	TTTTTGTGACATCTGGTCCA	55083	20	20	488	730
Contig9985	1	p2	(TA)11	22	983	1004	TGGTGTGAGATTTAATGGCA	54930	20	AACTACTTGTCATTGTCCCC	54957	20	20	876	1106
Contig9986	1	p2	(TA)16	32	1556	1587	GTGTCAGGATATGCATCACT	54930	20	TGAGCTGTCTTTTGATGTACA	55178	21	21	1473	1722
Contig9988	2	p2	(AG)6	12	1316	1327	AAGAAACTCACACCCTCTTC	54906	20	CTTGTGTGTTTTCCTTCACC	55024	20	20	1272	1434
Contig9992	2	p2	(CT)11	22	2514	2535	ACTAAGTGATTGATGTAGCTCT	54371	22	TATAGCCCCAAACTCCCATA	54943	20	20	2427	2617
Contig10005	1	p2	(TA)10	20	555	574	CCCATGCAAAATTCTCCATT	54454	20	ATCCCTGGGAATTACAACAC	54995	20	20	443	597
Contig10014	1	p2	(AT)7	14	1358	1371	TAAGGATATGATGTGTGCCC	54582	20	GCATGCAACAAGAAGAAAGT	55080	20	20	1253	1424
Contig10020	2	p2	(TA)8	16	3139	3154	GGATCTTCAACGTGCAATTT	54875	20	CGGATCGGTTACCCTATTTT	54934	20	20	3087	3241
Contig10023	2	p2	(AT)7	14	1373	1386	GGAGGCTAAATGACAACGTA	55188	20	GTGTTGAGTTGGACTACACT	54954	20	20	1184	1418
Contig10023	3	p2	(AC)8	16	1513	1528	AGTGTAGTCCAACTCAACAC	54954	20	CTGTGTGGGATGAGTACATT	54757	20	20	1399	1598
Contig10027	2	p2	(AC)13	26	548	573	TTGGGAATGAATGGAGTAGC	55100	20	TCCATCGTCCATCTTGTTTT	54961	20	20	495	657
Contig10027	3	p2	(TA)7	14	1047	1060	TTAAACAGCCACGTGAACTA	54951	20	TATCAAAGTGGTTGGGATGG	54998	20	20	1010	1254
Contig10027	5	p2	(AT)16	32	2420	2451	TGAGATAAAGCACAGGCATT	55018	20	TGATAGGGGTCCATGGTTAT	54928	20	20	2313	2554
Contig10028	1	p2	(AG)7	14	205	218	GACAAAAATGAACCCGTTGT	55004	20	CTAGACTTGTGGATTGAGGG	54860	20	20	94	254
Contig10029	1	p2	(TA)6	12	2324	2335	GGTGAAAGCATTTGACAGAG	54895	20	AGTTGAGATAATTCTGGGCG	55233	20	20	2208	2410
Contig10033	4	p2	(CA)7	14	3066	3079	AAGCACGTAATTAGCAAAGC	54987	20	GAGTTGGTACTTCGGTCTAC	54961	20	20	2960	3196
Contig10034	2	p2	(TC)6	12	2824	2835	CCTACGGACGACTGTTTTAT	54931	20	AGAGAGAGAGAGAAAAACGC	54854	20	20	2779	2938
Contig10034	3	p2	(TC)6	12	2927	2938	CAGGTCTCTCTCTCTCTTGA	55032	20	CTGGGAGTTTTGCACTAGAA	55285	20	20	2819	3027
Contig10036	1	p2	(AG)10	20	733	752	CTGGCAGCTTCATCTACTAG	55064	20	TCCTTGGCCCCTCTATAAAT	55231	20	20	632	826
Contig10056	1	p2	(AT)12	24	1719	1742	AACGGTGGATGAGATTCAAA	54961	20	TTTTCGGGATAAAAAGGTGC	54462	20	20	1608	1822
Contig10066	1	p2	(CA)6	12	2812	2823	AAAGCAACACAGATGGAGAT	54933	20	CTCTGCTTCCTCACTTTTCT	54998	20	20	2736	2954
Contig10073	1	p2	(AC)6	12	884	895	CAATGCACATCTCTCTCCTT	55139	20	GCTGACTTTTGTTGGAGAAC	55122	20	20	822	991
Contig10076	3	p2	(AG)6	12	2043	2054	ACCAAAAGAGCTTCAAAGGA	55067	20	TGAACCTCGAATCCCAATTT	54926	20	20	1967	2083
Contig10076	4	p2	(AG)6	12	2403	2414	CCTTCAGACTAGAGGGAGAA	54978	20	TGTAACGAGCAAGATAGAGC	55021	20	20	2370	2531
Contig10079	1	p2	(AT)15	30	2979	3008	GATGCTGTTGAGGCTATCTT	55220	20	CATTACCAGTAGCAACCAGT	55062	20	20	2877	3113
Contig10079	2	p2	(GA)6	12	3154	3165	CTGGTTGCTACTGGTAATGT	55062	20	CCATATGGTTTTGGGATGGA	55036	20	20	3095	3210
Contig10096	1	p2	(AT)16	32	2068	2099	TGTCATTATTTTCACAACGA	51013	20	CAGTGGCGAATCTAGACTAT	54091	20	20	2006	2166
Contig10112	1	p2	(GA)6	12	64	75	AGTAGTCAGTAGTGTGGTGA	54851	20	ACAAAATAGGGCTAAAGGGG	54960	20	20	20	157
Contig10112	2	p2	(CT)6	12	203	214	CCCCTTTAGCCCTATTTTGT	54960	20	GGAGGGAAGAAACGAATCTT	55059	20	20	138	324
Contig10142	1	p2	(TA)18	36	2396	2431	AAGTTGAAGAGAACAAGGCT	54790	20	ATTCTCATTATGTGGCTCCC	54861	20	20	2319	2520
Contig10147	2	p2	(AG)6	12	141	152	GTTTTGGGGTTGCCAAAAAT	55782	20	CCACAAATTTGCCTAAGGTG	55131	20	20	49	181
Contig10159	1	p2	(AT)13	26	344	369	TTAACGAACCGCTACCTTTT	55319	20	AAGTTGGATTAGCTTGGGTC	55321	20	20	162	411
Contig10161	1	p2	(AT)15	30	3165	3194	AACGAGCATAGTTGGACAAT	55062	20	GTTGCATTTAATAGCGACCG	55556	20	20	2977	3221
Contig10172	1	p2	(GA)6	12	3001	3012	TCTTCGTCGGAGATATAGCT	54988	20	TCTCTCACTCCCTCACTTAG	55012	20	20	2979	3163
Contig10175	7	p2	(TA)6	12	3091	3102	GCTTGTGATCCTTGAAGTTG	54895	20	CCCCAAAATGTATGAGACGA	55146	20	20	3013	3124
Contig10203	1	p2	(CA)14	28	1656	1683	CCATTGCTCCATTACACAAC	54944	20	AAGGCCTGATAGTGGACTAT	54981	20	20	1617	1773
Contig10213	1	p2	(AG)9	18	465	482	TTGCTACAACAAGACTTGGT	55113	20	GCCTCTGAGAATTCACAGAA	55082	20	20	358	593
Contig10257	2	p2	(TC)6	12	891	902	ATTGTTGTACTAAGGTGGCC	55333	20	ATCTCCACCAATGCTAGTTG	55120	20	20	738	970
Contig10270	1	p2	(TA)6	12	824	835	TTTTTACGTGGCATAACGAC	54663	20	AATATGAACAACTCGGGCAT	55100	20	20	759	872
Contig10272	2	p2	(GA)6	12	2183	2194	GTGTCGTGTGTTGAAAAACT	55000	20	AAGTCATCACTCTTGGCATT	54933	20	20	2097	2270
Contig10274	1	p2	(TG)6	12	273	284	TCAATCAAAAGCAGCTCAAC	54795	20	GCAAATTCATGGGTCGAAAT	54911	20	20	213	433
Contig10285	2	p2	(GA)7	14	723	736	GAATTGATGTTGATGCAGCA	54934	20	TTCCCTGTGGTATTGCTTTT	55118	20	20	541	776
Contig10303	3	p2	(CT)8	16	2267	2282	ATTATGGTTCCCAAAGCACA	55191	20	AGATGCATCACCCTTGATTT	54971	20	20	2140	2364
Contig10329	5	p2	(AT)6	12	2650	2661	AGGTGGCTGCAAATGTTATA	54998	20	TCATGTAGCTTTTCTTGGCT	54947	20	20	2539	2685
Contig10334	1	p2	(AT)7	14	1235	1248	CCACAAGGTATGGCATTTCT	55687	20	TCCACTTTGCTACGGAAAAT	55265	20	20	1204	1423
Contig10344	1	p2	(TA)7	14	2448	2461	GCATGTTTGCTGCTCTATTT	54931	20	GCAAAATAGGCTTGTTTGGA	54739	20	20	2378	2530
Contig10345	2	p2	(AT)8	16	2905	2920	TGTAGTTGTTACTTGCACGA	54984	20	GCGTAATTCCTCGTATAACC	53749	20	20	2745	2976
Contig10352	2	p2	(TA)14	28	268	295	CTTCGGAAAAGTGGAGCTAT	55162	20	ATTAGCTCCAGACACGATTC	54974	20	20	209	425
Contig10362	2	p2	(AT)13	26	1650	1675	AGGATCCGAAAATGTCCAAA	54926	20	AGGATTTTTGGCAACCACTA	55118	20	20	1533	1763
Contig10365	1	p2	(TA)6	12	522	533	AACCACCTAAGTCCCCATAT	55157	20	TGCTTTGAAGTAGGGGATTC	55029	20	20	484	644
Contig10366	2	p2	(TA)7	14	1860	1873	TCATCAAAAATAATTTCAGCTCA	52964	23	TCTTGGTTTAAGCATTAGGGT	54797	21	21	1806	2008
Contig10367	1	p2	(TG)7	14	773	786	GGGTCTCACATGGGTTTTAT	54995	20	GCTCTCACCTCAACAAGTAT	54789	20	20	586	819
Contig10374	2	p2	(AT)17	34	2816	2849	TGTCATGATGAGTTACACAA	52144	20	GTATGGCATGCTCCGTATAT	54873	20	20	2777	3015
Contig10389	2	p2	(AT)6	12	242	253	ACGTAAGAAGCATGAGAACT	54428	20	CTAAACTTTAGCCACGCATG	55089	20	20	179	374
Contig10405	2	p2	(CA)13	26	2095	2120	TCCTGTACAAATCCACTTGG	54961	20	GCTCAGCCAAATCCTAGATT	55188	20	20	1991	2189
Contig10416	3	p2	(TA)8	16	2702	2717	CCTGAAACGGAGGTAGTATG	54987	20	AACTCTCTGTTTTGATGGCT	54861	20	20	2681	2901
Contig10427	2	p2	(AG)8	16	1888	1903	CCATGACCAGAAGGATTGAA	55018	20	CATTCAGGGTTGACACTACA	54994	20	20	1845	2073
Contig10436	1	p2	(AT)16	32	2780	2811	TGAATGCATGTGATGAGGAA	55022	20	GACCCAACAATGTCCTACAT	55029	20	20	2725	2923
Contig10441	2	p2	(AT)9	18	532	549	ACTGCATGAGCTCTAGTAGA	55083	20	TTATTTTGACAGCCCCAAGT	55118	20	20	512	641
Contig10469	2	p2	(TA)14	28	2940	2967	TTCTTTCACAAGTGGTCACA	55045	20	CGTGATCTCTTGTACACAGT	54871	20	20	2888	3133
Contig10469	3	p2	(AT)6	12	3065	3076	TTCTTTCACAAGTGGTCACA	55045	20	CGTGATCTCTTGTACACAGT	54871	20	20	2888	3133
Contig10485	1	p2	(CA)10	20	148	167	GCTCTCAGCGAAAACATTAG	54824	20	GAGGGTGTGAAACAAGTTTG	55024	20	20	77	317
Contig10488	1	p2	(AT)9	18	163	180	TCTGAGGTGGATAAATGCAG	54828	20	TCCTAGCTGCATTTATCCAC	54910	20	20	89	245
Contig10488	2	p2	(TA)11	22	1459	1480	TTGGTTTATGGCCCTTTCTT	55085	20	CCCTTAACTCCAATACCACC	55110	20	20	1338	1583
Contig10508	2	p2	(TA)12	24	850	873	TTTTTACCTCTCCTGTCCCT	55347	20	TCATGAACCACTACATGAAGT	54571	21	21	774	1001
Contig10513	3	p2	(TC)7	14	2878	2891	CGCGTTGTCGAAGAAATTTA	55078	20	TTTGGGACTTGGTAGGAGTA	55061	20	20	2722	2946
Contig10530	2	p2	(AT)14	28	1818	1845	TGGTGTAAATGAGGAAGCAA	54858	20	GAACCCCAAAGTGAAAAGTG	54991	20	20	1777	1940
Contig10540	1	p2	(TA)16	32	63	94	ACATGGTTCTCACAAGATCC	55049	20	GTGTCTACTCGTATTACCCG	54859	20	20	36	149
Contig10541	2	p2	(AT)6	12	1120	1131	GGAAGTTGATGCTGAGTTTG	54895	20	CAGCTCTAGCAGAACAGTAG	55027	20	20	987	1199
Contig10544	1	p2	(AT)6	12	382	393	CGGTGTCTTATTTATTGGCG	54886	20	TTGCTGCTACTGTACGTATT	54528	20	20	306	422
Contig10545	2	p2	(TA)6	12	3092	3103	ATCGGGTAGAGTATGTAGGG	54919	20	CATCCCGACCATACTTGATT	54910	20	20	2952	3139
Contig10546	2	p2	(AT)10	20	2547	2566	ACATGACTATGTAAGGAAGT	50842	20	ATTTTATATGCTTGCGTGGC	55093	20	20	2464	2689
Contig10556	3	p2	(AT)6	12	2574	2585	TGCATGGATGTGTTTGAAAC	55064	20	TGCATCTTCCTAAATGTGCA	55327	20	20	2449	2656
Contig10562	1	p2	(AC)7	14	716	729	TATCCCAGCACCAATTAACC	55080	20	GTTCCTGATAGCCTCACTTT	54754	20	20	678	887
Contig10563	1	p2	(AT)12	24	406	429	ACCATATACATGTCAATTGCA	53255	21	ACAGGAGAAGCATTACATGT	54341	20	20	383	551
Contig10563	2	p2	(AT)6	12	976	987	AGAATCATTAACACATTGACA	51053	21	AGTGAAGAGTAAAGGGGAGT	55064	20	20	815	1016
Contig10564	2	p2	(TG)6	12	702	713	GGGGCAGAGAAGATTAGAAG	54927	20	GTCTTAGAATCTGAGGCAGG	54961	20	20	668	872
Contig10580	1	p2	(AC)6	12	1559	1570	AATTTGCCAACTCTTCTTGC	55048	20	AACTAACCGTGAGAAATGCT	54991	20	20	1534	1676
Contig10584	1	p2	(AT)11	22	380	401	ATGTATCACGTGCATCACAG	55949	20	TCATGGGGTGGGAAATAATC	54736	20	20	314	455
Contig10589	1	p2	(AT)6	12	1367	1378	ATATGAAGACCGAAGATCGA	53398	20	TGTCTGATCTCATGAAACCA	53979	20	20	1347	1592
Contig10607	2	p2	(AC)7	14	2212	2225	ATAACACTGTCGTGCAAGAT	55095	20	GATGTTATCTGCTGCCTCTT	55220	20	20	2004	2245
Contig10623	1	p2	(TC)7	14	1005	1018	ACACTCAAGCAAACCCTAAA	55080	20	GATCCCTCTACACAATCCAC	54940	20	20	977	1186
Contig10629	3	p2	(AT)8	16	1027	1042	TTTTTGGTGAGCATGAGAGA	54879	20	ATGGAGCAAACAAAAGGAGA	55138	20	20	917	1161
Contig10630	2	p2	(TA)6	12	2948	2959	GGAAGAGGAGGGAAGTTTTT	54837	20	GTCGGAATCGTCTCAATGAT	55375	20	20	2855	3013
Contig10644	1	p2	(AT)9	18	620	637	ATTTGTTTCGTGAGTGTTGC	55420	20	CAAAGCTCTCCAGAAACTCT	54998	20	20	435	661
Contig10645	2	p2	(AT)11	22	675	696	TCAATAATAATCCGCCCCTG	54961	20	TATGAACATGATGCTGCTGT	55123	20	20	546	780
Contig10659	2	p2	(GA)9	18	419	436	GATTCAATAGTGCACAACCG	55089	20	TTTGGCACATTTGTCAGTTC	54994	20	20	369	604
Contig10667	1	p2	(TA)6	12	1494	1505	TAAGATCACTTCCGGCTCTA	55077	20	TTGGAAGACAACACTTCAGT	54736	20	20	1358	1584
Contig10675	2	p2	(TA)18	36	1004	1039	ATTGAGAGGATCCACAAACC	55015	20	TGGCCTACTGGTAAGATCTT	55224	20	20	942	1189
Contig10684	5	p2	(TA)8	16	3052	3067	ATACTTAACCGGCCAATGTT	55008	20	ACGATAACAAAAGGACAGGA	54301	20	20	2988	3140
Contig10698	2	p2	(TA)6	12	2978	2989	CTTGATTGGGTAGATGCCTT	55087	20	TGGGATAATCAAAAGTTGGGA	54766	21	21	2867	3099
Contig10704	1	p2	(AT)12	24	498	521	AGATGACATTACTGCCACTG	55153	20	TCCTTCATTTCATCCACCTG	55018	20	20	364	563
Contig10705	1	p2	(AT)12	24	1960	1983	CGGGTTATATGGTTGGCTAA	54903	20	ATAGTCCGTACATGCATGAC	55057	20	20	1923	2165
Contig10724	3	p2	(TC)6	12	2908	2919	GGTGGACTTCAGCTTTTAGA	54991	20	GACTGGTTAAATCAACGCAG	55020	20	20	2885	3114
Contig10726	4	p2	(TA)8	16	2904	2919	ATACTGGCTTGCCTAAAACA	54926	20	TCTGAATGCTGGTATACTGC	54944	20	20	2879	3032
Contig10727	2	p2	(CA)6	12	3021	3032	CCAGCAGCTAATACCATGAT	54967	20	TGTCAAACTGACCAAAAAGC	54924	20	20	2953	3124
Contig10737	2	p2	(AT)7	14	2108	2121	GTGCAAGTTAGCGATGAAAA	54922	20	AGCACGGTTTGGATATTTGA	55337	20	20	2012	2195
Contig10741	1	p2	(AT)6	12	2195	2206	ACTTATGTGTCCCAAATGCA	55223	20	ACCATCTTAAACCACAGTCC	54957	20	20	2133	2309
Contig10752	2	p2	(AT)6	12	694	705	TCTGCTATTCCCCTCTTGTA	54926	20	AGAAACAGGAAGAAACCCAG	55168	20	20	661	803
Contig10759	1	p2	(TA)18	36	350	385	AAATGATGCAACCTCGGTAT	55100	20	TGTGTTACGTGCTAGTGTTA	54406	20	20	292	420
Contig10761	3	p2	(TG)7	14	1502	1515	TGCTTAGGCTTCATTTCCAT	54984	20	GTTTGACCTCTTCTCGCTTA	55137	20	20	1341	1590
Contig10764	1	p2	(AT)6	12	2292	2303	TCATATGTTCGCTTGAGGAG	54977	20	GTGGGCCGAACATAGATAAT	54991	20	20	2259	2420
Contig10766	1	p2	(TA)8	16	989	1004	TTTTAACGAGGCACGATCTT	55408	20	ATACTTTCATCTGGTACGGG	54253	20	20	838	1024
Contig10775	1	p2	(AT)7	14	1285	1298	TGCATAGTCAAAGTGGAACA	54893	20	AGGACTTGACCAAACATCTC	54978	20	20	1159	1346
Contig10775	2	p2	(AT)16	32	1567	1598	CGCAAGAAACAAAAGTGAGA	54773	20	CCTTCTCGTGCAAATTTGTT	55093	20	20	1480	1721
Contig10782	1	p2	(TA)10	20	524	543	GGATTCCTTCTCATCCTTCC	54893	20	GTTACATGGCAATTACGTGG	55069	20	20	471	620
Contig10788	1	p2	(TA)7	14	2402	2415	TAGCATCCTCAGTTGGGATA	54998	20	GCTGCTGATGATGTTAAACC	55043	20	20	2291	2510
Contig10788	3	p2	(TA)6	12	2939	2950	GTGCCTAGAGTGATGAAGAG	54994	20	GGGCTTGAGATTGAACAGAA	55645	20	20	2808	2973
Contig10790	1	p2	(AG)6	12	1477	1488	TAAGAGCATTATGGGCAGTC	54910	20	CTTCCTAGGAAATCCTCGTG	54974	20	20	1442	1671
Contig10815	2	p2	(TA)7	14	1874	1887	TTGAAGGAAACACACTCAGG	55507	20	TCATGATGTCCTACTGTCCT	54946	20	20	1827	1969
Contig10818	1	p2	(TC)6	12	2976	2987	CCTCTTATCCGTACACATGG	55057	20	CTAAAGTCAGCCAAAGGGAT	55015	20	20	2886	3040
Contig10821	2	p2	(CA)6	12	2529	2540	AGTCCCTTCATCATTTGGAC	55015	20	TTGCAATAGGTGAATGTGGA	54930	20	20	2474	2626
Contig10829	2	p2	(GA)8	16	2914	2929	GCTCAAGTCAGTAACGGTAT	54917	20	TCCCTAAAATCAGACCAAGC	55029	20	20	2893	3110
Contig10833	4	p2	(AT)11	22	2536	2557	TTTGGCCCTAATGCAACTAT	54964	20	TTTTGGAGCTAGAAAACAAAA	52040	21	21	2362	2583
Contig10839	1	p2	(TA)9	18	783	800	GAACGGTTGGTCTCATTCTA	54817	20	TGTCGTATACACATAGTGCT	53640	20	20	657	885
Contig10851	2	p2	(AG)6	12	473	484	AGAGAGAGGGGTTTAGGTTT	55030	20	AACGCAGAATTAACAGGACT	54991	20	20	445	659
Contig10856	1	p2	(AC)7	14	988	1001	CTCGTACCATAGTCGAAGTG	55164	20	AAAATATCTTGGGACGGAGG	54804	20	20	813	1032
Contig10866	1	p2	(TG)18	36	2379	2414	ACACCAAGAGATCTTCCCTA	54838	20	CTCGAGTCGAGCATATTGAT	54892	20	20	2314	2553
Contig10884	1	p2	(TA)15	30	2012	2041	GTGCCTGAAATACACACTTG	54908	20	TTCTCATGTGAGCAATTTGC	54865	20	20	1903	2111
Contig10894	1	p2	(AT)6	12	2484	2495	AAACTCGACAAGTGACCTTA	54268	20	GGCAAGCGTGAAAATAGAAT	54655	20	20	2375	2621
Contig10895	2	p2	(AT)8	16	520	535	TCTTGATTATTAGTCGCGCA	55004	20	ACATGTGAAACTTGAGTCGT	55246	20	20	399	609
Contig10898	3	p2	(AC)16	32	2505	2536	TGATAGAGTTGCAACTGCTT	54981	20	TTCACTGTTCTTGTGCACTA	54856	20	20	2410	2633
Contig10909	3	p2	(TA)16	32	2675	2706	AGGAACCCAGTAGTTAACCT	55044	20	CTTATGTGGCAATCTTCCCT	55087	20	20	2566	2792
Contig10914	1	p2	(TA)11	22	584	605	GGAAGTTTTTGCATCGAGTT	54805	20	ACAAGTAAACACCACCCATT	55046	20	20	529	685
Contig10915	4	p2	(AT)6	12	2160	2171	AGGGAGGACACTTACAATTT	53820	20	AACTTTTGTGGTGACAGTCT	55029	20	20	2110	2335
Contig10916	2	p2	(AT)6	12	1232	1243	GAATTTTCTCTTCGGTGCTG	55007	20	TACCCCTTGTTGATGTTTGT	54751	20	20	1100	1274
Contig10921	3	p2	(AG)7	14	1410	1423	AGTCAACGATCAAAAGGTCA	54923	20	CGCATCCTCTCCAAATCTAA	54944	20	20	1303	1453
Contig10921	4	p2	(AC)8	16	3043	3058	GGTGGTGGGTTTTATCTCAT	54995	20	CCACTTGAGCTATACCTCAC	54974	20	20	2992	3102
Contig10922	2	p2	(TA)7	14	2524	2537	TAAAAGTTGGAAACCCCTTC	53260	20	CGAAGGTCACTGTGTAGAAT	54837	20	20	2500	2749
Contig10931	1	p2	(AT)7	14	2925	2938	TTTCGATGCTTCTCCTCAAT	54757	20	GTAGAAGTCACATTTCCGCT	55493	20	20	2833	3068
Contig10932	6	p2	(AG)7	14	2767	2780	GTTTGGGGAGCTGATAGTAG	54940	20	AGTACTCCGTTGTCTACTCA	54967	20	20	2656	2827
Contig10935	3	p2	(CT)6	12	363	374	AAACCCTCTTCTTCCCAATC	54909	20	AGGGTAAAATTGAGGCGATT	54995	20	20	325	549
Contig10940	1	p2	(TA)7	14	1605	1618	ATGGAATATTTGACCACGTT	52838	20	TGCATTTGTGGTAAAGGGTA	54837	20	20	1577	1716
Contig10948	3	p2	(CT)8	16	1997	2012	ACTGCTAATGCGTTCCTAAA	55075	20	GAGAATCGAATCGCACATTC	55003	20	20	1939	2168
[truncated: 10,648 more rows]

## Sheet: tri
ID	SSR nr.	SSR type	SSR	size	start	end	FORWARD PRIMER1 (5'-3')	Tm(°C)	size	REVERSE PRIMER1 (5'-3')	Tm(°C)	size	PRODUCT1 size (bp)	start (bp)	end (bp)
Contig1	2	p3	(AAC)5	15	7649	7663	GACGTGGGAATAGACATTGA	54887	20	TGGAATGGAGTCGTTCAAAT	54961	20	20	7603	7849
Contig1	4	p3	(CAT)4	12	10405	10416	GGGGGAACAACAAAACAAAT	54821	20	AATGGAGGTGATAAAGCAGG	55087	20	20	10335	10583
Contig1	5	p3	(TTC)4	12	10499	10510	CATCATCGGCTTCCTCTTTA	54944	20	GGAAAACCATTGGAAAAGCA	54927	20	20	10410	10646
Contig1	7	p3	(GGA)4	12	26502	26513	CGGCACTACATAACTGGATG	56027	20	GAGGGTATCCAACTTTCTCC	54835	20	20	26482	26693
Contig3	5	p3	(CTT)4	12	16837	16848	GAGTTATCCTTCAACAGGCA	55062	20	CGAGATTTTCCTGGACTTCA	55095	20	20	16737	16959
Contig4	2	p3	(TAT)7	21	13531	13551	GATACCAACGTTGTTTTGCA	55119	20	GAAGAGGTGATCAGGCAATA	54533	20	20	13455	13582
Contig5	1	p3	(ATC)4	12	3428	3439	TGACCACTTCGATTAAACTCA	54910	21	TGCTAGGTCAACGTGTTATT	54715	20	20	3245	3493
Contig5	2	p3	(ATT)4	12	10361	10372	GATAGGTATTGGCGTTCCTT	54920	20	TCATCAACCTTTAGCCTGAC	55062	20	20	10300	10517
Contig5	3	p3	(AAG)5	15	12609	12623	TTGAATCATGCCTCGATCAT	54900	20	TTCTTCAAGGAAGCAAACCT	55067	20	20	12455	12692
Contig5	4	p3	(AAT)7	21	13631	13651	GCGTTGTTCTTGCTATCAAA	54922	20	CGTGATTCGAATACTCTGGT	55021	20	20	13579	13785
Contig6	5	p3	(AAG)4	12	13678	13689	AAAAGCCTGTCAAGAAGGAA	55067	20	AATCTGGCATGACCTTTCAT	54971	20	20	13600	13807
Contig8	1	p3	(TCT)4	12	4497	4508	ATGGTTCTCTCACCTCCTTA	54838	20	GTCTGGGTCCTAAAGCTATG	54940	20	20	4394	4558
Contig8	2	p3	(TAA)4	12	5080	5091	GATAGCCCATCTTCTTGGAG	54998	20	ATGCAAAGAAAAATCCCTGC	55085	20	20	4964	5202
Contig9	2	p3	(ATC)4	12	1253	1264	TTGATTAGGAACCATGGGTG	54998	20	GTCATCTATGGTGTCGACAA	54921	20	20	1222	1434
Contig9	7	p3	(TTG)4	12	12926	12937	GCAGAAAATGTTAGCTCCAC	54974	20	TTCAGAAGATGGTTTAGGGC	55029	20	20	12780	12982
Contig10	1	p3	(TGT)4	12	4101	4112	GCGTACAATCTACAGCTTTG	54838	20	ACTATGTAATGGGGCGTTTT	55008	20	20	4076	4284
Contig10	2	p3	(TCT)5	15	4612	4626	TAAACGTAAACCCAACCCAA	55087	20	TGTCAGTTAAATCCACGGAG	55108	20	20	4534	4662
Contig10	7	p3	(AAG)5	15	12315	12329	AACAAGGACAAGATCTGGAC	54978	20	TTTACTGACCTGCTTCAACT	54511	20	20	12284	12488
Contig12	5	p3	(ATT)4	12	3671	3682	TCAAAACGGTTTGATTTGCA	54907	20	TCCATGCACAATAACCATGA	55001	20	20	3650	3801
Contig12	7	p3	(TGG)4	12	6783	6794	CTTCCCTTGCCTGATAAAGT	55015	20	GAGCCCGATAACTTCTTCAA	55175	20	20	6686	6888
Contig13	3	p3	(TTA)4	12	16530	16541	AGGTCCTAGTAACAAGGTCA	54780	20	GATGAAGGCTTTCTTGAGGA	55049	20	20	16496	16707
Contig14	3	p3	(GAT)5	15	6083	6097	TCCATGCCAATGATAGTAGC	54981	20	ACGCATATTAAATCGAGCCT	55024	20	20	5961	6180
Contig15	4	p3	(TCA)5	15	7443	7457	ATGTCGTCGTTTTCAAATCG	55065	20	AGTGTCCTTTCACCCAAATT	55033	20	20	7422	7565
Contig15	6	p3	(TTA)4	12	11916	11927	GCAATCGGTCTTTCAAAAGA	54520	20	TCAAGGTGGATGAATGACAG	55052	20	20	11833	12028
Contig16	3	p3	(TCC)4	12	11346	11357	TTGTCGTTAGTCCCTTTCAG	55038	20	GGTAGTTAATTGGAGCCCAG	55503	20	20	11186	11427
Contig17	3	p3	(CCA)4	12	2692	2703	CAGCCACCTCCTTTATTTCT	55015	20	CTTCCTTCCTCTAGCGTTAC	55017	20	20	2656	2853
Contig17	4	p3	(TAA)4	12	3397	3408	ACATGATACCGGCTTAAAGT	54439	20	CTTTTGCAGCAAGAAAGTCA	55014	20	20	3359	3492
Contig17	6	p3	(TGA)4	12	10947	10958	TGTAGATGACAATTGGGAGC	55133	20	TCTCAGCTTAATTTTCCCCC	54995	20	20	10898	11036
Contig18	2	p3	(CTC)4	12	4036	4047	CCACACAGCACTTATCTCTT	55082	20	AATTTGGGTCTCACTCTCAC	54978	20	20	3931	4173
Contig19	6	p3	(TAT)4	12	12181	12192	CCATCCACCCGTTTAACATA	55126	20	GGGTGACTAATGGATGAGTG	55233	20	20	11977	12212
Contig19	8	p3	(AGC)5	15	15219	15233	CAACTTTTGCGACCCATTTA	54788	20	TTCTGTTGGACCTAATCTGC	55062	20	20	15163	15411
Contig20	1	p3	(AAG)4	12	533	544	ATATCCCAATTCGACATGGG	54947	20	TGGTTCTTCAACACAAATGC	54994	20	20	370	599
Contig20	5	p3	(ATA)5	15	4063	4077	TGACGAGCATAGCAAGAAAT	55165	20	GCAATGAGCATGCATCAATA	54784	20	20	4028	4234
Contig21	1	p3	(GTG)4	12	1859	1870	TGGTCTGCCATCTACTCTAA	54960	20	AACACCACTACTGACATACG	54851	20	20	1699	1907
Contig23	1	p3	(AAT)4	12	2413	2424	TAGTAACGGAAGAACGATGC	55330	20	AGGCATTGGAAACTTGTTTG	54947	20	20	2372	2590
Contig26	2	p3	(CTT)4	12	11882	11893	CTTTGTAACACTGACTGCAC	54873	20	AGGATAAGATGGTCTCTGCT	55002	20	20	11831	12073
Contig27	2	p3	(AAT)4	12	3365	3376	TCCAGAGTTCTATCTTTGCA	53680	20	ATCGTGGACCACTTTTTGTA	54903	20	20	3155	3399
Contig27	5	p3	(TCA)4	12	7949	7960	TACCACATACATGCATACCC	54597	20	ATCACATGTGGATCGGTTAG	54944	20	20	7824	8050
Contig27	9	p3	(TTA)4	12	11848	11859	TGTCAATTAGAAAGGATCATAGA	52676	23	TAGACACTGCACCAAGAATG	55387	20	20	11804	11937
Contig27	11	p3	(ACA)6	18	12562	12579	TGAGGATGTCAATTGTCCAT	54307	20	CGCTTGAGAATTTATGGAGC	54859	20	20	12443	12686
Contig28	3	p3	(AGA)4	12	10898	10909	AACACGACCATAAGCATCAT	55133	20	GAGGGCTTTTTGTTTTGGTT	55146	20	20	10834	11057
Contig28	4	p3	(ACC)5	15	11852	11866	GCAAGAGTATTGAGAGATCCA	54836	21	AATAAAGTGCTTGGGGTTCA	55118	20	20	11732	11971
Contig28	5	p3	(ATA)4	12	14024	14035	AGAGATAGACTTGGGCGTAT	55132	20	TTATGGAGTCACATGCATGG	55497	20	20	13922	14135
Contig29	3	p3	(TTA)4	12	5885	5896	TCTTTCCTTTCTTTTTGTTTTT	51145	22	AGGGTATCCAACTTTCTCCT	55104	20	20	5711	5960
Contig31	3	p3	(TGA)4	12	5127	5138	CCCTACTTACCCATATTGGC	54957	20	GCAAACTCAAGAGTAAGTGC	54938	20	20	5094	5341
Contig31	6	p3	(TTC)4	12	9195	9206	CCCTTCACTGAGGAAATTGA	54947	20	GCAACAAGATAAGTACACGC	55130	20	20	9118	9271
Contig32	1	p3	(GAG)5	15	994	1008	GAAATTGAACCCCCAAAAGG	54994	20	ACTCCTCTTCTCCATCATCA	54933	20	20	845	1086
Contig34	3	p3	(ATT)4	12	4711	4722	TCGTGGGCAAGGTTAATAAA	54954	20	ATCAAACCTTCTTGCCATCA	55210	20	20	4634	4788
Contig35	1	p3	(ATA)4	12	2497	2508	ACCAAATTTCAAAATGAACCA	52625	21	TGATTGAAACATGTTGGTTGA	54198	21	21	2364	2580
Contig35	2	p3	(ATA)4	12	2919	2930	AAGGTGCATGGGCTATTTAA	54964	20	CCTCCTTCTTGGTCTTCAAT	54636	20	20	2827	2998
Contig35	9	p3	(TAA)6	18	10604	10621	AAAAGAAGGTGGTGGTAGTG	55181	20	TCAGCATAGCAGAGTAGAGT	55083	20	20	10457	10647
Contig36	3	p3	(TGA)4	12	2363	2374	GATGCGTCTATGGATGATGT	55115	20	CATCATTCCCCACTTTCTGA	55018	20	20	2336	2483
Contig37	4	p3	(TCT)4	12	12093	12104	CACTCTCTCACTCGACAATT	54858	20	TCAAGAACACGATTTTGATACT	53798	22	22	11965	12208
Contig38	3	p3	(CCG)4	12	8909	8920	TAAAGATGAACAGAAGCGCT	55095	20	CCAAAGATTGAGCGTTCAAA	54809	20	20	8746	8976
Contig38	4	p3	(TTA)4	12	9105	9116	TTTGAACGCTCAATCTTTGG	54809	20	AATCAAATTCACGCAAACCC	55429	20	20	8957	9167
Contig39	5	p3	(ATA)14	42	10505	10546	CATTTTCCCGACCTTGATTG	54944	20	CTTTGATTTGGCTGTTTGGT	54947	20	20	10395	10593
Contig40	1	p3	(AGA)4	12	4616	4627	GAAACTATCCCACTGGTGTT	54957	20	TATAGTCACTTTCTCCCCGT	54971	20	20	4536	4780
Contig40	5	p3	(CTC)6	18	11906	11923	AGAGTAGAGGAATTGAACGC	54904	20	ACCTTGGTGATAATGGTGTC	55029	20	20	11772	11966
Contig41	6	p3	(TTA)4	12	13327	13338	ATCGTAGAGCATGCATGATT	55001	20	TTGTGGCTTTAAAGTCCGTA	54917	20	20	13200	13367
Contig45	1	p3	(CAT)4	12	2066	2077	AATGTCTGACGTTGGAATCA	54994	20	AAGTTGAAGCAAATTGTGGG	54947	20	20	1973	2206
Contig46	1	p3	(TTA)5	15	4012	4026	GGGAGAGACCATTGGTATTA	53493	20	TCACAAAGAAGGTTGGACAA	55012	20	20	3890	4131
Contig48	2	p3	(TTA)4	12	3212	3223	GCTTGTATTGTGCTGTGTTT	55093	20	GTGAACAGTAAGATCTGGCA	55095	20	20	3028	3269
Contig51	5	p3	(TTG)5	15	8880	8894	CCTCTCTATTTTCCCATCCG	55011	20	CTTGTGAATGAGGAGTTGGA	54981	20	20	8843	9048
Contig52	4	p3	(TAA)4	12	3316	3327	TTTCTGCAATGGGTCGAATA	55045	20	TGGTAAGAGCAAGTTTCTCC	54991	20	20	3169	3386
Contig52	5	p3	(GAT)4	12	3392	3403	GGAGAAACTTGCTCTTACCA	54991	20	CTCCCGATCTAAATACAGCC	55124	20	20	3367	3557
Contig55	2	p3	(TCA)4	12	9827	9838	TTTCTCATCTTCTGCTTCCC	55049	20	ATTAGGCTTCGGAGAGATCT	55118	20	20	9792	9993
Contig57	1	p3	(ATT)4	12	4291	4302	CCTTTTGTTGGAAAGCATGA	54658	20	GCAAATAGTGCGATCAAACA	54991	20	20	4261	4433
Contig57	2	p3	(TAT)4	12	4391	4402	CCTTTTGTTGGAAAGCATGA	54658	20	GCAAATAGTGCGATCAAACA	54991	20	20	4261	4433
Contig61	1	p3	(ATT)4	12	557	568	AGGATGGATATTATGATGCCT	53592	21	TATCCTCTCCTAAGTGTGCA	54960	20	20	491	694
Contig61	3	p3	(TAT)4	12	910	921	ACACGTAAAGGAAAATTGTTGT	55055	22	TCCACCTGAAATTACCACTG	54961	20	20	885	1080
Contig61	4	p3	(TCA)5	15	6973	6987	GGCTAATCAACCATCCATCT	54861	20	CAGACTACTCTTGTTACCGG	54951	20	20	6944	7128
Contig61	5	p3	(AAG)5	15	8718	8732	AGAAGGTAGAGGATTTGGGT	55104	20	TCAAACAAAATAGCCCGACT	55265	20	20	8655	8878
Contig63	5	p3	(GTA)4	12	9569	9580	GAAAGCCCCAAATCGATTTT	54806	20	AAAGCCGCAACTAATTGTTC	55172	20	20	9405	9626
Contig65	5	p3	(TAA)4	12	12593	12604	AAAACCTAACCAAACCTCCT	54325	20	AGTTGGGGTAAGAATTTGTCA	55014	21	21	12435	12665
Contig67	2	p3	(GAA)4	12	1155	1166	CTTGTGAATAGGAGCTCGTT	55194	20	CCAATTTTGCTTGTCCCAAT	54984	20	20	1134	1273
Contig67	4	p3	(AAT)4	12	2482	2493	TGAATTACAAAGCAGTCAGC	54219	20	ACACAAGGTTCACTTCAATTC	54607	21	21	2451	2680
Contig70	2	p3	(AAT)5	15	10864	10878	ATCCGACTTTCTCCCAAAAA	54854	20	GTCTCGTACTTGAATACGGT	54677	20	20	10764	11010
Contig71	2	p3	(TGT)4	12	6192	6203	GGTTTGGAAGAAGAAGGAGT	54872	20	CCAGCAACACATGAAGTTTT	54981	20	20	6142	6297
Contig71	3	p3	(TCT)5	15	10435	10449	TCAAGGCTTGGACTTCAAAA	55377	20	GGTTGCTAATGGAGATGTGA	55133	20	20	10401	10547
Contig72	2	p3	(GAA)5	15	5013	5027	GTGTGAACTCTCTTCTTGGT	54940	20	CTCAGAACCTTGATTCACGA	55128	20	20	4917	5139
Contig72	3	p3	(ATC)4	12	8852	8863	TGGCTGGCTATTTATGACAA	54704	20	CGATTTGTTGCTTGCCTATT	54944	20	20	8688	8887
Contig74	4	p3	(TGG)4	12	8882	8893	GACCATTTTTGTGAACGGTT	55004	20	CCCAACCTCAATTCCTTCTT	55207	20	20	8741	8967
Contig75	4	p3	(AAT)5	15	7743	7757	AACACTGGTCATACGGTATG	54887	20	GCCATTTTTGGTCAATTCCA	54998	20	20	7650	7890
Contig77	1	p3	(TGA)5	15	980	994	AAGGAGGCTGAAAAAGTTCA	55067	20	ATTGTTCCCTTTTGCTCTGT	55433	20	20	847	1089
Contig81	1	p3	(TGG)4	12	3737	3748	GAGAAGGGAAAAGGAAGAGG	55045	20	TCCTCTCACACTCGACATAT	55097	20	20	3685	3825
Contig81	3	p3	(TTA)21	63	9393	9455	TTGGTCCAAATCAGTCCAAA	55050	20	TACTTACGTTGAATGAGCGT	54865	20	20	9348	9537
Contig82	1	p3	(CAA)5	15	170	184	AATGCAACATCCTACGGAAT	55100	20	CCTTTGGCGAAAATTCAAGT	55061	20	20	25	206
Contig83	2	p3	(AAG)4	12	4147	4158	GAGAAGGCTCAAACTGATGA	55082	20	CTTCAACAGTGAGATGACCA	55014	20	20	4077	4284
Contig85	3	p3	(TCA)5	15	5477	5491	GAAAGATTCCTCGGGTGATT	55130	20	CACCAAATGCATCCAATGTT	55088	20	20	5451	5659
Contig89	13	p3	(ATA)4	12	11807	11818	AATTCACCGCTATTCCAAGT	55029	20	GTTTGGAGAGGTTCAGATGA	54686	20	20	11631	11844
Contig90	2	p3	(AAG)4	12	4676	4687	CTTTGAGCTGAAGACAGTCT	55031	20	AGCCTGTTTTAGGATTTCCT	54191	20	20	4492	4725
Contig91	2	p3	(AAC)5	15	187	201	AACGTGCTTTGCATTAAACA	55007	20	GCATTCTTTCCCAGTTGATG	54931	20	20	122	279
Contig92	1	p3	(ATT)4	12	1677	1688	GGTGAGAAGCTTGATAACCT	54754	20	TTTGAAGTCCATATCACCGT	54372	20	20	1627	1865
Contig95	4	p3	(TTC)5	15	8303	8317	AGCGTTACTTCCTCCATTTT	54957	20	TTCAGGAAAAAGTGCAAACA	54122	20	20	8119	8344
Contig95	5	p3	(TGG)4	12	11113	11124	CTCGTCATTGAAGGAGAGAG	55027	20	TCCCCCTTTTCATTTCCAAA	54981	20	20	11000	11200
Contig96	1	p3	(ATC)4	12	1771	1782	AGAAAGCACTGTCAGTAGAC	54753	20	CCAATTTACCGGAGATAGGG	54991	20	20	1748	1953
Contig96	2	p3	(TTG)4	12	2168	2179	TGTTGTTTCTTCCAAAAGCC	54890	20	CTCTCCTTTGACATGGTTGA	54981	20	20	2083	2303
Contig96	4	p3	(TAT)4	12	4736	4747	GCTAGGATTTTGATATGAATGCT	54887	23	AGCGTGTAAAAAGGTGATCA	55297	20	20	4607	4773
Contig97	1	p3	(TAA)4	12	6621	6632	CGGCTGCAACTAAAATTGAA	55176	20	AGATTGTACCCGTGCTAATG	55246	20	20	6505	6751
Contig98	1	p3	(AAT)4	12	4167	4178	CCAAAATGGTCAAAGTTCCC	55028	20	TCCCTTCCAGTTAGAATTGC	55029	20	20	4002	4210
Contig98	3	p3	(AAT)4	12	9506	9517	CATGATTGTTCTTCCATTGCA	55087	21	AAGACGAGAATTGGAAGCAT	55049	20	20	9460	9691
Contig99	6	p3	(AAG)4	12	9100	9111	ACATGGTAGCCTATGAGGAT	55054	20	TATTTTTCCTCTTCTGCCCC	54995	20	20	8987	9192
Contig100	1	p3	(ATT)5	15	2443	2457	TTGGTCCAAATCAGTCCAAA	55050	20	CGTTAGTAATGGCGGGATAA	55051	20	20	2377	2477
Contig100	2	p3	(TAA)4	12	4213	4224	GTTTTGAAAGGGTACTTAGCA	54030	21	TTTAATGCTTTACATGTATCCT	51215	22	22	4137	4338
Contig100	3	p3	(TTC)4	12	8682	8693	TTGATGAACCGGGAGAATTT	54926	20	AGGTTTGAAATTCTGCTCGA	55285	20	20	8575	8746
Contig103	1	p3	(CAT)4	12	3547	3558	ACTTAAGCCTTGACATGGAG	55049	20	GAGGTCCTCTGAAGTCATTC	54890	20	20	3367	3598
Contig105	1	p3	(TTA)4	12	772	783	CCGGACCATGTATCCTTAAG	55024	20	AGGCTTGAGAAATGAGAACT	54254	20	20	607	846
Contig106	7	p3	(ATT)4	12	9701	9712	AGAGAGAGGAGGTTTCAACT	55085	20	GCTTGTTATTCAATGGATGTGA	55064	22	22	9639	9800
Contig107	5	p3	(TCT)4	12	11209	11220	AAGGAACTAGCTAGAGGCAT	55313	20	TGATTGTCCTTCCATCTTGG	55018	20	20	11058	11286
Contig109	1	p3	(AAT)4	12	499	510	TCTCGAAGTTTGCTTTCTGA	54957	20	TTGTCCAACCATTGACTTGA	55083	20	20	463	601
Contig109	8	p3	(AGA)4	12	8605	8616	ACTTAAACATGCACGTAGAGA	55007	21	TGTGTCCTTATCTTGCACAA	54893	20	20	8485	8708
Contig111	2	p3	(GAA)4	12	4402	4413	CCCTGTTTCCATGGTTTAGA	54926	20	GGAGTTCCCTGTGTTTTAGT	54886	20	20	4328	4519
Contig113	1	p3	(TCA)5	15	366	380	CCTTCATGGGGGAACATAAA	54964	20	AGAAAGGGGAGAAGAAGGAT	55090	20	20	297	443
Contig113	2	p3	(TAT)4	12	4682	4693	AACTCTAACTGGTTGCTGTT	54804	20	ACGAGGTTCAACTTAACTCC	55034	20	20	4654	4867
Contig113	4	p3	(ATG)4	12	11240	11251	GAGGACTCTGCAACCTTTAA	54991	20	AGGGGAAGGGGAAACTAATA	54744	20	20	11067	11278
Contig114	3	p3	(TTA)4	12	6139	6150	TGCCGTAGAGCATGATTAAA	54856	20	CCCATTGTGGCTTTAAAGTC	54841	20	20	6015	6182
Contig115	2	p3	(AGA)6	18	5726	5743	GCTGACCCCACATATGAAAT	55464	20	AGAAAAGAACACAAACCCCA	55273	20	20	5691	5939
Contig116	4	p3	(GGT)4	12	2950	2961	AAAAGCATCGAAACTAGGGT	54957	20	CAATCCCTTCCCTTTTGGTA	54891	20	20	2781	3012
Contig116	8	p3	(GAA)4	12	9866	9877	TTAGGACGGTAAGGAGCTTA	54984	20	TATATGACCCCTGGCCATTA	55016	20	20	9789	10008
Contig117	2	p3	(TTA)4	12	2165	2176	GAGTTTAGCTTAATTCGCGG	54916	20	TTCCCCTTTTCAATGCTCTT	55105	20	20	2126	2350
Contig117	4	p3	(ATG)5	15	4765	4779	ATACGTTGGCACTCTTTCAA	55297	20	CGTTTCAATCTCCTCCTCAA	55095	20	20	4626	4867
Contig119	7	p3	(TCC)4	12	9531	9542	CAATTAGAGAGGTCGGCTAC	55087	20	CCACATGTTCTACTCAACCA	54994	20	20	9469	9676
Contig120	1	p3	(AGA)4	12	923	934	TCGAGATATTCCTGGACTGT	55063	20	TTTGAGTTGTCCTTCTACGG	55038	20	20	811	1037
Contig121	3	p3	(ATA)4	12	7992	8003	ATGTCAGGTTAGTTGCTACC	54768	20	TATATGGCTCCCTTTTCGTG	54923	20	20	7845	8032
Contig122	5	p3	(CTT)4	12	6537	6548	GATTGGGGTTCGGGATTATT	55148	20	TCGTGTGGTTATTGTGACAT	55008	20	20	6486	6722
Contig122	7	p3	(AAG)4	12	9792	9803	AAGGAAAAGAAACCACCTGT	54960	20	CCTCCAAAGCCTATTTCCTT	54981	20	20	9767	9977
Contig124	1	p3	(AAT)4	12	108	119	GGCTCGTGTAATTTACTTGC	55098	20	ACTACACCAATGAATCGTTG	53642	20	20	83	332
Contig124	5	p3	(ATT)4	12	9009	9020	AGCCTAAACCCTTTCAAACA	55046	20	CACAAGAATGCACACGTTAG	55334	20	20	8845	9068
Contig125	2	p3	(CCA)4	12	6158	6169	TGCTTTACATTGATTCCCCA	54895	20	GGCAATGAGAGAAAGGAGAA	55049	20	20	6102	6316
Contig126	2	p3	(TTA)18	54	5582	5635	TCTAGGGGATGCAATGAGTA	54998	20	AGTGTTTACAACGACCATCA	54937	20	20	5464	5666
Contig127	5	p3	(ATT)4	12	5801	5812	CAGAAAGTGCAAGCATTTCA	55084	20	ATGATGGCATCACATGGAAA	55354	20	20	5739	5838
Contig127	7	p3	(AAT)4	12	8740	8751	AGGAAATCAATCAATCGCCA	55395	20	AAAAGTTCCCCAAATCAAGC	54619	20	20	8622	8772
Contig128	1	p3	(TTG)8	24	133	156	TCAAGTGGAATCGCTTACAA	55008	20	ATTAGTTGCTCGTTGAGGAC	55493	20	20	81	200
Contig132	1	p3	(CCA)6	18	11083	11100	ACCACAACACTACCATAACC	54971	20	TGTACGCATTTCTCCGTC	54791	18	18	10939	11120
Contig134	2	p3	(ATT)4	12	2559	2570	TCAAGCACATCTCGTGATAG	55011	20	TAATCGTGGTAAAACAGGCA	54988	20	20	2434	2665
Contig134	3	p3	(TGG)5	15	4661	4675	TGTGATATGGGAAGGCTAGA	54998	20	GCTCGATCATCAGTCCTATC	54958	20	20	4634	4800
Contig137	2	p3	(TTA)4	12	6421	6432	GAAGCTAGTGATAACTCGGG	55087	20	AGAAGGTTGGACAACACAAT	55067	20	20	6283	6531
Contig145	1	p3	(TAT)4	12	7033	7044	ATGGTTTATTGTTGCTTGCC	55098	20	GGTTGGCTATTTATGACAACC	54895	21	21	7012	7215
Contig150	3	p3	(TCC)4	12	8803	8814	GCTTACCCCCATTCTATCTG	54978	20	AGGATGTGAAGCAAATGGAT	54971	20	20	8648	8867
Contig153	4	p3	(GAA)4	12	3724	3735	ATGCCCAAAGAATGAGGAAA	55178	20	GCGGGATTATTACTCACCTT	54920	20	20	3597	3775
Contig159	1	p3	(GTT)5	15	3349	3363	TGACCGCATTTATAGAGGTG	54957	20	CGATACGAAAGAGCTTCTCA	55053	20	20	3328	3471
Contig160	3	p3	(AGA)4	12	8497	8508	AGTTACGAGTTTCCAGAACC	55034	20	ATTGGACCATTGCTGAATCT	54971	20	20	8332	8543
Contig164	1	p3	(AGC)4	12	5114	5125	CATGACATCCACAACAACTG	54898	20	AGGAGGATCTATTGAGCTGT	55002	20	20	5084	5293
Contig168	1	p3	(AGA)4	12	425	436	CCTAAGTAGCATGCAACTGA	55165	20	TCAGTCGTTAATCCTCTCCT	54991	20	20	209	457
Contig168	4	p3	(ATC)4	12	2088	2099	ATTCTTGTCGGATCTTTGCT	55049	20	ACTGACATTCCATTCCTTCC	55015	20	20	1989	2133
Contig169	4	p3	(GTG)5	15	7690	7704	GATGGGGTTATAACACTGGG	55181	20	GGAGTTGGTCTCATTTGTCT	54978	20	20	7617	7830
Contig169	7	p3	(CCA)4	12	9821	9832	TGGTACACCCTTTGAAAACA	54991	20	GATAATTTTTGGGGAAGCGG	54991	20	20	9742	9867
Contig170	1	p3	(TTA)4	12	3398	3409	AAGCTCTCTTCTAGGTGCTA	54978	20	CCCAGAAAACAGCCAAATTT	54913	20	20	3282	3469
Contig176	6	p3	(ACC)4	12	7151	7162	GCATTGCACTGATTGATTGA	54934	20	GATTGTGATAGGGTTGTGGT	55029	20	20	7037	7224
Contig178	2	p3	(TCT)4	12	1445	1456	TAACTTGGAAAACGCACAAC	55050	20	GGCATACTTGGAGGAAGAAA	55029	20	20	1416	1527
Contig178	4	p3	(TTC)4	12	4073	4084	GGGACCAGCATTGATGAATA	55171	20	AGATGGAGTTGGTGGTTTTT	55033	20	20	4027	4255
Contig180	2	p3	(AAT)5	15	7946	7960	ATGGCTTTGCATCTTCATTG	54887	20	CCTTTTCTAAGCAAACTGGC	55160	20	20	7773	8010
Contig184	1	p3	(GGT)4	12	5643	5654	GAACCTCTTTGTCTTCGTCT	55054	20	GAAGATCAAAATCAGCAGCC	55030	20	20	5574	5679
Contig185	3	p3	(CCA)4	12	3224	3235	TCTCTCTCTTCTCTCGTAGC	55258	20	CATGGTAGTTGTGAGGGAAA	54961	20	20	3204	3304
Contig186	1	p3	(GAA)4	12	9174	9185	TAAAGGGGAGGGAGAAGAAA	55013	20	TAGCCCCCTTCTTTTCTACT	55117	20	20	9011	9220
Contig188	7	p3	(CCA)4	12	7747	7758	AAAGAACAGACCTGAGAACC	54906	20	GATAGATCGATGGCATCCTC	54994	20	20	7662	7873
Contig189	1	p3	(CAC)4	12	901	912	TTTTGCCTTCATCTCCTTGA	54844	20	AAACCTAACCTAACAGCAGG	54957	20	20	860	991
Contig191	5	p3	(CTC)4	12	7476	7487	TTCTGATGTTTGCTTTGCTG	55084	20	TTGATTGTTCCACATACCGT	54974	20	20	7363	7550
Contig192	1	p3	(AAT)5	15	7803	7817	TGAAAAGCCACTCCGATTTA	54974	20	GCAATGCCTTTTACACACAT	55131	20	20	7745	7850
Contig194	1	p3	(AGA)4	12	23	34	GACTGCAAGAAGACAAGGAG	56083	20	TATCGATATGACTCACCGGA	54971	20	20	0	247
Contig196	2	p3	(TGA)4	12	4168	4179	ATCGTGCTAGATATTTGCGT	55057	20	TCACCAACCCACAAAATACA	55063	20	20	4071	4230
Contig198	1	p3	(TCA)4	12	1485	1496	CTTCTGGAAACACATCTGGA	54981	20	CGTATGATCCGTCAAGAACT	55021	20	20	1431	1636
Contig198	2	p3	(TCT)4	12	2246	2257	GGAAACACTCGTACTCATGA	54851	20	CAAAGGAATGAGGGAGAACA	54947	20	20	2131	2348
Contig198	3	p3	(ATA)8	24	3165	3188	ATCATTTAACTCGTGCAAGC	54690	20	GACTATGTGGCCTCTTTGAA	55062	20	20	3141	3380
Contig199	2	p3	(AAT)5	15	4536	4550	TCGTGCTTTCTATGAGAAGT	54138	20	CCTCGTGGTACAAGGTTAAT	54782	20	20	4422	4636
Contig199	6	p3	(TGC)4	12	8700	8711	TCTTTGTCTCTCCACTCTCT	54823	20	AAAAAGGGGAGAAAAGAGGG	55102	20	20	8491	8732
Contig200	3	p3	(TTA)5	15	6861	6875	CGAAACAGAGGGAGTGTATT	54803	20	CAAGCTGCACACAAAAGTAT	54795	20	20	6826	7063
Contig203	5	p3	(TTA)13	39	9690	9728	GGACGGTATTATGGGTCAAA	54832	20	CTCGGCTACCCACTAATTTT	55143	20	20	9630	9764
Contig203	6	p3	(TTA)13	39	9920	9958	CCGCTTCAGCAACTTAATAC	54804	20	TTGTGTGTGCTTGAATCAAA	54232	20	20	9871	10001
Contig204	1	p3	(TAG)5	15	416	430	TCCTTCCATGTACCTTACCA	55134	20	GAAAAATGAGGCAGGGGATA	55067	20	20	299	490
Contig205	1	p3	(CAA)4	12	2459	2470	TATGGGTTCCCAATGTCAAG	54998	20	GTTGTTGCTGCTATTGTTGT	55093	20	20	2266	2503
Contig206	1	p3	(TCA)4	12	3799	3810	GATCTATCTGAGCGCTCAAA	55077	20	CTCTTTCATTCGGATAGGGG	55011	20	20	3738	3941
Contig211	2	p3	(TTG)4	12	4233	4244	ATGTGTCTGTGGCAAATACT	54947	20	AGCGATATCCACTTTCAAGA	54170	20	20	4155	4324
Contig216	4	p3	(TCA)4	12	2116	2127	TGAGGGAAAACACCAGAAAA	54978	20	CAACAACAGCAACCTTTGAT	54981	20	20	1962	2158
Contig219	7	p3	(TAA)5	15	7156	7170	CAAATTAGGTCACCATCCCA	54998	20	AGGAAAGTGAAACTCATGCT	54861	20	20	7103	7291
Contig220	1	p3	(GAA)4	12	198	209	AAGATCTGAGCAAAGAAGCA	54967	20	ACATTGAATCCAACGTCTGA	54994	20	20	128	261
Contig220	2	p3	(TTA)6	18	2865	2882	GCAGGGTGAATGTTATTTGG	54911	20	AGGCGTGATTTCACATACAA	55368	20	20	2826	2949
Contig220	3	p3	(TTC)4	12	9874	9885	GTCCTGAAAAACTGGGTTTG	54991	20	CAAGTTGCATCATCAACCTC	54964	20	20	9768	10007
Contig224	1	p3	(AAC)4	12	2490	2501	TGAATACCAGCAACACATGA	54964	20	GGAGTGTTCTCGTTCTTCTT	55054	20	20	2396	2535
Contig224	2	p3	(AGA)4	12	4936	4947	GATGGTCTCTGCTACGAATT	54974	20	GCGTCATTGATTGAACCATT	54944	20	20	4763	4991
Contig226	3	p3	(AGG)5	15	9359	9373	CACCAAAAACCCAATTCACA	54860	20	GGTTGATCCAAGAGAAGTGT	54978	20	20	9243	9470
Contig227	1	p3	(ATG)4	12	3903	3914	CATGATTTGTTTGCACACCT	55051	20	ATAAGTCCCTGGGTAAACCT	55083	20	20	3775	3998
Contig228	1	p3	(CAA)4	12	5952	5963	CAGATGAGTGAAAGTTGGGA	54981	20	TCTTCCGTTTTTGTACATTT	51176	20	20	5796	5985
Contig229	4	p3	(TTC)4	12	6441	6452	CTCAGGATCTGCAACAAAAC	54895	20	TCAATAGTCCAGCGAATCAG	54977	20	20	6359	6489
Contig231	2	p3	(AAT)4	12	2459	2470	GCAGGTTGATCAATTTCCTG	54931	20	AGGGCTAGTCCATAGGTTAG	55098	20	20	2269	2518
Contig236	2	p3	(GAT)9	27	3443	3469	ATATGATCTTGCTCCGGTTC	55011	20	CTCCCAGAATTCCAACTCAA	54947	20	20	3321	3528
Contig236	5	p3	(TGC)4	12	7336	7347	GTCTGACCCCTGATTTCTTT	54943	20	AACGTCAACGGGAAGAATTA	55018	20	20	7309	7531
Contig239	1	p3	(GGA)4	12	1006	1017	TTGGAAGGACTTAGGAAGGA	55047	20	GTCCCAACCTTACTAGCAAT	54732	20	20	928	1175
Contig241	1	p3	(ATA)5	15	516	530	TGGGAGAATGAGAAAATATCCA	54558	22	GATGATAAGTGGACGTGTGA	54921	20	20	397	638
Contig249	2	p3	(TCT)4	12	6766	6777	ACTTCCTCATCTCTCTCTCC	55067	20	CTTTCTCTCTCCTTGGCAAT	55035	20	20	6728	6851
Contig251	3	p3	(TTA)4	12	4314	4325	AAGCAACGAACTTATTACCA	52834	20	CATATACGATCGGACCACAA	54784	20	20	4167	4391
Contig258	2	p3	(GTA)5	15	3683	3697	CACAGATCCACTAGTATGCC	55044	20	CTGTAAAATGTCGAAAGGCC	54987	20	20	3584	3787
Contig258	5	p3	(ATT)4	12	6798	6809	GAGGGAGTATGAGAGACGTA	54917	20	AGCTCAGTTCAGTGAATCAG	55102	20	20	6745	6944
Contig263	5	p3	(AAT)4	12	5310	5321	TGTGTTTTACGTGATTATGCT	53859	21	AACACTGCTTGTAGTTTGGA	55113	20	20	5234	5482
Contig263	6	p3	(ATT)4	12	5772	5783	TAGCTTACCATTGGAGATGC	54910	20	ACACTTGCTTTGTTCAACAC	55242	20	20	5568	5803
Contig265	4	p3	(TAT)4	12	7123	7134	TGATAGTTCATGCTGCCTTT	55018	20	CTCCCATGCTAGTACAATCC	55011	20	20	6995	7207
Contig265	5	p3	(ACC)4	12	9672	9683	CAGTTTGCAGCATTTTCTCT	54781	20	GTGGTGGTCGATGGTAGG	56750	18	18	9600	9704
Contig266	3	p3	(ATG)4	12	6255	6266	CGTCCGGAAAGTATGAGATT	54987	20	GGTCATGTATTTGCAAGCTG	55330	20	20	6132	6378
Contig266	4	p3	(TCT)4	12	9219	9230	TTAGCCCAACTACATTAGCC	54818	20	TTGAAGTGTCGAGTGAGAAA	54599	20	20	9115	9252
Contig269	2	p3	(TTC)4	12	2764	2775	ATACTCATTGCCAAACACCT	54912	20	GAAAGGGTTCAAATCCGAAC	54885	20	20	2714	2829
Contig273	5	p3	(AGC)4	12	8796	8807	GGTGAATCAGAGGCCTTAAA	55029	20	CCTACCCTTAGAATCTGTGC	54940	20	20	8739	8983
Contig275	1	p3	(AAG)4	12	270	281	ACGGCAAAAGAAACTTAGGA	55194	20	GCTTCCATGTGTCTGATGAT	55513	20	20	104	349
Contig276	1	p3	(ATC)4	12	2241	2252	CTTGACTGTAACCACCATCA	54994	20	AACCTACGTAAGCTAACCAC	54827	20	20	2215	2464
Contig276	2	p3	(GAA)5	15	2796	2810	GAGGACTAGGTGGTAGGATT	55026	20	TGTGCCCTCAGAAAGAAAAT	55138	20	20	2734	2983
Contig278	4	p3	(AAT)4	12	3058	3069	AGAGAATCTGAGTAGCACCA	55276	20	AAGCAATCTTGGAAGATGGT	54898	20	20	2949	3174
Contig278	9	p3	(TTA)4	12	9008	9019	TTACGGTCCTCAAGTTTCAG	55038	20	GGCCGACTATCATCTCATTT	55011	20	20	8899	9120
Contig280	2	p3	(AGA)4	12	8897	8908	GAGGAGAGAGAGATTGGAGT	55067	20	TTGTAACACACACTATCGGG	55121	20	20	8834	8985
Contig281	2	p3	(TAA)4	12	5268	5279	ACAAAGAAGACAAAGCAAGC	55011	20	GTTCCCGGATCAAAGTAAGT	55072	20	20	5092	5340
Contig281	3	p3	(AGT)4	12	8139	8150	TGCTATCAGTGGGAATTTTCA	55184	21	ATTGAAAAATGGATCTTCTAAAT	50423	23	23	8039	8214
Contig283	1	p3	(ATC)5	15	1253	1267	ATAACCATCACTGCAGCTAG	54930	20	TTTTGAAGGTCAGGTGACAA	55012	20	20	1198	1445
Contig291	1	p3	(AAT)5	15	3848	3862	ATAGGGAGAAAATGCAGCAA	54984	20	ATCGTTCTCATCATAACCGG	55057	20	20	3722	3937
Contig292	1	p3	(TAA)4	12	781	792	TAGTCAACCCTCTACTAGCC	55073	20	GAAGGAAAGATCAATTGGCG	55043	20	20	720	882
Contig292	2	p3	(AAT)4	12	1055	1066	GTTGGATATTTTGGCTCTGC	55011	20	ATGATGACGAACCCAATTCA	55032	20	20	967	1139
Contig293	1	p3	(TAA)5	15	5150	5164	AGCATACAAAAGTGGTGATT	53047	20	AAGCGTGTTTAGGATAACGT	55118	20	20	5048	5216
Contig294	1	p3	(TTA)4	12	293	304	GTGGGGGAAGGGTTAATTAA	54569	20	GGAAATTCTCAATGGTAGCC	54025	20	20	267	494
Contig294	2	p3	(CAG)4	12	2821	2832	AAGACTTGGCTGTTTTGGTA	55080	20	AAATTCCCACCTTCAGTGTT	55033	20	20	2607	2853
Contig299	1	p3	(ATA)4	12	5241	5252	TGCAAAGTTCATTCCATTGT	53953	20	AACACTGGAAGAGGACTACT	55098	20	20	5133	5363
Contig300	1	p3	(TTA)4	12	636	647	CCACCGGTGACCTAAATTAA	55055	20	ATCTCTCTGACCAACACAAA	54202	20	20	440	667
Contig300	4	p3	(ACC)4	12	9163	9174	GCAAAAGACAGGCCTTTTAA	54669	20	TTTTTGGTTTTTCTGGACGG	54904	20	20	9083	9327
Contig303	2	p3	(TTA)4	12	2457	2468	TCGGCAAAACTAGATGTTGA	55008	20	TCCACAGATGCTCAAAAGAT	54639	20	20	2425	2652
Contig303	4	p3	(TTA)4	12	2753	2764	GATGTGAGCTGACAAGTAGT	54824	20	AGTTTTCAAACGATGAGCAT	53806	20	20	2659	2895
Contig303	5	p3	(TTA)4	12	3589	3600	CCTTCTTGCTTGAGCTTTTT	54676	20	GGAAGGATCGACACATGATA	54361	20	20	3546	3778
Contig303	6	p3	(ATA)5	15	4688	4702	AGGTTAAAATCCTTGTTGCT	52928	20	GAAAGATGATGAAAGCAGGC	55030	20	20	4667	4827
Contig307	7	p3	(ATT)5	15	6054	6068	TGAATGTTCTCAAGGCATGA	54950	20	TGAGCTGTATGACAAGGAAA	54289	20	20	5959	6157
Contig308	3	p3	(CAG)4	12	8017	8028	ATTTTGCCAAACACCCAAAA	55015	20	TATTGTCGAGTGGAAAAGGG	55075	20	20	7933	8090
Contig309	4	p3	(ACC)4	12	8367	8378	TATTAGGGGACGTTTGGTTG	55055	20	GAGGATGGTGGTTGGTATTT	54995	20	20	8168	8399
Contig310	1	p3	(ATA)4	12	242	253	TAGGCGTGATTTCAAATCCA	55045	20	AACGTTTTTCTGCAGAGTTG	55056	20	20	177	304
Contig317	2	p3	(TGA)4	12	4262	4273	GGTGGATGTTGCTTTAGGTA	55042	20	TGTTGCAATGTCTTCCAGTA	54893	20	20	4074	4314
Contig317	3	p3	(TGA)5	15	4495	4509	TCTGGAGCTGATTTGTTGTT	55171	20	TCATCGAAGTATCCAAGTCG	54736	20	20	4456	4695
Contig322	3	p3	(GAT)4	12	6304	6315	TTTAATTCTCGCTGTGGTGA	55008	20	AAAGCTGTACAACGTGATCT	55024	20	20	6236	6450
Contig324	2	p3	(GAA)4	12	6516	6527	TCTTTTTCGTCCTCAGACTG	55057	20	AAACCATCCTCACCTCTTTC	54943	20	20	6493	6731
Contig326	4	p3	(TAT)4	12	2622	2633	TGTTATTCCCTGTTTTTCTTGG	54811	22	CAGCTCCACATATCAAGGAA	54828	20	20	2516	2763
Contig326	7	p3	(ATA)4	12	8395	8406	ATCCAAAAGGCGTGATCATA	54807	20	TGGTACTAACGTTGGTTTGT	54846	20	20	8360	8472
Contig327	1	p3	(CTT)4	12	5768	5779	GATCGAATAACAGTCAGCCT	54974	20	GAGAAGCCTGTCAAGAAAGA	55011	20	20	5713	5856
Contig328	1	p3	(CTT)4	12	5763	5774	AGGATCGAATAAAGTCAGCC	54940	20	GCAAGTAGCTCTTCACTCTT	55111	20	20	5707	5949
Contig329	3	p3	(TGA)4	12	1452	1463	GTAATTTGGGCACTTGCTTT	55028	20	ATTCACAAAAATCGACACGG	54922	20	20	1348	1587
Contig329	4	p3	(GAG)5	15	2380	2394	TGCAGCATCTCTAAGCTAAG	54964	20	CAGTTTCATCAATCATGGGC	55001	20	20	2289	2531
Contig329	5	p3	(CAT)4	12	6521	6532	AGCCTGGCATTATGAAGAAA	54984	20	TGCTCTCTCTGTGATACTGA	55015	20	20	6490	6735
Contig331	4	p3	(AAG)4	12	7069	7080	GTGGATGACTTATACACGCT	54987	20	GCTTCCATTTCTCTTGCTTC	54961	20	20	7002	7194
Contig331	5	p3	(TTG)4	12	7946	7957	GCACCCTTTCAAAAACTCTC	55090	20	AGTGCAAAGAGAGACAACAA	55133	20	20	7754	7979
Contig333	1	p3	(TCA)4	12	328	339	ACTTGTACTCGTTCAAGCTT	54954	20	TGGAGATTGTTTGCTGAAGT	55171	20	20	195	414
Contig336	2	p3	(GGT)4	12	2628	2639	AAAAAGGGAAAATGAGGGGT	54964	20	TCTAACTAACCCGAAAGCAC	55118	20	20	2467	2706
Contig336	4	p3	(ATT)4	12	3365	3376	CGGGTAAAAGGTGGGATTTA	55022	20	GCATTGCATGAAGGATGTTT	55188	20	20	3276	3450
Contig336	6	p3	(CAC)4	12	4144	4155	CCTGTTTGGCCTGTATTAGT	55029	20	TTTGGTATGGTCAAGATGGG	54998	20	20	4037	4285
Contig339	1	p3	(TAA)4	12	888	899	ACTACCTATCTGCAGGATGT	55016	20	CATCACTGGATCGACTTGAT	54964	20	20	834	994
Contig346	2	p3	(GTG)4	12	7189	7200	ATCAGTGTATGTGGGTGTTC	55062	20	CTACCACTAATGACAGCTCC	54974	20	20	7150	7302
Contig348	2	p3	(ATA)4	12	2409	2420	TACTGTACTGTCAGTGTCCA	55162	20	CATGGAGTCTCTCTAACTGC	54994	20	20	2284	2475
Contig348	4	p3	(GAA)4	12	6552	6563	GCGAATATTCTGTGATGCTG	54961	20	AACTTAATTCCCCATGCAGT	54877	20	20	6412	6591
Contig348	5	p3	(TAA)5	15	7330	7344	TCAGAAAGTTGTCCTGTCAG	54944	20	ATGGATTCACAACGTGAGAA	54994	20	20	7261	7400
Contig350	2	p3	(AAT)4	12	2796	2807	TGTCAGTGCATAACTTCAGT	54619	20	TGCAACACTTTGATATTTGCA	54936	21	21	2693	2917
Contig353	1	p3	(CAG)4	12	805	816	AAGTTTCAGATGCTTGTGGA	55171	20	AGCTTGATACTCATTGGCAA	55018	20	20	679	893
Contig353	4	p3	(GAG)4	12	7496	7507	AACGCTTAAACGGAGGATAA	54796	20	AAGAGACGACAGAGATTTCG	54971	20	20	7462	7685
Contig354	2	p3	(AAT)8	24	4105	4128	GAAAGAGCGTTTTTCTTGCT	55122	20	TTGGTCCAAATCAGTCCAAA	55050	20	20	4050	4188
Contig358	3	p3	(TTA)5	15	3332	3346	AGCGATTTTCTTGACAGAGT	55011	20	CCATGAGGCAGTTATAGCTT	54896	20	20	3238	3457
Contig359	1	p3	(GAG)4	12	3888	3899	TGGGGTGGTTTAGGGTATTA	55080	20	GGACTCCTTCCCCTTAATTG	55097	20	20	3846	3955
Contig359	6	p3	(ATT)5	15	8570	8584	GATTATCCTTGTGTCAGCCA	55133	20	TTGACACAACTTTGAAACGT	54212	20	20	8547	8792
Contig361	4	p3	(TCA)5	15	7003	7017	ATCATGCTGCAGAGATCATT	54872	20	TCTGACTTCGAGGAAGAGAT	55012	20	20	6805	7054
Contig362	1	p3	(TCT)4	12	41	52	AACAAACTCTCCTTTCCTCC	54872	20	AGGATGAAGATGAAGGGGTA	54876	20	20	20	144
Contig367	2	p3	(GGT)4	12	709	720	ATGAAATCCCCGACCTATTG	54875	20	ACCACAACAACCATTGAAAC	54890	20	20	565	814
Contig367	6	p3	(GCT)4	12	4516	4527	TGTAACTCCATACAAGCTGG	54771	20	AGTGCCTCTATGGATGAGAA	55316	20	20	4496	4732
Contig370	4	p3	(CAT)5	15	901	915	ATGTTGTCCTTGTCTCATCC	55049	20	CAGAAGGCTGTGACTGTATT	55082	20	20	746	995
Contig370	5	p3	(CCT)5	15	1006	1020	GGCCGATTCTAGAACATCAT	55011	20	TGAGGAGTGTAAACAGAAGC	55024	20	20	886	1116
Contig373	3	p3	(TTC)4	12	3043	3054	CAACAGAGGTCCTGAATGAA	54981	20	AGAAGGAGACCTGAAAGAGT	55085	20	20	2932	3117
Contig373	5	p3	(TGG)4	12	7051	7062	CAGCTATTGTGCTTTGCTTT	55150	20	GCAGAACAATTACAGCTTCC	54974	20	20	6943	7101
Contig374	1	p3	(AAT)4	12	4247	4258	GTATCCGACTTTCTCCCAAA	54782	20	CTCCGCTTTGACTCGTATTA	55034	20	20	4165	4373
Contig378	1	p3	(CAA)4	12	3999	4010	CAACCTAGCTACAACAAGGT	54991	20	ATTGTTGGGCTTAGAAGAGG	55015	20	20	3882	4064
Contig379	1	p3	(AAG)4	12	676	687	TCAAGAGCATCCCATTTGTT	55210	20	GGAACTGGAAGTGGAAGTAG	55092	20	20	617	759
Contig379	2	p3	(TTG)5	15	831	845	CTACTTCCACTTCCAGTTCC	55092	20	CATGATAGCGAGGTGAAGAA	54977	20	20	740	972
Contig379	3	p3	(TAT)4	12	1267	1278	TATTGACCTTGAACACCCTG	54961	20	TGTGCATGATCCATCATCAA	55093	20	20	1186	1315
Contig380	2	p3	(CAT)8	24	1435	1458	TTCCTCCCCTACTTGTTGTA	55061	20	CATGGAGGTGGACTATTCAG	54930	20	20	1414	1555
Contig383	2	p3	(TTC)5	15	1102	1116	GGAGGGGTGTCAGTTTTAAT	54923	20	AAGCCTGGTTAAAAGAGGAG	54943	20	20	1063	1293
Contig384	1	p3	(ACA)5	15	2756	2770	AATTACTCTGTTAGGCGTGG	55175	20	GTCAGATTCAGGCTTCTTCA	55082	20	20	2622	2805
Contig384	2	p3	(TTG)4	12	4285	4296	ACAACTTCATTTGTTGCCTG	54981	20	ATGTTCAGGAAGCTTATGCA	55018	20	20	4153	4395
Contig387	3	p3	(TAA)4	12	5606	5617	AAAAGGTTGGGAGTGTTCTT	54960	20	TGTGATGACCTGGAGAACTA	55187	20	20	5449	5690
Contig387	5	p3	(TAT)4	12	7075	7086	ACAGGAATCCAACTTGATCC	55015	20	ACAACTGTTGATGTACTCTGT	54816	21	21	7028	7129
Contig388	5	p3	(ACC)5	15	4356	4370	TCCCTACTCATGTGACCTAG	55063	20	CAACTGTAGAAGGACAGGTC	55124	20	20	4275	4508
Contig389	4	p3	(ATT)4	12	6987	6998	GGAAAAGGCAACATCACAAA	54961	20	TGTTTTCACTCCTTAAGCCT	54474	20	20	6940	7176
Contig390	4	p3	(GGT)4	12	7631	7642	AGAACCAGAAATAGCAACCA	54545	20	CCACAACAATGGAGAGAGAA	54981	20	20	7531	7700
Contig391	2	p3	(ATA)4	12	4493	4504	CATTCACCCTTGTCTAGCAT	55120	20	GTGGGTACTGATCTGTTGTT	54991	20	20	4368	4529
Contig394	2	p3	(GAA)8	24	8548	8571	AGCCTCGATCATAGAGATGA	54930	20	CCAAGAAACCTAGAGCAGAG	55182	20	20	8400	8647
Contig394	3	p3	(GAA)5	15	8723	8737	CTCTGCTCTAGGTTTCTTGG	55182	20	ACAAGAAGAACGATCATCCT	54083	20	20	8628	8764
Contig398	2	p3	(TAT)4	12	3500	3511	TTTCTTGTGATAGCGAGGAG	54907	20	TAAGAATGCCAAAGGTGTGA	54858	20	20	3309	3550
Contig400	2	p3	(GAA)6	18	592	609	TTAAAAACGGCTGAACAACC	55017	20	TCGGATCTTTTCCTCCTTTC	54768	20	20	506	652
Contig401	2	p3	(CCA)4	12	2877	2888	AGCCTCAGTAGTAGTCTCAG	55113	20	TTTTGAACAGATAAGCCCGA	54974	20	20	2805	3027
Contig401	3	p3	(TCC)4	12	4937	4948	TACATGCAGCAATCAAGACT	55052	20	TCCATGTCATCTGCTGTAAG	54863	20	20	4791	5011
Contig402	3	p3	(CAC)4	12	3161	3172	CTTTGCCCAAAGGTGAAAAT	54913	20	TCGAGCATGTTTGATGATGA	55169	20	20	3026	3193
Contig403	1	p3	(TTA)9	27	2452	2478	TTGGTCCAAATCAGTCCAAA	55050	20	GCGCTTTTCTTGGTATCAAA	54888	20	20	2389	2529
Contig404	1	p3	(AGC)4	12	4689	4700	CTTATGAAATTGGCGTGCAT	55014	20	ATGTTTGGCTAAATGAGGGT	54877	20	20	4629	4741
Contig406	3	p3	(TTC)4	12	7604	7615	ACACAGAAGGATGAGCAAAT	54933	20	TGGTAATTTGAGCGAGGAAA	54974	20	20	7462	7665
Contig409	2	p3	(ACC)5	15	8021	8035	CTTCTTCCTCAGTCATCTCG	55027	20	CGTCGAAGATGTTTATGCTG	54939	20	20	7983	8209
Contig410	2	p3	(ATC)4	12	7972	7983	CAGCAGGATCCATATTGTCA	54900	20	GCAAAGCCTATTGGAATTCC	54977	20	20	7937	8075
Contig414	5	p3	(GGA)4	12	8640	8651	TTCTGATAGCATGGCTTGAG	55223	20	CGTAAGGTCATCCACATGA	54294	19	19	8424	8670
Contig416	6	p3	(TTG)4	12	6004	6015	CCTCGTGAAAGTCTCTACTG	54971	20	GGATGCCACAATCTAATTGG	54388	20	20	5889	6127
Contig416	10	p3	(TGA)4	12	8058	8069	GCACCCAGTTGGAACTAATA	55042	20	GGGCTAAAGCTAAGTGATGT	55130	20	20	7937	8155
Contig418	2	p3	(ACC)4	12	615	626	TCCCTAGTCTACACTGCTAC	55107	20	TAGGTGGTAGGTAGTTGAGG	54971	20	20	561	734
Contig418	3	p3	(TGG)5	15	1208	1222	TAGTTGTGGTGGTTGTAAGG	54903	20	AAGCAAGTCAGTGTAGTGAC	55344	20	20	1157	1354
Contig418	7	p3	(CCA)5	15	8479	8493	CTCCTCAAAACTCCATCACA	54981	20	GGTATTCTTCGTGGCAGTAT	54954	20	20	8404	8537
Contig420	1	p3	(GAT)4	12	1109	1120	AATTCACAAAAGAGCACACG	55125	20	TATTTCGTTTCGGGGTGTAG	55201	20	20	940	1154
Contig423	2	p3	(AAT)4	12	3275	3286	GTGGCTAAGTGGTTTTTGTT	54599	20	TATGGGTGCTAACAAATGCT	54998	20	20	3249	3468
Contig424	2	p3	(ATA)4	12	8390	8401	TTTCACCTAATGCAACGGTA	54988	20	GTGTAACATACATTTGGATGCA	55076	22	22	8269	8453
Contig425	4	p3	(TGA)4	12	6257	6268	GAACTTTCGAGAGGAACTGT	55054	20	GTTTTATCCCAAACCGAACC	54865	20	20	6207	6451
Contig427	3	p3	(GAT)4	12	1302	1313	AGAAGAACAAGAAGGCGAAA	55214	20	GTCTTCATCTCCACCATCTC	54961	20	20	1230	1453
Contig429	1	p3	(AGA)4	12	690	701	ACTTGGACTTTTCTTTGGGT	54960	20	GATTCCTCGAACATAGGACC	55054	20	20	666	890
Contig431	2	p3	(ATC)4	12	1442	1453	ATTGAACGTGTAATTTCCGC	55000	20	AATCAGCATTTCTTGGGGAA	55178	20	20	1400	1571
Contig436	4	p3	(CTT)4	12	7237	7248	ACTCTTTCCTATGCGTTTGT	54991	20	TTCTCCAATTCTCCCGTAAC	54782	20	20	7157	7345
Contig437	1	p3	(TCT)4	12	2128	2139	TTCAACAACTGCATTTGGTC	54994	20	AGTCTGCAAAGAATGAAAGC	54491	20	20	2011	2201
Contig437	2	p3	(GTT)4	12	5923	5934	TACTTGCAGGAGATGGGATA	54998	20	ACAAGTTAACAGTCAAGCCT	54804	20	20	5761	5994
Contig440	1	p3	(TCA)4	12	6822	6833	CTTGCTTGAGCTTCTGAATG	54984	20	GATGTTGATAAAGCAAGGGC	55011	20	20	6759	6930
Contig441	2	p3	(TAT)5	15	5346	5360	GTGGATGCATAATATACGTGA	53329	21	GTTGATTATGCTGCTTTCCT	53943	20	20	5304	5553
Contig442	1	p3	(GGA)5	15	1108	1122	ATTGAAGGATTGAGCGAGTT	55049	20	AACTTCCCAGTTCTCTCCTA	54766	20	20	992	1241
Contig443	1	p3	(TCT)4	12	4009	4020	GCCTAGACAGACAAATTGGA	55062	20	AAGGGGGATATCTTCGAGAA	54995	20	20	3926	4080
Contig445	2	p3	(TTC)5	15	6851	6865	ATTAAGCCAACAGGTACGAG	55175	20	TGACATCCTAAAAGGGCTTC	55029	20	20	6816	7039
Contig446	4	p3	(AAG)5	15	7068	7082	GTAGGCAAATGACTGGAAGA	55062	20	TGAAAAACCTCAAGCTTCCT	55067	20	20	6939	7164
Contig447	1	p3	(GTG)4	12	265	276	TAGTGAGTGGTCTATGCTGA	54995	20	CAACACCCCTAAACTCAACT	55181	20	20	64	298
Contig450	1	p3	(AAG)4	12	1559	1570	GCCTTACCCCTTCACATTAA	55008	20	GAGAAGTCCAAGTGCCTTAA	54991	20	20	1523	1730
Contig452	1	p3	(ATG)8	24	3183	3206	TTTAGGTTCATGTAGCCGAC	55188	20	TGTCACATTGAAGAGCATCA	54984	20	20	3130	3327
Contig452	2	p3	(GTG)4	12	7580	7591	GAAGCAATGAAATATGCGCT	55113	20	TACTCTTGCACTTCCTTCAC	55024	20	20	7453	7633
Contig457	2	p3	(ATA)4	12	3241	3252	AAAAGTCACTCATCACCGAG	55414	20	GCTTTTGATAGAATTCACGAGT	54857	22	22	3169	3374
Contig461	2	p3	(CCA)4	12	5103	5114	ATGTACGGTTTTAGTGGGTG	55377	20	TGCCAATGAGGAACATGTAA	54930	20	20	4947	5192
Contig465	1	p3	(TAT)4	12	3995	4006	GAGTTGGCCTTGGAAGAATA	55029	20	ACCAAAAGCACTAGGTTCTT	54768	20	20	3937	4108
Contig465	3	p3	(AAC)4	12	7912	7923	GATGTTGATGAGGTGGATGT	55120	20	ATGTAAACCAAGGCCATGAT	54950	20	20	7773	7957
Contig467	1	p3	(AAT)5	15	5190	5204	GAGGGTATCCAACTTTCTCC	54835	20	TTGCCAACTTCTTTTCCTTG	54588	20	20	5072	5248
Contig468	1	p3	(ATC)4	12	1318	1329	TCTTTCCAGGTCCTTTCCTA	55047	20	GTGGTATCCATATGTTCGCT	55024	20	20	1245	1423
Contig468	2	p3	(GAT)4	12	3201	3212	AAGGGGTATCAATTGTGACC	54995	20	TCAGTAACTCCACTACCCAA	55095	20	20	3101	3318
Contig471	1	p3	(CTT)4	12	4409	4420	GAAAGGCAAAAAGAACGACA	55037	20	GTCAATGGGTGTAAACTCCT	54957	20	20	4388	4526
Contig474	2	p3	(AGT)4	12	2662	2673	TAGAGAAGGCAGTCCATTCT	55243	20	TTTATTTGACCTGTCTGGGG	54926	20	20	2572	2794
Contig475	1	p3	(TTG)4	12	5603	5614	TTCATATGCCATGTGACCAA	55001	20	TTTTGGAAACCCACAAAGTG	54789	20	20	5414	5661
Contig475	2	p3	(TCA)6	18	6835	6852	ATACTATCTGTAACGCCCCA	55423	20	GATGAAGATGAGGGTGACTC	54961	20	20	6797	7018
Contig477	3	p3	(AAT)4	12	3048	3059	TGTACAACTAACTACGTTCA	51577	20	TGGAGGTAATTTTCCCTCTT	53477	20	20	2996	3101
Contig478	1	p3	(TGA)4	12	1775	1786	AGGGGGAAATTGTTGACTTT	54998	20	GTCACTTCAAGTTCCAGACT	54940	20	20	1748	1887
Contig482	4	p3	(GTA)4	12	7094	7105	AAAAGTCAAACGGTGTCAAC	54968	20	AGTTCACATAGGCGAACATT	55062	20	20	6976	7147
Contig482	5	p3	(AAT)4	12	7629	7640	CCAAATTCGTTTCCCCAAAA	54940	20	TGCTTGATGTTCTTGTGTCT	55204	20	20	7609	7712
Contig484	3	p3	(TCA)5	15	4069	4083	GATCCTGTTTCTGCCATTTG	54931	20	CAATCACTGAAGGTCTCCAA	54981	20	20	3997	4131
Contig485	3	p3	(AGT)4	12	5918	5929	ATGGCATCATGTTGACTTCT	55005	20	TGCAAATTTTCAACATCCTTTG	54634	22	22	5754	5977
Contig485	6	p3	(AAT)4	12	8172	8183	GCTATCTGGTAGTGGCAAAA	55436	20	TCTAACGAGATCCCACATGA	55373	20	20	8127	8343
Contig486	1	p3	(AGA)4	12	2083	2094	GAACTCAACCCAAGACTTCT	54906	20	CCCCATGATCTTGTTCTCAA	55018	20	20	2033	2253
Contig486	3	p3	(TGA)4	12	3040	3051	GGGGGAAATTGTTGACCTTA	55201	20	CATCACCTATCAGGAACCTG	54930	20	20	3014	3263
Contig487	1	p3	(ATA)4	12	6529	6540	CTGAGAAACATGTCATGCAC	54997	20	CGACATCTACACAGTAAGCA	54954	20	20	6481	6725
Contig487	2	p3	(TCA)5	15	7891	7905	TCACTAACACAACACCACAA	55059	20	AGAGCTTTGTTGAGGTAGTG	55011	20	20	7859	8015
Contig490	1	p3	(TGG)4	12	96	107	GTTTTGGATTCTTGCAACCA	54961	20	CGACAACCAAAATTCCCAAA	54974	20	20	65	198
Contig491	1	p3	(CTT)4	12	1352	1363	TTTCAAAATCATTCGCCTCG	54991	20	TCCCGAGATTGAACAAACTT	54889	20	20	1166	1386
Contig493	1	p3	(GTA)4	12	711	722	GCGCCTCATTGAATAATGAC	55223	20	AGCTAAGTAGAGTTGTCCCT	54870	20	20	641	790
Contig493	2	p3	(TTA)4	12	935	946	GCTACATTTGTCAAACCCAC	55172	20	CATTAGGGCCCAATTAGGTC	55544	20	20	881	1116
Contig493	3	p3	(TTG)6	18	1734	1751	GCCCTGTAGTATTGCCATAA	54889	20	GCTAACTCCCTTCTTCAACA	54991	20	20	1587	1790
Contig493	4	p3	(GAT)4	12	1994	2005	ATTTGGGGAAAAATCGAGGT	55187	20	AAATCGATGCGCTGATTTTT	54944	20	20	1872	2069
Contig495	2	p3	(TAT)4	12	3353	3364	ATTTAACACGTTGTCAGCAC	54853	20	CAAATTCCTTGGTGTGCTTT	54947	20	20	3298	3532
Contig497	4	p3	(TCA)4	12	6895	6906	TTCAGGGGTAAGATCTAGGG	54995	20	GTCCAATCAGTCATCTCTCC	54961	20	20	6755	6937
Contig498	1	p3	(CTA)4	12	6036	6047	CTTCGGAAAGATCAACTTGC	55007	20	TGAATTAGGATCATTGGCCC	55138	20	20	5879	6079
Contig501	2	p3	(CTT)4	12	468	479	CAAAGATCGAAACTTGGCTC	55007	20	TGAATGTTTCTCTCACAGCA	54913	20	20	303	512
Contig502	2	p3	(CTA)4	12	2336	2347	ATTATGCTCTTGACCGGTTT	55029	20	TACTCATGTAGCTAGGGCAT	55102	20	20	2286	2525
Contig505	2	p3	(TCG)4	12	1728	1739	GGAGAAAGAGAAGGAACCAG	55079	20	TCGGATTCTTCATCGGATTC	55057	20	20	1663	1854
Contig511	4	p3	(ATT)4	12	6356	6367	TTTTTAGGGGACACCATAGC	55008	20	CTATGGTAGCATGTACGGAG	54871	20	20	6301	6515
Contig511	7	p3	(AAT)9	27	8134	8160	CCCACCATATACACATCACC	55285	20	CGTGGCCGGGTAATTTTA	55013	18	18	8042	8186
Contig512	3	p3	(ATT)4	12	2101	2112	TGACGAAGCATAAAATGACA	53245	20	TAAGAGTCATTGTTCACGCA	55041	20	20	2074	2238
Contig515	1	p3	(AAT)4	12	3065	3076	ACGTGTGAATTCAAGTACCA	54937	20	TGTTTTGCAGGGTTGATAGA	54858	20	20	2999	3134
Contig516	1	p3	(GAT)6	18	1334	1351	CGAGAAATAGTACCCGGATG	55169	20	CCCTCTTTACTCTTTGTGCT	54978	20	20	1260	1416
Contig520	3	p3	(GTT)7	21	3923	3943	TTGATTTGGGGTTGAGGAAA	55016	20	CACAAATTGCAATGGTAGCA	55134	20	20	3874	4005
Contig522	1	p3	(GTG)4	12	120	131	AGTTGGATCAAGTGAGTTGT	54496	20	AATCCCTTTCCAAATGGTGT	55071	20	20	95	202
Contig523	2	p3	(ATT)4	12	5371	5382	AATTCTTACAATGTTGCGAA	51663	20	CCACCCACTTACCCAAAAA	55171	19	19	5351	5550
Contig526	1	p3	(TAA)4	12	2292	2303	TGGCAGGAAAACTAACAGAA	54786	20	CAGGATGAAGAGGAATACCG	55044	20	20	2255	2389
Contig526	3	p3	(TAG)4	12	5792	5803	TACACTAGCCACTGTCTACT	54625	20	TGATGAATTGAGGCGTATGA	54551	20	20	5772	5899
Contig526	4	p3	(ATA)4	12	6428	6439	TGTTTCAAAAACTCAGAAACCA	54889	22	TTGACTCAACGAGTTAAGGG	55038	20	20	6397	6643
Contig528	2	p3	(TTA)6	18	2845	2862	GGAGAGGGATTTTCTCATCC	54893	20	CCATTTGGGCCGTATCATAA	55559	20	20	2783	2937
Contig528	4	p3	(GAT)4	12	5313	5324	GAGTGAGCTTGAAGGAAAGA	55011	20	CAAAACATGGGAGTTGTGTC	55093	20	20	5167	5366
Contig530	3	p3	(CTT)4	12	4452	4463	GAACCTGCTTCAGAACCTTA	54991	20	GCCTAAGGGAGAGAAGAAAC	55159	20	20	4390	4604
Contig530	4	p3	(CGG)5	15	4538	4552	GAACCTGCTTCAGAACCTTA	54991	20	GCCTAAGGGAGAGAAGAAAC	55159	20	20	4390	4604
Contig530	6	p3	(CTT)4	12	7976	7987	TTGTAGGTTTCGACGTTCTT	54981	20	CTTCAAAATGCCTCCCAAAG	55118	20	20	7946	8137
Contig531	1	p3	(GGA)4	12	48	59	AGAATGAAGCTTTGGATCGT	55049	20	AGCCTTAATCGCATTAGAGG	55011	20	20	20	129
Contig531	3	p3	(AAT)4	12	2364	2375	GAGGAGACCAATTGGCTAAA	55029	20	AAGGGTGTCAGATATGGGTA	54890	20	20	2344	2484
Contig531	6	p3	(ATA)5	15	6174	6188	GTACCAAATTGATGTTCGCA	54604	20	TGGATTTGCCAATTGACAAC	55031	20	20	6097	6321
Contig532	4	p3	(TCT)4	12	4404	4415	GTCTGCAATTTTCTCCATGG	54931	20	CCAAAGCCCAACAGTAAAAG	55061	20	20	4343	4476
Contig532	5	p3	(AAT)4	12	6851	6862	GCTTAGGGGTATGTCATACG	55137	20	TGGGATTGAGGGAGTAACTT	55420	20	20	6696	6885
Contig534	2	p3	(ATC)5	15	413	427	GAGGTGTCAAAAAGGGTCAT	55544	20	GCAGAATGCAGGATGTTTTT	55118	20	20	237	465
Contig534	4	p3	(TAC)4	12	3265	3276	TAGAACTGTGAGTCAACAGC	55057	20	GAACACTCTTGCTTCTTTGG	54826	20	20	3226	3426
Contig534	5	p3	(AGC)4	12	4748	4759	CCTTGCTCAACAATGAAACA	54694	20	TGCTATAGGTGGTCAAGAGA	54960	20	20	4650	4813
Contig536	3	p3	(GAA)4	12	1477	1488	GCAGGAAACATGAACAGATG	54964	20	AGAAAGAGGTCAAGGTCAAC	54906	20	20	1412	1564
Contig536	5	p3	(CCA)4	12	5181	5192	AGCAGGAAAGACAGAGAAAG	54998	20	CTTCCATGGCACTACTTCTT	55049	20	20	5097	5245
Contig538	1	p3	(GAT)4	12	702	713	TAATGAGTCAGCGTATGGTG	54991	20	CTTCTCCCCCTTTACCTTTC	55025	20	20	673	826
Contig539	1	p3	(TTA)5	15	4333	4347	AACCTCAATTGGTAGCAGAG	55049	20	CCCTCTCTTTCCTCATTCAG	54846	20	20	4263	4494
Contig540	3	p3	(ATT)10	30	3381	3410	AACTCCGCACAATTCTAAGT	54991	20	GGGTTTGTTCTTCTTCAGCT	55864	20	20	3336	3558
Contig541	3	p3	(TAT)4	12	3151	3162	CACGACACATTGGATCCTAT	54944	20	TGTAGAAGCACTTGGAAACA	54821	20	20	3030	3248
Contig544	5	p3	(GGA)4	12	7447	7458	GAAAATTCTTCTCCGCCATG	55043	20	GATTACACTGCACTTTTCGG	55020	20	20	7416	7555
Contig545	1	p3	(ATC)4	12	888	899	CTAATGTCCTCAGCCTCTTC	54961	20	TAATGTCTTCTATGCACGGG	54957	20	20	854	1027
Contig549	1	p3	(AGC)4	12	551	562	CAAGACAAGTGCTTAGGAGT	55011	20	GCTACTAAAGATTGGTGCCT	55130	20	20	363	586
Contig552	1	p3	(ATT)4	12	5918	5929	ACGAAAATGGAAAGTTTGCC	55360	20	TACGATTTACCCATCATCCG	54750	20	20	5888	6136
Contig553	1	p3	(TAT)4	12	1818	1829	CGTGTGCATTCTTGTGATAG	54828	20	GCAAAAGGTGTCATCAAACA	54994	20	20	1625	1860
Contig555	2	p3	(TGT)4	12	778	789	AGCTATGGGTTTTCGTGATT	55029	20	CGCACATAATCAGAGTGAGA	55011	20	20	697	893
Contig555	4	p3	(TCT)4	12	4072	4083	CACACTAAACCCACAAAACC	55004	20	CTTCAACCCCATTCTCATGA	55018	20	20	3978	4107
Contig556	1	p3	(TAT)24	72	228	299	TACTATCGTTTTCCTGCAGG	54887	20	TTTAGACATGCGAAAGGTGA	55008	20	20	163	328
Contig556	3	p3	(ATC)4	12	3318	3329	ACTCACGATCCATAGAAACA	53806	20	TCTTTGGTATCTTCTTTCCTCT	54171	22	22	3273	3491
Contig562	4	p3	(TTA)4	12	5904	5915	CGTATAAGCTCCGGACTTTT	55287	20	TACTCGTCCTTACAGTGGTA	54654	20	20	5884	6059
Contig564	1	p3	(ATG)4	12	2223	2234	ACATCTGTGCTTGAGATTGT	54967	20	GAAAGTACCTTTCCAGCTGA	54991	20	20	2111	2347
Contig564	2	p3	(CTG)5	15	3490	3504	GCCACTGGAAAGGACATTAA	55628	20	GCCAGAAACATCAGCAAAAA	55350	20	20	3457	3690
Contig569	2	p3	(CAA)8	24	6341	6364	TCCGTACATATCTCTGCTGA	55181	20	GGGCACATACTCATGTCTTT	55423	20	20	6313	6423
Contig570	1	p3	(AAT)4	12	204	215	TGCGATTATTATGAAGCGGA	55041	20	GAGGCTTTCGTTCAAATCAG	55007	20	20	162	265
Contig573	3	p3	(TGA)4	12	6369	6380	CCTCCTTCTTGTCATGTGAA	54981	20	CGCCAACTTCAAACTCTTAC	54951	20	20	6241	6425
Contig575	3	p3	(CCA)4	12	3784	3795	GCATTTTCCGATGTATGTGG	55125	20	TCCCTCTAAAGCATTGAACC	55029	20	20	3724	3864
Contig575	6	p3	(TTG)4	12	5440	5451	CACTGCTTTATCTTCCCCAT	55087	20	GGCTAAGCATGTTAGATCCA	54910	20	20	5369	5517
Contig575	7	p3	(ACT)4	12	5951	5962	GGATTCTCATCAGGACTGTC	54961	20	TACAGGGTGAACTAAACAGC	55004	20	20	5919	6025
Contig578	2	p3	(TTA)4	12	3335	3346	ATAATTCTGGGGGTTTGGTC	54960	20	ACTTTGATCCAAGGACCTTC	54943	20	20	3282	3429
Contig578	3	p3	(TTA)4	12	3477	3488	GAAGGTCCTTGGATCAAAGT	54943	20	ACCATTCAAACATCACCCTT	55105	20	20	3410	3543
Contig578	4	p3	(ATT)4	12	3576	3587	AAGGGTGATGTTTGAATGGT	55105	20	ACATCCAACTAATTCAGCCT	54303	20	20	3524	3766
Contig581	1	p3	(GAA)5	15	511	525	GTGAACATCCTTCTTGACCT	54978	20	CAACAAACAACCACTAGCAG	55125	20	20	444	592
Contig585	1	p3	(AGA)4	12	2637	2648	TCACATACATTCCCCAAAGG	54998	20	TGTTAATGGAAACGGGATGT	54940	20	20	2495	2688
Contig586	2	p3	(TTC)4	12	7713	7724	TCTGACGTTTTCTACCGTTT	54981	20	TCTTTTTCTTCCTTCTGCGA	54923	20	20	7679	7879
Contig589	3	p3	(AAT)4	12	7224	7235	TCTTAGTTCAACCCACGAAG	55038	20	TTAGGGAAGAGAGAAGGAGG	54943	20	20	7094	7289
Contig593	4	p3	(TGG)4	12	1122	1133	GCAGAAAGGGACAGAGTAAA	54991	20	GCATATGTTCTCACTCACCT	54860	20	20	985	1205
Contig593	6	p3	(GTA)5	15	7446	7460	TCGATCGTCATCTATCTCCA	54991	20	CTCTCTCCTTTCAACACTCC	55111	20	20	7296	7501
Contig596	3	p3	(CAT)4	12	3811	3822	ACACAGTAGCAAATGGGAAT	54912	20	TGATACAGGGGTTGAAGTTG	54961	20	20	3724	3922
Contig597	1	p3	(TAA)4	12	1559	1570	CCCAATAGCCAGACATACAT	54568	20	TCTCCTACCAATCCTGAACA	55154	20	20	1440	1606
Contig601	5	p3	(AGA)4	12	3173	3184	TCTAGATACTCAAGCAAAAGCT	54923	22	TGTGTTCACCAAAACTTATCT	53268	21	21	3104	3310
Contig601	8	p3	(TAT)6	18	5606	5623	TGATTAGGGTTTTCGAAAAT	50568	20	GGTCATACAAAGTCCAAGGT	54957	20	20	5507	5733
Contig605	3	p3	(GGT)4	12	7126	7137	ATAGAAAAGGGAGAGGGGTT	55069	20	ATAGGTTACATGACACGTGG	54887	20	20	6973	7194
Contig607	2	p3	(AGA)4	12	3723	3734	TGGACTTCTCTTTGGACAAG	54910	20	CAGACTCTTCGAACATAGGG	55007	20	20	3702	3925
Contig608	2	p3	(ATA)6	18	4735	4752	TGCAACAGAGGGAAAGTAAA	54786	20	TGATCTTTAATTCGTGGCCA	55045	20	20	4560	4776
Contig611	1	p3	(TGA)4	12	995	1006	ATAAACTGTTTTGGTGCAGC	55061	20	CGAATCATAATCATTGCCGG	55010	20	20	960	1094
Contig615	2	p3	(TTG)4	12	1769	1780	AAAAATCAATCACTGCTGCC	55118	20	CAGCTCACACTATGTGTTCT	55115	20	20	1658	1811
Contig617	2	p3	(GAT)4	12	2139	2150	ACTCAAGAGAGGATGTACCA	54874	20	CGACGTACTTCATCTCTTGT	54984	20	20	2000	2223
Contig618	2	p3	(GAT)4	12	7111	7122	GCCAAGGCACTACATATACA	54923	20	AACAGGCAATAGGAGTTGAG	55049	20	20	6981	7164
Contig620	1	p3	(ATA)5	15	6524	6538	TGATTCAGACAGCAAGAACA	54913	20	AGATTCGCCACTGAATAGAC	54974	20	20	6400	6570
Contig621	1	p3	(CAA)4	12	3003	3014	AGTCCCTCGATGGATTTCTA	55029	20	TCTTCGGACCACTACTGTAT	55005	20	20	2965	3145
Contig622	2	p3	(CTG)4	12	728	739	AAACTGTTCTGTTGCTTGTG	54944	20	AAAGAATTACGTACGAGCGA	54977	20	20	568	762
Contig623	2	p3	(CAC)5	15	2274	2288	CCTTAACATCTCACACCCAA	54961	20	TCTTGAAAAATAGCCTCGCT	55062	20	20	2253	2413
Contig623	4	p3	(ACA)5	15	4271	4285	GAGTCCAAACCCTTAGGAAG	55059	20	AACGTCATATTAGCCGATCC	55137	20	20	4081	4329
Contig625	4	p3	(CAA)4	12	7157	7168	GGAAGGAGAGAGGATGACTA	54751	20	TTTCGTCCTTCTTACGTGAG	55182	20	20	7055	7196
Contig628	1	p3	(ATA)5	15	2153	2167	GAACTGCCTACAAACCTGTA	55004	20	CAATCAATGAAGTTCCCGTG	54977	20	20	2073	2257
Contig630	1	p3	(TAA)7	21	559	579	TGGAGAGAGGAATAAGAGCA	54946	20	GAGCCCAAATCTACAAGGAA	55029	20	20	420	665
Contig631	3	p3	(AAT)5	15	449	463	ATCACTCAAAGATTGTCCCC	55015	20	CACCAATCAAGTGACACCTA	54994	20	20	366	506
Contig633	1	p3	(AGA)4	12	2129	2140	AAGGCATTGTGGTTGAAATG	55018	20	GCGCCAATTATTGTCATAGG	54908	20	20	2016	2248
Contig634	1	p3	(ATT)4	12	1706	1717	CACGTGCCCTTTCTTAATTC	54987	20	GGTTGCTCCTAATCCAAGAT	54790	20	20	1559	1753
Contig635	6	p3	(TTG)4	12	5860	5871	TCGTGATGGTTTTGGGATAG	55146	20	TTTGCAAAACACCCCATTTT	55015	20	20	5817	6053
Contig636	2	p3	(CAG)5	15	2753	2767	CCCGGCCAATATACAACATA	54974	20	GAGCTTGAGCCTAAAGATGA	54860	20	20	2634	2869
Contig636	3	p3	(TCC)4	12	6348	6359	GGGAGGTCTCTTATCATCCT	55085	20	TCCTCTATTGAAGGGTCAGT	54838	20	20	6206	6447
Contig642	3	p3	(GTT)4	12	5500	5511	TGGACAATGGTAGTTTGAGG	54961	20	TCACCTTCTCTCTTCATCCA	55174	20	20	5361	5596
Contig644	3	p3	(GAA)4	12	375	386	GTGAAAAGTGAAGTGTTGCA	54958	20	CCCTCTCATTCTATGAAATTCT	53030	22	22	226	475
Contig647	1	p3	(ATA)19	57	7146	7202	ACTCTCCTAAAACTCTCTGT	52602	20	TACAACAACAGCAGAACAGA	54856	20	20	6982	7229
Contig648	5	p3	(TAT)4	12	6591	6602	AGAACAACACAAGACCACAT	55100	20	CAAACTGAAAGAGCGCATAA	54625	20	20	6410	6643
Contig656	2	p3	(ATT)4	12	3320	3331	TTGCGTTGTTTTGTAAAGCT	54938	20	TACTAGTTAAACGCGCATCA	54948	20	20	3221	3351
Contig656	4	p3	(AAC)4	12	6233	6244	TCTCACCAATTTCAGGTCTG	54981	20	TTGTTAGTGGTGTTGTTGGA	55025	20	20	6153	6326
Contig661	2	p3	(ATA)4	12	1508	1519	TGGGCATTCAGGCATTAAAT	55631	20	GCCACATTACTGCTTGAATC	55043	20	20	1484	1633
Contig664	1	p3	(CAC)5	15	4314	4328	GCTGAAGAAAATTCCGTCAG	55007	20	GGGTGGTATTTAGCTGTAGG	54920	20	20	4176	4375
Contig664	3	p3	(AGG)4	12	4983	4994	GAAGAACGAAGAAGGGAGAA	54732	20	GTCAGAAATCTTCCAGCAGA	55082	20	20	4906	5146
Contig664	5	p3	(TAT)5	15	7136	7150	TTCATAAATCCGCCCCTATG	54961	20	ACGAGCTACCAAAATATGCT	54839	20	20	7061	7305
Contig665	2	p3	(ATT)4	12	5212	5223	TGGCGTCCATTAGTATCATC	54736	20	TAAACATGCAAGAGGTGTGA	54893	20	20	5079	5257
Contig668	5	p3	(CAA)4	12	6435	6446	TACAATTACCTCCCAATGGC	55080	20	GATTATGGAGCCTTGATCGT	55011	20	20	6415	6643
Contig669	2	p3	(AAC)4	12	4999	5010	TTTGCAACGAAAATGTGTGA	54941	20	GTGCATATAGCTCTCGGAAA	55057	20	20	4820	5033
Contig671	2	p3	(CAC)5	15	4316	4330	ACCTTACCAACACCATCATC	55029	20	GGCGTTGTCGTCTAAAAATT	54932	20	20	4296	4454
Contig671	3	p3	(AGC)7	21	5013	5033	TGAGTATCCCCTTTACGAGT	54971	20	TGCTTCAAGACTTGATACCC	55062	20	20	4893	5126
Contig672	3	p3	(TAA)5	15	7385	7399	AAGTTGTACGCCGATAAAGT	55118	20	ACTACACATTTTAATGCCGC	54670	20	20	7288	7477
Contig674	5	p3	(AGG)4	12	5342	5353	GTTAGCTGCCCATTCTTACT	55130	20	CCACAATATCTGACCACCAA	55032	20	20	5241	5375
Contig674	6	p3	(ATG)5	15	5467	5481	TTGGTGGTCAGATATTGTGG	55032	20	GCTTCAATCTCTCTCACTCC	55280	20	20	5356	5542
Contig677	1	p3	(CTT)5	15	4541	4555	TTTTTCGGATGAGGAAGAGG	55062	20	CTGTTTGCTGATGTTCCTTC	54895	20	20	4418	4610
Contig677	3	p3	(TTC)4	12	6122	6133	TAAGCTGAGTCGATTCTTCG	55053	20	ACTTTGGCACTTTAGATCGT	54991	20	20	6099	6301
Contig681	2	p3	(ATA)4	12	3479	3490	GGGTTTGTTAAAATGTTTGTCA	53956	22	GCCAGTTAAAAGCTTAGGGT	55625	20	20	3392	3632
Contig686	3	p3	(AAG)4	12	3760	3771	AATCAAACTACGAGTGCCAT	55062	20	GTTCTTATTGGGCTTCTGGA	55029	20	20	3736	3869
Contig687	1	p3	(AGG)4	12	4004	4015	GTGAAGAAGTTGGGGAAGAT	54943	20	CCATCCCAACAATTACGTTG	54958	20	20	3875	4061
Contig687	4	p3	(TTC)4	12	6829	6840	AAATCCCCTTCTATTGCTCC	54754	20	TCTAAGCACATGGAGTCCTA	54960	20	20	6737	6979
Contig688	1	p3	(TTC)5	15	625	639	TGCCTTTTGTAGACACCTAC	55004	20	GAAAGAGCTGCATTTAGAGC	54777	20	20	453	660
Contig692	1	p3	(CAT)4	12	557	568	CTTGAGAACCCAAGTGTGTA	54923	20	GAATTTACGTGCAAGGATGG	55056	20	20	421	626
Contig694	2	p3	(GAA)5	15	2821	2835	AAATTGGGGGTTATTGTGGT	55051	20	TTCAGCGGTCTTGGATTATT	54736	20	20	2758	2997
Contig697	3	p3	(CAC)4	12	2894	2905	CATAGTACCACCTCACCCTA	55043	20	AACACTACCATCGATTAGCC	54954	20	20	2799	3018
Contig697	6	p3	(TAT)4	12	4873	4884	CTCAGTGCTATTGGCCTATT	54896	20	TGTTTTTGCGGTTGTTCTTT	55124	20	20	4682	4920
Contig699	3	p3	(AAG)5	15	6609	6623	AAAAACTAGCCGTTGGAAAC	54715	20	CGTCGCCATTTAAAATTGGA	54971	20	20	6470	6702
Contig700	2	p3	(GTG)4	12	1273	1284	AGACATCGAGGATTAAGGGA	55029	20	AGGGGAATCAGAATGGAATG	54743	20	20	1149	1381
Contig701	2	p3	(ATC)4	12	1777	1788	TATCCTCCTCAGATTCAGCA	55019	20	AATGCCTTTTTCGACACAAG	55093	20	20	1748	1874
Contig701	4	p3	(TGC)4	12	5904	5915	TCCCACAAATTCCATTTCCA	55088	20	GAGAGATAATACTACCGCCG	54697	20	20	5711	5940
Contig701	6	p3	(AAT)4	12	6729	6740	ACCTTGTACTCCTTTTGTCC	54886	20	TCTTTTGTAGACACTATGACGA	54650	22	22	6546	6773
Contig702	1	p3	(TAA)4	12	3722	3733	AGTGGCCGGGTAGAATATTA	55392	20	CACTAACCATCAAAGCAACC	54875	20	20	3569	3775
Contig703	2	p3	(TCA)4	12	339	350	TATCCCCAAGAACTGCTCTA	54926	20	ATAATGGAATAACTCGGGGC	54957	20	20	278	413
Contig706	2	p3	(AAC)4	12	4939	4950	TTAACCCTCCTACCGAGAAA	55178	20	TTCTTCTTACCTTTCCAGCC	54957	20	20	4783	4978
Contig709	2	p3	(ATT)6	18	668	685	TTGGGTTTTCATTTTGTGGG	54825	20	TCGGAAACAAAATGAAACACA	54815	21	21	536	734
Contig709	4	p3	(GAT)4	12	2991	3002	CTTCTCCCTTGCTCTTCTAC	54890	20	CACTGGGCGTGAAATCTATA	54957	20	20	2922	3035
Contig710	3	p3	(ATA)4	12	2199	2210	AGGAAGGCTTAGTTACAACG	55105	20	ATCCGTCATAGCCTTTTGTT	55029	20	20	2048	2245
Contig710	4	p3	(TGA)4	12	2305	2316	AAAGGCTATGACGGATTGTT	55029	20	TTGGAAACTTCACGAGGTAG	55038	20	20	2230	2440
Contig711	1	p3	(AGA)4	12	121	132	ATCCCTCACATTCTCTCACT	55230	20	CTGCACCCAATTTCTTTGTT	54947	20	20	36	164
Contig712	3	p3	(CAG)4	12	3940	3951	AATTGGTCAGGAAACACCAT	55105	20	TGTTGCTGTTGCTACTTCTA	54633	20	20	3783	3975
Contig716	2	p3	(ATC)4	12	1834	1845	CTCTTTGGAACCACATCTGA	54981	20	AACAACTTGATGGATCCCTC	55015	20	20	1713	1944
Contig717	3	p3	(AAC)4	12	6575	6586	ACAGGTGTGTTTATGGGTTT	55046	20	ATTATATCGGTCACTGCCAC	55024	20	20	6527	6737
Contig728	1	p3	(ATG)4	12	1353	1364	ACATCAATGAAACAACCCCT	55105	20	TTCTGTAGAAGACACAGCAC	55057	20	20	1252	1454
Contig731	4	p3	(TTC)4	12	5984	5995	AGAAACAAAATCGCTGCTTT	54690	20	TAAACAACAGGATGACGGAG	55108	20	20	5955	6149
Contig732	1	p3	(ATA)4	12	1276	1287	TGCAAAAAGGTGATCAACAA	54193	20	CGACGAGGTCATTAGAAGAA	54666	20	20	1240	1461
Contig732	3	p3	(AAC)5	15	7277	7291	TTACCTCTTGAAGAAACCCG	55004	20	GGGTGTGTATGTTTTCCTCT	54957	20	20	7254	7391
Contig733	5	p3	(ATT)4	12	5184	5195	TAAGGTACGCATAGTTGACG	55047	20	AGAGAGGGAGAGAGAAAGTG	55292	20	20	5014	5240
Contig734	2	p3	(TTA)4	12	1836	1847	GTTCAGAGTATTGAGGCCAA	55062	20	TCTAAAATCCAAGAAATCCAA	50585	21	21	1654	1903
Contig734	6	p3	(TGA)4	12	7316	7327	ATGCGAGATTGTAGTTAGCC	55344	20	TCCAAGTTTACTGATCCTGC	55062	20	20	7176	7398
Contig735	2	p3	(AAT)4	12	3546	3557	TCCTTCAAAACCCCTCTAAA	53726	20	TCTTGCAGTCTTGGCAATAT	55018	20	20	3511	3615
Contig735	3	p3	(TTA)4	12	3960	3971	GACTTTCTGACCTCGTCTTT	55054	20	AAAACATCGCGTACAACATC	55033	20	20	3837	4040
Contig736	1	p3	(TCA)4	12	3621	3632	CAAGTTCCAGACTCCTCTTC	55111	20	TACCATCATCAAAAAGGGGG	54964	20	20	3525	3671
Contig736	2	p3	(TCT)4	12	4569	4580	AGTTACCCTGTCAGACAAAC	54920	20	GAGGACACATTGAGAGGTTT	54978	20	20	4528	4773
Contig736	3	p3	(GCT)4	12	6606	6617	GACAACATTTGTGAGCAACA	55027	20	TACACTGATGCTGACTATGC	54977	20	20	6584	6759
Contig737	2	p3	(TTC)4	12	5013	5024	GAGCAATTGGTTGTAAGCTC	54974	20	ATAGAAACAAACGGAGCCTT	54957	20	20	4874	5088
Contig742	4	p3	(ATT)4	12	5596	5607	TAATTGGCTGCATCAGTCTT	55018	20	GGACACCCACTTATCACAAT	55029	20	20	5498	5706
Contig745	5	p3	(TAA)6	18	6435	6452	AGTGTACCGGAATTCAGTTC	55105	20	TACACTACTGCACGACAAAA	54984	20	20	6347	6542
Contig747	1	p3	(GAG)4	12	247	258	CTCAACCTGAAGAAGTGGTT	55201	20	AGCCAAGGAGATTTTGTAGG	55015	20	20	220	462
Contig750	2	p3	(AAT)5	15	5866	5880	AGCTTGCATACGTTAGCTTA	54887	20	GTGTCTTTCATGGTTTGTCC	54805	20	20	5736	5925
Contig754	2	p3	(TTA)4	12	1326	1337	TCGAGAGAGACCATTGGTAT	55063	20	CCACAAAGAAGGTTGGACTA	54889	20	20	1203	1442
Contig756	1	p3	(AAC)4	12	452	463	TTTACCGAGTTTAGCCAACA	54917	20	TGAGTAGGTGGGTTTGAAAG	54889	20	20	273	521
Contig756	2	p3	(TCA)5	15	5188	5202	CTCCTCCAAAGACATCACAA	54981	20	TGGTTTGAAAGGAGATGAGG	54947	20	20	5147	5261
Contig760	2	p3	(TAA)5	15	2160	2174	AAAAAGATTGGAACCCAGGT	54998	20	GTTGAATGGTGAAAGCTCTG	54895	20	20	1965	2210
Contig761	2	p3	(TAG)4	12	5859	5870	CAAATCAAATGCGAACCTGA	54878	20	TATAAACATGTGGCAGGCTT	54998	20	20	5774	5984
Contig762	1	p3	(ATA)4	12	808	819	GCAAAAGGTGTGATCAACAA	54994	20	CAAGAAAGGTCCTTGGATCA	54947	20	20	763	977
Contig765	5	p3	(TTA)4	12	5690	5701	GGGCCACCCGTTATTTTT	55493	18	ATTTTCTGGCCCAAAGCA	54938	18	18	5531	5748
Contig767	4	p3	(CAG)4	12	6272	6283	TGTTCTGACCTGATACTCCT	54874	20	AAAAATTTGGCCGTTTCCAT	54893	20	20	6181	6366
Contig776	2	p3	(GTG)4	12	1073	1084	GCTGAATGGGGTGAAAGAAT	55979	20	CCAAAAACGGATGTTACACA	54432	20	20	1050	1281
Contig776	4	p3	(CTC)4	12	4754	4765	TCTCCTTCCTTCTTCTTCCT	54751	20	AAAAAGATTGGTATGCGTGC	55242	20	20	4607	4787
Contig778	1	p3	(CCT)4	12	260	271	AGAAGAGGTCCAGCTATCTT	54929	20	AGAAGTTGCTTCAGAGTGAG	55031	20	20	110	352
Contig781	4	p3	(CAA)5	15	6968	6982	CAGAAAAGCAATGCCTGAAA	55051	20	CCTTTTTCGGTTATCAAGCC	54954	20	20	6927	7134
Contig787	1	p3	(GAG)4	12	1293	1304	TTTTGAATTGTTTCCCCGTG	54974	20	GACAGACTTTTGAGGGACAT	54978	20	20	1185	1405
Contig789	1	p3	(AAG)4	12	473	484	GATCGGAGGAGGAAGAAAAG	55261	20	AACCCTAACTACTACTCCCC	54933	20	20	448	548
Contig789	2	p3	(CAA)4	12	1994	2005	GTAACCCAAATGGAAGGCTA	55008	20	TGTCCATTACAGACAAGCTC	55095	20	20	1896	2042
Contig792	2	p3	(TAA)4	12	5041	5052	AGAGAACGAGAACGAGAAAA	54410	20	TTGACTGGTTCATGATCTGG	55052	20	20	4962	5201
Contig799	6	p3	(GAA)4	12	7051	7062	CTTTTCGAACCCTACCAGAA	55004	20	AACCAATCAAAGGGGACATT	55071	20	20	6973	7128
Contig802	1	p3	(TCA)6	18	1686	1703	GGGTATCGATCTCACCTCTA	54954	20	AGAAGGGTAATGCAAGAGTG	55049	20	20	1564	1758
Contig803	2	p3	(CTT)4	12	3702	3713	TTTGAGTTGTCCTTCTACCG	55038	20	TTAAGAAACCAACACCACCA	54991	20	20	3599	3774
Contig808	2	p3	(GCG)5	15	7077	7091	AATTCCTTCTCCAACCTCAC	54943	20	AACTCAAGTCATTCCCATCC	55015	20	20	6935	7116
Contig812	1	p3	(TTC)4	12	328	339	CTCAGATGATCTTTCGGAGG	55064	20	GCAACAATGATGAGAAGAGC	55063	20	20	273	372
Contig817	1	p3	(CAT)4	12	675	686	GCATTTGATCGGACATGTTT	54944	20	TTCCTGAATCACCAGAACTG	54981	20	20	596	829
Contig818	2	p3	(TTG)4	12	956	967	AATTTGGCTGACTCCATCAT	54971	20	AACTAGGCCACGAAATCAAT	55029	20	20	913	1139
Contig818	6	p3	(CAT)4	12	6995	7006	TGTCTGAATGGTGGCTTTTA	54858	20	AATTCCAGCAAGCTTGAAAC	55048	20	20	6956	7120
Contig820	1	p3	(CAG)4	12	5899	5910	TACCAACAGCAGCATTAGTT	54961	20	CACAAATCCTCTTGTAACGC	55020	20	20	5871	6088
Contig822	3	p3	(TTA)4	12	2083	2094	CAGCCAAAGACTCTACAACT	55011	20	GTTGCTGTGAATCCATTAGC	55043	20	20	2058	2230
Contig826	1	p3	(GAA)5	15	312	326	CCGATGTTATGGAAGCAATG	54829	20	GCTAACATCGTCGAGTTAGT	55063	20	20	265	475
Contig828	2	p3	(TCC)5	15	3990	4004	CAGAAGTCAAGATCTCCTCG	55027	20	TTCCTAGGGTAGCTCCATTT	55190	20	20	3961	4117
Contig832	3	p3	(GAA)4	12	5499	5510	GAGAAGAGACCAAGCTTAGG	54890	20	AGCAAGAAATTCAGCAATGG	54817	20	20	5381	5545
Contig834	1	p3	(ACC)4	12	1315	1326	AAAAACTCCCTTGCCTAGC	55368	19	GGGTCGTTTGGGAAAAGATA	55346	20	20	1279	1503
Contig836	3	p3	(GTG)4	12	3216	3227	CTCAAGAATTTTCGTGTGGG	54908	20	TCCGCTCCTCAAATCATATG	55014	20	20	3060	3252
Contig836	4	p3	(GAA)4	12	4695	4706	TAGGATGCCATTTTGAGCTT	54984	20	ACTCATCATCAAACACCTCC	55049	20	20	4561	4752
Contig843	1	p3	(TAA)4	12	283	294	AATTCAATGGCCCATTTTGG	55022	20	TGCCGTAGAGCATGATTTAA	54856	20	20	227	417
Contig846	1	p3	(TGA)4	12	1148	1159	GGAATGTTACACGTTCAAGG	54635	20	TGCACCTTGTAATTTTCCCT	55118	20	20	1022	1270
Contig846	2	p3	(TCA)4	12	5120	5131	GCTCCATTTAGCTACTTCGA	54987	20	AACTACACTAGCAGAAAGGC	55092	20	20	5008	5223
Contig847	1	p3	(TGG)5	15	1575	1589	TTGGTGTTGATGTTGGTGTA	55097	20	ACTACCACCACCATATCCTC	55706	20	20	1441	1616
Contig847	2	p3	(GGT)4	12	1927	1938	CTGCATATGGTGGTGGTG	55404	18	ACCACTAGCATATCCACCA	55031	19	19	1894	2030
Contig847	5	p3	(GAT)4	12	4933	4944	ATTTGGTGGGTCGTTAAAGT	55162	20	TCGTGTAACATGCATCATCA	55182	20	20	4906	5154
Contig847	6	p3	(GTG)4	12	5795	5806	AAGGAGGTGGTGTAGCATAT	55595	20	ATAACTTCCAGCATGCTCTC	55220	20	20	5728	5972
Contig848	1	p3	(TAT)5	15	248	262	TTTGGTATTTCGTTGTTGAA	51496	20	ATGTTAGCAACACCCTTTGA	55152	20	20	227	406
Contig852	2	p3	(CAT)4	12	2043	2054	CATTACTCTCAAGCTCCCTC	54961	20	AAAAGTAGCATTGCAAGTGG	54760	20	20	1994	2197
Contig852	3	p3	(CAG)6	18	2447	2464	AAACTCTGAAATCCCTTCCC	54909	20	ATCACAAACAAGCCCTACTT	54840	20	20	2372	2514
Contig856	3	p3	(CTT)4	12	1160	1171	AAATGAAGAAGCTCAGCAGA	54967	20	AAATCAATGGCGACGAAATC	55056	20	20	1096	1282
Contig856	4	p3	(TAA)5	15	1808	1822	TGGAGCTGTAATGCAATGTA	54740	20	GGGTCCAGATTTCCATCAAT	55053	20	20	1648	1882
Contig857	1	p3	(AAC)5	15	1589	1603	TTGCCAATGTACTGAAAACG	54822	20	AGTTTGAAGTTGATTGTTGCT	54494	21	21	1449	1697
Contig859	4	p3	(TTA)6	18	6952	6969	AACAAAGTGTTCCGATCCTA	54301	20	GGAGCACTTCATACTTGGAA	55062	20	20	6829	7002
Contig860	2	p3	(CTA)4	12	2193	2204	AGTTGAGCTCTTACACTTCA	53944	20	TTAACACAAAGCAACACCAC	54938	20	20	2045	2286
Contig861	2	p3	(GGT)6	18	579	596	AAGGCCTCAAAACCAACTTA	55046	20	AAGCTAATGGAAACCCGATT	54995	20	20	438	678
Contig862	1	p3	(TAA)10	30	85	114	GCGAAAAATTTTGTGGTGGT	55944	20	ACTTGTATCACTTCCTGGTG	54686	20	20	17	163
Contig862	3	p3	(TAC)4	12	2984	2995	GCATGCTTAGACTACCTCAT	54637	20	CTTACTACAATAGGATCGGGT	53972	21	21	2922	3021
Contig865	1	p3	(TAT)5	15	1818	1832	ACTAACGTTTGTTTTGCAGG	55037	20	TCTCAATTGGTGATCACTGG	55052	20	20	1761	1963
Contig866	1	p3	(GTA)4	12	44	55	AAAAGGAAGAGGATAGAAGT	50683	20	TTGCATGGAGTTCACATAGG	55426	20	20	12	111
Contig866	3	p3	(CTT)4	12	722	733	ATTATTTCCCGCTCTGCTAG	55011	20	TTAAGCACAACACCTATGCT	54961	20	20	639	874
Contig868	1	p3	(GAA)4	12	7018	7029	CTGTCTCTACCCATGTGATG	54964	20	CCCACCCATATAATCATCCC	54686	20	20	6899	7077
Contig870	1	p3	(ATC)4	12	3908	3919	ATTCCCAAACTCACAACCAT	55105	20	CTTGAGTCTAACCCCCTAGA	54957	20	20	3793	3988
Contig871	1	p3	(ATC)5	15	746	760	TTTGGCAAACCTTGTTTTGT	54978	20	GTTCACATGCCTCAAAACAA	54994	20	20	669	884
Contig871	3	p3	(TCA)5	15	4666	4680	GAACCACACTGCATCAAAAA	54994	20	TGACTTCGAGGAAGAGATCT	55012	20	20	4569	4715
Contig871	4	p3	(TCT)6	18	4747	4764	GAACCACACTGCATCAAAAA	54994	20	TGACAATGATGTGGAAGGAG	55052	20	20	4569	4811
Contig874	2	p3	(TTG)4	12	2517	2528	TACGCCTCTTGTACAAAACA	54951	20	GCGGATGCTTTATCTAGGAA	55024	20	20	2466	2683
Contig875	3	p3	(CAA)4	12	6936	6947	TCTCAGCTTTTTCCTCTACT	53291	20	TTTACGCAAATTGAGGATGC	54958	20	20	6863	7084
Contig876	1	p3	(CAA)5	15	5366	5380	TCACCACCATTCAGCAATTA	54930	20	GAATGTCTTCAATCGAGGGA	54873	20	20	5280	5477
Contig878	2	p3	(AGC)4	12	3833	3844	ATGAGGACTCTAAAGACCGA	54991	20	TCTCTGGAACTCGGTATCTT	54991	20	20	3772	3899
Contig881	2	p3	(TCT)4	12	3254	3265	ATTAGTGCAAACAGAGTGGT	54875	20	AGAAACATGACCACTCTGTT	54496	20	20	3165	3410
Contig882	1	p3	(AAG)4	12	3529	3540	ACAACCTGTTAAGCAATGGA	55152	20	CAGAGTGTGAGATTGAGCTT	55102	20	20	3506	3670
Contig886	1	p3	(TTA)4	12	1129	1140	AACTCCTGAAAGCAGTTGAA	55100	20	AAGGGTTAGAGTTTGATGCC	55321	20	20	1049	1292
Contig886	3	p3	(AAG)4	12	3616	3627	CTACGATGAACGAAGGAACT	54951	20	TGGTAAAAACTAAAAAGCGTACA	55049	23	23	3517	3724
Contig890	2	p3	(AAT)4	12	2899	2910	TTGAACTAGCTAGTTTGCCC	55365	20	TTTCCCTCATTCTGAACCAG	54947	20	20	2846	3070
Contig891	2	p3	(AAT)4	12	2023	2034	CATAGTGCAGTGATGGCTAA	55236	20	TGGAAAAGCTACCTTAGGTG	54665	20	20	1830	2076
Contig895	2	p3	(TAG)4	12	7034	7045	GGGACCCACCATCATTTTAT	55033	20	CCACAGTCCCACCTATTTTT	55220	20	20	6896	7105
Contig896	2	p3	(TGT)4	12	6597	6608	GTGTTGTTGTTGAGTTGCTT	55242	20	TAACGATCAAAGCTTCAGCA	55399	20	20	6533	6741
Contig901	1	p3	(GGT)4	12	120	131	CTTGAGGGTTAGGTTACGAC	55217	20	ATTTTAAATCCCAGCCACCA	55158	20	20	57	189
Contig902	1	p3	(GAT)4	12	3452	3463	TGTTAACATGGAGGAGGAGA	55154	20	AGAAATAGGCACACCCAAAT	54877	20	20	3387	3634
Contig903	2	p3	(GTG)4	12	4693	4704	TGAATCTGCTCTATCCTCCA	55019	20	GCTAGTTCTCTTGTTGTCCA	55024	20	20	4636	4799
Contig908	4	p3	(CCA)6	18	3990	4007	TTGGAAGATGGGAAGAATGG	54984	20	TTCCCCCTATTTTCTTTGGG	54856	20	20	3804	4030
Contig909	1	p3	(TTG)4	12	45	56	TGTTGCTGGGATGATTGTTA	54930	20	TTCGTGCGTCATAACTAACT	54865	20	20	21	135
Contig915	2	p3	(ATA)4	12	3633	3644	TGAGGGACCAAATTTCCAAA	55016	20	ATGTTGTCAAAATGGAAGGT	53228	20	20	3487	3674
Contig917	3	p3	(GTG)4	12	4041	4052	AGGCTATTAAATTGGGGCTT	54612	20	AGCTTCAGGGGCATTTTAAT	55247	20	20	3936	4155
Contig927	2	p3	(TCA)4	12	5895	5906	ATCTTCATCACCAATCCCAC	55087	20	TATCAAGAAGGTGGTGATGC	55133	20	20	5782	5991
Contig929	1	p3	(TAT)4	12	1810	1821	TTTGTGATAGCGAGGAGATC	54687	20	CAAAAGGTGTGGTCAAACAA	54824	20	20	1627	1865
Contig933	2	p3	(CCA)4	12	3678	3689	AACCCCATGTTTCTCAGTTT	55033	20	GGACAATGGGCTTATAGAGG	54978	20	20	3586	3781
Contig935	2	p3	(TCT)4	12	4137	4148	CTTCGCAACCTTCATTCATC	55076	20	ATGACGATAGGAGCATTAGC	54824	20	20	4092	4208
Contig939	2	p3	(GGA)5	15	5634	5648	CGACCTAAACCCGAAAATTG	55000	20	ACGATCCAATCCATTGAACA	55032	20	20	5521	5707
Contig941	1	p3	(CTC)6	18	2395	2412	GGCTCACTACTCGAATTGAT	54974	20	GTCCTTTACCACCGAGATAC	54997	20	20	2361	2529
Contig942	3	p3	(AAT)4	12	845	856	TGATCATCTTGAGCTGTGAG	54884	20	CGTGTTTTGCTGGATTCTTT	55093	20	20	764	911
Contig943	2	p3	(CCA)6	18	5006	5023	CTCCGATATGTCCCTTGATG	55115	20	TCGTTGAGTTACAAGCAGAA	54971	20	20	4952	5172
Contig944	2	p3	(TCG)4	12	1391	1402	GTCAAAGATGGCAAAGCATT	55118	20	AATGCCACATTGCTAAGGTA	54998	20	20	1285	1476
Contig944	3	p3	(TTC)4	12	1908	1919	GGCTCATCTCGTATTCTCTC	54888	20	AGGATGAGCAGTTAATAGAAA	51943	21	21	1786	2026
Contig945	1	p3	(AGA)4	12	3070	3081	TTAAAGACCCTGCAAAACCT	55046	20	TTGTATTGAACGTCTGGAGG	55108	20	20	2945	3185
Contig948	3	p3	(TTG)5	15	611	625	TGTTCCCAATAAAAGCCTCA	54823	20	ACTACTCCGTAGTACACACA	54981	20	20	546	648
Contig949	3	p3	(TTA)5	15	1835	1849	GGGACTCACATTCATGACAT	55120	20	GGGGAGTAAGAGTCATGTTC	54870	20	20	1748	1947
Contig950	3	p3	(CAC)4	12	6996	7007	AGTTGTAATACTTCCGGTCG	54931	20	CCGAGTTTAGGGTGTTGAT	54484	19	19	6824	7026
Contig951	2	p3	(TTA)6	18	623	640	TTGATGAAAAGCCCCTGTAA	54823	20	GGGGGTTGAGCTAAGAAATT	55289	20	20	571	772
Contig953	1	p3	(GTT)4	12	1896	1907	CTGTTTAGGAATGCAGCAAG	54964	20	GATGCAAGACAACATCCAAG	54964	20	20	1827	1928
Contig953	3	p3	(ACA)4	12	3170	3181	ATCAAGCATCTCAACCAACT	54933	20	GTTCACCAAATTGCCTGAAA	54961	20	20	3107	3303
Contig954	1	p3	(TAT)4	12	2389	2400	TGTCATTGTTGTTCTACCAA	52635	20	GAAGTAGTTGAAGGCTCCAA	54991	20	20	2287	2438
Contig955	1	p3	(ACT)6	18	5468	5485	TCCTCAGTATCCGATCTACC	54954	20	CTCAAACCTGGCTTGTATCT	55049	20	20	5387	5604
Contig957	4	p3	(ATT)4	12	3372	3383	ATCCAGGTAAACCCAAATCC	54960	20	ACGCTGTTGGATGTCATATT	55133	20	20	3308	3540
Contig961	1	p3	(ATG)4	12	6247	6258	AGAGCAAGGAGAGTTTCAAG	54998	20	CATGATGGGAGGTAAACCAA	54998	20	20	6222	6442
Contig961	2	p3	(AAG)4	12	6378	6389	AGAGCAAGGAGAGTTTCAAG	54998	20	CATGATGGGAGGTAAACCAA	54998	20	20	6222	6442
Contig963	1	p3	(ATT)4	12	1553	1564	TAAAACTGGACACATGTCGT	54937	20	GTGCCTGACTGATGATGAAT	55513	20	20	1412	1620
Contig964	1	p3	(TAA)5	15	169	183	CGGTCAAAAGGTTCTTGATG	54908	20	GATGACGCATCATAGTTCCT	55044	20	20	141	359
Contig966	2	p3	(TAA)5	15	2971	2985	AGCTGCTTATCCATCCATTT	54743	20	TCTCTGACAACCCTGAAATG	54981	20	20	2890	3132
Contig968	4	p3	(TTG)4	12	4152	4163	ACGACCGAAAAAGAAAAACA	54293	20	GCATGAGGCATAACAACAAA	54844	20	20	4061	4287
Contig970	3	p3	(TGG)4	12	5092	5103	CGGTGGTAGTAATCATGACC	55356	20	ATCAATGTGCACCCCTATTT	54950	20	20	5039	5286
Contig978	1	p3	(TAA)5	15	2464	2478	CCAGAAATGGCCTACCTAAG	55201	20	TTGGTCCCCACATTACTTTT	54714	20	20	2403	2638
Contig979	1	p3	(AGG)6	18	1379	1396	GTTATGCTCCTCCTGGAAAA	55029	20	ACCAATCCTCCTAAAACGTC	55072	20	20	1260	1503
Contig979	2	p3	(ATT)4	12	3609	3620	CACATGTGTTGGATATCCCA	55103	20	AGAAGGATAACATGTCGTGG	54873	20	20	3524	3760
Contig979	3	p3	(ATA)4	12	5899	5910	ACGAGAATTCCCGTTGTTAA	55018	20	ATTGTGCATGTTCTCCTCAT	55005	20	20	5832	5965
Contig980	2	p3	(GAA)6	18	1353	1370	ATTCGAGAAGAAGAGGGAGA	54978	20	TCCCATCAATCGTTCTTCTC	54873	20	20	1297	1501
Contig980	5	p3	(ATC)4	12	6222	6233	CTCAAAAGCCTCCCAATTTC	54827	20	ACATTGAACGGTGATGATACT	55030	21	21	6130	6254
Contig982	1	p3	(CAA)4	12	5065	5076	GAGGAAGAAGAACTCAGCAA	55011	20	AGTTTACTACTCCCTACTCCA	54471	21	21	4942	5122
Contig984	3	p3	(ATT)4	12	3821	3832	TAGCAATTCCATCAACCACA	54930	20	TCTTGTTCAAAACATGCACA	54232	20	20	3750	3956
Contig984	4	p3	(TTA)5	15	4507	4521	GCTCATGCAAATTTGTACGA	54991	20	TCTGAATTTGTTTGCATGGA	53660	20	20	4443	4638
Contig985	3	p3	(GGT)5	15	2270	2284	ACGACATTAGGGTGATCAAC	55175	20	CAAACACCACCTTCATTGTC	55093	20	20	2106	2319
Contig985	7	p3	(TAA)5	15	6610	6624	AAAACTCCGCGTAATCCTAA	54796	20	GGAGGAGCTTCTCTCTCTAA	55080	20	20	6488	6662
Contig986	2	p3	(ATT)4	12	1327	1338	CCCCTCGATTTCATTGGATT	55464	20	GGAAAAAGTCCATCATCATGA	53856	21	21	1160	1409
Contig986	3	p3	(ACC)5	15	1854	1868	AAGTGGAGGAGAGAGAAAGT	55085	20	CTTTGTGGTGGTTGGATTTC	55061	20	20	1788	1916
Contig986	5	p3	(ATT)4	12	3490	3501	ACTACGATTGACATATCTAGCT	54008	22	TGGAACTTATTGAGACTCCC	54059	20	20	3327	3537
Contig987	1	p3	(GCT)5	15	4044	4058	CATCAGTAGAGAGGTCAAGC	54994	20	ATTGCTTGATTGATTGCAGG	54887	20	20	3966	4105
Contig987	5	p3	(TTC)4	12	6889	6900	TCCCGATCAAGAGATTTGTC	54873	20	CTACCCTAAACCTCTCGTAAG	54614	21	21	6830	6948
Contig988	2	p3	(ATT)4	12	4125	4136	ATTACTGCAGGACTGTTGTT	54875	20	TTACTTTCCTTTGACCAGGG	54854	20	20	3950	4194
Contig988	3	p3	(TTA)4	12	5338	5349	GTAGACGCGCTAGATTAGAG	55046	20	CATAACAGAAACCTTGGCAC	54875	20	20	5232	5424
Contig994	3	p3	(CCA)4	12	3206	3217	CTGTGCTTAACTTCCCTGAT	55049	20	TACTATTTGCCGCATACTCC	55038	20	20	3073	3321
Contig994	5	p3	(ATT)4	12	4067	4078	ATCAGCCAGCCTAATCTCTA	55088	20	TGATCGTGTCAACCCATATC	54957	20	20	4046	4215
Contig994	6	p3	(TTA)4	12	6050	6061	GGGCCCATTATATATCATCTCT	54366	22	AGCCAAACCTCTTGAATTCA	55138	20	20	5980	6191
Contig995	3	p3	(ATA)4	12	6138	6149	AACATAAAGAGTGGACTCCA	53565	20	TGAAAATACCCCTCTTCACT	53521	20	20	6101	6346
Contig996	2	p3	(TCT)4	12	102	113	TGCTGTATACAGAGGATAACAG	54827	22	CCAACTGAACAAACTGAATCA	54610	21	21	15	156
Contig996	4	p3	(AAT)5	15	6647	6661	AGACAGAAACTGCCTTTTCA	55100	20	GGGGGTTGTAACTTGTAACT	54865	20	20	6622	6790
Contig998	3	p3	(GGT)4	12	5542	5553	GCACAAATTGAAAACCCTCA	54961	20	ACCTCCCTTTCCTCCTTTAT	55069	20	20	5334	5583
Contig1002	1	p3	(AAC)4	12	1246	1257	TTTACGAAGAGAGCTCCATG	54907	20	ACATGAATCTTCTCGTGGAG	54894	20	20	1120	1327
Contig1002	2	p3	(GAT)4	12	3349	3360	CCTTCAGGTGATGTTCAAGA	54981	20	CTCAATCCTCGCATAGTGAA	54977	20	20	3291	3408
Contig1003	2	p3	(ACT)6	18	2902	2919	GGTTACAACCCACATACCTT	54937	20	AAAAACGGAGGGAGTAGATG	54768	20	20	2790	2965
Contig1003	5	p3	(TAT)4	12	4207	4218	CGGTGATAGTTTACATCGGT	55001	20	CTTCATTTCGGCACACAATT	55163	20	20	4116	4256
Contig1003	6	p3	(TTA)6	18	6084	6101	ACACTTGAGGAAGTTGCTAG	55011	20	ACTTCAGTGCCTATAGAGGT	54943	20	20	6006	6235
Contig1005	1	p3	(GGA)4	12	3632	3643	ACCCAAAACCAGTGATTGAA	55345	20	ACTGGAATTACGAAGCCTTT	54957	20	20	3572	3812
Contig1007	3	p3	(ATC)4	12	3170	3181	CAACCACAAATTCAGCACTT	54981	20	TACTTTTCTTCCTCCAACCG	55004	20	20	3139	3266
Contig1009	2	p3	(ATT)4	12	4201	4212	TCTGAATGTATCCATGGAGC	54604	20	GAAGGTTGGCAATCAGATTG	54931	20	20	4148	4360
Contig1010	5	p3	(ATT)23	69	6038	6106	TGTGATTTTGCTGAACTGGA	55479	20	TGACTTCTTTTAAAGCTATTGGT	54201	23	23	5996	6245
Contig1016	3	p3	(AGC)4	12	6768	6779	GAAAAAGAGGCGGAATTAGC	55053	20	CCTCATTTCTTCGTTTCTGG	54323	20	20	6645	6811
Contig1020	2	p3	(TAT)4	12	3533	3544	TAGTGAAGTTCCCATGAGGA	55154	20	TTGAAGCTAAGAACATGCCT	54947	20	20	3465	3653
Contig1021	6	p3	(AAG)4	12	6745	6756	TTTGTAACCATCATAGCCCC	55080	20	ACTTTGTGCAACTTGTAATAAG	53269	22	22	6681	6866
Contig1023	2	p3	(TCA)5	15	1753	1767	TTCCCCATCCTTCAAAAACT	54700	20	CATCTTAGAAGGAGGCTCAC	54961	20	20	1733	1928
Contig1024	1	p3	(AAT)4	12	2754	2765	CACCTGAATCCTCCAAATGA	55018	20	ATGCTATTGCTTCAGTTGGA	55018	20	20	2723	2948
Contig1026	3	p3	(AAG)4	12	6455	6466	CTTGTCAAGCCTTATCCCTT	55015	20	ACCTCCCCTACTTCTGAAAT	55104	20	20	6411	6640
Contig1029	2	p3	(AGA)4	12	1272	1283	TGACCAACTCAGCAAAATCT	55171	20	ATTGTGTTTCTCCATGGTGT	55138	20	20	1108	1315
Contig1032	1	p3	(ATT)4	12	1652	1663	ATCTTGCAATTGACCCAGAT	54971	20	ACGAACTGCATGCATAAATG	55047	20	20	1558	1803
Contig1033	4	p3	(TTA)4	12	5962	5973	TCTTAGCTGGGTAGGCTAAT	54995	20	CAAGGTTCGACTAGAGCTAC	55050	20	20	5850	6046
Contig1036	1	p3	(TAT)4	12	3911	3922	ATGATCGTTGTTACTTGCCT	55062	20	AGGCGTGATTTCATGTACAA	55368	20	20	3891	4002
Contig1036	4	p3	(TTA)4	12	6723	6734	CGCGGTTTCGGATTTTATAC	55287	20	TTGTTTCTCTCACTGTAGCC	55024	20	20	6627	6754
Contig1041	1	p3	(AAG)4	12	5927	5938	GCCCAAAAACCTAAGAAACC	55038	20	ATCTAAAAGCACGAAGGCAA	55657	20	20	5860	6011
Contig1042	2	p3	(ATT)4	12	204	215	GTAACCTAGTCAGCCTCTTG	54904	20	TGCTACAAGACACCTACATG	54806	20	20	155	393
Contig1045	6	p3	(TTG)4	12	5261	5272	ATTCACAACATCCGATTCCA	55032	20	GCAGGATTAGGTGTGGTATT	54804	20	20	5146	5322
Contig1047	3	p3	(GTT)4	12	5067	5078	CTGATGGCCTTAGTCCAATT	55087	20	AACCCTTCATCACTGATGTC	55049	20	20	4885	5134
Contig1047	4	p3	(AAT)4	12	5980	5991	CCAACCCTAACAAAGAGGAA	54854	20	CCAACTTTGTTCCATTGAAGA	54576	21	21	5818	6059
Contig1048	3	p3	(CAT)5	15	5082	5096	TTTTCCAAGATCTCGAAGGG	55062	20	TCTGAGAGTTCTGACTAGCA	54943	20	20	4975	5184
Contig1049	3	p3	(CAC)6	18	2294	2311	TCCTTTACTAACAAAGCCCC	54937	20	GAGTAAGTGAATGGTTCGGT	55105	20	20	2140	2357
Contig1052	2	p3	(TTC)4	12	3248	3259	AATGAATTACCCCAGTTCCC	54960	20	TAAGTACAGCGAGGAGAAGA	55039	20	20	3085	3289
Contig1055	2	p3	(AAT)4	12	6590	6601	TGGTCAATATTGTCTCGGTT	54372	20	CCAAAACACAAGGTTACCAC	55004	20	20	6444	6675
Contig1057	1	p3	(TCT)4	12	404	415	ACATCTAAGAGCTCGCTTTT	54789	20	AGAATTGAAGAAGCCCTGAG	55035	20	20	353	508
Contig1057	3	p3	(ATC)4	12	2701	2712	ACCAAAGAGCAACACTTTTG	54911	20	AAGACTTGTTGTTGGTGAGT	55029	20	20	2671	2795
Contig1057	4	p3	(CAT)6	18	3559	3576	CACCATCATTCTCATCACCA	55123	20	TTGTTTCTAGGAAGCCTCAC	54991	20	20	3528	3739
Contig1057	5	p3	(GGT)4	12	4560	4571	CATCGTCATCTATGCCTAGG	54928	20	CCTCAACATCCCAATCTCAA	55018	20	20	4428	4601
Contig1058	1	p3	(TCA)4	12	2567	2578	GTCACTTCAAGTTCCAGACT	54940	20	ACTTGTTTGCCTAGTGAAGT	54804	20	20	2465	2648
Contig1062	2	p3	(AGA)13	39	5648	5686	TGTTTCAAGGATTGGTTGGA	55050	20	TGCGGGGTATGTTAATACAA	54436	20	20	5504	5719
Contig1063	1	p3	(TCT)4	12	428	439	ATAACTTCAAACACGGCTGA	55297	20	GATGCAAACAAACGATTGGA	55176	20	20	361	601
Contig1068	4	p3	(CGT)4	12	2972	2983	TAATTTAGGTGTGGGGTTGG	54905	20	ACGAACCTTGTAACAGTTGA	54866	20	20	2830	3042
Contig1069	2	p3	(TTA)10	30	5205	5234	AATTGGAAAGGGTAGGTTGG	55187	20	GACTTAATTGTGCATGAACCA	54755	21	21	5122	5337
Contig1072	1	p3	(ATT)4	12	812	823	CAAGAAGGTCCTTGGATCAA	54947	20	CAATCAAGCAACATCCATCA	54240	20	20	743	887
Contig1073	2	p3	(CCA)4	12	564	575	GTCCTAAATTCGGCCCTAAA	55123	20	ATTTCAACGGAGGACTTGAA	54889	20	20	535	748
Contig1079	2	p3	(CAA)4	12	4666	4677	GGAGCAAAGGGTTAGAATCA	55029	20	TTCCTTTCATCCCATTCTGG	54984	20	20	4484	4712
Contig1080	3	p3	(TGA)4	12	2742	2753	GCGTTTTGTTTTACCAGCTA	54832	20	GCATAAACCGACGCATTTAT	54853	20	20	2711	2853
Contig1081	2	p3	(TAT)4	12	3727	3738	AGTTGGAAAGAGTAACGCAT	54991	20	ACCTCTCTAAGCTATCCACC	55427	20	20	3648	3855
Contig1084	3	p3	(AAG)4	12	4615	4626	CTAAAAACCCCCAAAAGCTG	55028	20	TGAGTTTTCTCTCCTCCATG	54379	20	20	4579	4818
Contig1086	2	p3	(TAT)4	12	4690	4701	TAACCTTTTGTTTGCTGCAG	54994	20	TCATATCCTGCATTAGAGGA	52561	20	20	4501	4747
Contig1088	1	p3	(TCA)4	12	614	625	TATTTCAGCAACAAGAGCCT	54947	20	TAATCAGAACATCTCCCCCA	55194	20	20	438	672
Contig1088	2	p3	(AAT)4	12	3622	3633	CGATTGTGAATTCATCCAACA	54854	21	GTTGCTACGTTCAAGTTAGC	55062	20	20	3601	3816
Contig1090	3	p3	(TAG)7	21	2482	2502	CTCGTGGCTTGTTACATTTC	55020	20	TTATGTAGCCTCGCTCTTTC	54987	20	20	2311	2544
Contig1090	6	p3	(TAA)5	15	3488	3502	AGAGTCACCTTTGCAGAATT	54861	20	CAGCCAATTTTCTTGCTGAA	55051	20	20	3400	3536
Contig1090	7	p3	(TGA)7	21	3701	3721	GAACTAGAAGCAGCAACAAC	54938	20	TAGATCCATCAATCTGCAGC	55001	20	20	3618	3771
Contig1090	9	p3	(GGA)5	15	4734	4748	TATGAGGAGAAAAACGAGGC	55175	20	TCAACTTGACTGTTCCCTTC	55214	20	20	4607	4854
Contig1090	10	p3	(CAA)11	33	4973	5005	CAAGTTGACTCCAGAATGGA	54981	20	TCTTCATTTGTTGCACCAAC	54994	20	20	4847	5076
Contig1090	12	p3	(TTA)7	21	5561	5581	TTGTAGTGTGACACTGTGAA	54495	20	TTGCGTGAATGTATACGAGT	54934	20	20	5521	5651
Contig1091	3	p3	(ATT)4	12	5498	5509	ACACCTTGTTTCAAGAGGTT	54995	20	AACGTAAAACTGCTCTGGAT	54991	20	20	5350	5561
Contig1094	1	p3	(CAC)4	12	5575	5586	CTTAGAACGGACTCTAAGGC	55017	20	TACGGGGTATTACATGTGGT	55631	20	20	5456	5610
Contig1095	2	p3	(ACT)4	12	577	588	CTGCATGTCTTAGATCCCTC	55031	20	TTGCTTAGAGATCGATGAGC	55077	20	20	427	608
Contig1095	5	p3	(AAT)5	15	4167	4181	AACAAAGTAAGCTAGCTGGT	54579	20	TAACGTGGGATGGTGAATTT	54940	20	20	4034	4263
Contig1097	1	p3	(ACA)6	18	1143	1160	TTGTAACGGGTGCTAACTAC	55131	20	TTGTACTCTAGCCAAAAGGG	54665	20	20	1025	1244
Contig1098	2	p3	(CCA)4	12	811	822	TTAAAACCATGGAGCCATCA	54895	20	TCGGGTCAGACCTATAAAGT	54971	20	20	778	945
Contig1100	1	p3	(TTA)4	12	3357	3368	ATCCTTGCGCTCTTATAAGG	55011	20	ATTCACGATAGCCCATCTTC	55011	20	20	3256	3488
Contig1101	3	p3	(GTT)5	15	2240	2254	ATTTGTGATGATGCTCAGGT	55005	20	CCGGATCTAAACTACCACTG	54987	20	20	2174	2343
Contig1101	4	p3	(AGA)4	12	2432	2443	GGGAAAGAAGAAGGAGGAAG	55045	20	TGGCTATTTTCCGTCAGAAA	54974	20	20	2364	2576
Contig1104	5	p3	(TTC)4	12	5220	5231	GTGTCTCACACTTGTACTGT	54987	20	TAGGGCTGAAATGCTTGAAT	54984	20	20	5197	5373
Contig1110	1	p3	(ATA)7	21	40	60	ACAAGTGAGTACTAAGAAACT	51791	21	TGGACCCTTCTAGTTAACCA	55061	20	20	13	230
Contig1113	4	p3	(AAT)4	12	4718	4729	CCATCCTTAAACATGCTCCT	55087	20	TGCTGTATATTCCGGACTTG	54957	20	20	4603	4761
Contig1115	1	p3	(GAA)4	12	3767	3778	TCGATCGAAAAGGAAGGATT	54477	20	CTGTTTCTCACTCTCCTTCC	55111	20	20	3713	3840
Contig1115	2	p3	(ATA)4	12	4977	4988	TATTCACTCATATGCGCACA	54961	20	CGAAAAATGCCTTGAGTCAT	54575	20	20	4803	5026
Contig1116	3	p3	(AAT)6	18	6419	6436	ATGCTCAGAACAACCAGTAC	55383	20	TTTTCGTTTTGGAAAATAGTT	50374	21	21	6293	6518
Contig1121	1	p3	(CCT)4	12	1932	1943	TACATTTCAGGCAGTTCCTC	55062	20	TCCGACGGTGAATAATCTTC	55001	20	20	1885	2115
Contig1123	4	p3	(TCT)5	15	3794	3808	CAGAGGAGGGCCAAAATTAT	55053	20	TCACAACTCTTCCTCCAAAG	54910	20	20	3732	3867
Contig1123	5	p3	(ATC)4	12	3949	3960	GACGAGTTTGAAGCCATTTC	55301	20	TCCCAACTGATACTGGATGT	55525	20	20	3925	4124
Contig1123	6	p3	(TGG)5	15	6284	6298	AGACTTAGAAGACGGGCTAT	55060	20	GCCTCCAAACAACTCAAAAA	54890	20	20	6227	6463
Contig1129	2	p3	(AAT)4	12	4210	4221	GGATCAGCAGCCATAATCAT	55330	20	GTGATATGGACCGATCGAAT	54837	20	20	4137	4379
Contig1134	2	p3	(AAT)4	12	481	492	TGTTGGTGAAGAACAGTTCA	55045	20	TTGGTAACGGTGTTCATAGG	55088	20	20	343	520
Contig1134	5	p3	(AAC)5	15	4129	4143	GGAAAGTCAGTTCCCATCTT	54943	20	TCAGTTCCCTTGTTGATCTG	54981	20	20	4076	4196
Contig1135	1	p3	(AAC)4	12	2465	2476	TATCTCTCAAAGAAACCCGC	55175	20	GGTGTATGTGTATGTCCTCC	54954	20	20	2443	2625
Contig1135	2	p3	(AGA)4	12	4891	4902	TACCCCTTCACATTAAACGG	55055	20	AGTCTTGTACAAGCTTGCTT	55201	20	20	4676	4925
Contig1138	1	p3	(ATT)12	36	5152	5187	AGCAGCCTAAAAATCCATCA	54984	20	AGGTCTTCTTAGTAGGGGTC	54953	20	20	5023	5257
Contig1142	1	p3	(TTG)9	27	5879	5905	AACGGTAATGATGGAAGCTT	55029	20	CTAATGACTGCCCATGAGTT	55120	20	20	5700	5947
Contig1143	2	p3	(TTA)4	12	1698	1709	AATTCCTTAATCCCTTGGCC	55329	20	ACCTAGCATGAATCGCTATG	55115	20	20	1629	1801
Contig1148	2	p3	(CAA)4	12	765	776	CTACAATCTCTCTCCACTGC	54994	20	CTGCTACTTCTCTGCTTGTT	55402	20	20	648	807
Contig1148	5	p3	(ACC)4	12	4649	4660	TTTTTGACACCAACCTACCA	54991	20	TTTCAGGAGAAGGGAAAGTG	54875	20	20	4533	4716
Contig1148	6	p3	(TGG)4	12	5008	5019	TAGAGGATAAGGGGTGACAG	55029	20	CGCCACTTTTCTTTCTCTTC	54938	20	20	4812	5049
Contig1150	1	p3	(TTA)7	21	116	136	ATTATTTTGAGCGAACAGGC	54655	20	CATTACTAGGGTTCCTCGTG	54987	20	20	6	189
Contig1151	1	p3	(CAC)4	12	512	523	CTTTGGAATTGTCGCTGTAC	55020	20	GTGGATGAGGTTGTAATGGT	55029	20	20	379	543
Contig1152	2	p3	(ATA)4	12	776	787	GGCTTCTTAGCTTGCCTAAT	55491	20	GCCCATCAATGTAACGTAAC	54784	20	20	727	952
Contig1153	2	p3	(TGG)4	12	1619	1630	CTGAACTAACCATTGGACCA	54961	20	TCCATGTCTCCCAATTGAAG	55018	20	20	1504	1667
Contig1153	3	p3	(ATT)6	18	5176	5193	TAGATGAATGCCAGCCAATT	55056	20	AAGGAAGGAGGTGAGATGAT	55197	20	20	5030	5234
Contig1154	1	p3	(ATA)4	12	1038	1049	TCCTTTGAGTCTCCAGGTAT	54838	20	TATGGGAAGTGTTTGGGAAG	54926	20	20	1006	1187
Contig1154	3	p3	(ATG)5	15	3867	3881	ATGAGGATGAAGTAGGGGAA	54876	20	TAGCATCATTACACTTCCGG	54957	20	20	3830	4050
Contig1154	4	p3	(TAA)4	12	6307	6318	TAATAATCGCTGTCCACGTT	54901	20	AGGGTTACGGTTAATTTGGA	54238	20	20	6250	6485
Contig1155	2	p3	(CAA)4	12	1790	1801	ATCAACCAACAACAACAACC	54890	20	TTGTCGCAGTTCACTTTCTA	54971	20	20	1719	1956
Contig1159	5	p3	(CTT)4	12	3803	3814	GAAAGCAAAGACAGGTAGGA	54991	20	ATTTTGGGCTTTTAGGGTCC	55862	20	20	3713	3838
Contig1167	1	p3	(AGA)4	12	3155	3166	AGGAGAAGATGGTCTATGCT	55002	20	GGCTTTGTAAGACTGACTGA	55024	20	20	2975	3219
Contig1169	2	p3	(AAT)5	15	2642	2656	TCATGAGCAAGTCGAAAAGA	55028	20	ATCTGAGACGCCTTTACATC	54974	20	20	2538	2743
Contig1169	3	p3	(ATA)4	12	6166	6177	AGAATTGGTGAGCACTTGTA	54582	20	ACGTTGTTTTGCAGGATTAC	54819	20	20	6031	6264
Contig1171	3	p3	(CCA)4	12	5166	5177	TCACAATCATGTTGGCTACA	54964	20	GGGGCTAATTTTAAGGTGGA	54974	20	20	5110	5283
Contig1176	3	p3	(CAC)4	12	6495	6506	CAAAATACCACCAAAACCCC	55008	20	GAGTGGTTCAAGGGAAGAG	54811	19	19	6419	6618
Contig1177	1	p3	(TGC)4	12	5359	5370	CCCGGGTCTCTCTATCTATT	54905	20	TTAAGAGTGGAAAGAAGCCC	54957	20	20	5317	5445
Contig1179	1	p3	(TTG)4	12	5910	5921	AGGATTAAACGGCTGAGTAC	54884	20	CCCGTTTATTTCGCTTTCAA	54902	20	20	5842	6089
Contig1181	1	p3	(TAA)4	12	4906	4917	CAAACCTCTCCATTAGCCAT	55087	20	GCCTGCGATTATAGGAGAAA	55024	20	20	4880	5066
Contig1187	1	p3	(ATG)4	12	602	613	TCTAACAGCCAATTGCAGAT	55018	20	AAGCTAATTGCCACTTAGCT	55015	20	20	559	708
Contig1190	1	p3	(GGT)4	12	800	811	ATCTGTGGCAAAAACAATGG	55018	20	CGATATACCAGCCCCTTTAC	55105	20	20	676	889
Contig1191	2	p3	(AAT)5	15	1340	1354	AGAAAGCCATCTGAACACAA	55171	20	AAGAAAAGACGAAGGAGGTC	55021	20	20	1298	1538
Contig1197	2	p3	(TCA)4	12	4087	4098	TCTGTTGTCTTGGTTCTCAG	54944	20	AGAGGAAGAAGCAACAGAAG	54998	20	20	4043	4155
Contig1197	3	p3	(TGC)4	12	4281	4292	TGGTTGTTGAAGACACTTCA	55045	20	ATCTAAGACTGGCAAAGCAA	54947	20	20	4162	4392
Contig1197	4	p3	(TGG)5	15	4618	4632	CTCAAACTCCTCAAATGGGA	54947	20	ATTAACCACCCAATCTTCCC	54960	20	20	4551	4700
Contig1197	5	p3	(ATA)4	12	6139	6150	GCAAAAGGTGTGATCAAACA	54994	20	TAGCGAGGAGGTCATTAGAA	55077	20	20	6108	6312
Contig1202	2	p3	(AGA)4	12	3086	3097	CAAACATCAGTTGGAGGAGA	54981	20	TGCTGCTCGATACATATCAG	54861	20	20	2909	3127
Contig1204	2	p3	(CAA)5	15	279	293	TTCACTTCTCGCCATAAACA	55008	20	TGTTAACCAACCCCAAATCA	55029	20	20	210	328
Contig1205	3	p3	(GAC)5	15	597	611	CTTTAGACCCCGAAATCGAA	55188	20	GCAGCCTTATGAATTGCATT	54967	20	20	549	759
Contig1207	4	p3	(AAT)5	15	5270	5284	CTAGGAAAGGGAAAGGCTTT	54909	20	ACCATAGCTACCCTACACAT	54995	20	20	5144	5342
Contig1210	1	p3	(TAT)22	66	1514	1579	ACTGACTTTCTTTGACGCAT	55604	20	GATCGGATTCGCTTTTGTTT	54987	20	20	1446	1682
Contig1211	1	p3	(TGC)4	12	6106	6117	AGGCAAGAGCATTTATGGAA	54984	20	TTGCTCTCTTAGGGTCAAAC	54991	20	20	6041	6265
Contig1214	4	p3	(CCA)4	12	6157	6168	AAGCCAACAATTCAAACACC	55249	20	ATGGTGTACGAGAGTTCCTA	55005	20	20	6136	6325
Contig1219	3	p3	(GAT)4	12	4963	4974	ATGAACAAGAGCTAGCTGTT	54672	20	CTGATACAGTTTAGGGACGG	54987	20	20	4921	5066
Contig1220	1	p3	(AAT)14	42	6285	6326	ATAGGGAATGGGGGAGAAG	55054	19	GTGTCAACGTGTTATTGGTT	54465	20	20	6240	6395
Contig1225	1	p3	(GTG)4	12	1559	1570	TCGACAATACGATGAATCCC	55071	20	AAGAAAGCACAAGAACTTGC	55011	20	20	1397	1597
Contig1226	2	p3	(TCT)4	12	5048	5059	TAGCTTATGACTCCCATCCA	54998	20	AGGGAGTGACAAGAAAAGTC	54906	20	20	4983	5222
Contig1226	3	p3	(ATC)4	12	5118	5129	TAGCTTATGACTCCCATCCA	54998	20	AGGGAGTGACAAGAAAAGTC	54906	20	20	4983	5222
Contig1228	3	p3	(AGA)4	12	3905	3916	GTGCAACTAAAAGAGAACGG	54951	20	TCTTCCAAGCCAATGATTCA	54916	20	20	3798	3939
Contig1232	3	p3	(TTG)4	12	6215	6226	TAGATTTACCAATCAGCCCG	54923	20	GGATCAGCTAGTGAGTTCTG	54994	20	20	6084	6327
Contig1235	1	p3	(TTA)4	12	4402	4413	TCTCAACGAGAGCATTGTTA	54447	20	AGGACAAATGGTGAAAATGA	52933	20	20	4312	4558
Contig1236	1	p3	(AAT)4	12	857	868	CTGAACAGTTGGCTAGGAAT	55049	20	AATCCCCTGATCCAGTTTTC	54981	20	20	824	971
Contig1240	2	p3	(CAG)4	12	3177	3188	CAATGCTGTAAAACCTGGTC	54875	20	TTCATCTTGTGCCATTAGCT	55018	20	20	3157	3382
Contig1245	3	p3	(GTG)7	21	4763	4783	GGTAGTTCTGGTCATCACTG	55194	20	ACCCCCACTATCAAGTATGA	54890	20	20	4729	4869
Contig1247	1	p3	(GTA)4	12	1912	1923	AAGCCATCTCACTTGGAAAT	54898	20	TGGGCCTATTTGAGTCTTTC	55029	20	20	1837	2014
Contig1250	2	p3	(ATT)4	12	3318	3329	TTCCTTGACATGATCATGCA	55022	20	GCTATGTTTGGCTTGATTCC	55011	20	20	3275	3388
Contig1255	3	p3	(AAT)5	15	4556	4570	GGAGCGAAAAATTTTCACCA	55074	20	AAGAAACTCCCATACGACAC	55105	20	20	4467	4682
Contig1258	1	p3	(GAA)4	12	5494	5505	ATTGCACACATGGATTTTGG	55088	20	AGCCTTCCTTAGTGACAATG	55049	20	20	5451	5673
Contig1258	2	p3	(ACC)4	12	5940	5951	AACCTTGATTGAAGTTGGGT	55033	20	AATGCTTTGAACTTTGCTCC	55048	20	20	5785	6028
Contig1262	3	p3	(AAT)4	12	2713	2724	CAATAAAATGTCGTGGCTCC	55056	20	TCAGTGATGAGGAGGATGAT	55005	20	20	2607	2806
Contig1265	1	p3	(TCA)4	12	3053	3064	TCATTGTTCTCCCCACAATT	54809	20	TCAGAGCTAACAGATGAGGA	54981	20	20	2982	3144
Contig1269	4	p3	(GTA)4	12	5940	5951	GAGAGACCAACAAAGGGATT	54943	20	GCCTAAACCTTCCTTTCTCA	54957	20	20	5815	5994
Contig1274	2	p3	(TCA)4	12	1492	1503	TCGGTGTGATTCATCATTGT	55065	20	AAGAATTTGCACGTCCAATC	54875	20	20	1472	1590
Contig1277	1	p3	(ATA)4	12	496	507	GATTGCTGGAAAAGATGTGG	54931	20	CCGAAGTCTCATGCTAATCA	54977	20	20	391	543
Contig1278	2	p3	(ATA)7	21	2733	2753	AGAATCGAAATTGAGATAACCA	53271	22	CTCGGTCAGTGTTATAGGTG	55021	20	20	2594	2833
Contig1278	4	p3	(TAT)4	12	6382	6393	GTGCTTAGCATGACACTAGA	54907	20	TTATGTGTAACTTTGGATTTTT	50185	22	22	6234	6451
Contig1280	2	p3	(GAA)4	12	1981	1992	CCTTTTCGAAACCTACAGGA	55004	20	GAACCCTCAGTTTAAGCTGA	54991	20	20	1903	2025
Contig1280	3	p3	(GAA)11	33	3529	3561	CTGTTTGCTCATGTTCCTTC	54895	20	CATGAGCCTCTTCAGATTGT	55139	20	20	3471	3606
Contig1280	5	p3	(AAT)4	12	4584	4595	ATTACTTACGTTGAAAGCGC	54749	20	TTGGTCCAAATCAGTCCAAA	55050	20	20	4518	4660
Contig1282	1	p3	(TCT)4	12	4908	4919	ATCCTGTCTCCTCTGTGATT	55230	20	TGATGGAGCGAAGAAATTGA	55065	20	20	4868	5059
Contig1282	2	p3	(TAT)4	12	6182	6193	ACGATGAAGATCTTTGACGT	54837	20	CATGCAAAAGGTGTGATCAA	54764	20	20	6051	6228
Contig1286	2	p3	(GAG)4	12	2948	2959	TTTCCTCTTCCTCAGTGTTG	54910	20	GTCCCTCATGTTCCTGAAAT	55015	20	20	2904	3131
Contig1286	3	p3	(GAA)4	12	4694	4705	CCTTACCCTAGTCCTAAGCT	55026	20	CCGTCAAATTCCGAGACTAT	54987	20	20	4599	4791
Contig1289	4	p3	(TAT)15	45	6231	6275	TTTGAGCCACAAAATGTTGG	55252	20	TTTACCCTGAAACACTACGG	55018	20	20	6193	6318
Contig1290	2	p3	(ACA)4	12	5739	5750	GCCAACACTTTCAACATCAA	54994	20	TGAGTGTTTAGGTGTCATGG	54994	20	20	5607	5795
Contig1291	1	p3	(CTT)4	12	1760	1771	CCTTCTCAGTTTCTTCCTCC	55079	20	TACAACCTCAAAACCAACCA	54991	20	20	1648	1876
Contig1293	3	p3	(TAG)4	12	5614	5625	AAACCAGAAGGGATTGAAGG	55207	20	TAAGAAAGTAAGCAGCAGCA	54994	20	20	5521	5678
Contig1297	2	p3	(TCA)4	12	4404	4415	CATATTGAGAGGCTAGGAGC	54810	20	GCTAGCATCAATGGTTAGGA	54910	20	20	4284	4504
Contig1301	1	p3	(ATG)4	12	1727	1738	AGAGCTGGTACTATGAAGGT	54943	20	TAGGGCCTACCATCACATAA	54978	20	20	1659	1873
Contig1303	3	p3	(TAA)5	15	4044	4058	ATCCTTCGCAATCTTGAATT	53230	20	TGCAAATCCAACAGTCCTTA	54858	20	20	3911	4102
Contig1305	1	p3	(ATG)5	15	1336	1350	CCTCTAACCCTGATTGCTTT	55015	20	CCCAAGCCAAATCAAACAAT	54984	20	20	1248	1429
Contig1307	2	p3	(CTA)4	12	4320	4331	ACTCAAAACGGTAAAACCAT	53305	20	GTCTATAGTGTCCTCTTTGCA	54782	21	21	4127	4362
Contig1307	3	p3	(TAC)4	12	4974	4985	TCACATCCTTGAATGCTTCA	54950	20	TCTTCAACTTGTGATGGTGA	54515	20	20	4942	5059
Contig1308	3	p3	(TAT)4	12	4301	4312	CGAGTCTGATTTCCCCATAG	55044	20	GGATTGATTAAGGGCTGTCA	55100	20	20	4166	4368
Contig1310	1	p3	(AAT)4	12	4221	4232	GTGTAAGGGATAGGAGGGAA	55306	20	GTTGCTGGAAGGAAAAGATG	54861	20	20	4186	4343
Contig1323	1	p3	(CCT)4	12	5193	5204	CCTGATGAACCTAGCCATAC	55011	20	AAGACTTAAGAGCGCTTGAA	55024	20	20	5173	5279
Contig1325	1	p3	(TTA)4	12	2385	2396	ATAGGCCACATGTCAAGTTT	54912	20	ACTCGTGAAAACCCTCTTAC	55034	20	20	2346	2503
Contig1328	1	p3	(AAT)5	15	1164	1178	TCACCATGAATTTTCACCAAC	54933	21	AGGCACTAAGTCACCTAATT	53633	20	20	1130	1321
Contig1330	1	p3	(AAT)5	15	3552	3566	ACGACTTTCTCCCAAAAGAA	54818	20	CGCTTCGACTCGTATTAAAC	54715	20	20	3432	3680
Contig1333	1	p3	(GAG)4	12	5372	5383	AAGACATGGCAAGGGTAAAA	55118	20	CGGTTAAAAGAGTCAAGGGA	55004	20	20	5330	5558
Contig1337	4	p3	(CAC)5	15	3355	3369	CTCATACTCCAAGACGAAGG	55007	20	GGTTAGAGAACAACCAGAGG	55092	20	20	3271	3489
Contig1338	2	p3	(TCC)4	12	5391	5402	TAATTTCCCCTAGCCCTACA	54869	20	GAAAGGTTTGGTCATCAACG	55204	20	20	5260	5443
Contig1339	1	p3	(AAG)4	12	1704	1715	TCTTGAGTCTCGGTTTTGAG	55057	20	CAAACCGCATTTCCATTTCT	55131	20	20	1557	1796
Contig1345	1	p3	(ATA)4	12	5728	5739	TTATGTGCAACTTTGGGGTA	54837	20	AAATGTGATGAGGAAGCCAT	54971	20	20	5672	5810
Contig1349	2	p3	(TCA)4	12	5786	5797	CCGTTGATTGAAAGGATGTG	54977	20	AAAGACTGGAGAACTTTGGG	55168	20	20	5639	5888
Contig1353	1	p3	(CTT)4	12	387	398	ATTCAATCCAGTCCAATCCC	55053	20	GAAGCTTGCAATGTTGTCAT	55150	20	20	337	547
Contig1356	1	p3	(GCG)4	12	4286	4297	AAGGGCAAACAGTTTCAAAC	55178	20	TGGCGTGAATCCATTAAAGA	55045	20	20	4159	4340
Contig1357	3	p3	(TGC)4	12	3580	3591	CAATTGTTGCATGCAAGTTG	54968	20	ACAAACTATTGCCAACAAGC	55061	20	20	3424	3662
Contig1358	1	p3	(GTG)4	12	2018	2029	TTTCCTACCATCAACACCAG	54961	20	CACTTGAACTGCCACTAAAC	54839	20	20	1906	2053
Contig1359	1	p3	(TAA)4	12	1438	1449	GGTAAGTAACACGGAGTACA	54181	20	AGCAACATTGTATGACCACT	54947	20	20	1390	1596
Contig1360	1	p3	(ATA)4	12	1068	1079	CAAAAAGGTGCGATCAAACA	55393	20	TTTCTTGTGATAGCGAGGAG	54907	20	20	1035	1265
Contig1360	2	p3	(AAT)4	12	1307	1318	CTCCTCGCTATCACAAGAAA	54907	20	TAAGGGTTTGGTCCAAAACA	54957	20	20	1246	1366
Contig1362	1	p3	(CTG)4	12	3954	3965	TGTCTGTAGAGAGTACGGTT	54967	20	ATGTGAGATGCCATAACCTC	54896	20	20	3929	4150
Contig1362	2	p3	(ATA)5	15	5904	5918	TCACTACAGTCTACGTCACT	55001	20	GCCCAATGTGTTCATTATGG	54981	20	20	5758	6005
Contig1363	1	p3	(GAT)4	12	5690	5701	CTGTTAGTACCAGCCAGTTT	54991	20	CTTTGCGTATGCTTCAACAT	54977	20	20	5567	5775
Contig1364	1	p3	(AAT)4	12	5814	5825	GGGAAATTGGGAGATGGAAA	55260	20	TCATAAACCAACCCAACCAA	55029	20	20	5758	5935
Contig1369	2	p3	(CTG)5	15	4029	4043	TAATTGTTGTGGGGTTTGGA	55029	20	AGCAGCAACTAACACAGTAG	55414	20	20	3875	4079
Contig1370	1	p3	(GAA)15	45	572	616	GGAAGACCAAACACCTTTTG	54991	20	AAGGAACTAATGTGGGTGAC	54957	20	20	468	715
Contig1370	2	p3	(TGA)4	12	855	866	AAACCCCTTAAACCACTGTT	54940	20	CCATTCAGGAACCAGTGTAA	54961	20	20	822	1069
Contig1371	4	p3	(CCA)4	12	5012	5023	TGTATGGGCGTATTTTGACA	55059	20	CAACAAGAATGCCCAACAAT	55018	20	20	4985	5193
Contig1372	2	p3	(TTG)5	15	529	543	TTGTTTGTGGGAAACTGTTG	54824	20	CAAATCTCAACAACCACCAC	55093	20	20	428	629
Contig1372	4	p3	(GCT)4	12	5497	5508	TGAATTTGTTGAAAGGGTGC	54961	20	AATTACACCTTTCACGACGA	55051	20	20	5464	5683
Contig1375	1	p3	(TCC)5	15	3957	3971	CCCTGTACTCGATAAAGTGG	54987	20	TGATCTTGACGTCCTTTGTT	54923	20	20	3906	4007
Contig1377	1	p3	(TTC)4	12	3000	3011	CTTAAACCTCTTCCGTTGGA	55004	20	CCTCTCTAAGGCCTAAGACT	55046	20	20	2912	3068
Contig1378	2	p3	(AAT)4	12	3532	3543	TTGTTCCTTGTCATCGACTT	54923	20	CGCCAACTGAGAGAATCTAT	54672	20	20	3408	3640
Contig1380	2	p3	(GCA)4	12	1119	1130	ACATCAAACAGGTAGGTTCC	54957	20	ATGGATTTAGGAGAATCGGC	54978	20	20	1049	1250
Contig1381	3	p3	(GGT)4	12	3970	3981	GCGGATGATGGTAAACCTAA	55226	20	GGTTTAGTGGGGAGAACAAT	54923	20	20	3900	4127
Contig1384	1	p3	(TAA)16	48	3719	3766	CATACTATGGTCCGATTGCT	54722	20	ACCCCAAATCAGTAGAAACA	54138	20	20	3607	3822
Contig1386	1	p3	(TTA)5	15	767	781	TCATCATCAATCTGAGCAGG	54920	20	TCTCTTAACCCCAAAGCATC	55029	20	20	671	897
Contig1386	2	p3	(TTG)4	12	2134	2145	TCCCAGGCTTTCTTCTTTTT	55033	20	TCACCAAGGTTGCATTCATA	54930	20	20	2096	2231
Contig1387	1	p3	(ATA)6	18	1364	1381	AGCCCAAACGTTACACATAT	55042	20	GATCACCCACATACGATGAA	54957	20	20	1167	1410
Contig1391	5	p3	(AAT)4	12	2874	2885	CGCCCGACCTGTTTATTAAA	56143	20	AGGTTGAAATTGTGACATATGT	53979	22	22	2854	3091
Contig1394	2	p3	(TTA)10	30	1403	1432	GTAAGCATGTCTGGTTTTCG	55020	20	TGAGAGGTATCAACGTTTGA	54048	20	20	1324	1541
Contig1396	3	p3	(TAT)4	12	5935	5946	CAGGGTTTCTGGATCAAAGT	55240	20	AAAGGTGTGATCAACGATGA	54994	20	20	5749	5989
Contig1397	4	p3	(ATG)4	12	4220	4231	ATGTCTGAAGGAAGCATACG	55265	20	TAGTGAGAGTGGTACTGGAG	55025	20	20	4147	4388
Contig1399	1	p3	(TCA)4	12	2780	2791	TCCATGCATTGTTGATTTCG	54948	20	GGGAAGACAATGAACCTGAT	55015	20	20	2684	2908
Contig1403	2	p3	(TTG)4	12	1771	1782	AAACAGAAAACGAGAACCCT	55110	20	ACCAAGTTGCTTATGTGCTA	54961	20	20	1638	1855
Contig1405	2	p3	(AGT)4	12	4213	4224	CGTGAATCAAGAAACACGAG	55084	20	ATGGTATCGGAGCCTCTAAA	55411	20	20	4055	4290
Contig1406	1	p3	(ACC)4	12	2415	2426	AGCAATAATAGCCAACACCA	54998	20	ATTTTGTGGCTACTGGGTAG	55029	20	20	2279	2476
Contig1406	6	p3	(ATT)4	12	4762	4773	CTGTTTGGTGTGCTGATTTT	54981	20	TGGTCTACCAGTGTCAAATG	54994	20	20	4714	4885
Contig1406	7	p3	(AAG)4	12	5295	5306	TGACATGAGTACTCTGCATG	54897	20	GGGCAATATCAAGTAACCCA	55080	20	20	5179	5364
Contig1407	1	p3	(CAT)4	12	713	724	AGACCCAATTTCTCTTCGTC	55092	20	GTTCCGTACGGATAGTGTAG	54859	20	20	601	771
Contig1407	2	p3	(GGT)4	12	1002	1013	GTAGATGTTGATGTCCGGTT	55175	20	TGGAGGTAGCAATCAGACTA	54960	20	20	975	1186
Contig1407	3	p3	(GTA)4	12	5541	5552	TGGTCACTAGGTGAATAGCT	55256	20	TGGTCAACATTGAAGGTTCA	55083	20	20	5505	5633
Contig1408	4	p3	(ATT)5	15	3423	3437	GAAGAACACATCGATCCTCA	54907	20	TGCACGGTTTATAAAGCAAC	54902	20	20	3369	3508
Contig1408	5	p3	(TTC)4	12	5545	5556	TTGGTGGATATTCCCCTTTG	54964	20	CCACAATGATTAGGATGCCT	55158	20	20	5471	5644
Contig1409	1	p3	(TCT)4	12	270	281	TCTTCCTCCCACAATTTTCC	55220	20	CTCACCTAGGCATACAACTC	54974	20	20	248	463
Contig1409	2	p3	(CTT)4	12	493	504	GAGTTGTATGCCTAGGTGAG	54974	20	CTCACGCAGTTCTCAGATAA	54941	20	20	444	678
Contig1409	3	p3	(GAA)4	12	996	1007	ATTGTGTGAAGAAGAAGGGG	55240	20	GTTGATTTCACCACCCTTTG	55061	20	20	934	1084
Contig1409	4	p3	(ATC)4	12	1310	1321	TCATTTCGTGCTCAAAGAGA	55028	20	AGATCGAAAGGCCATGATTT	55087	20	20	1249	1366
Contig1415	1	p3	(TCA)4	12	1168	1179	AGCTTCACAAAACCTCTTCT	54790	20	GGGGGAAATTGTTGACCTTA	55201	20	20	1012	1203
Contig1415	2	p3	(TCT)4	12	2120	2131	TTCTCAAGACTCTTCACAGC	55044	20	TTAAGACTTCTGCTGCTGAG	55115	20	20	1972	2170
Contig1415	3	p3	(GCT)4	12	3683	3694	GGGTGATGAACAGGATCTTT	55015	20	TTCTTGGGGTTCTAAGAAGC	54957	20	20	3558	3753
Contig1417	2	p3	(TTC)4	12	2837	2848	GTATTCTACTACTCCGCACC	54812	20	TATAACCGCCTGAAGAGAGA	55077	20	20	2757	2964
Contig1418	1	p3	(GAA)4	12	480	491	GGGTGAGAAAATGCTCATTG	54931	20	CCGTAAACCGACCTATAACA	54624	20	20	456	662
Contig1418	3	p3	(TCA)5	15	3900	3914	ATGACTGGCCTTGATTTCTT	54898	20	TGTTGGTTTGGAAAGAAACG	54938	20	20	3740	3976
Contig1425	1	p3	(TCA)4	12	2163	2174	CCAAGACAAGTAGACAACCA	54923	20	TGAAAGAAGGTCTAAACGCA	54937	20	20	2079	2238
Contig1425	2	p3	(TTA)4	12	4107	4118	TTCATAGAAACAGCACAGCT	54981	20	CTATGACGAGGTTTACTGGG	54987	20	20	3981	4142
Contig1426	1	p3	(TTC)4	12	344	355	ACAGTTCACTCAACACATCA	54842	20	TTTGTGATCTTGGGTTTCCA	55050	20	20	194	386
Contig1426	2	p3	(TTG)4	12	698	709	ATTTCCTTTTTGTGGGTTGC	55217	20	GTGCATCATTATCCAGCCTA	54981	20	20	631	872
Contig1433	2	p3	(TAT)10	30	499	528	GGTTGTTACTTTGCTCAAGG	54805	20	CAGTATCATTTTCCGAATGCA	54644	21	21	469	645
Contig1434	1	p3	(TTG)4	12	1097	1108	TGACTGAAGCTTTTGATTGC	54795	20	GTTCTAGTCATCACACACCA	54736	20	20	1001	1245
Contig1436	3	p3	(ATC)4	12	1418	1429	TGTCAGTGATAGTGTTGGTG	55028	20	TTTTTCTTACCAACAGCCCT	55046	20	20	1337	1540
Contig1437	1	p3	(GAT)4	12	3775	3786	AATATGGGATTCACGTCTGG	54910	20	AGCCTATCCTCCAGATCAAT	55040	20	20	3711	3811
Contig1438	4	p3	(TTA)6	18	5227	5244	TAACCAATCATCCATGCCAA	54967	20	TGTGGCTCTCTAACACAAAA	54821	20	20	5156	5265
Contig1439	2	p3	(GTT)6	18	3833	3850	GTAGGTGTGACGTGTTTTTC	54896	20	CACATGTCGCACTATTAACG	54952	20	20	3704	3938
Contig1440	1	p3	(TTA)7	21	1230	1250	TAGCCCATAATATGAGCGTG	54806	20	GAGGGAAGCATGTTGTTTTT	54655	20	20	1065	1273
Contig1440	4	p3	(TCT)4	12	4364	4375	AAGTCTTATATGTGGCTGGC	55201	20	GGAGGAGATAGAGTGGAAGA	54751	20	20	4196	4396
Contig1440	5	p3	(TCC)4	12	5056	5067	CCCCTTCATTTCCTCTCTTC	55116	20	ATGAAACCGTGAGACAAAGA	54923	20	20	5002	5114
Contig1443	1	p3	(TCA)4	12	136	147	ATTAAACCCACCTCAATCCC	54960	20	GCTTCTCTTCTCTCTCCCTA	55080	20	20	115	322
Contig1444	5	p3	(GAA)4	12	5741	5752	GAGCTTTGTCATCCATCAGA	55153	20	GTAGGTGGTGGAAGGTTTAG	55072	20	20	5711	5948
Contig1446	1	p3	(TAT)6	18	1799	1816	CAACTGTGGACTTTGAGGTA	54923	20	TCAAGCACACATTCAATCTC	53917	20	20	1774	2006
Contig1452	3	p3	(CAC)7	21	813	833	TAACCACCCTGTATACCACT	54831	20	AAGAGGAAGTGCAGATTGAG	55069	20	20	712	925
Contig1460	5	p3	(CTT)6	18	4568	4585	TTGTCAGATCTGAATGTGCA	54984	20	TTGAATATGGCTCTATCCGC	55095	20	20	4442	4690
Contig1461	1	p3	(TGA)4	12	3697	3708	AAACAATGCAGCGGAATATG	55014	20	AGATGTGAAGTTTGCTTTGC	55080	20	20	3522	3728
Contig1461	2	p3	(GAT)5	15	5824	5838	TTCGGAGTCTCCTACAAGAT	54991	20	GATCCTGCGAACAAGAAAAG	55007	20	20	5632	5864
Contig1470	6	p3	(TTA)4	12	5665	5676	CCTACTTTAGTAAGCCGCAT	54954	20	GTCATTTAGGATCGAAACGC	54916	20	20	5524	5721
Contig1480	1	p3	(GGT)4	12	758	769	AATGGTGGCGATTTGATTTC	54911	20	TCCTCATCTTTGCAGATCAC	55153	20	20	684	857
Contig1481	4	p3	(TTA)5	15	4316	4330	TGTTTCAAAATTTGTCTTCTCTC	53757	23	ATTAAGGATGCAACACCACT	54912	20	20	4204	4354
Contig1483	2	p3	(TGG)4	12	1517	1528	AATAGGGGAGAATGAGAGGG	55353	20	ATTTTTGCAAAAACCCCCAA	54981	20	20	1431	1577
Contig1485	2	p3	(GAA)4	12	4213	4224	ATTTCACAACAGCATCCAGA	55243	20	CACCACACCACTTAATCAGA	54994	20	20	4132	4371
Contig1486	4	p3	(GTG)7	21	971	991	TTTTTGTGGGTGGGATATGT	54787	20	TTAACCCACTCTCAATGACC	54665	20	20	922	1091
Contig1488	2	p3	(TCT)5	15	1820	1834	ACTCCTCTCATCTCCTTCTC	55067	20	CGACCTTAGAACCCATGAAA	55075	20	20	1734	1956
Contig1488	4	p3	(TAT)4	12	5055	5066	CATTAATATCACGTTGGGATGT	54331	22	ACCTTAGATGAGAGAGGTCA	54260	20	20	5026	5131
Contig1489	1	p3	(TGA)4	12	5276	5287	GACACTAAAGGTAGGTTGCA	55004	20	CGTAGGCAACCTCATATTGA	54957	20	20	5215	5451
Contig1489	2	p3	(ATT)5	15	5410	5424	GACACTAAAGGTAGGTTGCA	55004	20	CGTAGGCAACCTCATATTGA	54957	20	20	5215	5451
Contig1494	1	p3	(AAG)4	12	4197	4208	AACAAGAAGAAAAGGGGAGG	55135	20	CTCCAACTTTCGCTGTTTTT	55024	20	20	4129	4359
Contig1499	1	p3	(ATA)4	12	2618	2629	TGCAAATAACTGTGACCAGA	54893	20	CCACATTCCATACCCTCATT	54758	20	20	2516	2701
Contig1502	2	p3	(TAT)4	12	5287	5298	ATGAGTCTTCGTGAGTCTTG	54858	20	GGGATAGTGAAATGGGTGTT	54995	20	20	5226	5370
Contig1503	2	p3	(CTG)5	15	2959	2973	CTGCTTCCATTATCTCGTCA	54977	20	CCCCCACAAATGAAGGAATA	54964	20	20	2862	3071
Contig1503	5	p3	(TTA)15	45	4140	4184	ACATGAAGACAAACCAAATGA	53900	21	TGTACTCCATCGTTTCGTTT	55051	20	20	4090	4263
Contig1504	1	p3	(CTT)4	12	2726	2737	TCTTACTTGCTGCTCAACAT	54981	20	AGGGATTTGATTCGTGACAA	54961	20	20	2662	2784
Contig1504	3	p3	(CTC)4	12	5219	5230	CCTACTATTGCCCATTGGTT	55067	20	AAATAATACGAAACGGGCCT	55123	20	20	5157	5262
Contig1506	1	p3	(TTG)4	12	2963	2974	ACAAAATTTGGCAGGCTTTT	55103	20	CAGCAACACATCTCATTCAC	54997	20	20	2942	3093
Contig1506	2	p3	(ATG)4	12	4766	4777	TCAACCTTCATTGCCTCAAT	55210	20	ACCAATCAACTCCACTTGTT	55067	20	20	4678	4924
Contig1507	2	p3	(CAC)5	15	3570	3584	CAAATGACAGTTTGCGAACT	55125	20	TTCCGAAAATGGGTTTGTTG	54974	20	20	3422	3669
Contig1522	3	p3	(GAA)5	15	818	832	GGATAAGGGTGGCTGATATG	55049	20	AATGAAGATGAGTTGGGGTC	55015	20	20	718	854
Contig1524	4	p3	(TTA)4	12	4489	4500	ACAAAAGCATGTAATTGGAACA	55081	22	ACGTACCTAGCCTGATACTA	54186	20	20	4342	4588
Contig1524	5	p3	(AAT)6	18	4552	4569	ACAAAAGCATGTAATTGGAACA	55081	22	TACGTACCTAGCCTGATACT	54186	20	20	4342	4589
Contig1524	6	p3	(AAG)6	18	4868	4885	CAAAGTGGAGCCTAGATTGT	55049	20	ATCATTCTGAAGAAGGCGTT	55049	20	20	4779	4973
Contig1525	3	p3	(TGG)4	12	2745	2756	GCTGAAAGAGGAGACAGAAA	55011	20	CCCTGAGCTACACCATAATC	55011	20	20	2676	2823
Contig1529	2	p3	(ATA)5	15	608	622	ACAAGAACACGCCTAAAGAT	54991	20	CAATCTGCATGCAGTTGAAT	54921	20	20	567	738
Contig1529	3	p3	(CAT)4	12	1291	1302	CTACCAAAAGTTCAAGTGGC	54805	20	TTTGGTCTTGCTAAGCTGAT	54947	20	20	1249	1494
Contig1529	4	p3	(TGG)4	12	2837	2848	GGTAGAAGAGCTGTCAAACA	55024	20	CTATGTGGTCCTGTTACTGG	54873	20	20	2748	2916
Contig1531	2	p3	(AGA)4	12	5586	5597	GCGTCGAAGCAAAGAAAATA	55033	20	TTGCGTTTTGTCAACTCTTC	55069	20	20	5497	5736
Contig1532	1	p3	(ATA)4	12	2203	2214	CATGCATCATAACGTTGCTT	55047	20	ACTTCAATGTTTGTCTTGTCA	53872	21	21	2070	2266
Contig1536	1	p3	(ATA)4	12	2334	2345	TGCAGCACTATGTCTTGTAA	54704	20	AAGGAATTGTTGTTGGAGGT	55033	20	20	2260	2499
Contig1538	2	p3	(GTT)4	12	1726	1737	GTTTGGATGGTGTTTCGTTT	55004	20	ACAACAGCAAAAACCGTAAG	55037	20	20	1638	1765
Contig1538	3	p3	(TTA)4	12	5679	5690	CGGATTGATAGTTATGGCCA	54994	20	CGGCCAATCAAAAACTTCTT	55061	20	20	5570	5781
Contig1539	1	p3	(TAT)4	12	1235	1246	CGACTAGCGAGTAGGTAAAA	54392	20	ACTTGCAAAATCTATTCACCA	53684	21	21	1027	1276
Contig1541	1	p3	(GAA)5	15	4954	4968	TGCTTGCAAGTATGAGGAAT	55018	20	CCAGTCAGTAGCTCAGTTTT	55011	20	20	4826	4993
Contig1551	1	p3	(TAT)4	12	481	492	TCAAAAGACACAAAGTATGTC	52037	21	AATTGGATAGTTGCTAGGCC	55168	20	20	428	589
Contig1553	2	p3	(TCT)4	12	3896	3907	TGGTGGTTGGAAGGAATAAG	54926	20	GACTTGTCAGATGTTTGGTG	54541	20	20	3693	3929
Contig1553	3	p3	(AGC)4	12	4720	4731	AGTTGCAAGAAACAAAGACG	55056	20	ATCCACATGTTTCACCATCA	54916	20	20	4580	4827
Contig1553	4	p3	(GAA)4	12	4891	4902	TGATGGTGAAACATGTGGAT	54916	20	GTTGGAACAGATTTGGTTGG	55061	20	20	4808	4991
Contig1555	2	p3	(TCT)6	18	1296	1313	CAGATTCCTCGAACATAGGG	55044	20	CCATGTTTCGACCTTAAAGC	54987	20	20	1106	1355
Contig1556	2	p3	(CTT)4	12	760	771	TTTGGTGGTTGTACATTGGA	55063	20	GGTTCTCCATGACCTTCATT	55015	20	20	716	903
Contig1558	2	p3	(ATC)4	12	5971	5982	AGATGGAATATTTGGCACCA	54653	20	CTTCATGTGCTTCGAAGTTC	55039	20	20	5895	6063
Contig1560	6	p3	(CTT)4	12	5373	5384	TGGGTAAATTGTAGCTGCTT	54926	20	ATCTTTAGCCCGCACTTTAT	54804	20	20	5239	5445
Contig1561	2	p3	(CCA)5	15	628	642	AACACTACTCCAACAGTCAC	54954	20	GTTGGTTTGACGTTGAAGAG	55167	20	20	459	708
Contig1565	3	p3	(TAT)5	15	4824	4838	AATTCTAACGTTGTCCTGCA	55297	20	GCAAAAGGCGATCAAACAAT	55813	20	20	4761	4877
Contig1565	4	p3	(TAT)4	12	5788	5799	TGGTATCATGTCTAGGACGT	55077	20	AGGCGTGATTTCAATTACAA	53491	20	20	5680	5866
Contig1570	2	p3	(CAG)5	15	3336	3350	ACTAAGCATGAAAAACACCT	52975	20	GGAGTTGCTGTTGCTGATAT	55813	20	20	3209	3458
Contig1571	2	p3	(TTG)4	12	1115	1126	ATACCACAAGTGCAGTTGAA	55184	20	ATTAAATGGGTCGTCGTAGG	54967	20	20	978	1225
Contig1573	1	p3	(TTG)4	12	1558	1569	ACAGGTGAAAAGGTCAAACT	54995	20	CAATGAAGCGATGTAGGGTA	54957	20	20	1401	1604
Contig1574	2	p3	(GTG)4	12	4371	4382	GTGGTTGAGTAGGTTGCATA	55075	20	ATACGACCCTCACTCTAACA	55005	20	20	4295	4473
Contig1575	1	p3	(AGC)4	12	437	448	AAAAGCACCTCATGTATGGT	54912	20	GCTTTACCTTGGAGTGATGA	55062	20	20	332	574
Contig1575	2	p3	(TAA)4	12	972	983	AATTTTGGTGCGGAAAACAT	54927	20	TGAGAAGACTTGCAAAAGGT	55100	20	20	814	1006
Contig1576	3	p3	(TAT)4	12	3609	3620	TGAGAGACAGCAAATGTGTT	55204	20	GTTGACCCTTAATTGTCCCT	54923	20	20	3560	3735
Contig1579	1	p3	(ATT)4	12	1732	1743	AACCTGAGTTAGCGATTCTT	54391	20	TTCAGGTCGTTTACACTCAG	55071	20	20	1700	1894
Contig1580	3	p3	(AAT)4	12	2095	2106	CACATGTCGAGGCAAAATTT	55163	20	AAAGGCAAGGGTATGTTAGG	54995	20	20	2026	2272
Contig1580	5	p3	(AAC)10	30	3028	3057	AAAACACACCCAAAGATGAC	54295	20	TCTTCATCATCTTCACACCA	53979	20	20	2981	3216
Contig1581	1	p3	(AAC)4	12	947	958	ACAAAAATAATGACAACAACA	50356	21	TTGGGTTTTTATTTCAGTTTTT	51177	22	22	917	1094
Contig1581	3	p3	(ATT)5	15	3994	4008	TCGGTGAATCTTGATTATGGA	54438	21	TAACCGGCCACAATAAGTTT	55246	20	20	3804	4039
Contig1585	1	p3	(CAG)5	15	3012	3026	GAACCTCAAGAACAGATGGT	54978	20	CCCTTTCTCTCTGCTTTCTT	54964	20	20	2990	3233
Contig1585	2	p3	(CTT)4	12	3102	3113	GAACCTCAAGAACAGATGGT	54978	20	CCCTTTCTCTCTGCTTTCTT	54964	20	20	2990	3233
Contig1586	2	p3	(ACA)5	15	3154	3168	ACAACAAAACTACCACCTCC	55485	20	ACACACTTTATTTTCCCCCA	54714	20	20	3123	3254
Contig1587	1	p3	(AGA)4	12	480	491	CACAGCTCATCTTCTGAAGA	54813	20	CATTTGTTCTGCAGTGTGTT	55014	20	20	411	555
Contig1587	2	p3	(GAA)4	12	1900	1911	GCTGTCTTCTACGAAGCTTA	54951	20	GCTGCCTCATTACAAACATC	55043	20	20	1803	2035
Contig1590	1	p3	(AAT)4	12	1323	1334	CCACTTCTCTCATAGAACGG	55007	20	AGGGATATAAATGGGGCTCT	54985	20	20	1237	1485
Contig1592	2	p3	(AAT)4	12	5184	5195	TAAGTGGAGGGTATTCGACT	54971	20	TTGAGATCCAGACCCTAGTT	54838	20	20	5074	5322
Contig1594	2	p3	(TAT)4	12	2076	2087	GTTGATTCTCTCCCTTCTGG	55149	20	AGTCACAAGTTCACAACTCA	54771	20	20	2020	2266
Contig1597	2	p3	(AAT)4	12	2469	2480	GTTTACAGCCTACCCCTATG	54920	20	GAATGAGCTACATGGACAGT	54860	20	20	2383	2602
Contig1602	2	p3	(AAG)4	12	2413	2424	GTTATTCTTTGCGGGTTGAG	54987	20	AACACATCACAACAACCAAC	54924	20	20	2339	2492
Contig1603	3	p3	(CCT)4	12	2086	2097	TCCTCCTCGTAATCCTTGAT	55029	20	CAATGATGAAACGTTGAGGG	54977	20	20	2005	2144
Contig1603	5	p3	(TTG)4	12	5451	5462	ACCAAACCGTGTCTCATTAA	54903	20	TGACCCTTCAAAAAGAGAGG	54875	20	20	5407	5512
Contig1605	3	p3	(TCA)4	12	4860	4871	CCTCATCCTCTTCTTCATCG	55064	20	TTGGTTTAGATTGGATGGCA	54895	20	20	4836	5061
Contig1611	3	p3	(TAT)4	12	2935	2946	TGGTTTTGGCTTTAGTAATTGT	54446	22	AGCTAATCATACTGTATGCTCT	54229	22	22	2864	3049
Contig1612	2	p3	(CTT)8	24	2246	2269	TTTCAACATCAGTAGCGGAA	55008	20	ACATCGGATAGGCATCTTTC	55011	20	20	2175	2372
Contig1613	2	p3	(TGA)4	12	4671	4682	TCGTCTGAACTTACCTTTGG	55038	20	AAATGAATGTTGACACCCCT	55105	20	20	4537	4731
Contig1615	2	p3	(GTT)4	12	1784	1795	TAGGGTTGTTGTATTGCGAA	54988	20	ATCCACTGACATTTTACCCC	54995	20	20	1752	1970
Contig1616	1	p3	(TCT)5	15	2263	2277	GCTCACTTCCATGTCTATGT	54860	20	ACACACCCTTTCCTTTTCAT	55033	20	20	2240	2478
Contig1619	1	p3	(TAT)5	15	3940	3954	AAGTGTCGTTCCATCATGAA	54994	20	ACATGCAAAAGGTGTGAAAA	54484	20	20	3767	3985
Contig1620	1	p3	(GGT)5	15	5513	5527	ATGAACAATATTGCTGGGCT	55351	20	TGCCCGAATTTTCAAAATGT	54637	20	20	5467	5595
Contig1621	2	p3	(ATG)4	12	492	503	TCCCTCTCCTTAATCCCTAC	54693	20	GATTCTGCAAGTAACCATGC	55043	20	20	451	659
Contig1621	4	p3	(TAA)5	15	5220	5234	AGTGTTGTGCATAAGCCATA	55032	20	CACTCATATTGGCTTAGGCT	54896	20	20	5159	5392
Contig1623	2	p3	(CAT)6	18	4754	4771	GCGAAGAAACCCATAAACTG	54987	20	GATGTTAGCGGTAGTGAAGT	54917	20	20	4586	4792
Contig1625	3	p3	(CAA)7	21	4870	4890	CACAGAGCCAACTGAAATTG	55182	20	TCTTCTAGAATTGGTGTGGC	55062	20	20	4757	5004
Contig1628	5	p3	(CCA)4	12	3432	3443	CTACTCGGTAATTGCAATGC	54873	20	TGGTGTTGGTGTATGTTGAA	55097	20	20	3333	3570
Contig1630	1	p3	(TAA)6	18	565	582	AATCCAACAGCATGGTTTTC	54725	20	GGGATTTCTAGCGTGTAGTT	54884	20	20	447	679
Contig1634	4	p3	(ATA)4	12	2996	3007	ATGGGGCAAAAAGGTATCAA	55158	20	ATCTCCGGAAGCTCAAATTT	55015	20	20	2911	3082
Contig1635	2	p3	(TGA)4	12	4601	4612	GGTCATAGCTTCGAATCCAT	55011	20	TGCCATTGAAAGAATCTCGA	55065	20	20	4408	4653
Contig1637	4	p3	(TAT)4	12	5604	5615	GTTTTCCTGCAGGTTTGAAT	54655	20	ACAGAAGGTGTGATCAAACA	54807	20	20	5546	5655
Contig1643	1	p3	(ATT)4	12	1523	1534	TTTTGAAGTACGAACATGCG	54968	20	GGAGAAGCATGGATGAGATT	54882	20	20	1361	1556
Contig1644	1	p3	(AGA)4	12	2649	2660	AGTTGTTGAGCCTAAGAAGG	54978	20	AGTTACCCTGTCAGACAAAC	54920	20	20	2504	2699
Contig1644	3	p3	(TGA)4	12	3617	3628	CAAAGGTTTGCCATCATCAA	54729	20	CCAAACTCCTCTTCAACTCA	54910	20	20	3568	3714
Contig1648	1	p3	(CAA)4	12	464	475	ACCTCCTCATCTAGATCACC	55118	20	ATGGCACTTTTGAAAGGTTG	54947	20	20	390	594
Contig1657	3	p3	(CAC)10	30	5305	5334	ACCACTTCCACTGTTGTATC	54991	20	CTTTGACGACGAAGATAGGT	54951	20	20	5276	5512
Contig1657	4	p3	(CAC)4	12	5411	5422	ACCACTTCCACTGTTGTATC	54991	20	CTTTGACGACGAAGATAGGT	54951	20	20	5276	5512
Contig1662	2	p3	(TTA)4	12	5756	5767	AGCAAATCAAATCTCCTCCT	54287	20	GGAAACAATGTTCACACTCA	54045	20	20	5666	5903
Contig1663	2	p3	(AAT)4	12	4036	4047	GAGATATTGGTCCATGGTGG	55272	20	ATTTTTGGTCAAGCAGGTTG	54947	20	20	3853	4096
Contig1664	1	p3	(CAA)4	12	2253	2264	CTGAATGCCTTTGTTGCTAG	54964	20	GTTAGCCGACCCCAAATAAT	55485	20	20	2161	2298
Contig1666	4	p3	(TGC)5	15	1027	1041	ATCTCTGTTTCCCATGCAAT	54971	20	TGCTGAGATCTCCATTAGGA	55019	20	20	829	1069
Contig1670	2	p3	(AAT)12	36	4147	4182	TTCAAGAATTCAGCAATGGC	54830	20	TGTGAGATTGACGATTGATCA	55065	21	21	3999	4225
Contig1670	3	p3	(CAC)4	12	4821	4832	GAAGTTGGTTGAAGAGGCT	55009	19	CATCTAAATCCCAAAACGCC	55024	20	20	4781	5019
Contig1681	1	p3	(TCA)4	12	1222	1233	TTCCACTTGTACTCGTTCAG	55071	20	CTGAGGTAAGTGTTGACCTT	54615	20	20	1085	1258
Contig1689	2	p3	(GAT)4	12	2901	2912	AACAGGTTGTAAAAGCTTGC	54991	20	CTTTTCCCGCGACAATAAAA	54902	20	20	2838	2980
Contig1689	3	p3	(GAA)4	12	3083	3094	TTTTATTGTCGCGGGAAAAG	54902	20	AAAATTGCCCAAAAACACCA	55015	20	20	2961	3185
Contig1689	4	p3	(AAT)5	15	4782	4796	GCGGTCATATACTTCGTACA	54829	20	ACGTGGTTGATTGGTATTCA	54974	20	20	4707	4921
Contig1691	1	p3	(TCA)6	18	5304	5321	TAACGTCCCAGATCGAAATC	55001	20	GGTTCTAGTGCTAGTGATGG	54974	20	20	5276	5517
Contig1697	3	p3	(ATT)4	12	3500	3511	GACTCAACTCACCACTACTC	54868	20	CCATCCTTCGAACACCTTAA	55075	20	20	3336	3563
Contig1707	3	p3	(TTA)4	12	5325	5336	CTTAGGTACAAGGAGGTTCG	54917	20	TACGCTACAATTGTTGGTGA	55021	20	20	5211	5444
Contig1711	1	p3	(GTG)5	15	4114	4128	ATGAGCTAACCTTTGTCGTT	54991	20	GTACTAACGTTGCGTGTTTT	54909	20	20	4042	4274
Contig1713	1	p3	(TGT)4	12	2377	2388	GCATGGTTGCTTTTATCGTT	55242	20	ATACAAACCCTACCAACCAC	54937	20	20	2281	2492
Contig1713	2	p3	(TCA)4	12	3823	3834	AGCCACAACCTAGAAAACAA	55080	20	CACTTTCTTCACTGGACTCA	54944	20	20	3728	3879
Contig1715	1	p3	(GAT)4	12	1234	1245	GAGAACGATGTGTGTTAAAGA	53932	21	TAGTGAACGGTTTTTACGGT	54961	20	20	1157	1399
Contig1715	2	p3	(AGC)4	12	4612	4623	TTCCAAGAAGCAAAACACAC	54924	20	AATTTCACCGTCTCAAAAGC	54805	20	20	4560	4736
Contig1716	2	p3	(GAA)6	18	995	1012	ATGAACCACGTTGATTGAGA	54994	20	ATTGTGCCTCAACAAATGTG	55051	20	20	889	1100
Contig1717	1	p3	(GAA)5	15	1537	1551	GCTCCCAAGTACTTCAAAGA	54991	20	CGAATTAGAGCGTTCCCTTA	55001	20	20	1437	1658
Contig1719	2	p3	(GGA)4	12	170	181	ACTGCATCTTTTGGGTTTTG	54947	20	AAACTGGGTTAGCAACAGAA	55080	20	20	115	307
Contig1720	7	p3	(CTC)5	15	4267	4281	GTGAAAGTCTGCTTGTCATG	54928	20	ACATGAACCACATTGATCGA	55065	20	20	4177	4389
Contig1721	1	p3	(TCA)6	18	339	356	GGCCTAAAGTTCACTTCTCA	54991	20	TGACTTCGAGGAAGAGATCT	55012	20	20	148	391
Contig1724	1	p3	(CAA)4	12	2733	2744	TCACAATCACAACCTCAACA	55116	20	AATCAGAGGAGTTTGACGAG	54824	20	20	2708	2888
Contig1724	2	p3	(ACA)8	24	2993	3016	CTTCCTCCTACTCCTACTCC	55162	20	AAAAACGAGGATGAATTCGC	54987	20	20	2957	3162
Contig1725	2	p3	(ATG)5	15	3941	3955	AGGTGTAGAGAACATAGCCT	54943	20	GCTTAGATGGGCCAATATCA	54947	20	20	3899	4029
Contig1726	1	p3	(GAA)4	12	3268	3279	TCCTGAGTCTAGTAAGCCAA	54888	20	ATCATCATATGCTTCCGCTT	54967	20	20	3119	3352
Contig1727	4	p3	(CCA)5	15	2657	2671	TATTTCAACACCACCACACA	55097	20	TTTTGTCGAGTGAAGAGGAG	55057	20	20	2617	2771
Contig1728	2	p3	(GAA)4	12	3517	3528	AGCGATCAATTCATCTCTCC	55031	20	TACCATAGGGAGGTTTAGCA	54904	20	20	3434	3615
Contig1734	3	p3	(AAT)4	12	1176	1187	TGTCATAATTTTAAGGCAGACG	54842	22	TGCATTCACCATGGAATTTG	54799	20	20	1114	1320
Contig1734	5	p3	(GTA)5	15	4521	4535	AAGTTGTTCTGACCAACCAT	55067	20	TTTTCCTACTCGCCTAAGTG	54817	20	20	4455	4701
Contig1735	1	p3	(ATT)4	12	573	584	TCCACTCCATCAATTTGTCC	55324	20	AACAAAACTAAACCGCTGTC	54749	20	20	551	741
Contig1736	2	p3	(CAG)4	12	1033	1044	CAAAGAGCTACTGAGTTGGT	55011	20	ATCATTACTTGCTCGTTCGA	54921	20	20	950	1199
Contig1737	2	p3	(TGA)4	12	2483	2494	TTCTTCTGAGGCACAATGAA	54879	20	TACTTGTTTTGCCTTTGCTG	54994	20	20	2439	2622
Contig1737	3	p3	(GAT)5	15	4618	4632	AGCTTGGAACTAATGCTGAA	54947	20	TCTTTGGAACCACACTTGAA	55012	20	20	4548	4738
Contig1739	4	p3	(AAT)4	12	5392	5403	GTGCTTTCTGTTTTCTAGGC	54905	20	TTGAACTAATAATCCCGGGC	55194	20	20	5275	5493
Contig1742	1	p3	(CAG)4	12	1146	1157	TTTTTCTTTTCCGGGTGGT	55095	19	TAATTGCATCACCACCATCA	55001	20	20	1114	1279
Contig1742	3	p3	(AAT)4	12	1626	1637	GTTTGCTAGCCCAAATTGTT	55028	20	GACTTCCGATGTAATACCCA	54268	20	20	1548	1755
Contig1750	2	p3	(ATC)4	12	1776	1787	AGAACCATAGGACCATAGCT	54981	20	GAAACGTGTCATGCAGATTT	54908	20	20	1752	1908
Contig1751	2	p3	(TAT)16	48	2422	2469	AATGACGAACATCACCTGC	55923	19	GGTGACATATCAAGACAGACA	55062	21	21	2393	2642
Contig1753	1	p3	(GCT)4	12	4343	4354	TATGGATGCAGAAGATTCCG	55014	20	TTGAGAGCACCATTTCTTGA	54879	20	20	4263	4399
Contig1754	3	p3	(ATA)4	12	2889	2900	GAGGTGGAGGTGATTTTGAT	55015	20	TAACCATGGTGGAAACCAAA	55029	20	20	2784	3018
Contig1755	3	p3	(CGC)4	12	3062	3073	GTGTCAGGATCACTAACTCC	54904	20	AGAAACTTCTCCAGCAACTT	54790	20	20	3001	3235
Contig1756	3	p3	(ATT)4	12	1584	1595	AGGTTGGTAATTATTCTGAAAA	51308	22	GGATGTACTCCACTCTTTCA	54099	20	20	1543	1751
Contig1765	1	p3	(GAA)4	12	696	707	TCAAAGTGGTGGGAAAGAAA	54978	20	TTTTTCCCTCCACAACATCA	55050	20	20	637	810
Contig1771	3	p3	(ATT)4	12	2696	2707	TCCTCTTTCTTAACAAGTGGT	54398	21	AACATCCTAAAACTCCGCAT	55029	20	20	2651	2891
Contig1771	4	p3	(TAA)4	12	3500	3511	CTCACCAATGTGGAGTTACA	54994	20	CATGTCCTTGTAGCTAGCAA	55165	20	20	3395	3630
Contig1773	4	p3	(AAT)5	15	3793	3807	TTGCTCCCTCTTCCAAATAC	55029	20	TCACCTGTAGAAGCTATTGC	54873	20	20	3645	3871
Contig1783	1	p3	(ACC)4	12	5413	5424	TGTAGACACTCAGACCCTAG	55025	20	GTCAGATTTGACCTTGCAAA	54402	20	20	5325	5559
Contig1787	2	p3	(ATA)4	12	510	521	GCACGACCTGTTAAACACTA	55735	20	TGGGCCACCTGTTATTTTAT	54558	20	20	490	682
Contig1787	3	p3	(ATT)4	12	1023	1034	ACGCTCTTCATTCACAAGAA	55316	20	CTTGGATGTCAGCTAAAGGT	55049	20	20	889	1070
Contig1787	4	p3	(TGC)4	12	3953	3964	GTACAGTTACAGGGCTTTCA	55004	20	CGAGTAGGAGTAGGGAAAGA	55107	20	20	3857	3991
Contig1787	6	p3	(TGC)4	12	4279	4290	TTGTACAGCTTGAAGTCCTC	55024	20	GGCGTCAAATTCATCGAATT	55056	20	20	4244	4362
Contig1787	7	p3	(CTT)4	12	4423	4434	AATTCGATGAATTTGACGCC	55056	20	GTTCCGGTCAAGTTAGAGTT	55034	20	20	4343	4556
Contig1789	1	p3	(TAA)4	12	168	179	GCGAAATTTTGTGGTGGTAA	55087	20	ACGAAATTATGAGTTACTTGTGT	54340	23	23	102	204
Contig1791	1	p3	(AAC)4	12	1979	1990	TCGCCCTGATGAAAGAAATT	55324	20	TGGTGGAGATCTACATGCTA	55033	20	20	1957	2091
Contig1793	3	p3	(CTT)4	12	4927	4938	CGTTTTGTATGTAACCCCCT	55346	20	ATGCCCAAAGAATGAGGAAT	54936	20	20	4839	5066
Contig1794	1	p3	(GAA)4	12	875	886	TGGAGGGAAGCCAGATTATA	54964	20	CACCACATAAAGGAGTGTCA	54994	20	20	735	934
Contig1800	3	p3	(TGA)4	12	582	593	TAGGGCTTGATGTATCAGGA	54998	20	AAGGATGGGTAGTATGTCGA	55043	20	20	492	662
Contig1800	6	p3	(TGA)7	21	4211	4231	CTCCTAAAGAATCGCGGTTA	55001	20	GTAGCTAGGTACCTCCATCA	55145	20	20	4189	4298
Contig1801	1	p3	(TCA)4	12	1472	1483	ACTTGGCTTGAAGGAATCAT	54898	20	CAAAGAGCGATATGTGTTCG	54939	20	20	1449	1582
Contig1802	3	p3	(ATT)4	12	4800	4811	GTATTGTTTGATGTGGCCAG	54944	20	ATAACTCTCAGCTCAAACCG	55194	20	20	4713	4887
Contig1803	2	p3	(CAG)4	12	1290	1301	CTGATGCTCCAAGCTATCAT	54988	20	CAAAAGCCAGAGGAAGAGAT	55035	20	20	1140	1330
Contig1803	4	p3	(CGT)4	12	4734	4745	ATCTGAGGGTTTATCGGAAC	54544	20	TTTCACACCTTCCAGTTGAA	55012	20	20	4628	4770
Contig1805	2	p3	(TAA)4	12	1059	1070	GTTTTAACCCTCCAAAAGGC	55038	20	TGGTTTCAGTACGTTGTAGT	54283	20	20	1031	1155
Contig1806	3	p3	(GGT)4	12	1485	1496	TGGTTTATGGGAGAGAGTGA	55154	20	TTCTCGCTACCCTAAACAAC	55118	20	20	1437	1578
Contig1806	4	p3	(TTA)4	12	2799	2810	GTGCCCAGCCACATATAAAT	55839	20	TGGCAAAGTTGATTAAAAATGTC	54631	23	23	2669	2907
Contig1810	2	p3	(AAC)4	12	4475	4486	CAACTCCAACTCCAAACAAC	55024	20	TGATGGTTGATGATGGTTGT	54916	20	20	4395	4523
Contig1812	1	p3	(GAA)8	24	63	86	CTTCTAATCTTCTCTGCCCC	54927	20	CAGTTATATCCTCACCTGCC	55011	20	20	13	128
Contig1812	2	p3	(CTG)4	12	160	171	GGCAGGTGAGGATATAACTG	55011	20	TCAGAACGTTTTCTTTTGGC	55037	20	20	109	309
Contig1813	1	p3	(TCC)4	12	1436	1447	ACCATCCTCTTCCTAGAGTC	55046	20	CCTTTCAGAGTCCATCTAGC	54961	20	20	1354	1597
Contig1818	1	p3	(ATT)4	12	4647	4658	TAGTTTCGACATCACTGGAC	54851	20	ATCAAGAAGGGTAGACAGGT	55137	20	20	4528	4754
Contig1819	1	p3	(ATT)4	12	1844	1855	GCGGAGTAAAATTTCCAAGG	54954	20	GGTTCCTAATCGGTTCCAAT	55110	20	20	1725	1951
Contig1822	3	p3	(AAT)19	57	2896	2952	GGCTGAGCTTAGTTCATCTT	55149	20	ACATCTTTCTAAACGCCTCA	54700	20	20	2831	3059
Contig1828	2	p3	(TCC)4	12	2526	2537	TCCTCAATATCGCCATTCAG	55014	20	AATGGTTTGGCTTTTCCATG	54984	20	20	2456	2607
Contig1829	2	p3	(ATT)6	18	2840	2857	TATGTACTTCCTCCGTCCAT	55043	20	TTCGTTAACATTTATGCACA	51396	20	20	2776	3002
Contig1831	2	p3	(TTA)4	12	1725	1736	TTGGTTCAAGGGTTTTGAGA	54978	20	TGGGTTGAAACTTGTCATGT	55377	20	20	1614	1783
Contig1836	1	p3	(AAG)4	12	2403	2414	AAGGAATGGAGTGATTGCAT	54971	20	AAGACCTAAAACAAGCGCTA	55004	20	20	2252	2474
Contig1836	3	p3	(TCA)5	15	2800	2814	TTCTTTCTCTTGATTGGGGG	54912	20	CGTGATGTTGGTTTGAGAAG	54941	20	20	2703	2881
Contig1839	3	p3	(AGT)5	15	4692	4706	CAATCGTTTTGTGACAGAGG	54941	20	GGATTGTGTCCAAGCTATCA	55133	20	20	4532	4775
Contig1841	1	p3	(ATT)4	12	3511	3522	TTAAACATCTGGTGTGAGCA	54893	20	TCGTGATATTTCCTCCTCCT	55029	20	20	3411	3655
Contig1841	2	p3	(ATG)4	12	3925	3936	TTTATTCCCCCTTTTCCTGG	54856	20	AATGCACACATCTTGCAAAA	54951	20	20	3872	4032
Contig1842	2	p3	(AAT)5	15	2900	2914	AACCACTAAACGAGTAACCC	55014	20	AGCTCCTAGTAGAAGAACCA	54573	20	20	2773	2999
Contig1842	3	p3	(TTG)6	18	4060	4077	AATGGGGCACTTATAAAGCA	54964	20	ATTTCACACCAAGCATACCT	54912	20	20	3852	4100
Contig1848	2	p3	(ATT)4	12	1075	1086	TGTAGCTCAGCAGTATTACG	54736	20	GTGAGGGTAAAAGGGTTTGA	55162	20	20	913	1162
Contig1850	1	p3	(AAT)6	18	224	241	CAAGAGTCAGCTCCAAGATT	55069	20	ACGATGGCATGATCTTTCTT	55120	20	20	87	281
Contig1858	1	p3	(TGA)6	18	844	861	CTAGTGCCAAGAAGTATCCC	54940	20	CCAGACTCTTCTTCAACTCC	55111	20	20	717	948
Contig1861	1	p3	(ATT)4	12	5686	5697	CTCTTACATTGGGTCGTTCA	55108	20	TTTGAACTAGTATTGTGGCA	52407	20	20	5484	5732
Contig1866	2	p3	(AAT)8	24	1332	1355	GTGGAGGGTATCTGACTTTC	54870	20	ACTTTTCCCCTTTTCCTTTT	52991	20	20	1254	1475
Contig1869	2	p3	(TTG)8	24	4275	4298	CCCCGTTTTTCTTTACAACC	55084	20	GGTCGGGGGAGAAATTATTT	55077	20	20	4160	4359
Contig1872	1	p3	(CAG)4	12	4430	4441	AGAGGTGTTACACTCGACTA	54967	20	GAGGATTGTGTAGCTACGAG	55119	20	20	4329	4571
Contig1873	2	p3	(GCT)4	12	3305	3316	AGAGGGAGGATCCTTTAGAC	55012	20	AAGGAGCCTTGAGAAATCAG	55035	20	20	3270	3433
Contig1882	5	p3	(TTC)6	18	2075	2092	CAATGAAGAGCATGGTGAAC	54964	20	CAGTGGAAGTAAGGAGATCG	55007	20	20	1994	2117
Contig1889	5	p3	(TAC)4	12	3797	3808	AAGCAAGTCAAGGATTCCTT	54826	20	GCCATCCATCATATCAACCA	55243	20	20	3695	3873
Contig1889	6	p3	(ATT)4	12	4298	4309	TACAACTGGTGCTATGCATT	55032	20	CGTCACATTGCACAACTTTA	54856	20	20	4261	4498
Contig1894	3	p3	(TAT)14	42	5508	5549	TTTGTTCACCCTATTTGGCT	55118	20	TTTCGGAGATAGCAGTTAGC	54987	20	20	5449	5583
Contig1904	1	p3	(CAT)4	12	5087	5098	GCATATGTTTGGAACTGCTC	55043	20	CTTGGGATTTAGGACAACCA	54926	20	20	5064	5277
Contig1907	1	p3	(TAA)4	12	64	75	AACTAAAGTTGAGAGAAAACT	50540	21	AGGGTGGCATGCATTTATTA	55036	20	20	11	175
Contig1909	3	p3	(CTT)6	18	4835	4852	AAATTTGATGATGCGGGTTC	54911	20	CCGATTTCCTTTAACACGTG	55033	20	20	4734	4890
Contig1918	1	p3	(AGA)4	12	2905	2916	TTAAGACACTTGGGCTTCTC	54991	20	CTGATTCCTCGAACATAGGG	55044	20	20	2874	3108
Contig1920	2	p3	(ATC)4	12	3014	3025	AGACATGGATTCACCTCAAC	55049	20	CTAGGAGCATCTTCGAGTTC	55106	20	20	2933	3114
Contig1920	3	p3	(CAA)7	21	3255	3275	ACAATAGCAACCCTAATGCA	54998	20	AACATCTTCGTGGCTAAGTT	54991	20	20	3214	3356
Contig1920	4	p3	(ATA)4	12	3371	3382	ACAATAGCAACCCTAATGCA	54998	20	GAGTGATCAGATATCGGAGC	54958	20	20	3214	3451
Contig1920	5	p3	(ATT)5	15	3777	3791	CGCGATGTTTACTGATGATC	54725	20	TGTAGGCAACATTCTAGGTA	53057	20	20	3720	3968
Contig1922	1	p3	(GTG)4	12	1890	1901	ACTTTGGTACTTACGGAACC	55014	20	CAAAAATCACTGGTATGGCC	54911	20	20	1856	2028
Contig1923	2	p3	(CTG)4	12	1836	1847	CGGAGTCGTAAGTTTAGCAA	55547	20	AAGAATCTCACCACAGCAAA	55171	20	20	1808	1961
Contig1924	2	p3	(ATA)7	21	766	786	AATAGCATGGTAGCCTTAGC	54978	20	TACATGTATCCAGCCTAGCT	55102	20	20	609	840
Contig1924	3	p3	(TAG)4	12	1128	1139	AAGGCCGTGACAACTTTATT	55556	20	CCTGTTGACCCACAATCTTA	54961	20	20	1018	1231
Contig1924	9	p3	(ATT)7	21	4268	4288	TCCATAGGAGCACTTGTAGA	54960	20	CCTTCCTCTCCTATCCTCAA	55016	20	20	4169	4330
Contig1926	2	p3	(TAA)4	12	2477	2488	AACAGAAAATGACTGCTTGC	55080	20	ATTTCGTGGATGTTTCAAGC	54875	20	20	2454	2556
Contig1933	1	p3	(GTT)4	12	1598	1609	TGACGATTCATGTTAGCCAA	55079	20	GGTAAGGCATTTTGTCTTGG	54841	20	20	1546	1769
Contig1940	1	p3	(TCT)4	12	1463	1474	TCACGAGCTTAGGTTTTTGA	54937	20	ATCGGAATGCAAGTCTTGAT	55120	20	20	1418	1548
Contig1940	2	p3	(GCA)4	12	2366	2377	CAGCAGTCTTCGTCTTCTAC	55647	20	CCAGGTCCCTAAGATGGATA	55068	20	20	2345	2469
Contig1941	2	p3	(CCT)4	12	1519	1530	CTCCATTTCCCTACCTTGAC	55130	20	GGAAGGGTCGATTAGTGTTT	55072	20	20	1463	1676
Contig1942	3	p3	(CTT)4	12	4937	4948	AAGCGGCAGTATTAGTAGTG	54987	20	CGCCCTTGTCTTTTTCTTTT	54991	20	20	4878	5002
Contig1948	1	p3	(TTA)6	18	3291	3308	CTCAGCCTAGAAATAAGGGC	55300	20	CCCTGAAATTTTGTTCCACA	54260	20	20	3114	3328
Contig1956	3	p3	(AAG)4	12	3655	3666	GTTGATAAGGTTCGTAGGCT	54884	20	TTCGATCCCACATCATTGTT	55032	20	20	3612	3820
Contig1956	4	p3	(AGG)4	12	3908	3919	ACAATGATGTGGGATCGAAA	55032	20	ACCTTTCCACCCTTTTCAAT	54998	20	20	3802	3940
Contig1964	1	p3	(GCA)5	15	1103	1117	AATTAGAAGCCTTGCCTTCA	54912	20	TAGATGCTCCTTCCACCTAA	54926	20	20	1067	1254
Contig1964	2	p3	(TTC)4	12	2782	2793	CTCTTCGTCTGAGAAAGAGG	54958	20	ACTCTCCTTATCTTCCCTCC	55012	20	20	2664	2842
Contig1970	2	p3	(CTT)4	12	3779	3790	CCCACCTCTAGCAGAATTTT	55015	20	GAACCTGTGTGTTGTTTGAG	55056	20	20	3641	3845
Contig1971	1	p3	(TTG)5	15	4771	4785	GCATTACCGGATCTGAATCA	55316	20	TGCAACCAATGATGCAATTT	54988	20	20	4694	4855
Contig1972	2	p3	(GCA)4	12	2716	2727	TAAAAAGGGAAGCAGAAGCA	55152	20	TCCTTGGATATGACTGGCTA	54998	20	20	2685	2931
Contig1972	5	p3	(AAT)5	15	5516	5530	AAACAAAAACAAATTGCGCA	54323	20	TTCCTACCTTTCATGTGCAA	54858	20	20	5496	5651
Contig1974	1	p3	(CTA)4	12	2102	2113	ACCAAGAATCAAAGTACCGT	54593	20	GCTCTAACGGTAGCTTGATT	55274	20	20	2072	2210
Contig1974	2	p3	(ATC)5	15	5128	5142	TGAATCCCCCTCATCACTAA	55194	20	CCGCATGATATCCCAAACTA	54994	20	20	5106	5297
Contig1976	1	p3	(TCA)4	12	2298	2309	CACATTTCTCATGGCTTTCC	54931	20	TTTATGGGATTGAGTGTGCA	54930	20	20	2152	2378
Contig1977	4	p3	(ATA)8	24	3847	3870	ATAGCAAAACAAAGCAACCC	55028	20	ATTGCATCACCCAATTCTCT	54971	20	20	3800	3905
Contig1980	2	p3	(TAA)5	15	666	680	TCCCAAATAGATAAGTGATGCA	54941	22	GTGGCTATTTTTCATGGCTC	55011	20	20	603	775
Contig1982	1	p3	(TTA)4	12	3820	3831	GATGTCCAATTCTGAGGGTT	55015	20	ACTTACGTTGAAGGAGTGTC	55067	20	20	3756	3915
Contig1985	2	p3	(TCT)4	12	1837	1848	TTTTTGAACAACTCCCATGC	54961	20	ATCACAAGGGATGCAAGATT	54971	20	20	1811	1935
Contig1987	1	p3	(TAT)4	12	1804	1815	TGATTTATTGTTGCTTGCCT	53727	20	GCGTGATTTCAAGTACGAAT	54454	20	20	1784	1902
Contig1989	2	p3	(TAA)5	15	4627	4641	TGAAGATCATCACCATGCAA	55022	20	AGCCTCTTTTTCTTTAGCCA	54840	20	20	4527	4776
Contig1992	2	p3	(ATA)7	21	5006	5026	AGCATTGAAGACTTGACAGT	54896	20	CTGAAGAGTCACTCAGATCG	55060	20	20	4944	5181
Contig1994	1	p3	(CTT)5	15	1998	2012	TCCATTTCATCGTCAGAGTC	54907	20	TTCAGGGACCAGTTTATGTG	54961	20	20	1926	2124
Contig1997	2	p3	(CAC)6	18	932	949	CAGTTTTTCACTGCCTTCTG	55113	20	TCTTCATGGAAACGGTGTAG	55108	20	20	727	974
Contig1998	1	p3	(GAT)6	18	1048	1065	TGATCGTTGATGGGAAACTT	54961	20	GGAGGAATGATTGGTTGAGT	55015	20	20	970	1219
Contig2001	3	p3	(CTC)4	12	3865	3876	CATTTCATACCACACCATGC	55014	20	ATGCTTGGATTGAAGGAAGT	54898	20	20	3828	3943
Contig2002	1	p3	(ATC)5	15	4490	4504	GTATGTAACTCCCCAGATCG	54767	20	TGAGCACAATGATTCTGTGA	54984	20	20	4461	4567
Contig2009	1	p3	(TCA)4	12	2298	2309	TCAAGGAGAGCAAGATAAGC	54860	20	GGGGAGAGAAATGGTTGAAT	54981	20	20	2240	2411
Contig2014	2	p3	(TTA)4	12	1359	1370	TAACATCCAAAACCACCACA	55063	20	TTGGCATGTGAATTCTAGCT	55018	20	20	1252	1423
Contig2015	2	p3	(GGT)4	12	2624	2635	GTCCAATGCTTTCATGACAG	54964	20	CTGGTAGGCAACAAGAATCT	55049	20	20	2517	2660
Contig2017	8	p3	(ATT)5	15	3538	3552	TTCCATTGCTTCTCTTCTCC	55049	20	ACAACTCAATCATTGACCAGA	55134	21	21	3354	3591
Contig2017	9	p3	(CAA)6	18	3730	3747	AGAAGTAGCTACAACACCAC	54732	20	GTTGGTGTTGAGTGATGTTG	55125	20	20	3694	3805
Contig2017	10	p3	(CTA)4	12	3837	3848	CATCACTCAACACCAACAAC	55125	20	GATCAGTAGTTTCAGCACCA	55095	20	20	3789	3964
Contig2017	11	p3	(GGA)5	15	4488	4502	AGTAGTAGGGGATCAACTCC	55026	20	ACTCACACTCACACTCATTC	55044	20	20	4456	4630
Contig2021	2	p3	(GAT)7	21	961	981	GACAAGTTTCCTCATGTCCT	54978	20	CTAACCCATGGTTTTGATGC	54911	20	20	805	1040
Contig2025	1	p3	(TTC)4	12	356	367	TGGTGTTTCTACCCCTTCTA	55061	20	AGCATGTAAAGCTTTACCCA	54926	20	20	321	477
Contig2026	3	p3	(GGT)4	12	1088	1099	TGAGGCTATGGTGGGTTAG	55776	19	TCCCTCATTAAGACCTTCCA	55121	20	20	1069	1277
Contig2027	2	p3	(ACA)4	12	1388	1399	AGCCTCAAACCTTGATCAAA	55138	20	TTGTTGTTGTCCTAGAGAGT	53537	20	20	1309	1532
Contig2027	3	p3	(GAA)4	12	4071	4082	TCTTTAGCGAAACAGAGACC	55137	20	TTCAAAACCATCAGTGCTTG	54694	20	20	4032	4218
Contig2029	1	p3	(TGA)4	12	392	403	CCTCCGGATACACTGAAATT	54839	20	AGTCAACGCAGAAACAGATA	54736	20	20	263	505
Contig2030	2	p3	(TGT)8	24	5234	5257	CCCTTAATTGCGACGTAAAC	55111	20	ATTCACCCACTCAATTCTCC	55015	20	20	5103	5305
Contig2031	1	p3	(GAA)5	15	174	188	CCCATAACATCTGTGCTTCT	55120	20	ACCCAGTTCACCATTAACAA	54751	20	20	60	253
Contig2031	2	p3	(TAA)4	12	1295	1306	GCTCACCTGATTTGATCTGA	55153	20	GTTGGAATATACGAGCCCAT	54991	20	20	1197	1412
Contig2031	3	p3	(TAT)4	12	1825	1836	ACGTATCATGGAACGAAGAG	55021	20	CCGAATGGTTACGGTTGTTA	55788	20	20	1740	1955
Contig2035	1	p3	(TTA)4	12	1290	1301	ATGTTTAAAGAGTCGTGGCT	54991	20	AATTTCTTGCCTGGGATTCT	54863	20	20	1212	1433
Contig2041	1	p3	(TAA)4	12	362	373	TTAGTCTTCCCTCATCCTCG	55765	20	GGAAAGGTTGGATAGCTGAA	55029	20	20	288	509
Contig2042	1	p3	(CAA)4	12	3222	3233	ACTGTGCAAACAATGATTGG	55051	20	ACGTAGTGAATGTTGCTCTT	55024	20	20	3128	3308
Contig2046	2	p3	(TTG)4	12	3232	3243	TTGGGATGAAAGTTGGCTTA	54823	20	CAGGACAACAGTAAGAAGCT	55011	20	20	3210	3412
Contig2048	1	p3	(ATA)15	45	1259	1303	ACCCCAAAGAAAATTAACCG	54048	20	ATTTCCATCCTTTGAGTCCC	54981	20	20	1225	1465
Contig2056	2	p3	(CAA)5	15	1304	1318	ATTCGAGCAGAAGAACAACT	55011	20	GTTTTGGAGGGAGTAAGAGG	55059	20	20	1236	1430
Contig2057	2	p3	(CTT)5	15	558	572	CGATAGACTCATAGCCTTCG	55004	20	CTTTTGATCTTTACCGTGCC	54987	20	20	379	601
Contig2069	2	p3	(GGA)6	18	5484	5501	TCCACCCAATTGGAGTATTG	54998	20	CATGGCTAAAGACGATGAGA	54977	20	20	5386	5533
Contig2074	5	p3	(TAA)4	12	4134	4145	TGAATCAACACCCTACACAT	54250	20	ACCGATGTTCTTCCTCTTTT	54579	20	20	3943	4192
Contig2078	1	p3	(GCA)6	18	3063	3080	GAAGAGGAGTCAAGCTCTAC	54634	20	CTCCCCTCTTCTTCTTGTTC	55079	20	20	3026	3187
Contig2078	2	p3	(CTT)4	12	3136	3147	GAAGAGGAGTCAAGCTCTAC	54634	20	CTCCCCTCTTCTTCTTGTTC	55079	20	20	3026	3187
Contig2082	3	p3	(AAT)4	12	2306	2317	AGAGGCAATGATAATGTTAAA	50775	21	TGAGAAACCTAAGCTGAGAAG	54981	21	21	2217	2438
Contig2083	1	p3	(AGG)4	12	1473	1484	TTCCTGTGTCGGAAAATCAT	54961	20	TTTCAGGATACAATCGGCTC	55246	20	20	1313	1507
Contig2086	5	p3	(GAA)4	12	4721	4732	TTTTGCCTTTTTGACTAGGG	53965	20	TGGTTTTTCCGTCAAGTTTG	54938	20	20	4701	4861
Contig2087	5	p3	(TGT)7	21	3996	4016	TGAGCAATCAAAATTTGAGAGA	54286	22	ACAAAGAGAACACCAGAACA	54736	20	20	3961	4193
Contig2088	2	p3	(ATT)4	12	2872	2883	TTATTGGTTGTTGGGAGGAC	55233	20	GGCGAATAAATTCAGACTGC	55154	20	20	2839	3086
Contig2094	2	p3	(TAT)6	18	727	744	CAATTTTCCTGGCCGAATAC	55024	20	TGGGATGTGAATTCGTATCT	53836	20	20	605	836
Contig2094	5	p3	(AAT)5	15	2558	2572	AATTTTGGGCAGAGTTCTCT	54826	20	AAAGGTGACAGAAAACCCAT	55033	20	20	2532	2680
Contig2097	3	p3	(TCA)4	12	2268	2279	ACTTTCATCCCAATACAAGCT	55168	21	GAGGATAAATTGCTTGCGAG	54859	20	20	2157	2347
Contig2098	1	p3	(TTA)4	12	3535	3546	TTTGACCTGGACCATTTCAA	55050	20	AAGTAACACGGAGTACAACA	54283	20	20	3387	3585
Contig2101	1	p3	(AAT)4	12	4746	4757	ATCCGAATATAGACACCCCT	54766	20	GTGTATCGCACGACTACTAT	54563	20	20	4601	4783
Contig2103	1	p3	(TTC)7	21	815	835	GCATTAATAACTGGTCCCCA	55080	20	CGGTGATAGAAAGAGGAAGG	54974	20	20	707	871
Contig2105	1	p3	(ATC)5	15	3219	3233	AGGACACATATAACTCACGC	54987	20	TGAGCACAATGATTCTGTGA	54984	20	20	3029	3269
Contig2107	3	p3	(CGC)5	15	737	751	CGCTTAGCAATGTTGTGAAT	54977	20	TAAACCCGAGAAAGTTAGCC	55085	20	20	698	856
Contig2108	5	p3	(TTA)4	12	4015	4026	TTTGTTTGCATGTATCCAGC	54844	20	TGGTGAACCACTCTTTTTCA	55012	20	20	3924	4153
Contig2110	2	p3	(GAA)4	12	3479	3490	TCTTCTTGTTCCACAGTCTG	54944	20	TACAGGAGATGCAAACGAAA	55008	20	20	3453	3552
Contig2115	3	p3	(AAT)4	12	3685	3696	ACCACATGTTGCTGGAATAT	54984	20	ACGGAGGGAGTACGTAAATA	55100	20	20	3567	3787
Contig2116	2	p3	(TTG)4	12	557	568	CGAATGCAGTATCATTGCTC	54961	20	TCAGTCTATGACATGGGGAT	54985	20	20	380	620
Contig2117	2	p3	(TCC)4	12	5196	5207	CAATCTTCTTCCTCCACACA	54981	20	GAATCCTCCTCCCAAGATTC	54893	20	20	5021	5234
Contig2119	1	p3	(AAG)4	12	1339	1350	TCCAGGATTAAATGCGTTCA	55045	20	GCATCTCCAATGGTAAGCTA	54910	20	20	1313	1522
Contig2125	1	p3	(CTT)4	12	4350	4361	TAATGTGGTCTCCATTGCAA	54930	20	GAAGCCATTAGAAAGGGGAA	54995	20	20	4323	4536
Contig2125	2	p3	(TGC)4	12	4888	4899	ACCACCACCATAACCATAAC	55008	20	CAAGGGCTTAACTACAGGTT	54957	20	20	4712	4938
Contig2126	1	p3	(TGA)5	15	2351	2365	AAAAACATGTGCGCAAGTAA	55007	20	TTACTTTTGTTGCAGGCTTC	54704	20	20	2179	2391
Contig2127	1	p3	(CAG)6	18	415	432	ATATGCTGAGGGGTCTACTT	54981	20	TTATAATCAACCCCAACCGG	55093	20	20	355	589
Contig2127	2	p3	(AAT)4	12	3775	3786	TGAGGTGACAGAACAGAAAG	54944	20	AAATCTAGGTCTGAGTGTGC	54789	20	20	3623	3828
Contig2133	3	p3	(AGG)4	12	4961	4972	ACTTGAACAATCCAGCTAGG	55049	20	GTTTTCGAGGAGTTTGCAAA	55037	20	20	4823	5009
Contig2134	5	p3	(AAG)7	21	2374	2394	CAAATACCCCCAGAATGTGA	54998	20	TGCTAGGTCTGACTCAATTG	54792	20	20	2248	2472
Contig2136	3	p3	(AAC)4	12	1546	1557	ATGAGTCAGCATTCAGAACC	55442	20	TAGTCCTTCTCTCATGCTCA	54981	20	20	1502	1690
Contig2138	1	p3	(CGA)4	12	241	252	TGATGCAATATGCTTTGTGC	55302	20	GCCGTTTCTGATTTGTCTTT	54805	20	20	40	284
Contig2138	4	p3	(TGG)5	15	777	791	TGCACCAGTTCATCATGTAA	54964	20	TGTTAACCATTTGCATTGGC	55402	20	20	600	834
Contig2138	7	p3	(GTA)4	12	1699	1710	AAAACCCGAGATAGTGATCG	54987	20	AGTACAGGCAATGAGGAATG	55120	20	20	1631	1756
Contig2145	2	p3	(CTC)7	21	3000	3020	CACATCTGCCACCAATTTTT	55018	20	TATGCCTTTCTGATTGTGCT	55018	20	20	2943	3093
Contig2145	3	p3	(TTA)4	12	5308	5319	GTAGAAGTAGAGTGCCACTG	54938	20	AGTGCAAAACCCATACTAGT	54246	20	20	5196	5354
Contig2146	1	p3	(ATC)6	18	1606	1623	TGATGAAGCCTTTCCTCTTC	55049	20	GTCAGTCCCAAACACCTTAT	54957	20	20	1563	1735
Contig2147	1	p3	(AGG)5	15	114	128	AGGAGTTGGAGGAGGAAC	55007	18	CATGCATAGTCCAAACCAAC	54944	20	20	41	223
Contig2148	2	p3	(TGA)4	12	5363	5374	AGGCTATCCCTGAATCATGA	55357	20	TCCTCAAGTTCCAGACTACA	55115	20	20	5284	5471
Contig2151	1	p3	(CGT)4	12	1177	1188	CGAACTTGTAGGATACCCTG	54987	20	CTGCTTTAAGCCCTAGGTC	54970	19	19	1083	1213
Contig2153	2	p3	(AAT)4	12	4197	4208	TGAGGGATTTGAGAGAAGTG	54379	20	CAAAATGTGTGCCCAACTTA	54672	20	20	4175	4418
Contig2155	1	p3	(GGC)5	15	777	791	TAACCCTTCTCCTTTTGCTC	54957	20	AAGGGGATCTCTGATTACCA	54876	20	20	595	812
Contig2155	2	p3	(ATG)4	12	1908	1919	GCTATGCAATGCTAACACTG	55145	20	AAAACAAGTCCTTGGAACCT	54960	20	20	1884	1996
Contig2157	1	p3	(GTG)4	12	475	486	GTAATTGGCTAGGTGGCTAA	54818	20	ATTCCCTTTGTTGCTGTTTG	54947	20	20	449	623
Contig2158	4	p3	(TTG)4	12	4072	4083	ATCTCGTAATGGCCCTTTTT	54995	20	TCCGAGTAACATACCTGACT	55005	20	20	3967	4210
Contig2160	1	p3	(ATA)4	12	935	946	CAACAGTTGAGGAGACAAGA	54944	20	CTGGTGTAGATATGAGCCTG	54743	20	20	780	970
Contig2160	2	p3	(ATA)11	33	1069	1101	CAGGCTCATATCTACACCAG	54743	20	TCCACTCCTCTAGCTATAGC	54940	20	20	951	1160
Contig2160	3	p3	(ATA)7	21	1225	1245	GCTATAGCTAGAGGAGTGGA	54940	20	TGATTCGGTTTGGATTGGAT	54998	20	20	1141	1330
Contig2161	4	p3	(CGG)5	15	3256	3270	CAAAACAACGAAACCAACCT	55223	20	GGGTAAATAGAGATCCCCCT	55030	20	20	3232	3336
Contig2161	5	p3	(GGT)4	12	3453	3464	AGGGGGATCTCTATTTACCC	55030	20	TGGTAACCCTAGATCTAGCC	55112	20	20	3317	3509
Contig2161	6	p3	(CCA)4	12	4206	4217	AAAAACCCCCAAACCCCA	56722	18	TGTTTCGAGGGTCATTTAGG	55075	20	20	4174	4357
Contig2163	1	p3	(AAT)5	15	179	193	CATGCACAAAACACGACTTA	54856	20	TCAACAAAGCAAAGCATGTT	54880	20	20	63	240
Contig2165	1	p3	(TCA)5	15	546	560	TGTGGGGGAACAACAAAATA	55029	20	TGACTTCGAGGAAGAGATCT	55012	20	20	484	595
Contig2165	2	p3	(TCT)4	12	627	638	AGATCTCTTCCTCGAAGTCA	55012	20	AGCCATTAGAGAAGCAAACA	54947	20	20	576	776
Contig2170	1	p3	(ATT)4	12	3926	3937	ACCCCAACCAAATTACCAAT	55051	20	AAGGTGCTCTCTTAAGTGTG	55011	20	20	3893	4016
Contig2172	2	p3	(CTC)4	12	629	640	GAACAAGTGGGTATTGCAAG	54875	20	ACAGGGGGTGTTAATTGTTT	55012	20	20	552	748
Contig2173	3	p3	(TTA)4	12	4998	5009	GGTCATGCATGTAATTATGGG	54741	21	CAATCAAATACTACCTCCGGT	55107	21	21	4842	5087
Contig2175	3	p3	(ATA)4	12	4180	4191	AGCTATTTTAAGCACCTTACA	52834	21	GGATTTTTGAGGTAGTGGGT	54923	20	20	4102	4316
Contig2178	1	p3	(CAC)4	12	2593	2604	CCTTATGTCGAATTTCAGCG	54906	20	GATGGTCTTTTCGAGGGAG	55005	19	19	2547	2742
Contig2185	1	p3	(AAT)5	15	840	854	GTACCCGTACAATGCACTAT	54967	20	AATGGGTTTCTTTGAGTTTT	51241	20	20	763	1000
Contig2192	3	p3	(TGA)4	12	3000	3011	TACTCCACTTACCATGGCTA	54940	20	CAGCATGGCTAATCATCAAC	54815	20	20	2869	3053
Contig2195	1	p3	(TTA)4	12	545	556	CGTGGGTTAGGGAAAAGAG	55215	19	TATAGTCCACGTGTCAACAC	54865	20	20	393	605
Contig2196	2	p3	(AAT)4	12	2145	2156	TACTCAACGATCAAGGCTTC	55207	20	ACTAGCAGTTAATCAATGTCA	52581	21	21	1983	2196
Contig2197	1	p3	(CTT)4	12	2963	2974	CCATCCTTTTAGCTGTCCTT	55015	20	TGGACTTCTCTTTGGACAAG	54910	20	20	2854	2995
Contig2204	1	p3	(CTT)4	12	301	312	CCTCTTTCAATGCGGTTTAC	54987	20	AATATCACCATTGCCCACAT	55022	20	20	189	352
Contig2207	1	p3	(CAT)8	24	2431	2454	TTATGCTGCTCCTCATCATC	55001	20	GATTGAAGGAGTGAGTACCC	54870	20	20	2402	2594
Contig2208	1	p3	(CCG)4	12	202	213	ATTCCTCCATCTTTTCCGTC	55130	20	TGCCATTCTTTTCTCCCTTT	55105	20	20	34	254
Contig2209	3	p3	(AAG)5	15	3178	3192	ACATAAGGCCCAAGAGATTC	54790	20	TGTTGGAGGCTCTTTTACTC	54991	20	20	3129	3338
Contig2210	2	p3	(TAT)4	12	2506	2517	GTGATGCATACCTGAGCATA	55014	20	CCTTTGGCCTTTTTACTCAC	54771	20	20	2378	2567
Contig2211	1	p3	(TTC)4	12	232	243	CCCTTCATCATGTTTTCGTG	54977	20	ATGTTTGAAGAGTGCAAGGA	55171	20	20	117	345
Contig2215	1	p3	(GTG)4	12	268	279	GGGTGGGATTCCTTGTTATT	54960	20	TGAAGTAAGAAAGGAACGCA	54937	20	20	240	396
Contig2218	2	p3	(TGA)4	12	5275	5286	ATAGCCGTGACCTTAAGTTC	54884	20	CTTTGCTCCACTTAGTCACT	55011	20	20	5186	5403
Contig2231	2	p3	(CAT)4	12	3488	3499	AACCACTCCACTCAAACAAT	55067	20	TGCCAATTTTTGTGATGCTT	54917	20	20	3372	3523
Contig2231	4	p3	(ATT)4	12	3777	3788	AATACTCACAACTTGGGTCC	54957	20	TGGGCAAGAAAGATTGTAGT	54545	20	20	3713	3892
Contig2241	2	p3	(ATT)11	33	583	615	GGTGTTTTGGGAAAGTGAAT	54256	20	GGTGGCATGTGAAGGAATAA	55699	20	20	526	767
Contig2241	3	p3	(ATT)21	63	691	753	TGCATAAAAAGAATCGACCT	52886	20	TGGGGGTTTGGTTTATATGG	54943	20	20	649	857
Contig2243	1	p3	(AAG)8	24	2107	2130	TGGTTCAACCCCACATAAAA	55029	20	GTCTTCTTGGACTCGTACTC	54981	20	20	2036	2184
Contig2244	3	p3	(ATT)4	12	2367	2378	AGGGAGAGTTCCATGATCAT	55270	20	TATGGAGTTCAAGTGCTTCC	55062	20	20	2321	2457
Contig2244	4	p3	(CCA)7	21	2482	2502	TATACCCACCATTACCACCA	55187	20	AAGGGTGGTAATGTAGCATC	54804	20	20	2383	2527
Contig2244	5	p3	(ACC)7	21	2616	2636	GGAAGCACTTGAACTCCATA	55062	20	ATGATGAGGAAATTGGTGGT	54566	20	20	2438	2682
Contig2246	1	p3	(AGA)5	15	608	622	TGGACTTCTCTTTGGACAAG	54910	20	CCATCCTTTTAGCTGTCCTT	55015	20	20	587	730
Contig2248	1	p3	(TCA)4	12	4779	4790	GATGGAATGAAGTGGGAACT	55015	20	TCAGTCCCTTTGTTTTTCTCT	54965	21	21	4717	4838
Contig2250	1	p3	(TAT)4	12	1123	1134	TTTGTTGTTCATTGACGTGG	55040	20	GCAAAAAGGTGTGATCAACA	54994	20	20	1007	1165
Contig2250	2	p3	(AGA)5	15	3141	3155	ACGAGAAGAAGGGTGTTATG	54803	20	TCACAATTCCTTCACTCCAA	54477	20	20	3011	3183
Contig2251	4	p3	(ATA)4	12	3424	3435	ACTTTAGGTTTTGGCAGACA	55080	20	AAGAGTTGATGCTTTACCGT	54991	20	20	3382	3623
Contig2254	2	p3	(ATA)4	12	4968	4979	TCGTGTATAAGGAGTGGGTA	54689	20	ACCGGTGGCTAATTATGTTT	55008	20	20	4793	5042
Contig2256	2	p3	(TGA)4	12	1890	1901	AAACAAGGATCCTCTCAACC	54943	20	CATGAGTTTGTGGTTCTTCG	54941	20	20	1806	1950
Contig2264	1	p3	(TTC)7	21	1102	1122	TCTCGTTTCCCTTTCTTGTT	54818	20	TGCCTCAAATCATTGGTGTA	54930	20	20	992	1173
Contig2264	2	p3	(GCT)4	12	4098	4109	ACGGGTGGTTTATTAAGTGG	55346	20	CACTAGCCATGTTAAGGCA	54867	19	19	3934	4152
Contig2265	3	p3	(TTG)4	12	4853	4864	GAACATCTCTTCACGTGAGA	54871	20	GCTTTCTTGCTTCATGACTC	54994	20	20	4765	5013
Contig2269	2	p3	(ACC)5	15	2286	2300	CCTCACTTCCATCCTAAACC	55130	20	TTTTGTGGATTTTGTGGGTT	54043	20	20	2245	2438
Contig2269	3	p3	(AAT)4	12	3925	3936	GGACTAACCTAACATTTTCA	50330	20	TTAAATCCTTCGGCCTCAAA	54940	20	20	3855	3984
Contig2272	1	p3	(AAG)4	12	377	388	ATAAAGATGGAGGTCGGAGA	55029	20	ACTTCAGGCGATCCTTTATC	54940	20	20	248	469
Contig2274	1	p3	(CCT)4	12	605	616	TAATGCAATGGTCATGTCCA	55001	20	GAGAGGAAAGGGTGGTTTTT	55442	20	20	484	644
Contig2274	2	p3	(AAG)4	12	2153	2164	TCATGGTCGAATTCAACCTT	54961	20	CCACTTCATTTCTCCTCCTT	54636	20	20	2043	2278
Contig2277	1	p3	(AAC)4	12	740	751	GAGAACCTTCAGCCCAAATA	55029	20	TAGTTTTTGAAGAAGGCGGA	54903	20	20	619	820
Contig2283	3	p3	(ATA)4	12	2898	2909	TGGTTATTGCAAGTTAAGAACT	53929	22	CAAACTTACCATTCAACCTTCA	54843	22	22	2867	3023
Contig2283	4	p3	(AAT)4	12	3336	3347	TCCCCAAAATCTTCAATTAGA	52372	21	TATGCCGAATCAGCTATGAG	54827	20	20	3219	3398
Contig2287	1	p3	(CAC)4	12	3297	3308	ATAACCCATGCTTCTACACC	54804	20	GGGTGGTTGGTGATATTTCT	54995	20	20	3209	3351
Contig2292	1	p3	(TTC)4	12	2479	2490	TGACGAAGAAGAGAGCTCTA	55059	20	CATTCTTCTTCTTGTTCCGC	55007	20	20	2364	2520
Contig2298	1	p3	(ATC)4	12	4737	4748	AGCACATCAAAAACACAACA	54521	20	CAAATGTTTCTGTTCCAGGT	53989	20	20	4714	4815
Contig2302	2	p3	(ATT)4	12	988	999	AAACCCCCAATTTGTGAAAC	54821	20	CACCCCTCTTTCTTGGTTAA	54854	20	20	904	1105
Contig2308	2	p3	(TCC)4	12	4227	4238	CCTGACTAAGCCATCCTTTT	55015	20	TTCCACAACAAGCATCTCTT	55171	20	20	4093	4302
Contig2310	1	p3	(CTT)4	12	717	728	TTGCCGGTACAATCAACTTA	54988	20	AACCAGTACCACCATGTTTT	55046	20	20	628	783
Contig2310	2	p3	(TGT)4	12	3165	3176	ATCACTTACGTTGCTGACAT	55095	20	TCTCAAGCCATACAACCTTC	55062	20	20	3075	3253
Contig2313	2	p3	(TAA)4	12	5303	5314	AGCAATGACTCACAATCACA	55275	20	TGCAAAAGCATAATTGGAAT	51900	20	20	5115	5352
Contig2316	1	p3	(TCT)4	12	4244	4255	GCTGATCCCCTTCAAGATAG	54998	20	CTCGCAATCTCTCTTGATCA	54997	20	20	4158	4367
Contig2321	1	p3	(TTC)5	15	270	284	GGCACTGACATTGAAGACTA	55095	20	TCCCTTCTAAGTTTCTTGGC	54957	20	20	192	376
Contig2322	2	p3	(ATT)4	12	1273	1284	GCTTTAGAGTAGCTGGGAAT	54529	20	GCCAACCTTTCACAAATCC	54865	19	19	1224	1459
Contig2322	6	p3	(CTC)5	15	4703	4717	CCACAAACCCATTTCTTTCC	55028	20	GGATGAAGGTGGAAGAAGAA	54650	20	20	4518	4759
Contig2326	2	p3	(GGT)4	12	1072	1083	GATTGCCGAAAATGGTTAGG	55024	20	AGAAATCACCACCCTTTACC	54923	20	20	1035	1139
Contig2326	3	p3	(GGT)4	12	3886	3897	GAAGGAGTTGGAGGATTTGT	54943	20	CAACCTCCTCAATCTTAGGC	55522	20	20	3761	3921
Contig2330	2	p3	(GAA)4	12	4766	4777	AGAGTACCAAGGGGATGAAT	55177	20	GGGAAACTAGAGAAGCACTC	55191	20	20	4712	4883
Contig2331	2	p3	(AGC)4	12	3097	3108	CACGGAATACTTTTATGGCG	54886	20	GACGTAGAAAAGGTGGACAT	55105	20	20	2946	3143
Contig2340	1	p3	(TGA)4	12	1181	1192	TGAAAGAGGTGGACAAAGAG	54910	20	CCTTCTCAACATCACTGTCA	55014	20	20	1042	1262
Contig2347	6	p3	(CAT)7	21	5006	5026	CAGCAGGATTAAGCCATTTG	55001	20	CAGACTGATGTGATGGAGAG	54984	20	20	4887	5113
Contig2350	1	p3	(TTG)6	18	4303	4320	CGCTCCATTACTTTTTCCAC	54987	20	TTTTGAAGAAGGCTTGCTTG	54981	20	20	4227	4363
Contig2351	4	p3	(GTA)4	12	2984	2995	TGCTGCAATAATGGAAGGTA	54704	20	AAGGTCAAAATCCAACCAGT	55033	20	20	2820	3045
Contig2351	5	p3	(GGT)4	12	4702	4713	GATGGAAGGAGAGATTGGTG	55220	20	GGAGCATTTTGGGAGGATAA	55067	20	20	4669	4858
Contig2352	1	p3	(TAC)5	15	254	268	GTCTTGAGGTCAATTGCATG	54964	20	AGAGATAGACTTGGGCGTAT	55132	20	20	153	365
Contig2353	1	p3	(TAT)4	12	3799	3810	GTATAGGAGTACAATGGGCA	53920	20	TCACTCCTTATTTTCGGCAA	54974	20	20	3737	3878
Contig2357	1	p3	(TTG)6	18	606	623	ATATGTTGAGCAGGCAAGTT	55311	20	GCTCGAAAAACGCCTAAATT	55282	20	20	479	665
Contig2360	1	p3	(ATT)4	12	4856	4867	TCTTTGAAGGACAGTTAATCA	52402	21	CCCAAAACCCTAGATGGAAA	54891	20	20	4835	5077
Contig2363	1	p3	(TTA)5	15	3035	3049	CCCAAGCTCTTCTCATTCTT	55035	20	ATGGTTTTGCAGCTTGTTTT	55136	20	20	2969	3204
Contig2370	7	p3	(GCT)4	12	4528	4539	TGGATGATCCTGGAAGAGAT	54971	20	ATCAAGGTTGTTATCCCACC	54995	20	20	4477	4642
Contig2371	1	p3	(TGA)4	12	694	705	GAGCCTAAGAAGTCTGCTAC	55004	20	GTTTACTGAACCTGCAAACC	55103	20	20	553	771
Contig2372	1	p3	(TTG)4	12	2909	2920	GAGTGTGTTGCTAGGAAGAA	55024	20	AGAGTGACTTACCAAGCAAG	55011	20	20	2826	2984
Contig2373	1	p3	(TTA)16	48	51	98	ACAAGGATCTTATTTAGGTACCT	54216	23	TGCTGACTGAGTTCCCTATA	54960	20	20	28	208
Contig2378	2	p3	(TCA)4	12	4504	4515	AAGGCTATGTGTCCCAAAAA	55118	20	GTATGATGATGACGGTCCAT	54722	20	20	4323	4546
Contig2385	5	p3	(CAA)4	12	5216	5227	TTGTGCGTCAAAACAAGAAA	54871	20	CTCCATAGCTTGTGAGTTGT	55082	20	20	5136	5325
Contig2387	3	p3	(GCT)4	12	2613	2624	CAAGATCAGATGTTGCTCCC	56197	20	TTTAATTAGCAGCGGTTTGG	54568	20	20	2554	2746
Contig2392	1	p3	(TCA)4	12	1817	1828	TTACCCTCCTCCATAGACAG	55029	20	ATGAAGTTGAGGGTGATGAC	55049	20	20	1732	1906
Contig2395	2	p3	(TTG)4	12	5155	5166	GCTAGCCAAAGTTTGATGAC	54974	20	AGTGAGCCACGTAAATTTCT	54991	20	20	5028	5261
Contig2400	7	p3	(AGA)7	21	4919	4939	GAGATGGCGAAGATGAATCT	55031	20	CCTTACTTCTCTCTCCTCCA	54978	20	20	4838	5003
Contig2404	2	p3	(ATT)4	12	2884	2895	TTGACTTGTTGGCTTCTTCT	55100	20	GCTTCAAGCAATCCCTGTAT	55785	20	20	2710	2958
Contig2406	3	p3	(ATT)4	12	1949	1960	AAACACAGAAGAATTGCAGC	55080	20	AGTTGCACTGTTTCAATGTG	55014	20	20	1853	2090
Contig2409	1	p3	(CCA)4	12	4416	4427	AATGTGGAATTTGCCAAAGG	54984	20	TTGTGACTGATACACTGCAA	54927	20	20	4303	4537
Contig2410	2	p3	(CTT)5	15	300	314	CCTTCAACTTCAATAACGCC	54987	20	GGAAGCAATTTTTCGGTTGA	55074	20	20	226	438
Contig2411	2	p3	(ATT)5	15	3122	3136	TTTCGAAGATGGGGATACAC	54853	20	AGATTTTCTTGCTGACTCGT	55011	20	20	3069	3313
Contig2411	3	p3	(CAC)4	12	3649	3660	TGGATGGATGAGATTTCTTGT	54590	21	GTGATGGGAAAGGGAAAGG	55443	19	19	3550	3759
Contig2412	1	p3	(TAC)9	27	557	583	TTAGCAACCTCGAATGACAA	55008	20	AGCCTTGGTTACTGAGAATG	55049	20	20	525	687
Contig2415	3	p3	(TAA)4	12	2719	2730	AAAAGCACTAGTTGTTGCAC	55024	20	CCAGTGAATGAGTTAGATCA	52014	20	20	2597	2846
Contig2416	1	p3	(ATC)4	12	1370	1381	TCTCAGCCTAACTTTGATCG	54907	20	TCCATGGCTTCTTTCTCTTT	54531	20	20	1244	1463
Contig2417	2	p3	(ATC)4	12	3148	3159	ATTCTTGTCGGATCTTTGCT	55049	20	AATCCAAATCCACCTCTCAC	55015	20	20	3049	3218
Contig2420	1	p3	(CTT)4	12	4994	5005	TGATCCAACCCCATTAACTG	54998	20	TTTCTTGTTTCCTACCCCTG	54854	20	20	4968	5156
Contig2425	1	p3	(TTA)4	12	839	850	TGCTGGGTTTTCATTATTGT	53318	20	GTTCTTCAGGTGTGCTGAAT	55962	20	20	819	1067
Contig2431	1	p3	(TAT)4	12	3992	4003	ACTCTTAGGTTGGGTAGGTT	55044	20	ACGTAGGCAACCTCATATTG	55246	20	20	3866	4031
Contig2433	4	p3	(AAC)4	12	4810	4821	CAGCAGTCATTCATTTGGTC	54964	20	TCATTTTGGTACTAGGGCTT	53909	20	20	4614	4841
Contig2438	2	p3	(TCT)4	12	1368	1379	GGGTCCTTTTCTTGTCCTTA	54557	20	CTAGAAGAAGATCACCGGTG	55007	20	20	1305	1438
Contig2438	3	p3	(TAT)4	12	2724	2735	GTTGGGAGCAATTTCATAGC	55011	20	AAAAGGTGAGTGGCTTTGTA	55080	20	20	2657	2891
Contig2440	1	p3	(TCA)8	24	3991	4014	CACTCAAACCACTCGATTTG	54941	20	CTTCCGTTGTTTGTTGTTGA	54971	20	20	3881	4071
Contig2446	3	p3	(TAT)4	12	1140	1151	CCAAGTGGCTACCCTAATTT	54995	20	AACTCCACAGTACATGCAAT	54947	20	20	1112	1248
Contig2446	6	p3	(TGA)4	12	3216	3227	CTTCTCATCCCACAACTTGA	54981	20	GTGAGTACATCCACAGGATC	54974	20	20	3125	3274
Contig2446	7	p3	(TAT)4	12	3497	3508	CATTTCCCACCTCTTCTTCA	54947	20	CCCTCATCAACAACAACAAC	55093	20	20	3463	3660
Contig2446	8	p3	(TTG)7	21	3634	3654	AAATTGCTCATCTCTTGGGT	54898	20	GGTGATGCTAATGGTGGTAA	55113	20	20	3564	3775
Contig2449	1	p3	(ACT)4	12	2023	2034	TTCTAGGCCTACTCATTGGA	54926	20	TGCTCTGCAGTTCACAATAT	55052	20	20	1922	2149
Contig2451	2	p3	(GAA)4	12	3639	3650	ACCGACAACTTAATCAGCTT	54991	20	TACCAGGGTAACTAGTGAGG	54971	20	20	3500	3673
Contig2458	1	p3	(TTA)4	12	384	395	ACAACTACTAGGATTCTAGAGT	52825	22	CCGTATTTTAGGACGAAGGA	54609	20	20	361	556
Contig2469	1	p3	(TAT)4	12	1279	1290	TGTTCTTGTGATAGCAACGA	55041	20	CATGCAAAAGGTGTGATCAA	54764	20	20	1084	1323
Contig2469	2	p3	(TAT)4	12	5040	5051	TATCATGCTAGGATGTTGGC	54981	20	ATCTAGGAATGGTGTCCACT	55210	20	20	4966	5197
Contig2470	1	p3	(TGA)4	12	4153	4164	TCCGCAGTATGTCATTTTCA	55079	20	GTTCTTTACTGATGCAACGG	55020	20	20	4070	4278
Contig2482	1	p3	(AAT)4	12	2738	2749	TGGAATGCCGATGTAAAGAA	55045	20	CGCTGTTTTCCTTCCTTTTT	54991	20	20	2568	2802
Contig2482	2	p3	(GCA)4	12	3841	3852	AGCAGGAGTAGGGTTATGAT	54981	20	AACAATGGCTTTGATTGTGG	55018	20	20	3770	4012
Contig2483	1	p3	(TGC)4	12	1342	1353	TGCTTGAGCCATATCAAACT	55018	20	CGACTATAGAGAGCCTGAGA	55008	20	20	1172	1419
Contig2485	2	p3	(ATG)4	12	1125	1136	AGGCAGAAGGTACATCAAAG	55049	20	CTCGGCTGATTCATCTGATT	55322	20	20	1067	1185
Contig2485	4	p3	(TAA)4	12	3552	3563	CAGCAGCTCTTTTGTTGTTA	54439	20	AATGCCTTCATCCAACTCAT	54971	20	20	3505	3612
Contig2486	3	p3	(ATT)4	12	3821	3832	GCATTACACATTTGGGCTTT	55098	20	GCACATGCTTGAAGTCTTAC	55007	20	20	3769	3998
Contig2487	1	p3	(AAG)4	12	505	516	GGATTTGAGCAAAAACACCA	54961	20	AGTACTTAATGCGGTGTGTT	55004	20	20	433	638
Contig2489	1	p3	(ATT)4	12	90	101	TGACCTGTTTCCTGTAACTG	54923	20	CTCTGCTTTGCTGAAATCTG	54984	20	20	36	210
Contig2491	2	p3	(ATT)9	27	2053	2079	TATGACCGTTCTCCAATTCC	54853	20	ACTCTTCTTTGCTGAATGGT	54861	20	20	1949	2121
Contig2491	3	p3	(TAT)4	12	4164	4175	TTGCCCTTATTTATGCCCTT	54929	20	GAGAAGACATCGATTAGGAGA	54033	21	21	4079	4269
Contig2495	2	p3	(ATT)4	12	212	223	GTAGGGATGGAGTCTAGGTT	55026	20	AGCCTCTCTACAGATGTCTT	54964	20	20	130	332
Contig2498	2	p3	(ATT)4	12	3390	3401	TGCCCAATACATCAAACACT	55223	20	GGACAAAGAAGCAAACATCC	55160	20	20	3286	3445
Contig2502	2	p3	(CTT)4	12	4821	4832	TTCAAGTAATTCTCCCGCAA	54974	20	GAGTGAAATATTGTTGCGCA	54991	20	20	4788	4889
Contig2503	3	p3	(TAT)5	15	3591	3605	TCGCATGACCAAAGCATATA	54927	20	ATAATGCCGCTAAGTCCAAA	55113	20	20	3515	3740
Contig2504	2	p3	(TTA)21	63	4784	4846	ACAAGTTGAAGAGAAAAGTCC	53970	21	TGCAATATCCACTGCAAGTT	55619	20	20	4692	4911
Contig2505	1	p3	(ACA)4	12	127	138	TATGAGTAGCAACAACAGCA	54704	20	CCATCAGAAGCAGAAGAAGT	55069	20	20	67	215
Contig2509	2	p3	(TTG)4	12	4291	4302	TTGTTGTTATCGCCAGCTAT	55146	20	TTACACCAGGTGGAACAAAA	54991	20	20	4271	4501
Contig2510	2	p3	(ACC)4	12	3405	3416	CCCTTCCCATCACCAAATTA	54964	20	CAGCTTGATTTCGTAGATTGA	54049	21	21	3331	3486
Contig2510	3	p3	(GGT)4	12	3892	3903	CAAGAGAGAGGAGAGAGGAA	54998	20	GCAGTTTAACTCTACCACCA	55004	20	20	3687	3924
Contig2512	2	p3	(CAA)4	12	2169	2180	ACAAAAAGTAAACAGCAGCC	54991	20	CCTATCATCGTTGCTTGAGA	54977	20	20	2135	2297
Contig2516	1	p3	(AGA)6	18	643	660	TAAGACACCTCGGTTTTGAG	55038	20	GCCTTGTAAGACTGACTGAA	55024	20	20	516	712
Contig2522	2	p3	(TGA)5	15	3997	4011	ACCCAGAATTCAAGCAATCT	54898	20	TACTACTTCCGGATCCCATT	55009	20	20	3848	4075
Contig2522	3	p3	(TGA)6	18	4228	4245	TCGTCGAGAGCTTATGAAAG	55053	20	TGTGTCGATGATAGCACAAT	54877	20	20	4207	4443
Contig2523	1	p3	(CAC)4	12	2105	2116	TCCCAATCTTTATCCATCGC	55285	20	CTATTTGTTATTGGGGGCCT	55033	20	20	2054	2178
Contig2523	2	p3	(AAG)4	12	4414	4425	TATGTAGCTGACACCACCTA	54974	20	GCGAAATATGGAGGAGCTTA	55024	20	20	4371	4510
Contig2535	1	p3	(TTC)6	18	4527	4544	AGTAATCTAGTGCAAACGCA	55108	20	TGGACCAAAATTCGTGAAGA	55197	20	20	4386	4573
Contig2539	1	p3	(GAA)4	12	4113	4124	TAGAGGGGTTGATTCATTGC	55100	20	CATCTTCTTCCGGTAGAGTG	55007	20	20	3989	4226
Contig2543	1	p3	(CAA)4	12	2219	2230	GCTACTCCACTTTCAAGACA	55024	20	GGATCTTTGGTTATTTGCGG	55024	20	20	2137	2344
Contig2552	1	p3	(GCA)4	12	4564	4575	CCCTGCACACTGTAAGAAAT	55645	20	TTGCAGCTTATTTACCCTGT	54926	20	20	4441	4644
Contig2552	2	p3	(CAT)5	15	4765	4779	ACATCTTGGAAAGTACTCGT	54028	20	ACTGTTAAAACTGGTGCAGA	55113	20	20	4728	4928
Contig2554	1	p3	(TAA)4	12	369	380	GGTTGAAATGTTCTAATCTGGT	54357	22	CCACCCGCACTGTTAATAAT	55807	20	20	307	549
Contig2555	1	p3	(TAT)4	12	4867	4878	AGTGCTATTCTTGTGCAGAA	54981	20	GTCGGTGATCATAAAACGTT	54065	20	20	4790	5037
Contig2558	1	p3	(TAA)4	12	170	181	AACCTGCGCAAATCTAATTG	54944	20	CCATCTAGGGTTTTGGGAAT	54649	20	20	102	224
Contig2560	1	p3	(AAT)5	15	1604	1618	GGTTAAATCCCGTGCAATAC	54749	20	CCCCAAAACGTTACCTACTA	54398	20	20	1545	1794
Contig2566	3	p3	(TTA)8	24	4785	4808	AAAGTGTGATGCAAGTGTTG	55014	20	TGGTTTGCTTGATGTTTGTC	54994	20	20	4673	4897
Contig2570	1	p3	(TTA)5	15	781	795	GTTTGACTCCGTTTTGACTC	54883	20	GCTCATAAGTGGAGGGTATC	54718	20	20	669	913
Contig2571	1	p3	(GAA)4	12	4421	4432	ATTGCACACATGGATTTTGG	55088	20	GCAAGCAATTAAGACCTCAC	54974	20	20	4378	4495
Contig2571	2	p3	(ACC)4	12	4860	4871	TGAAGTTGGGTCTTTGGAAA	54978	20	CTCATCGTATGGGAGGAATG	55115	20	20	4714	4932
Contig2573	1	p3	(TTG)5	15	1094	1108	GCTTCAAATTGAGAGTGCTC	54994	20	TCACCACCATTCAGCAATTA	54930	20	20	1022	1192
Contig2577	1	p3	(TCT)4	12	3161	3172	AGCACCTGTACATTGTTAGG	55062	20	TATGCCCAACCAAAAGATCA	54895	20	20	3125	3322
Contig2581	2	p3	(TGC)4	12	4829	4840	TTGGCTGAGCAATGGATTAT	55056	20	CTAGAAGAAGGTCCAGCTTC	54890	20	20	4730	4938
Contig2586	4	p3	(TCA)4	12	2627	2638	AATTTACCCCTACCGTTGTC	55052	20	CTGTTCCCGCCAATAAAATC	55024	20	20	2516	2710
Contig2587	1	p3	(TTG)4	12	1369	1380	CATGCCTTCATTTTCTCCAC	54931	20	TTGTTGCTTGCCATTTTAGG	55031	20	20	1252	1493
Contig2591	2	p3	(CTA)4	12	3515	3526	TGAATGTGGGTGCATTAGAA	54930	20	TTCTTTGGATTCTGATGCCA	54916	20	20	3447	3696
Contig2591	3	p3	(TGC)8	24	4160	4183	ATCTCCCCTATACCAGCTTT	54946	20	TTTATTCTCAGCTGGAACCC	55029	20	20	4114	4342
Contig2594	1	p3	(TTA)9	27	176	202	GCGCTCCAAGATTTTTAACA	54888	20	ACAGGAAATTGAAGGCTCTC	55340	20	20	37	286
Contig2596	2	p3	(CAG)7	21	485	505	CCTTAGCTCCAGATATGCAG	55102	20	TTGCTGCTGTAATTTTTGCA	54964	20	20	419	642
Contig2599	3	p3	(TAT)6	18	4940	4957	TACCTGAAAACGGCTAAACA	54917	20	GTCACTAGGGGTTTGCAATA	55042	20	20	4869	5100
Contig2600	1	p3	(AAT)13	39	1013	1051	CTAGCCCGTTAGTCTTAACC	54997	20	TGCTATCACTACAATTATCAACA	53588	23	23	986	1218
Contig2600	2	p3	(AAT)4	12	1129	1140	CTAGCCCGTTAGTCTTAACC	54997	20	TGCTATCACTACAATTATCAACA	53588	23	23	986	1218
Contig2600	3	p3	(AAT)6	18	1222	1239	TGTTGATAATTGTAGTGATAGCA	53588	23	GAAAACCCCAAACGACATTT	54971	20	20	1196	1307
Contig2600	4	p3	(ATC)4	12	1703	1714	TTCTTTGCCTGCTGATATGT	55018	20	CTTTAGGACATTTCCCAGCT	55015	20	20	1676	1905
Contig2603	4	p3	(TCA)4	12	4520	4531	ACGCTTCTACAACTCCAAAT	54991	20	TTACTTGATTGCCTCGTGAA	55008	20	20	4435	4603
Contig2604	1	p3	(TCT)4	12	213	224	ATCAGGAATACCGTACTCCA	55043	20	GTTCTTTGTTGCATGCAAAC	54909	20	20	134	306
Contig2604	3	p3	(CTT)4	12	1757	1768	TATCATTGTCCTTCTGCCAG	54828	20	CATGTTTCGACGTTAAAGCA	54968	20	20	1655	1811
Contig2606	3	p3	(AGC)5	15	1290	1304	AACATCTCATCTTTGGGACC	55015	20	AGCTTTCTGTTCAGTTAGGG	54978	20	20	1212	1443
Contig2606	4	p3	(AAT)5	15	1551	1565	CCCTAACTGAACAGAAAGCT	54978	20	AGGGGAGCCTAAAACTAAGA	55117	20	20	1424	1657
Contig2606	5	p3	(GCC)4	12	1667	1678	TCTTAGTTTTAGGCTCCCCT	55117	20	TTCTTTGCGTTGATTTGCAT	55064	20	20	1638	1874
Contig2606	6	p3	(AAT)4	12	2130	2141	CTTTGCTTGTTGAATTGGGT	54947	20	TCCCACAGAAACAACAATCA	55083	20	20	2084	2328
Contig2607	5	p3	(TAA)6	18	4530	4547	AGTATCAAAGGTGGATCACT	53318	20	GGAGGAGAGATTGGTTTTGA	54650	20	20	4419	4594
Contig2609	2	p3	(GTA)4	12	1782	1793	TGCTGCAAAACATTTGTCAT	54951	20	GCTCAGCATTGAACACTTTT	55080	20	20	1741	1861
Contig2610	2	p3	(ATT)14	42	1003	1044	ACAGGAATGTATGCGTCTTT	55062	20	ACTGTGTTTGGTATGCTTGT	55476	20	20	946	1125
Contig2615	1	p3	(CAT)4	12	3714	3725	TGATGATCACTTCCGACTTC	54907	20	AAGAGGTTGCTAAGGAGTTG	54978	20	20	3649	3844
Contig2628	3	p3	(CAA)5	15	4351	4365	ACATATTCACACACAACCGA	55008	20	TCGGTTGAGTTTTAGGTTGT	54832	20	20	4147	4396
Contig2628	4	p3	(CCG)6	18	4816	4833	CCTCGTGAATTAGCTCATGA	54977	20	ACAACCGGAAAACTATTCGA	55018	20	20	4723	4916
Contig2637	2	p3	(AAT)4	12	708	719	GGATGCATAACTTCGCAAAA	54958	20	AAGATCATACAACCGCCTTT	55029	20	20	587	760
Contig2639	2	p3	(AAT)4	12	4907	4918	TGCTGAGCTCTTAACTCAAA	54619	20	GATCAAGTTCGTTGTCATCC	54439	20	20	4869	5114
Contig2643	2	p3	(ATT)10	30	1232	1261	CCTTAGGTGCCTAGATTGTC	54940	20	TATCTAGAGGAATGGGAGCC	55171	20	20	1127	1361
Contig2643	5	p3	(TAA)4	12	3251	3262	ATTGATGACCCACCTTCTTC	55015	20	TCAACCTTGAACAGTGGAAA	55012	20	20	3073	3318
Contig2647	1	p3	(CAT)4	12	2059	2070	CTTGTTCATGCCCATCAATC	55001	20	TGGAGGAGATTGATGAGGAT	54971	20	20	1908	2141
Contig2647	3	p3	(TCC)4	12	2478	2489	ACTCTCCTCATCCTCATCAA	54933	20	GAGAATGAGAGGCTTGAGAG	54981	20	20	2308	2523
Contig2648	1	p3	(TTA)4	12	1892	1903	TTTAGTCTTGAGTCGGTTGG	55038	20	CATACTACATCTGATCGTGGT	54671	21	21	1739	1978
Contig2648	4	p3	(GAT)5	15	3311	3325	TTTGGTTTCTTTTAGTGCCT	53175	20	CCTCTTCCCCTTCATTTTCA	54912	20	20	3213	3389
Contig2648	6	p3	(CTT)4	12	4941	4952	TTGTTAAACTCATCCTCGGC	55765	20	AGTGGGCCATCTTTATGTTT	54877	20	20	4902	5006
Contig2651	2	p3	(GAG)4	12	3789	3800	CGAGAGGAATATGGAGTTGG	55044	20	TAGAAAGAGGTGAGGATGGT	54838	20	20	3682	3914
Contig2651	4	p3	(GAA)4	12	4182	4193	TTCTTGTTCCACAGTCTGAG	54944	20	CGCAATCTTTTGGTTACCTC	54987	20	20	4158	4398
Contig2651	5	p3	(GCT)4	12	4260	4271	GCTTGAATCTCCTACTCCAG	54961	20	CGCAATCTTTTGGTTACCTC	54987	20	20	4240	4398
Contig2658	1	p3	(AAC)4	12	945	956	AAGAGGAATACCGACAACAC	55105	20	TCTTCTTACCTTTCAGCCAC	54991	20	20	837	976
Contig2660	1	p3	(AGC)4	12	2719	2730	TTCGGCAAAAGAAAAGGAAC	55004	20	ATTAGCTATCCACTCTGGGT	54981	20	20	2678	2796
Contig2662	1	p3	(TCT)4	12	2606	2617	GCTTGGAGAAATCTTCAGGA	55049	20	AGAAGACCTAAGCTCTAGCA	54978	20	20	2456	2703
Contig2663	1	p3	(ATT)9	27	1841	1867	CCCATTCAAAGGGAAACAAC	55028	20	TTATATACGCGCTTTCACGA	55129	20	20	1820	2009
Contig2672	2	p3	(CTG)4	12	3871	3882	CAGTTGCATCAATGTCTGTC	54997	20	CATCCTATAATGGTGGAGGC	55049	20	20	3820	4064
Contig2674	2	p3	(CAC)4	12	4837	4848	TACAAGTGTACCTTTCTGCC	55004	20	CTCAATCCTTCTTCGACGAT	55007	20	20	4721	4961
Contig2675	2	p3	(AAT)5	15	2375	2389	GGGACAATAAGCATCCTGAT	54861	20	TTGTTTGACATGACTTCCCA	55083	20	20	2316	2419
Contig2677	1	p3	(AAC)4	12	3105	3116	TTACCCAAAGCCAAACTCTT	55046	20	AGAGCTTTGGGAATTATGTGA	54886	21	21	2900	3145
Contig2678	2	p3	(GAA)4	12	2252	2263	CGGTATTGTGCTTCCAAATC	55056	20	TGGTTTGTTTTTGATGGGTG	54860	20	20	2171	2324
Contig2679	3	p3	(TAT)4	12	948	959	CCTCTTCATAGATTCATGGGG	55218	21	GTGTTCAAAACCCGAAACAT	55004	20	20	910	1132
Contig2684	2	p3	(TGA)5	15	3205	3219	TTATTTCATGTGTGAGGGGG	54998	20	ATGCCCCAAACCATCATAAT	54988	20	20	3096	3241
Contig2684	3	p3	(ATA)4	12	4477	4488	TGGATAAGGCAAGTTTGTGA	54858	20	TTGATTTGGTTGTGTCTCCT	54772	20	20	4368	4570
Contig2686	1	p3	(TTA)4	12	3559	3570	TGTGGTATTGTGCGAATTTT	54091	20	CACCACAAACAAGTACAACA	54281	20	20	3491	3692
Contig2688	3	p3	(ATA)4	12	2277	2288	AGAACCAAAGTACCTTGCAT	54840	20	TGAGCTGAACTTATATTCGATG	53858	22	22	2200	2348
Contig2690	3	p3	(ATG)4	12	1087	1098	ATGATCCATGCTCGTTCTAC	55044	20	AGCTCGCAGTGTGTTAATTA	55108	20	20	1046	1168
Contig2690	4	p3	(CAT)4	12	1300	1311	TAATTAACACACTGCGAGCT	55108	20	GCTAGGCAGAAGTTACAGTT	55092	20	20	1149	1380
Contig2691	2	p3	(TAT)4	12	3859	3870	GACTCAAACATGCACACAAA	55027	20	CGGTATATGATGGAACCGAT	54514	20	20	3683	3906
Contig2692	2	p3	(CAA)4	12	3288	3299	AATTTCACGTACAAGCTCCT	54991	20	GCTGGTCTTGAGGTGAAATA	55062	20	20	3267	3389
Contig2694	1	p3	(ATT)4	12	2962	2973	GGTCGTAACCAATAATCGGA	54981	20	CTTGGTCGATCCGAATTACT	54987	20	20	2912	3066
Contig2695	1	p3	(GCC)4	12	167	178	CTCTAATACTGGTTTCGCGA	55034	20	CTGTAGGGAAATTTTGCGTC	54987	20	20	8	220
Contig2699	1	p3	(ACC)4	12	934	945	ACAACAATCACCTTCTCCAC	55574	20	GATGTTGGTTGGTATTGCTG	54944	20	20	858	1094
Contig2703	1	p3	(ATA)4	12	2089	2100	GCTCACAGAAATATCAAGCTC	54757	21	AGGGTGAATGTTATTCGGTT	54628	20	20	1931	2144
Contig2706	1	p3	(AGA)5	15	1529	1543	GTAGTGACAGCCAGTGTTAA	55038	20	TGCATGGATTCTAAACGTGA	55079	20	20	1383	1590
Contig2710	1	p3	(TTC)4	12	861	872	ATTTAGTCGGACCCTTCATG	54839	20	AGCAGCTGACAACTAAGAAA	54910	20	20	744	953
Contig2712	2	p3	(TTA)14	42	1513	1554	CATGTTGTGACGAATCAAGT	54257	20	GTAGTCCGAATGATGCAGAT	55044	20	20	1461	1665
Contig2712	4	p3	(TGA)4	12	4843	4854	CGCAAGATCTCTTATCACCA	54977	20	AACTCTGTTTCCCCATCATC	55015	20	20	4685	4907
Contig2712	5	p3	(GAT)4	12	4958	4969	GATGATGGGGAAACAGAGTT	55015	20	AGTACCTCCATTACCCTCTC	55026	20	20	4888	5109
Contig2714	1	p3	(TGT)4	12	1273	1284	AATGGCTAATTCGGTCCTTT	54995	20	CCCATCACCAATAGGAACAA	54998	20	20	1207	1336
Contig2714	2	p3	(GCT)4	12	1761	1772	TTTGGTCTATGGTGTTCTGG	54961	20	CAACTTAGAACAAATCGGGC	54987	20	20	1722	1916
Contig2714	3	p3	(ATA)4	12	2342	2353	ATTGACTTGTTACGCTGTCT	55024	20	GTCGTTTTGCAGGATTGTTT	55390	20	20	2192	2399
Contig2716	1	p3	(CTT)4	12	3877	3888	TGACACGCGCTTTAATAAAC	55046	20	ATTCGAGCTTCATGCAATTG	55034	20	20	3679	3910
Contig2718	1	p3	(AAG)4	12	3265	3276	AGGCACTTTAAGTTGAGAGG	54978	20	CCGTTGTAACTCCCACTTTA	55018	20	20	3097	3346
Contig2719	1	p3	(TAT)4	12	4174	4185	GGCTTGCTTGTACCAAAAAT	55028	20	CAGCTAACATCGATCTCCAA	54977	20	20	4068	4293
Contig2720	2	p3	(TTA)5	15	643	657	TTAGGAACAGGTATTTCCGC	55156	20	ACATCACTGACTACCTCTCA	54909	20	20	587	806
Contig2720	3	p3	(AGC)4	12	1072	1083	TCGCATTTTCGAATTCTTGC	55664	20	AGAGAAAAACCGTGAGTGAT	54615	20	20	976	1187
Contig2722	2	p3	(GAA)4	12	1282	1293	CCTTCGGTTTCAATCACAAC	55204	20	GACTTGTAGACCTCGAAGAC	54981	20	20	1239	1481
Contig2725	1	p3	(AAG)8	24	1072	1095	TGGCAAGGAGATTATCGATG	55014	20	TTTTCATCATTGGCAGAGGA	54916	20	20	1006	1116
Contig2729	1	p3	(TTA)4	12	450	461	GTGCTTAAATATATGATTGCTGC	54578	23	TGCATGTAATTTGTAGAGACA	52884	21	21	327	505
Contig2734	2	p3	(ATC)4	12	1219	1230	CTCGTGACTCTAAACAACCA	55071	20	GCTCTCAAGTTGTACATGGT	55383	20	20	1142	1391
Contig2736	1	p3	(GAA)4	12	1721	1732	TTCAACCCAAATCCCAGAAA	55016	20	TTTTTCTTCCGGTGAGTAGG	55004	20	20	1570	1779
Contig2736	3	p3	(AAT)4	12	2757	2768	TCGCCAGTAGTAATACATGA	53305	20	TCAAAACAAGCCCTAAGACT	54474	20	20	2656	2857
Contig2739	1	p3	(CAA)4	12	3211	3222	TAAACGGGTCGGACTATTTG	55201	20	TTTGATTTTCAGGGGTTGGT	55313	20	20	3134	3324
Contig2739	3	p3	(TCT)5	15	3823	3837	GAGACTCTTACTGCTCTTGG	54924	20	CAACCCCAACAACGATAAAC	55185	20	20	3743	3932
Contig2739	5	p3	(TGC)4	12	4693	4704	TCGCATGAATGTTGGGATTA	55116	20	GAATACTGCAGCACTGTCC	56021	19	19	4503	4731
Contig2741	2	p3	(CCT)5	15	1881	1895	CCCCAAGCAGATTTTCTAGT	55015	20	GTGCAACTTCTCGATGAAAG	55039	20	20	1803	2014
Contig2742	1	p3	(TTG)4	12	1282	1293	CACAAGAAACCCTCAATTCG	54908	20	TAATATTCATGGTTCGGGCT	54178	20	20	1196	1407
Contig2742	4	p3	(ATC)4	12	4958	4969	TTCTCTCAAAAGCATCCCTC	55049	20	TTCAATTCTGGTTGAGGGAG	54947	20	20	4758	4996
Contig2743	1	p3	(TAT)13	39	4890	4928	CCATGGTGTGGTATGAGTTA	54443	20	ATTTCGTGTGACCACTTGTA	54937	20	20	4832	5039
Contig2745	2	p3	(ATC)4	12	3258	3269	AATGGAAGGGCTACAAGAAG	55015	20	AAAGTTCAGTTGCATCTTGC	55080	20	20	3226	3330
Contig2751	3	p3	(GAA)4	12	2910	2921	TGTGAATTGGTTGTACGACT	54937	20	GTTGATTTCACCACCCTTTG	55061	20	20	2814	2998
Contig2753	2	p3	(ATT)4	12	2145	2156	ACCAAAGGACATAGTTGCAT	54912	20	GCTTTGTCCACTTGTACCTA	55004	20	20	2088	2243
Contig2754	1	p3	(ATA)4	12	3462	3473	GCAAAAGGTGTGATCAAACA	54994	20	CAGATCCAGAACTGCTATCC	55031	20	20	3429	3637
Contig2758	2	p3	(ATT)4	12	3035	3046	TTTAGGGTAGTAGGGGACTC	54635	20	ATCCGAGCATATATAGCTCG	54130	20	20	2999	3231
Contig2758	3	p3	(AAT)4	12	3563	3574	TCCCCAAATATCTCATTGTTTTC	54914	23	AAGTGCATCACAAACCAAAG	54981	20	20	3507	3695
Contig2760	4	p3	(TAA)13	39	2026	2064	AACGTCATCGGTTTAAAAGC	54932	20	GATGGGAGCCTAGAAACAAG	55522	20	20	1890	2096
Contig2761	2	p3	(TTA)7	21	1223	1243	TCACAGACTAGTGCAACAAT	54619	20	AAAGGTAGTTCAGGGAATGG	54614	20	20	1090	1317
Contig2761	5	p3	(TTG)4	12	4566	4577	GGTAGGATACCCCTTGTACT	55005	20	TGGTAAGGTGAAAGGAAACC	55162	20	20	4384	4597
Contig2765	2	p3	(ACC)4	12	4213	4224	GTCAGTCACTGATTGGTTGA	55316	20	TGGTCGATTTTTAGGGGAAG	55042	20	20	4055	4286
Contig2766	1	p3	(GGC)4	12	79	90	CTTTCCGTCGTAAAACATGG	55033	20	GTAAGGTAAAGCACTGGTGA	55004	20	20	41	161
Contig2766	2	p3	(TTG)6	18	682	699	TGGAAATGAGTAGCATGAGT	54047	20	ATTGTTGTCCATCAGCTTCT	54933	20	20	645	874
Contig2767	3	p3	(GTT)4	12	2776	2787	TAAAGGCACACAATCGGTAA	54988	20	TCCAAATTTAATCATGCGCC	54994	20	20	2624	2848
Contig2768	2	p3	(AAC)4	12	4672	4683	TTCCAGAATTTGCAAACACC	54961	20	TGTGCCTCTTGCTGATATTT	55018	20	20	4496	4709
Contig2777	1	p3	(ATC)4	12	595	606	TAAAAAGGGGAATGTCGGTT	54833	20	ATGGCCGTTCTATTTGAGTT	55029	20	20	519	640
Contig2779	2	p3	(ACC)6	18	1288	1305	CCATAACCAGTTAACCACCA	54940	20	GGGTTCGACTTCTAGATGAC	55017	20	20	1219	1407
Contig2781	1	p3	(CAT)4	12	3185	3196	ACTGCATTTGAAAGCACAAA	54880	20	TTAGGGAGGCTAAGCAAAAG	55029	20	20	3155	3297
Contig2785	1	p3	(TCA)4	12	638	649	TTCCACTTGTACTCGTTCAG	55071	20	TATCACTGGCAAGAACGTAG	54921	20	20	504	726
Contig2788	2	p3	(ACA)4	12	2978	2989	TCCTTCTCAACCTACACAAC	54630	20	CCGTTTAAGAACTGTCATGC	55020	20	20	2937	3065
Contig2790	1	p3	(TAA)4	12	4911	4922	ATTCAGCATACGAGATCCTG	54743	20	TAGCCTGAATAATCGGAGGA	55115	20	20	4721	4954
Contig2795	1	p3	(TTG)4	12	851	862	ATCAGAGTACCAACCAACAC	54991	20	CAAAACACTTTCCAGGCAAT	54947	20	20	789	955
Contig2796	3	p3	(CTA)4	12	2419	2430	TTCTGCCATGACATGACATT	55314	20	ACGTACATCAACGAGAGATG	55053	20	20	2397	2615
Contig2797	1	p3	(GGT)4	12	1558	1569	GTTGCCATGAGAAATTTGCT	55118	20	AGTCATCTCATGCAAGAGTC	54880	20	20	1348	1597
Contig2800	1	p3	(ATT)19	57	2464	2520	ACGACCATTAAAATCACCCA	54940	20	GCAATGTGCTAAGTGTGAAA	54809	20	20	2333	2564
Contig2803	1	p3	(TAT)5	15	1130	1144	AGATCGACGTTAACACCAAA	55051	20	TTGATGGTTCCGAATGGATT	54998	20	20	1070	1251
Contig2805	2	p3	(GAG)4	12	4701	4712	GGTGAAACCCGTTTTTGATT	54971	20	ACACCGACAATTGATGAAGA	54994	20	20	4597	4745
Contig2808	1	p3	(GGA)4	12	578	589	AAGAATTGCTGGGAATAGGG	55053	20	TAAAATCTGGGCTTTCCTCC	54995	20	20	551	684
Contig2814	1	p3	(TTA)5	15	1355	1369	CGTAGATCGTAGTTGCAGAA	55066	20	CCATTGGGTAGGATTTCGAA	55113	20	20	1175	1409
Contig2815	1	p3	(TAA)4	12	297	308	CAAAATGATAACTCGTGGCA	54304	20	ACGGACCCAACTTAATCAAA	54868	20	20	257	489
Contig2822	2	p3	(GTG)4	12	3315	3326	AGAGTACAAGACAACCCCTT	55676	20	AGAAACTTTTTCACCCCTCA	54664	20	20	3245	3381
Contig2823	1	p3	(TTG)4	12	2397	2408	ACCAATTCATGATGGGTCAA	54881	20	CAAGAGTGCCCTCCTTAAAT	55015	20	20	2251	2492
Contig2823	2	p3	(TCA)5	15	2534	2548	ATTTAAGGAGGGCACTCTTG	55015	20	TGCATGCTTGTGCTTTTAAT	54729	20	20	2473	2650
Contig2825	2	p3	(TTG)4	12	3950	3961	CGGGGTGTGATGATTGATAA	55217	20	CATAATCTAGACCTGTGGGC	55011	20	20	3773	3995
Contig2827	3	p3	(TTA)18	54	1249	1302	TATTTACTCTACGCCCATGC	55038	20	AGAGTGATCCAAAGCAACTT	54861	20	20	1158	1391
Contig2827	4	p3	(TAC)4	12	3827	3838	CCAAAAGATGTGGTTGTGTC	55093	20	TTCCAACATCTGAGGAACTG	54981	20	20	3795	3939
Contig2829	1	p3	(AAG)4	12	1869	1880	CTCACACCAGATCTTTCCAA	54981	20	GACCCGTAGAACTCAGAAAG	55236	20	20	1669	1905
Contig2829	2	p3	(GGT)5	15	2223	2237	AGCCCATTTCAATGATGGAT	55009	20	TATCAACCTCATCAGCCCTA	54998	20	20	2166	2285
Contig2836	1	p3	(TAT)4	12	660	671	TTTTGAACACCCGAAAATGG	54974	20	GCAAAAGGTGTGATCAAACA	54994	20	20	481	703
Contig2836	2	p3	(TAT)4	12	3857	3868	AGCAGATCCTTGGATCAAAG	55107	20	CAAAAGGTGTGGTCAAACAA	54824	20	20	3664	3899
Contig2839	1	p3	(CTG)4	12	1329	1340	AAGGCCTTGTTATGGTAAGG	54995	20	TAAACAGTTGCTGCTGATCT	54981	20	20	1261	1408
Contig2841	2	p3	(GCT)4	12	1890	1901	TTATTGGTGTTACAGGTGGG	54940	20	AGTATGCAAGGGCCATAAAA	54964	20	20	1870	1982
Contig2846	3	p3	(AAT)4	12	3751	3762	ATATTCCAGCAATCCGTGTT	55100	20	TTGTGATGCATGAAGGTTTG	54764	20	20	3669	3854
Contig2849	4	p3	(TGG)4	12	3573	3584	CGAGAAGCGAGAAAATATGC	55003	20	AGTCTAATACCTACCACCCC	55005	20	20	3475	3664
Contig2850	2	p3	(CAG)4	12	2296	2307	GTCATCATCAACCAAAGCAG	54964	20	GAAACAGAAGATAGCCCCAA	55029	20	20	2154	2376
Contig2852	4	p3	(GCT)5	15	4569	4583	GAGTGGGTGTAATTGGCATA	55113	20	ATTTGCCATTTACAACGCAA	55044	20	20	4442	4674
Contig2855	1	p3	(ATG)5	15	2169	2183	AGCTAGAGTTGATGCAGATG	54951	20	AATAAGGGGGAGGGTAAACT	55048	20	20	1969	2214
Contig2855	2	p3	(ATA)4	12	4564	4575	TCTTTGTTGGTTGGCTACTT	55080	20	ACGTTGTTTTACAGAGTGGA	54866	20	20	4385	4631
Contig2861	1	p3	(TAA)5	15	36	50	GCCCATTGTGGCTTTAAAG	54938	19	CCGAAGAGCGTGATTTTAAG	54838	20	20	0	173
Contig2862	2	p3	(TAT)4	12	4997	5008	GGGTGTGAACGAACTAACTA	54760	20	ATAAACGCTTTGTCGACATG	54739	20	20	4925	5065
Contig2864	1	p3	(CAT)4	12	1565	1576	CTGAGAACCTGCAATACAGT	55082	20	TGTAGTCAAGGGAGACAGAA	55115	20	20	1509	1717
Contig2866	1	p3	(TGA)4	12	2602	2613	ATCCCCAAATTTACTCCCAC	54960	20	CTTGCTCAGCACAATGTTAG	54997	20	20	2559	2754
Contig2869	2	p3	(TTA)5	15	3160	3174	TGCAACGAGTGTCATTAACT	55329	20	CGGGGCATTTACGTTATTTT	54648	20	20	3069	3245
Contig2870	1	p3	(TTG)4	12	3483	3494	GTCTAAGGAAACAGACACGT	55067	20	CCATCTCATCCAATCCTGAG	54988	20	20	3283	3521
Contig2872	1	p3	(AAT)4	12	560	571	AGTTGGGGCCATAAGTATTG	55067	20	TGTCACAAAAGTTGGGTGTA	55025	20	20	485	689
Contig2873	5	p3	(TAT)4	12	4036	4047	TTTCAGATCGCCCATCTTAG	54944	20	CTCACTCTTCTAATGGTCCC	54566	20	20	3859	4100
Contig2879	1	p3	(GGA)4	12	1223	1234	GCATGTAAAACGGAGAACAG	55020	20	ATTAGAGGGGTCAGCTACAT	54981	20	20	1052	1292
Contig2880	1	p3	(AGA)7	21	4810	4830	AGGACGATGAGCTTAGTAGA	54800	20	ATCCTTTCACTCACTTCACC	54978	20	20	4786	4961
Contig2883	2	p3	(TGA)4	12	2463	2474	ATAGACGAGCTCCCATTTTC	54940	20	CTTGAACCGTTTGTTATCCG	55033	20	20	2394	2495
Contig2884	2	p3	(AAT)4	12	1461	1472	GCAACTCTTCAACTACAAGC	54938	20	AATCGTACGTAGTCATCGTC	54893	20	20	1436	1625
Contig2884	4	p3	(AAC)10	30	2900	2929	TGCTGGATCGTTCAAGTATT	54771	20	TAGATCCTGATACCGGTGTT	55043	20	20	2807	3049
Contig2884	6	p3	(TAT)4	12	3799	3810	AGAGTCGAGACTATGTAACCT	54991	21	TGAACCTTTGCATGTACTCA	54893	20	20	3729	3952
Contig2885	4	p3	(TAA)4	12	1114	1125	ATTATTTGCGATGCTGTAGC	54541	20	CTATTCACCTGCCCTACATC	55011	20	20	1089	1304
Contig2885	6	p3	(AGG)4	12	3848	3859	CACACACCACTGAATGTAGA	55028	20	AACTCTTCGTCTTCCACATC	55124	20	20	3735	3887
Contig2888	1	p3	(CCT)4	12	1741	1752	TCTTCCCTACCCGACAATAT	55009	20	CCAGCGCTCAATGTTTAAAT	54944	20	20	1569	1808
Contig2888	3	p3	(AGG)5	15	3320	3334	CAATTGTGTTCATCGTGGAG	55010	20	AGCAATTCGGTAACAAGTCT	54991	20	20	3254	3407
Contig2889	2	p3	(ATC)5	15	153	167	GCTACAAACATGCCCTAAAC	54954	20	ATTTCGTGAAGCATAGTGGA	54771	20	20	121	307
Contig2889	3	p3	(TCT)4	12	983	994	TTGAAGGCTCATCTTCTTCC	55049	20	TCTCCTTGTTTCTAGGCAAC	54991	20	20	944	1164
Contig2890	1	p3	(TTC)4	12	2222	2233	CCCTTTCAAGTTGGTTTCAC	54991	20	TGTACGAGAGGTATGAGAAGA	55007	21	21	2093	2284
Contig2892	2	p3	(TCA)4	12	596	607	AAGCTCTTGAAATCGTGAGT	55011	20	GAGACAGAAACACCAGTCTT	54940	20	20	429	660
Contig2893	2	p3	(GAT)4	12	3143	3154	AAATTGAGGGAGTCTTGTCC	54943	20	CTCTTTCCTCCTCATCTTCG	54994	20	20	3005	3178
Contig2895	3	p3	(ATA)4	12	3116	3127	CTAGTCCAGTGAGCCTATCT	55152	20	AAAAATTAGGGGCACTCGAT	54995	20	20	3008	3204
Contig2897	1	p3	(ATG)4	12	1089	1100	TGATTCTTCTTTGATTGCTTGA	54286	22	CACATGAAAATCTTGGTGGA	53769	20	20	1033	1275
Contig2897	2	p3	(AGA)4	12	2360	2371	AATTTCTCGAGCCTCTCATC	54961	20	AGGATCAAATTCCGAGCTTT	55015	20	20	2204	2435
Contig2898	1	p3	(TCA)4	12	945	956	GTCACTTGAAGTTCCAGACT	54940	20	TGAAGTTTGCTAAGGTTTGC	54704	20	20	842	1012
Contig2898	2	p3	(TTA)4	12	1365	1376	CAAGTTGAAAGCAAGCTTGA	55014	20	TCACTTTGATTCGCTTGTCT	55316	20	20	1267	1429
Contig2899	1	p3	(ATA)6	18	1523	1540	GTCAAAGTGTAGTGGGTGAA	55226	20	TGACTCAATGGTCCATATGC	55204	20	20	1456	1699
Contig2902	1	p3	(ACA)4	12	131	142	CACACATCAACCTCCCATAA	55032	20	CAGGTGAGTGACGAAAACTA	55071	20	20	19	246
Contig2910	1	p3	(ATT)4	12	259	270	TCCCTTTTCTTTCTCTCAGC	54978	20	TCTCTAATGTGCATGGACAA	54360	20	20	155	399
Contig2910	2	p3	(TTA)19	57	903	959	TGGTTAATTAAAGGACGGAA	52076	20	AAAAGTGTTGCAAGTACTGT	53557	20	20	878	1104
Contig2915	1	p3	(GAT)4	12	65	76	CTTCCGACACTGAGTATGAG	55040	20	GTTGGATCTTTGCTTGTAGC	54974	20	20	44	162
Contig2915	2	p3	(AAT)5	15	711	725	TAGCTGAACAGTTGGCTAAG	55095	20	ATTCCTCAAGACATCCAACC	55015	20	20	675	866
Contig2918	6	p3	(TGG)4	12	4167	4178	GTCTTTCAAGAGAAGGAGGG	55079	20	TTGCACATGACTTCCAAAAC	54994	20	20	4009	4218
Contig2919	3	p3	(CAT)4	12	1110	1121	TCCACCTCAATCACCAAAAA	55050	20	AGGAGCTGATTTGGGTAAAG	55015	20	20	1084	1190
Contig2922	2	p3	(TAT)11	33	2669	2701	ACTGTACTAACCGTATACCCT	54952	21	ACGGTTTACAGTTTGGTTTG	54648	20	20	2586	2822
Contig2925	1	p3	(TGG)4	12	1155	1166	GTTGCTGTTCTTGGAGACTA	55024	20	TTAGATGTTGGGTGAAAGGG	54926	20	20	999	1235
Contig2935	2	p3	(ATT)4	12	1105	1116	GAGAGTACAAAGGAGCTCAG	54924	20	TGAGACCTTACCAACACTTC	54630	20	20	914	1155
Contig2936	2	p3	(ATG)4	12	3185	3196	TGCTTTTGATTAGTTGCTTGA	54299	21	ATCACTCAGATTGCCCAAAT	54971	20	20	3147	3304
Contig2942	2	p3	(CAA)4	12	2912	2923	AGCCTTTGATCAACCCATAG	55087	20	CGTCACAAAGGCAGAAAAAT	55093	20	20	2785	2968
Contig2953	1	p3	(GTC)4	12	2097	2108	GGGAAGATACATGAAGCCAA	55100	20	GGTGCATCAGGATTTGATTG	55001	20	20	2054	2282
Contig2954	2	p3	(TTA)11	33	2344	2376	AGAAGGTCATTGGATCAAACT	54804	21	AACAAGCAAAAGGTGTGATC	54690	20	20	2186	2414
Contig2956	1	p3	(ACA)5	15	4880	4894	TCAAAACAGGCTCTGATACC	55062	20	AACTTCCTGGTTTGTAGCAA	55080	20	20	4726	4966
Contig2958	2	p3	(GTG)4	12	4617	4628	GGTGGAGGTTGTGAAATTTG	55061	20	CAAACCCAAGTGTAGCCTAT	55029	20	20	4597	4833
Contig2960	1	p3	(TAT)5	15	2621	2635	CGTTGACAACCCTAAGTACA	55051	20	AGGTGGGGTTTCAAAATAGT	54397	20	20	2439	2664
Contig2960	2	p3	(TTA)4	12	3377	3388	AAGCAACACAAAGTTCTTCG	55056	20	AGGCTCAACAAAAGAAGACT	54790	20	20	3296	3538
Contig2963	1	p3	(TTA)5	15	317	331	ACAATGGTGAACTGTGAACT	55100	20	CCGATTCAAAATCATGGCTC	55113	20	20	207	416
Contig2965	2	p3	(GAT)5	15	2118	2132	TTATGCTCTTCTCGTCCCTA	55077	20	TTGCCTTGATTGTTGTGTTC	54994	20	20	1951	2194
Contig2965	3	p3	(TGA)4	12	2984	2995	AAGAGTCCTTGTTGTTGAGG	55201	20	AAAACCTACCATTGGGCTAC	55302	20	20	2886	3027
Contig2966	2	p3	(ATG)4	12	2550	2561	CCAGTACTCCATAGTCCGTA	55191	20	ACGAGTAGAGCAGCAATAAG	55007	20	20	2468	2617
Contig2968	1	p3	(TTG)5	15	4728	4742	TAAAACCCGAAGATTGCTGA	54974	20	GTCTTTGGCTCTTCACCTTA	54991	20	20	4626	4858
Contig2970	1	p3	(AAT)4	12	971	982	GTGACTAGAAGCTCACCAAA	55024	20	TGTAAGTCGCACATGTATCT	54224	20	20	849	1080
Contig2971	2	p3	(TAT)12	36	2356	2391	AAAAGCCTCAATTGTCATGC	55118	20	TGATCCCGTGATAATCAAGG	54619	20	20	2264	2481
Contig2973	1	p3	(AGA)5	15	2890	2904	TTCTACAGCTTTCGTCTGAG	54871	20	CAAGCCTCTTCTTCTTTCCT	54964	20	20	2858	3064
Contig2973	2	p3	(CTG)5	15	2973	2987	TTCTACAGCTTTCGTCTGAG	54871	20	CAAGCCTCTTCTTCTTTCCT	54964	20	20	2858	3064
Contig2975	1	p3	(AAC)4	12	759	770	TCCGGTTTATAATGCACACA	55059	20	TCTTCGTCTTTTTCACCACA	55159	20	20	708	880
Contig2981	1	p3	(TAA)4	12	2430	2441	GGGTGATTCAAGCAAACAAT	54725	20	CATGTTTAGGATAACACACTTCA	54658	23	23	2311	2504
Contig2983	8	p3	(AAT)7	21	4891	4911	TGGAGTAGTAATTGCAACAT	52157	20	AAATGCGCAAAATTTTGTGG	54846	20	20	4776	4983
Contig2985	1	p3	(AAT)5	15	2141	2155	TAGGGTGCATATTGTTCACC	55113	20	AGTTTAAAACTCCGTAGACT	51470	20	20	1981	2175
Contig2985	2	p3	(TAT)4	12	2849	2860	AAAGTCGCATATGATGGTGT	55133	20	CTCGTCACCATTCTCATGTA	54620	20	20	2747	2951
Contig2985	3	p3	(CAA)5	15	3283	3297	GTCCAACCATTATGGACCAT	55067	20	GCAGATCACCTCTTCCTATG	55031	20	20	3258	3390
Contig2985	4	p3	(ATT)4	12	3590	3601	AACAAGTACTTGACCCACAA	54715	20	TCAAAATAAATGTGCAGGCA	54040	20	20	3502	3736
Contig2987	1	p3	(GAG)5	15	845	859	GGATCAAGCCTTTGTACAGA	55062	20	TCCCTTCAAAGCTACTCAAC	54991	20	20	746	946
Contig2988	1	p3	(TAA)14	42	2648	2689	CAAAGACCTACAAATGGCAC	54875	20	ACTTGGGGTTATGGGATTTC	54960	20	20	2584	2758
Contig2996	2	p3	(AAG)6	18	3573	3590	AGACAAAGATCAACCATCCC	55015	20	GAGGTTTGGGGTATCCATTT	54960	20	20	3528	3658
Contig2996	3	p3	(ATT)20	60	4282	4341	ACATGCTAAACAAGTCATCT	52483	20	TAGGTGTTGGAGAAGGTGAT	55452	20	20	4195	4402
Contig2998	2	p3	(ACC)5	15	3616	3630	ATGGGCCAAAATTGAACAAG	54984	20	TGAAGGGTGTAGATGTTGTG	54994	20	20	3469	3709
Contig2999	5	p3	(ATA)4	12	3931	3942	TGGTTGGCTATTTATGACTGT	54900	21	ATACTAACGTTGTCCTGCAG	55207	20	20	3768	4007
Contig3000	3	p3	(GAA)4	12	2128	2139	TCCGATCTTCTCTTTCTTGC	55194	20	ATCTCCTTCCTCCTTCTGAT	54579	20	20	2000	2209
Contig3001	1	p3	(ACA)4	12	1296	1307	CTTCTACTCTCACTCAAGCC	54924	20	ACAAGAGTGCTAGCTAGGTA	54991	20	20	1246	1474
Contig3008	2	p3	(TCA)4	12	2255	2266	AAAACAACAAACTTTGGGGT	54266	20	ACCTCAAATTTGTGTCAAAAGT	54938	22	22	2129	2293
Contig3020	1	p3	(TGT)4	12	1882	1893	GAAATGTCACGCTTGTCATT	54908	20	ACAACAAACGAGGATGATCA	54994	20	20	1795	1989
Contig3023	2	p3	(AAG)4	12	1413	1424	CCCCCAATGAAGAGAAGAAA	54912	20	TTCATGGTGGATCAAGGAAG	55018	20	20	1370	1573
Contig3024	1	p3	(ATA)4	12	862	873	TCATGGCCAGCTTATCATAC	54981	20	TATTTGATGCCCAAGACCAA	54895	20	20	761	955
Contig3024	2	p3	(ATT)4	12	1502	1513	TTGCTCGGGAATCATGTAAA	55045	20	GATTTTGGTTGAGTTGGTCC	54771	20	20	1421	1654
Contig3024	3	p3	(TAA)4	12	3241	3252	CTTTCAATTAAAACCCGTGGT	54943	21	TGCCTTCTCTCTAAACTCCT	55171	20	20	3115	3285
Contig3024	4	p3	(AAT)4	12	3423	3434	TGCTCCTTGATTTTGCTGTA	55256	20	CCGAGTTAGACATCGACATT	55021	20	20	3333	3548
Contig3027	1	p3	(TAA)6	18	4477	4494	AGAAGCCAGTGTAAGTCAAG	55011	20	TGCAACAATTGACAAAAAGT	52647	20	20	4323	4517
Contig3030	3	p3	(GCT)4	12	3171	3182	TTGCTGCCCATTATCAACA	55034	19	CTACAATGCTCCTCAAAACG	54725	20	20	3072	3291
Contig3033	1	p3	(GTG)4	12	689	700	GCCCTTCTTTTCTCCCTTTA	54923	20	AGAACCTCCATTAATGCCTC	54790	20	20	489	737
Contig3040	1	p3	(TAT)4	12	2206	2217	TTTGTGGAACTATGTCCCAG	54961	20	CTTTGATGCCCAAACCATTT	54984	20	20	2167	2349
Contig3047	1	p3	(CTC)4	12	346	357	TATGCTTCTCTCACCGGATA	55148	20	AACTCGAGCAATCTCCATTT	55049	20	20	314	533
Contig3053	1	p3	(TGT)4	12	3308	3319	TTTCCGACGACAAAGTTAGT	54981	20	GTTACTCTCTCAAACGCTCA	55169	20	20	3149	3380
Contig3053	2	p3	(TTG)5	15	3458	3472	GTTGTTGGGTTTTCGAGTTT	54934	20	TCATCATGCTTCAACCTTCA	54950	20	20	3314	3510
Contig3056	5	p3	(ACT)4	12	4786	4797	GGCTAACCATACAAAGGGAA	55008	20	GTCTGCAAATGTGTAACAGG	54908	20	20	4662	4909
Contig3057	2	p3	(TTC)4	12	1410	1421	ACGGGACCTAAAGAGTAGAA	54898	20	CACTAACACAAGAGGGTTCA	54923	20	20	1263	1469
Contig3059	3	p3	(ATA)4	12	2211	2222	AGGAGCACACTAGCTAAGTA	54991	20	TGCCGCTAAAAAGAAGTAGT	55004	20	20	2129	2268
Contig3060	1	p3	(TGA)4	12	656	667	TCTTGGGTATGGATTGGTTG	54998	20	CCACAACTGGAATACTCTCC	55162	20	20	447	692
Contig3064	1	p3	(CAA)4	12	706	717	GGGACATACCACCTTCAAAT	54995	20	TTACCTTTCTAACCACTGCC	54971	20	20	633	737
Contig3064	2	p3	(AGA)4	12	3138	3149	TCTCGAGCCTTTCATCAAAA	54994	20	AGGATCAAATTCCGAGCTTT	55015	20	20	2986	3216
Contig3065	2	p3	(TTG)4	12	3076	3087	ATTGTTGGGCTTAGAAGAGG	55015	20	AAGGTTTTGAAGTTGGGCTA	55046	20	20	3020	3183
Contig3070	3	p3	(TGA)5	15	4329	4343	GCAAGATGTTGAGTACAAGC	55007	20	CCCCAGTATATCTAGGGCTT	55137	20	20	4275	4475
Contig3072	2	p3	(CCA)9	27	3769	3795	TCATCTTCACCCTAAACTGC	55062	20	TGGTCTAGGTCGAAGAGAAT	54991	20	20	3687	3819
Contig3072	3	p3	(CCA)5	15	3853	3867	ATTCTCTTCGACCTAGACCA	54991	20	ATAAAACCGGTGGCAATTTG	55111	20	20	3800	3938
Contig3073	2	p3	(AAT)4	12	2811	2822	TGCAAACAACAATTCCCAAA	54757	20	CCTTCGTCACAGATCTACAG	55040	20	20	2711	2933
Contig3073	4	p3	(CAC)4	12	3856	3867	GGACGTCTGAGATTTCTTGT	55124	20	GGTGTTGGTAATGGGAAAGA	55233	20	20	3744	3978
Contig3084	1	p3	(TAT)6	18	2532	2549	TGATTTTACACTCTGCAGGT	54582	20	GGTGGTGTAAGATTGTTCCT	54957	20	20	2417	2665
Contig3085	3	p3	(ATA)4	12	3001	3012	CACTTCCCTAACCAAGTCTC	55092	20	TGGTCAAATACTATTGCTCGA	54765	21	21	2968	3190
Contig3086	1	p3	(AAG)4	12	26	37	GAGAAGGAAAAGGTATAAGAAA	51199	22	CCGATTGATGAACAAGAAGG	54392	20	20	0	190
Contig3087	1	p3	(CAG)4	12	130	141	CCAAATTTATCGTTTCCGCA	54971	20	GTATGGACACAAGGGTTGAT	55029	20	20	101	267
Contig3087	3	p3	(TGA)4	12	1319	1330	AGTGTGATTATTTACGTCCCT	54366	21	AACACAGAGCTATGCAAGAT	54743	20	20	1210	1452
Contig3088	2	p3	(TGA)5	15	2358	2372	ATTTTAGAAGAGCACCGGTT	54957	20	GGCAAAATAGTGCATGCATA	54694	20	20	2232	2433
Contig3088	3	p3	(TGA)4	12	2765	2776	TGTGTTACATGCACAAGCTA	55300	20	CAGACTAGTGCATGCATACT	54964	20	20	2647	2838
Contig3091	2	p3	(ATA)4	12	3344	3355	TGCAGAAAAATCAACCAACC	54961	20	AGAGAGAAAAGGGTAAGGGA	54729	20	20	3180	3393
Contig3092	1	p3	(ATG)4	12	924	935	TAGTTACGCTCAGCAGATTC	55021	20	CGAGAGAATGTTGGAGGATT	54860	20	20	852	971
Contig3101	1	p3	(ATA)4	12	121	132	TGAACCACTTTGTTTTATTAGTG	53482	23	CCTTTGTTATGTCCCTTCCA	54926	20	20	5	177
Contig3102	5	p3	(GTC)4	12	4554	4565	AAAATGAGTGAAGCTATGGC	53943	20	AAGAGAACAGTGCCTAACAG	55011	20	20	4498	4614
Contig3106	1	p3	(ATT)12	36	89	124	GTTGATTGCTTCCATCAAGG	54931	20	TGCTCTTTTTACCGTTACTT	52764	20	20	37	195
Contig3106	2	p3	(TTA)17	51	845	895	ATACATGGCTCGAAAAGTGT	55062	20	AAACATTTTGAGCTTCCGTG	55093	20	20	737	922
Contig3112	1	p3	(AAT)10	30	1193	1222	TGAGCAATTCAAGATTACGT	52933	20	GAAGGTAGCTTTTGACGTTG	54951	20	20	1076	1318
Contig3115	1	p3	(CCA)4	12	1252	1263	ACCAAACATCCCAACAATCT	55105	20	ACAATCATCATGAGATCCGG	55001	20	20	1073	1306
Contig3115	2	p3	(TGA)5	15	2597	2611	AAGGAAAGCAAGGAGAGTTT	54754	20	TTTCTTCTCTTGATTGGGGG	54912	20	20	2570	2706
Contig3117	2	p3	(CTC)4	12	194	205	ACATAGCCTTGGTCGATTTT	55029	20	TGTAGGAAGGGTTGGAGTTA	55061	20	20	77	278
Contig3122	3	p3	(TTA)4	12	4481	4492	TGATTGCAGGAGATATTGGG	54865	20	CCCAATCCCACAATAAGTCA	54998	20	20	4388	4517
Contig3130	4	p3	(AAG)4	12	3502	3513	AACACACTCTTTGAATTGGC	54690	20	CGGTGCAGAGTTTACCTTAT	55175	20	20	3470	3664
Contig3135	2	p3	(TAT)4	12	2363	2374	TGGTCTTTATCTCTACGCCT	55370	20	ATGGTCATGGTTGGGAAAAT	55144	20	20	2294	2514
Contig3135	3	p3	(AAT)4	12	4383	4394	GCATGGCTAGTTAAACAACC	54954	20	ACTGTGAGGATAAGAGAGCT	54964	20	20	4276	4475
Contig3142	1	p3	(AAT)4	12	318	329	CCTACCATTATAAGCCGGAA	54301	20	AGGAATACTATCTCCGGCTT	55098	20	20	216	352
Contig3143	2	p3	(TTA)4	12	4206	4217	TCGAACGAAGCCTTAGTTTT	55338	20	TGCATGCAATAAGGGGTTTA	55276	20	20	4171	4321
Contig3144	2	p3	(TCA)4	12	3595	3606	CTTTTGACATCAGCTACCCT	55049	20	GAAAGAGGATTGTGAGAGGG	55149	20	20	3481	3668
Contig3145	2	p3	(CAT)5	15	2633	2647	AATTATTCCCCCAAGCCAAA	55124	20	GTTGTAGGTGAAAGCTTTCC	54516	20	20	2502	2750
Contig3146	1	p3	(CAT)5	15	491	505	TCCTCAACCTTCAATAACCC	54628	20	TCAGAAGAAGGAGGCTCATA	54946	20	20	471	666
Contig3150	2	p3	(CAT)4	12	1571	1582	ACGCAACAAAAATCACATCA	54708	20	GGAGATGAAGATGGAGATGG	54693	20	20	1381	1630
Contig3150	3	p3	(TCA)5	15	1666	1680	CTCCATCTTCTGCTTCATCA	54849	20	GAATCACTCAGACGAGGATC	55106	20	20	1627	1805
Contig3154	2	p3	(CTT)4	12	4148	4159	CCCTAATGATTCAAGGGCTT	55053	20	TGCTAATGGGTGTAAACTCC	55042	20	20	4045	4266
Contig3162	5	p3	(TCC)4	12	3797	3808	TCTGTGGCTCAATCAATCAA	54950	20	AAATGACTTGGTTGGAAGGT	55033	20	20	3700	3887
Contig3163	1	p3	(CTT)4	12	787	798	CCCTAATGATTCAAGGCCTT	55053	20	TAGACGATCAAAAGCTGCAT	55165	20	20	684	902
Contig3163	2	p3	(CAT)7	21	3036	3056	GTACTCGACTTGAAGGAGTC	54981	20	GAGCTTAAAGGGATGGTGAA	55029	20	20	3004	3111
Contig3164	1	p3	(TGG)4	12	245	256	TGGTGGTAGTTCGATTGTTT	54903	20	CTCTGCTAGTCTGCTACAAG	55027	20	20	169	333
Contig3165	2	p3	(TTA)4	12	3463	3474	CGTTGTTGCTCAGTTCATTT	55125	20	ATTGCCTAGCACAAGTAGAC	55162	20	20	3356	3597
Contig3176	1	p3	(CAA)4	12	794	805	TAGGCCACATGTTTACAACA	54872	20	TGTTGGTGGTATTGAGTTGT	54786	20	20	722	911
Contig3177	2	p3	(AAT)8	24	1600	1623	AACATGGAAGTCTCACAACA	54807	20	TAGTATTATTTCCGCGCCAA	54951	20	20	1580	1776
Contig3179	5	p3	(TAT)13	39	2229	2267	GGAAACCATCATACCCTTGT	54995	20	TAACGTGGCTTTATGAGAGG	54887	20	20	2110	2325
Contig3185	1	p3	(TCA)6	18	2715	2732	CTGAGCATCTTCTTGAACCT	55069	20	ATATGAACTGCAGCTTGGAA	55018	20	20	2675	2815
Contig3187	1	p3	(GTG)5	15	4534	4548	GGAAACACAGAGAAAGCAAG	54826	20	CACTACTTAACTCTCTCGCC	55050	20	20	4331	4576
Contig3189	1	p3	(GAG)4	12	806	817	ACAATACGAAATGGGCCTAG	55214	20	CTTGTGAGTGTCCCACATTA	54994	20	20	774	943
Contig3201	2	p3	(AAT)4	12	2464	2475	CTTGCCCGTCTAAACCTATC	55642	20	ACACGCATGCATTCATAATC	54829	20	20	2292	2504
Contig3204	3	p3	(ACA)4	12	3407	3418	AAACCCCTGATCAGAACATC	55015	20	GGTATCTGTCTTGGCTGTAG	54974	20	20	3326	3567
Contig3205	2	p3	(TAT)4	12	4706	4717	ACTTCGTTATTGTTGCTTGC	55204	20	TGATTGGCGATCACTTGTAA	55079	20	20	4684	4855
Contig3207	4	p3	(ATA)5	15	3995	4009	ACGTTTATATTATGATAAGCACA	51853	23	CTCGAAGCTAAGAAAACCCT	55092	20	20	3870	4112
Contig3208	1	p3	(ATT)4	12	265	276	CCCCTTACCCCAACCTAATA	55558	20	TTCGAACTTTGACTGCTCTT	55246	20	20	199	400
Contig3210	1	p3	(CAG)6	18	2958	2975	CTTGAACACCACCCAGATAA	54961	20	TACCAGGTTTCAAGTCATCG	55108	20	20	2811	3056
Contig3211	1	p3	(AGA)4	12	564	575	CCATGAAAACGGAGGTAGAA	55075	20	TAAAACAAACTCCCCTAGCC	54937	20	20	451	683
Contig3215	1	p3	(TGC)4	12	2216	2227	GAAGTGTGCATGGGAGAG	55028	18	TCCTTCCCCTATTTTTCAGC	54995	20	20	2090	2338
Contig3215	2	p3	(TTG)4	12	3948	3959	GGCCATATTGTGAAGGAGAT	54861	20	CAGGCTAATGACTCCTCTTC	54961	20	20	3901	4141
Contig3218	1	p3	(GTA)5	15	194	208	AAACAAAACGCACTTCTGAG	55056	20	TGGCTGTGAGAAGTAGAGAA	55514	20	20	80	311
Contig3218	3	p3	(CAT)4	12	4208	4219	CCTCATCATCCTCAGAACTG	54951	20	ATGAAGAGGGTGAGCAAAAT	54898	20	20	4105	4278
Contig3225	3	p3	(TCC)4	12	3581	3592	AATTCCTGGCCCTAAGAATG	55053	20	AGTTCCCCAAAGAAAGTTGT	54960	20	20	3404	3635
Contig3228	1	p3	(TTC)4	12	2444	2455	TACGAGTATGCAGATCACCT	55473	20	GAAGGAGAGAAGAATGGTGG	55149	20	20	2339	2588
Contig3232	2	p3	(ATC)4	12	4363	4374	CAATCATAACACAACATCAGCT	55082	22	TTCGATACTGAATCTGCCAG	54977	20	20	4247	4461
Contig3233	4	p3	(GAT)5	15	2941	2955	GATGACGACTTGGATGATGA	54977	20	TCCTGCATAAGAGCTTTGAG	55153	20	20	2892	3067
Contig3234	1	p3	(TCA)4	12	214	225	CTATCAGTGTGGGTGAACAA	54994	20	TCTGACTTCGAGGAAGAGAT	55012	20	20	143	265
Contig3237	1	p3	(TGA)11	33	2200	2232	AGATCTCTCAAGAGGAAGCT	54950	20	TCAGGATTACACACCAACAG	54994	20	20	2180	2357
Contig3238	2	p3	(TCA)4	12	2825	2836	CCAGATCATCTTCATCCTCG	55134	20	GGACAAAGAGTCTGTTGTCT	54940	20	20	2804	2969
Contig3242	2	p3	(TTG)4	12	1447	1458	GGAATTTGCTGCTGGTTTTA	54739	20	AGGGATCGCATATTACCAAC	54991	20	20	1351	1541
Contig3244	4	p3	(CGC)4	12	3898	3909	CTCATTTCCCAACCTCTTCA	54947	20	GGAAGGACCTTAAAGACTGG	55059	20	20	3826	4071
Contig3245	2	p3	(ATT)5	15	626	640	ATACGGCAAGAAAAGTCACT	54991	20	GGATATAGTTTCGGCGAGTT	55067	20	20	569	675
Contig3246	4	p3	(GGA)4	12	4807	4818	CATTTGCAGGTTTTAAGGCA	55031	20	AGAGGCTTACATGAGCTCTA	55050	20	20	4749	4853
Contig3249	2	p3	(TCA)6	18	2120	2137	TGTGACACTTGTTACCCAAA	55025	20	CCATACATGGTTCAAAGGGA	54998	20	20	2082	2265
Contig3250	1	p3	(GTT)4	12	1234	1245	CACGTATATCTTGGTGTGCT	55277	20	CGCTTTGTTGGGAAAGATAC	54987	20	20	1180	1356
Contig3250	2	p3	(TGA)4	12	2521	2532	ACATCCATTGGTTGCTAGTT	54912	20	TCTCACATAGCTTCGCTTAC	55021	20	20	2438	2647
Contig3250	4	p3	(GTT)4	12	3908	3919	CCACGTATATCTTTGTGTGC	54522	20	TGTTACCACTTTGTTGGGAA	54991	20	20	3853	4046
Contig3254	1	p3	(TAG)5	15	2036	2050	ACCCAAGGATAGTAGTACCC	55005	20	ACAGTGATTTTAGTTGAAGGA	52684	21	21	1861	2093
Contig3258	1	p3	(ATT)4	12	4800	4811	TGGCAAATAGTAGGACCAAC	55042	20	GGATAAAACGACATGTAAACCA	54759	22	22	4619	4838
Contig3261	1	p3	(ATT)4	12	2601	2612	TGAGGGATAAGGAGACAGAA	54539	20	CTCCTCATTCCCTTCCAAAA	54912	20	20	2580	2718
Contig3261	2	p3	(TTC)4	12	4346	4357	CCCAGAAAATCAGGGCTTAA	55292	20	CGGCGTTTTTCAGATCATTT	55273	20	20	4198	4428
Contig3264	1	p3	(ATT)5	15	2124	2138	TCCACTTCTCCAGAATTGTG	54981	20	GGCTAATAACGACCTAGGTG	55067	20	20	2029	2216
Contig3264	2	p3	(ATC)4	12	2773	2784	GATTGTTGCTTGTAGCTTCC	54974	20	GTGATGGGGGAGATATAGGT	55137	20	20	2689	2905
Contig3265	1	p3	(TAA)4	12	2218	2229	CCAAGGATGCAAAATCACTC	54931	20	TGATGGATGTTGAAGATGCA	55022	20	20	2097	2314
Contig3272	1	p3	(AGA)5	15	2301	2315	CCCACAGATGGTTAAGGAAA	54926	20	TGGTGTAGTCACTTTCACAG	54957	20	20	2229	2448
Contig3276	1	p3	(CAT)4	12	1198	1209	AAATTCTAGCTTTGTTGCCG	54875	20	TGTGTTCCAAGAAAAGCTCT	55100	20	20	1144	1367
Contig3279	4	p3	(TAT)4	12	1266	1277	ACGTTTGATTCTTCATCTGGA	55243	21	GAGCATTCAACAACCACAAA	54994	20	20	1194	1434
Contig3284	2	p3	(CTC)4	12	2099	2110	GGGTCAATACAAGCATCTCA	55133	20	TAACGTCTTTTACTCGTGCA	55097	20	20	1900	2136
Contig3290	2	p3	(TGA)4	12	2157	2168	GCATGTGTGTTTTCTTTTTCA	54068	21	CTCCTCTTCAACTCCAAGTT	54601	20	20	2003	2251
Contig3291	6	p3	(TGG)5	15	4084	4098	AAGTGGGTTGAAATCGAGAA	54889	20	CTTTACCCAACCTTGCTTTC	54771	20	20	3886	4125
Contig3293	3	p3	(GAA)4	12	4397	4408	GAATTCGATTTGCTGTCTGG	55076	20	TTTCATAGGTTGTGGCTTGT	55152	20	20	4268	4504
Contig3294	2	p3	(ATA)4	12	4785	4796	AGGTTGAGATGCCAATGATT	54971	20	TAAATGTCTGGCCCTACAAC	55042	20	20	4622	4816
Contig3295	3	p3	(AAT)14	42	1510	1551	AGTTCACAAATTCAGTTCAGC	54981	21	AAGAGCCTCCTCCTCTAATT	54894	20	20	1431	1606
Contig3295	4	p3	(AAT)9	27	1788	1814	AGCTTTTGTATCCAGAAGGG	55015	20	AAGTGGGGCTCAGAGTATAT	54981	20	20	1688	1891
Contig3299	1	p3	(AAT)5	15	2479	2493	GGGGATCAACTAACATTGGA	54700	20	CACCCTCGTGATCTTTTCTT	55383	20	20	2426	2673
Contig3315	2	p3	(CTC)4	12	1731	1742	ATATCAAGCCATCCTCTCCT	55040	20	CAGTTCACTTTCTCCAGTCA	54944	20	20	1688	1839
Contig3321	3	p3	(ATT)4	12	1755	1766	GCTCTGCAATTAACCAAGTC	54974	20	TGTCTAACCAAACGTCTCAA	54577	20	20	1590	1824
Contig3324	2	p3	(AAT)4	12	2658	2669	ACGCTTTGAGTTTTACGTTT	54396	20	TGTTCACTATCAGTTACAACAC	54113	22	22	2507	2737
Contig3327	1	p3	(TAC)4	12	64	75	GAGTGTCATGAAGAGTCCTT	54413	20	CAACAAAGTTGTAACACCCC	55004	20	20	8	253
Contig3328	5	p3	(TGG)4	12	2623	2634	GATCAAACACTAGTCACCCT	54391	20	ACCTTCTTCACATTCCCATC	55015	20	20	2534	2756
Contig3330	2	p3	(TTC)4	12	3224	3235	GACATCGAGCTTAGATTCCC	55441	20	TGTTTTCTGGAAGTCTGGAG	54910	20	20	3172	3278
Contig3335	1	p3	(ATT)5	15	2675	2689	TGTCCTCGTTTGAATTGTTG	54454	20	AAACCAGCATGCCTAATACA	54998	20	20	2616	2770
Contig3335	2	p3	(TCC)4	12	3161	3172	GTCCTCTTCCTATGTTGCTT	54754	20	CAAAGCTGAAGTGTAGAGGT	55011	20	20	3141	3282
Contig3341	2	p3	(CCA)7	21	1303	1323	ATAAACTTGGCTTCCACACT	54840	20	AAATTACCTTGGGGCTAGTG	54995	20	20	1199	1403
Contig3346	1	p3	(ATA)4	12	1959	1970	TACATGCTAGGCTAGGTCAT	55102	20	GGGTTTTCTATGTGCTTTCG	54987	20	20	1892	2019
Contig3346	2	p3	(TTC)5	15	2929	2943	TTGATCTTCCTGGTTCCATG	55018	20	TCAGGAGGAGGATCAGAATT	54897	20	20	2786	2984
Contig3347	1	p3	(TTA)4	12	4501	4512	AGTCCAAAACAGTCCAAACT	54995	20	AAAGAGCGTCTTTCTTGCTA	55024	20	20	4429	4565
Contig3349	2	p3	(AAT)4	12	4300	4311	TCGCTTCAGAAACCCTAAAA	54903	20	ATCTTCGTGCTAAGATCGTC	55119	20	20	4256	4410
Contig3355	3	p3	(ATA)4	12	1455	1466	TGTGAGCTGGACTTATTTTT	52681	20	TTCCTTCATGTGCTTGTGTA	54893	20	20	1315	1557
Contig3358	1	p3	(ATT)4	12	4443	4454	AACCAACAGTGAGACATGAA	54807	20	TCAACCCTCGACATCATTTT	54961	20	20	4367	4581
Contig3359	4	p3	(CTG)4	12	3068	3079	GAAGAAGGAGAGGAGCAAAA	54978	20	CCTCCCTCAAACAAAAACAC	54991	20	20	2986	3117
Contig3360	1	p3	(TAA)6	18	670	687	AAAATTTCCGGCCAAAACTT	54821	20	CGGTAGTAATGGCTGCTATT	55024	20	20	600	799
Contig3366	1	p3	(TGA)4	12	1347	1358	GGGGGAAATTGTTGACCTTA	55201	20	GTTACTTCAAGTTCCGGACT	55034	20	20	1321	1459
Contig3370	1	p3	(ATC)4	12	2008	2019	ACATACTGTGTTGGGTTTGT	55080	20	GTGATGATGTTGGTGGAGAT	55120	20	20	1844	2059
Contig3370	2	p3	(TAA)4	12	4095	4106	AGGTTGGACTAAACAATGGT	54436	20	AGAAGCCAATGATAACTCGG	55233	20	20	3996	4243
Contig3375	2	p3	(GTA)5	15	1461	1475	ACCCGAGAATCACCTTACTA	54971	20	CAATTGTTCGTACGACAACC	55355	20	20	1331	1513
Contig3375	4	p3	(TAA)4	12	2761	2772	TTGTTAATGCAAAACCTCCG	54788	20	TACCATCACTTGTGTCCATG	55065	20	20	2678	2848
Contig3376	2	p3	(TGA)6	18	1657	1674	TAAATCAACGATCTCGAGGC	55387	20	AGGTATATCCTACACCCCAC	55078	20	20	1635	1797
Contig3378	1	p3	(CGC)4	12	2245	2256	GAGTTTTTGGGTTTGGAGTG	54991	20	TCTCTCAATTCAATGGCCAA	54916	20	20	2213	2406
Contig3378	2	p3	(TGG)5	15	2310	2324	GAGTTTTTGGGTTTGGAGTG	54991	20	TCTCTCAATTCAATGGCCAA	54916	20	20	2213	2406
Contig3382	1	p3	(AGC)4	12	927	938	AAAGGCTCAGCTGTAACATT	55240	20	AGTGTATCCTTTGAGCCTTG	55049	20	20	885	1119
Contig3386	1	p3	(TGA)4	12	197	208	CTGCTGTTAGGGGTAACAAT	55029	20	CTCCTTCACATGAGACACAA	55014	20	20	141	388
Contig3394	1	p3	(TAT)4	12	52	63	AACGTTTGTTTTGCAGGATT	54890	20	ATCGATGTTGGTTGGCTATT	55100	20	20	1	231
Contig3399	3	p3	(TTC)4	12	2819	2830	TCTTCCTCTTTCCACCCATA	55121	20	GTGGGAACAGAAGATGGAAT	55015	20	20	2725	2958
Contig3402	2	p3	(TAG)4	12	1240	1251	TAAGACTTTCGGCGTTTTTG	54866	20	CACTTTCTTACGTACACAACC	54872	21	21	1194	1432
Contig3402	6	p3	(ATT)5	15	3379	3393	TTGTTGATGGATTGTGCATT	54024	20	ACTGTAATTCAATCTAAGAAGCA	53768	23	23	3284	3474
Contig3404	1	p3	(GCA)4	12	3539	3550	TTAACATGTTCAGGGGGAAG	54926	20	TGGACTTTATTCGTCGTCTG	55251	20	20	3373	3573
Contig3406	1	p3	(TAA)9	27	1689	1715	CTAGGTTGAGGCAGGTAAAG	55162	20	TTGAACAGTGCCCCTTTATT	55118	20	20	1544	1754
Contig3408	4	p3	(AAT)4	12	1762	1773	CAGGAGAGATACCACACATG	54964	20	TGCCAATTGTAATGACAGGA	54930	20	20	1554	1803
Contig3411	3	p3	(CAC)4	12	2557	2568	ATTGGACGGTTGAGATTTTT	53359	20	GAATACAGGGGATGTTGGG	54902	19	19	2461	2695
Contig3412	2	p3	(TAA)6	18	288	305	TCTTTGTAATTAGGAGTTATGAA	50954	23	ATCTGAACCTCCACCATTTC	55015	20	20	177	409
Contig3414	2	p3	(CAG)4	12	1210	1221	CAGTGGATAGAGGCAAATGT	55120	20	TAACAGAAGCAAAAGGGTGT	55080	20	20	1030	1241
Contig3414	5	p3	(ATT)6	18	1868	1885	CAAAAGCAGAGTACCCTGAT	55049	20	ACGCCTTCTTACTTTCAGTT	54920	20	20	1824	2053
Contig3429	2	p3	(AGT)5	15	197	211	GTAGCAGTAGAAGTAGCAGG	54718	20	GAGCAGATTTCTGTAGAGCA	54894	20	20	149	263
Contig3430	2	p3	(TAT)4	12	564	575	TTATTTTCCACCCGCTAACA	54954	20	GGGTGACTAATGGATGAGTG	55233	20	20	362	595
[truncated: 24,981 more rows]

## Sheet: tetra
ID	SSR nr.	SSR type	SSR	size	start	end	FORWARD PRIMER1 (5'-3')	Tm(°C)	size	REVERSE PRIMER1 (5'-3')	Tm(°C)	size	PRODUCT1 size (bp)	start (bp)	end (bp)
[truncated: 32,402 more rows]

[truncated: 5 more sheets: penta, hexa, hepta, octa, ALL]
