# Supplementary material for: Dataset of genome identification and characterization of microsatellite markers loci in Atriplex atacamensis and Atriplex deserticola
Source: Data Brief. 2019 Aug 9;25:104258. doi: 10.1016/j.dib.2019.104258 (PMC6715819; doi:10.1016/j.dib.2019.104258)
Supplement: Supplementary file 3 [file mmc3.xlsx]

## Sheet: deserticola
idgen	Entry	Protein names	Organism	Gene ontology IDs	Cross-reference (InterPro)	Cross-reference (Pfam)	Gene ontology (biological process)	Gene ontology (cellular component)	Gene ontology (molecular function)
g1[Contig1001:1962-5272]	A0A0K9QH73	Uncharacterized protein	Spinacia oleracea (Spinach)	GO:0003676; GO:0008270	IPR025836;IPR001878;	PF00098;PF14392;			nucleic acid binding [GO:0003676]; zinc ion binding [GO:0008270]
g1[Contig100128:1-1005]	A0A0K9RH35	Uncharacterized protein	Spinacia oleracea (Spinach)		IPR007714;	PF05018;
g1[Contig100230:1-1004]	A0A0K9RWT6	Uncharacterized protein	Spinacia oleracea (Spinach)	GO:0016021	IPR031814;IPR001296;	PF15924;PF00534;		integral component of membrane [GO:0016021]
g1[Contig100253:1-885]	A0A0K9QZR2	Peptidyl-prolyl cis-trans isomerase (PPIase) (EC 5.2.1.8)	Spinacia oleracea (Spinach)	GO:0003755; GO:0006457	IPR029000;IPR024936;IPR020892;IPR002130;	PF00160;	protein folding [GO:0006457]		peptidyl-prolyl cis-trans isomerase activity [GO:0003755]
g1[Contig100253:318-1004]	A0A0K9QZR2	Peptidyl-prolyl cis-trans isomerase (PPIase) (EC 5.2.1.8)	Spinacia oleracea (Spinach)	GO:0003755; GO:0006457	IPR029000;IPR024936;IPR020892;IPR002130;	PF00160;	protein folding [GO:0006457]		peptidyl-prolyl cis-trans isomerase activity [GO:0003755]
g1[Contig10037:1944-2606]	A0A1S4ANE8	GDSL esterase/lipase At1g06990-like	Nicotiana tabacum (Common tobacco)
g1[Contig100461:1-1003]	A0A0K9QN14	Uncharacterized protein	Spinacia oleracea (Spinach)	GO:0006777; GO:0032324	IPR001453;IPR008284;IPR005111;IPR005110;	PF00994;PF03454;PF03453;	molybdopterin cofactor biosynthetic process [GO:0032324]; Mo-molybdopterin cofactor biosynthetic process [GO:0006777]
g1[Contig10049:1-2936]	A0A0K9RVD9	Uncharacterized protein	Spinacia oleracea (Spinach)	GO:0016787	IPR000286;IPR023801;	PF00850;			hydrolase activity [GO:0016787]
g1[Contig10065:1-2844]	A0A0K9QWZ7	Uncharacterized protein	Spinacia oleracea (Spinach)	GO:0004672; GO:0005524	IPR011009;IPR000719;IPR008271;	PF00069;			ATP binding [GO:0005524]; protein kinase activity [GO:0004672]
g1[Contig10075:376-2986]	A0A0K9RUJ2	Uncharacterized protein	Spinacia oleracea (Spinach)		IPR002885;IPR011990;	PF12854;PF13041;
g1[Contig10075:376-3169]	A0A0K9RUJ2	Uncharacterized protein	Spinacia oleracea (Spinach)		IPR002885;IPR011990;	PF12854;PF13041;
g1[Contig10075:475-2295]	A0A0K9RUJ2	Uncharacterized protein	Spinacia oleracea (Spinach)		IPR002885;IPR011990;	PF12854;PF13041;
g1[Contig10075:475-3056]	A0A0K9RUJ2	Uncharacterized protein	Spinacia oleracea (Spinach)		IPR002885;IPR011990;	PF12854;PF13041;
g1[Contig10086:1-2887]	B9RBV4	Kinesin-like protein	Ricinus communis (Castor bean)	GO:0003777; GO:0005524; GO:0005874; GO:0007018; GO:0008017; GO:0032886; GO:0048364	IPR033291;IPR011989;IPR016024;IPR000225;IPR019821;IPR001752;IPR027417;	PF00514;PF00225;	microtubule-based movement [GO:0007018]; regulation of microtubule-based process [GO:0032886]; root development [GO:0048364]	microtubule [GO:0005874]	ATP binding [GO:0005524]; microtubule binding [GO:0008017]; microtubule motor activity [GO:0003777]
g1[Contig1009:1104-3176]	A0A0K9QA28	Uncharacterized protein	Spinacia oleracea (Spinach)	GO:0000398; GO:0071013	IPR020472;IPR032847;IPR015943;IPR001680;IPR019775;IPR017986;	PF00400;	mRNA splicing, via spliceosome [GO:0000398]	catalytic step 2 spliceosome [GO:0071013]
g1[Contig10097:80-1339]	A0A0K9RPR2	Uncharacterized protein	Spinacia oleracea (Spinach)		IPR020472;IPR015943;IPR001680;IPR017986;	PF00400;
g1[Contig101039:1-922]	A0A0K9RPX7	Uncharacterized protein	Spinacia oleracea (Spinach)	GO:0019988; GO:0043399	IPR029021;IPR007306;IPR033421;IPR033449;	PF04179;PF17184;	charged-tRNA amino acid modification [GO:0019988]		tRNA A64-2'-O-ribosylphosphate transferase activity [GO:0043399]
g1[Contig10112:1-1147]	A0A0K9S162	Uncharacterized protein	Spinacia oleracea (Spinach)	GO:0003677; GO:0005634; GO:0046872	IPR009057;IPR001356;IPR019786;IPR011011;IPR001965;IPR019787;IPR013083;	PF00046;PF00628;		nucleus [GO:0005634]	DNA binding [GO:0003677]; metal ion binding [GO:0046872]
g1[Contig101214:1-887]	A0A0K9RCM9	Probable magnesium transporter	Spinacia oleracea (Spinach)	GO:0005769; GO:0005886; GO:0015095; GO:0016021	IPR008521;	PF05653;		early endosome [GO:0005769]; integral component of membrane [GO:0016021]; plasma membrane [GO:0005886]	magnesium ion transmembrane transporter activity [GO:0015095]
g1[Contig101214:1-926]	A0A0K9RCM9	Probable magnesium transporter	Spinacia oleracea (Spinach)	GO:0005769; GO:0005886; GO:0015095; GO:0016021	IPR008521;	PF05653;		early endosome [GO:0005769]; integral component of membrane [GO:0016021]; plasma membrane [GO:0005886]	magnesium ion transmembrane transporter activity [GO:0015095]
g1[Contig101284:1-922]	A0A0K9R3S3	Uncharacterized protein	Spinacia oleracea (Spinach)	GO:0033588	IPR018627;	PF09807;		Elongator holoenzyme complex [GO:0033588]
g1[Contig10182:1-2303]	A0A0K9QVP8	Uncharacterized protein	Spinacia oleracea (Spinach)	GO:0004411; GO:0006559; GO:0006570	IPR005708;IPR014710;IPR011051;	PF04209;	L-phenylalanine catabolic process [GO:0006559]; tyrosine metabolic process [GO:0006570]		homogentisate 1,2-dioxygenase activity [GO:0004411]
g1[Contig10184:546-1811]	A0A0K9QRB5	Uncharacterized protein	Spinacia oleracea (Spinach)		IPR002885;IPR011990;	PF01535;PF13041;PF13812;
g1[Contig10184:567-2070]	A0A0K9QRB5	Uncharacterized protein	Spinacia oleracea (Spinach)		IPR002885;IPR011990;	PF01535;PF13041;PF13812;
g1[Contig101866:1-701]	A0A0K9RZA3	Uncharacterized protein	Spinacia oleracea (Spinach)		IPR002589;	PF01661;
g1[Contig10191:1-2511]	A0A0K9RJN6	Uncharacterized protein	Spinacia oleracea (Spinach)	GO:0008270	IPR032867;IPR002885;IPR011990;	PF14432;PF01535;PF12854;PF13041;			zinc ion binding [GO:0008270]
g1[Contig10191:1-3041]	A0A0K9RJN6	Uncharacterized protein	Spinacia oleracea (Spinach)	GO:0008270	IPR032867;IPR002885;IPR011990;	PF14432;PF01535;PF12854;PF13041;			zinc ion binding [GO:0008270]
g1[Contig10191:6-2432]	A0A0K9RJN6	Uncharacterized protein	Spinacia oleracea (Spinach)	GO:0008270	IPR032867;IPR002885;IPR011990;	PF14432;PF01535;PF12854;PF13041;			zinc ion binding [GO:0008270]
g1[Contig102224:1-992]	Q9LEE0	Enolase (EC 4.2.1.11)	Spinacia oleracea (Spinach)	GO:0000015; GO:0000287; GO:0004634; GO:0006096	IPR000941;IPR034390;IPR020810;IPR029065;IPR020809;IPR020811;IPR029017;	PF00113;PF03952;	glycolytic process [GO:0006096]	phosphopyruvate hydratase complex [GO:0000015]	magnesium ion binding [GO:0000287]; phosphopyruvate hydratase activity [GO:0004634]
g1[Contig102393:46-902]	A0A0K9RNC0	Uncharacterized protein	Spinacia oleracea (Spinach)	GO:0003824	IPR001932;	PF07228;			catalytic activity [GO:0003824]
g1[Contig102426:1-781]	B9HBA8	Biotin carboxylase 1, chloroplastic (EC 6.3.4.14) (Acetyl-CoA carboxylase subunit A 1) (ACC) (EC 6.4.1.2)	Populus trichocarpa (Western balsam poplar) (Populus balsamifera subsp. trichocarpa)	GO:0003989; GO:0004075; GO:0005524; GO:0006633; GO:0009507; GO:0046872; GO:2001295	IPR004549;IPR011761;IPR013815;IPR005481;IPR011764;IPR005482;IPR005479;IPR016185;IPR011054;	PF02785;PF00289;PF02786;	fatty acid biosynthetic process [GO:0006633]; malonyl-CoA biosynthetic process [GO:2001295]	chloroplast [GO:0009507]	acetyl-CoA carboxylase activity [GO:0003989]; ATP binding [GO:0005524]; biotin carboxylase activity [GO:0004075]; metal ion binding [GO:0046872]
g1[Contig10245:896-2694]	A0A0K9REF2	Uncharacterized protein	Spinacia oleracea (Spinach)		IPR001810;	PF00646;
g1[Contig10262:2507-2815]	A0A0K9QXM1	Uncharacterized protein	Spinacia oleracea (Spinach)		IPR002634;	PF01722;
g1[Contig10332:105-2771]	F6H4C0	Uncharacterized protein	Vitis vinifera (Grape)	GO:0001578; GO:0004674; GO:0005524; GO:0009647; GO:0009729; GO:0009742; GO:0016021	IPR011009;IPR032675;IPR001611;IPR025875;IPR003591;IPR013210;IPR000719;IPR017441;IPR008271;	PF12799;PF13516;PF13855;PF08263;PF00069;	brassinosteroid mediated signaling pathway [GO:0009742]; detection of brassinosteroid stimulus [GO:0009729]; microtubule bundle formation [GO:0001578]; skotomorphogenesis [GO:0009647]	integral component of membrane [GO:0016021]	ATP binding [GO:0005524]; protein serine/threonine kinase activity [GO:0004674]
g1[Contig103439:1-503]	A0A0K9QF45	Uncharacterized protein	Spinacia oleracea (Spinach)
g1[Contig10350:297-1940]	A0A0K9RAY5	Uncharacterized protein	Spinacia oleracea (Spinach)		IPR002885;	PF01535;PF12854;PF13041;
g1[Contig103738:148-909]	A0A0K9RZU4	Uncharacterized protein	Spinacia oleracea (Spinach)		IPR001810;IPR004289;	PF12937;PF03048;
g1[Contig10380:1-3132]	A0A0K9R932	Uncharacterized protein (Fragment)	Spinacia oleracea (Spinach)	GO:0005779; GO:0006625; GO:0008022; GO:0008270	IPR017375;IPR006845;IPR013083;	PF04757;	protein targeting to peroxisome [GO:0006625]	integral component of peroxisomal membrane [GO:0005779]	protein C-terminus binding [GO:0008022]; zinc ion binding [GO:0008270]
g1[Contig104035:1-773]	A0A0K9RNE1	Uncharacterized protein	Spinacia oleracea (Spinach)	GO:0016491	IPR016161;IPR029510;IPR016162;IPR015590;	PF00171;			oxidoreductase activity [GO:0016491]
g1[Contig10426:1-1115]	A0A0K9R202	Uncharacterized protein	Spinacia oleracea (Spinach)		IPR018997;IPR029071;IPR013536;	PF09409;PF08325;
g1[Contig10437:23-1576]	A0A0K9QRE0	Uncharacterized protein	Spinacia oleracea (Spinach)	GO:0046872	IPR013591;IPR027988;IPR011993;IPR009091;IPR000408;IPR000306;IPR017455;IPR011011;IPR013083;	PF08381;PF13713;PF01363;PF00415;			metal ion binding [GO:0046872]
g1[Contig104585:1-941]	A0A0K9QTB1	Uncharacterized protein	Spinacia oleracea (Spinach)		IPR020472;IPR015943;IPR001680;IPR019775;IPR017986;	PF00400;
g1[Contig104803:29-943]	A0A0K9QYQ3	Uncharacterized protein	Spinacia oleracea (Spinach)	GO:0003676; GO:0005524; GO:0006310; GO:0008026	IPR011545;IPR004589;IPR014001;IPR001650;IPR027417;IPR032284;IPR011991;	PF00270;PF00271;PF16124;	DNA recombination [GO:0006310]		ATP binding [GO:0005524]; ATP-dependent helicase activity [GO:0008026]; nucleic acid binding [GO:0003676]
g1[Contig1050:1043-3331]	A0A0K9RWS0	Uncharacterized protein	Spinacia oleracea (Spinach)		IPR002885;IPR011990;	PF01535;PF12854;PF13041;
g1[Contig1050:1414-3213]	A0A0K9RWS0	Uncharacterized protein	Spinacia oleracea (Spinach)		IPR002885;IPR011990;	PF01535;PF12854;PF13041;
g1[Contig1050:1414-4996]	A0A0K9RWS0	Uncharacterized protein	Spinacia oleracea (Spinach)		IPR002885;IPR011990;	PF01535;PF12854;PF13041;
g1[Contig105107:266-975]	A0A0K9RJ07	Uncharacterized protein	Spinacia oleracea (Spinach)		IPR000210;IPR011333;IPR008974;	PF00651;
g1[Contig10513:432-2762]	A0A0K9RVQ4	Uncharacterized protein (Fragment)	Spinacia oleracea (Spinach)	GO:0006338; GO:0031011	IPR004000;IPR027668;	PF00022;	chromatin remodeling [GO:0006338]	Ino80 complex [GO:0031011]
g1[Contig105665:1-366]	A0A1R3HJ39	Glycosyl transferase, family 4	Corchorus capsularis	GO:0003735; GO:0004497; GO:0005506; GO:0005840; GO:0006412; GO:0008963; GO:0016021; GO:0016705; GO:0020037	IPR001128;IPR017972;IPR002403;IPR000715;IPR003524;IPR018480;IPR001971;IPR018102;	PF00953;PF00067;PF00411;	translation [GO:0006412]	integral component of membrane [GO:0016021]; ribosome [GO:0005840]	heme binding [GO:0020037]; iron ion binding [GO:0005506]; monooxygenase activity [GO:0004497]; oxidoreductase activity, acting on paired donors, with incorporation or reduction of molecular oxygen [GO:0016705]; phospho-N-acetylmuramoyl-pentapeptide-transferase activity [GO:0008963]; structural constituent of ribosome [GO:0003735]
g1[Contig10571:1-2591]	A0A0K9RJQ1	Uncharacterized protein	Spinacia oleracea (Spinach)	GO:0004674; GO:0005524; GO:0016021	IPR011009;IPR032675;IPR001611;IPR003591;IPR013210;IPR000719;IPR017441;IPR008271;	PF13855;PF08263;PF00069;		integral component of membrane [GO:0016021]	ATP binding [GO:0005524]; protein serine/threonine kinase activity [GO:0004674]
g1[Contig105793:611-928]	A0A0K9QDF1	Uncharacterized protein	Spinacia oleracea (Spinach)	GO:0003747	IPR000352;	PF00472;			translation release factor activity [GO:0003747]
g1[Contig106272:1-968]	A0A0K9QVP9	Uncharacterized protein	Spinacia oleracea (Spinach)		IPR013026;IPR011990;
g1[Contig106287:1-901]	A0A0K9QMP6	Uncharacterized protein	Spinacia oleracea (Spinach)	GO:0004385	IPR008145;IPR008144;IPR017665;IPR020590;IPR027417;	PF00625;			guanylate kinase activity [GO:0004385]
g1[Contig10646:1-2521]	A0A0K9RCZ1	Uncharacterized protein	Spinacia oleracea (Spinach)		IPR021099;	PF11955;
g1[Contig10646:449-2521]	A0A0K9RCZ1	Uncharacterized protein	Spinacia oleracea (Spinach)		IPR021099;	PF11955;
g1[Contig10646:766-2692]	A0A0K9RCZ1	Uncharacterized protein	Spinacia oleracea (Spinach)		IPR021099;	PF11955;
g1[Contig10660:1-344]	A0A0K9RD84	Uncharacterized protein	Spinacia oleracea (Spinach)	GO:0016021	IPR011990;			integral component of membrane [GO:0016021]
g1[Contig10663:640-3097]	A0A0K9QJ67	Uncharacterized protein	Spinacia oleracea (Spinach)		IPR001623;IPR025344;	PF13355;
g1[Contig10681:1003-3095]	A0A0K9RWN7	Uncharacterized protein	Spinacia oleracea (Spinach)		IPR026728;IPR026854;	PF12624;
g1[Contig106877:1-901]	A0A0J8B509	Uncharacterized protein	Beta vulgaris subsp. vulgaris	GO:0007064; GO:0031390	IPR019128;	PF09724;	mitotic sister chromatid cohesion [GO:0007064]	Ctf18 RFC-like complex [GO:0031390]
g1[Contig107073:1-964]	A0A0K9Q6M0	Uncharacterized protein	Spinacia oleracea (Spinach)	GO:0004672; GO:0005524; GO:0016021; GO:0030246	IPR013320;IPR011009;IPR001220;IPR000719;IPR017441;IPR008271;	PF00139;PF00069;		integral component of membrane [GO:0016021]	ATP binding [GO:0005524]; carbohydrate binding [GO:0030246]; protein kinase activity [GO:0004672]
g1[Contig1075:1-6321]	A0A0K9Q968	Uncharacterized protein	Spinacia oleracea (Spinach)	GO:0005524; GO:0016301	IPR001048;IPR024192;	PF00696;			ATP binding [GO:0005524]; kinase activity [GO:0016301]
g1[Contig1082:1-5571]	A0A0K9Q9C5	Uncharacterized protein	Spinacia oleracea (Spinach)	GO:0005975; GO:0016773	IPR000577;IPR018485;IPR018484;IPR006003;	PF02782;PF00370;	carbohydrate metabolic process [GO:0005975]		phosphotransferase activity, alcohol group as acceptor [GO:0016773]
g1[Contig1083:2793-6147]	A0A0K9RA91	Uncharacterized protein	Spinacia oleracea (Spinach)		IPR011009;IPR004147;	PF03109;
g1[Contig10898:106-2616]	A0A0K9R139	Uncharacterized protein	Spinacia oleracea (Spinach)	GO:0005634; GO:0046982	IPR003958;IPR009072;	PF00808;		nucleus [GO:0005634]	protein heterodimerization activity [GO:0046982]
g1[Contig109175:1-952]	A0A0K9QE84	Uncharacterized protein	Spinacia oleracea (Spinach)	GO:0005634; GO:0008270	IPR012935;	PF07967;		nucleus [GO:0005634]	zinc ion binding [GO:0008270]
g1[Contig1095:882-4609]	A0A0K9RHU3	Uncharacterized protein	Spinacia oleracea (Spinach)	GO:0016021	IPR035518;IPR001173;IPR029044;	PF00535;		integral component of membrane [GO:0016021]
g1[Contig10980:1-2199]	A0A0K9RYB4	Uncharacterized protein	Spinacia oleracea (Spinach)	GO:0003676	IPR006941;IPR012337;	PF04857;			nucleic acid binding [GO:0003676]
g1[Contig10990:1-481]	A0A0K9R582	Uncharacterized protein	Spinacia oleracea (Spinach)
g1[Contig109907:412-882]	A0A0K9QY33	Uncharacterized protein	Spinacia oleracea (Spinach)	GO:0046872	IPR001876;	PF00641;			metal ion binding [GO:0046872]
g1[Contig109911:1-948]	A0A0K9RLB7	Uncharacterized protein	Spinacia oleracea (Spinach)	GO:0015098; GO:0016021	IPR020846;IPR008509;	PF05631;		integral component of membrane [GO:0016021]	molybdate ion transmembrane transporter activity [GO:0015098]
g1[Contig1099:2096-6503]	A0A1U7ZQ80	putative ABC transporter C family member 15	Nelumbo nucifera (Sacred lotus)	GO:0005524; GO:0016021; GO:0042626	IPR003593;IPR011527;IPR003439;IPR017871;IPR027417;	PF00664;PF00005;		integral component of membrane [GO:0016021]	ATPase activity, coupled to transmembrane movement of substances [GO:0042626]; ATP binding [GO:0005524]
g1[Contig10996:1-2464]	A0A0K9RYG5	Uncharacterized protein	Spinacia oleracea (Spinach)	GO:0004672; GO:0005524	IPR011009;IPR000719;IPR008271;	PF00069;			ATP binding [GO:0005524]; protein kinase activity [GO:0004672]
g1[Contig110347:1-922]	A0A0J8B2M1	Uncharacterized protein	Beta vulgaris subsp. vulgaris	GO:0003924; GO:0005525; GO:0005622; GO:0006400	IPR031168;IPR018948;IPR006073;IPR004520;IPR025867;IPR027417;IPR005225;	PF01926;PF12631;PF10396;	tRNA modification [GO:0006400]	intracellular [GO:0005622]	GTPase activity [GO:0003924]; GTP binding [GO:0005525]
g1[Contig11050:1-2950]	A0A0K9R1V6	Beta-galactosidase (EC 3.2.1.23)	Spinacia oleracea (Spinach)	GO:0004565; GO:0005975; GO:0030246	IPR008979;IPR031330;IPR019801;IPR001944;IPR017853;IPR000922;	PF02140;PF01301;	carbohydrate metabolic process [GO:0005975]		beta-galactosidase activity [GO:0004565]; carbohydrate binding [GO:0030246]
g1[Contig110606:1-911]	A0A0K9QNX3	Uncharacterized protein	Spinacia oleracea (Spinach)		IPR002885;	PF01535;PF13041;
g1[Contig11085:1009-2903]	A0A0K9QSQ8	Uncharacterized protein	Spinacia oleracea (Spinach)	GO:0006807; GO:0016810	IPR003010;	PF00795;	nitrogen compound metabolic process [GO:0006807]		hydrolase activity, acting on carbon-nitrogen (but not peptide) bonds [GO:0016810]
g1[Contig110868:1-625]	A0A0K9QPC5	Uncharacterized protein	Spinacia oleracea (Spinach)	GO:0000796; GO:0007076	IPR011989;IPR016024;IPR027165;IPR025977;	PF12719;	mitotic chromosome condensation [GO:0007076]	condensin complex [GO:0000796]
g1[Contig11092:1-3051]	A0A0J8B2M1	Uncharacterized protein	Beta vulgaris subsp. vulgaris	GO:0003924; GO:0005525; GO:0005622; GO:0006400	IPR031168;IPR018948;IPR006073;IPR004520;IPR025867;IPR027417;IPR005225;	PF01926;PF12631;PF10396;	tRNA modification [GO:0006400]	intracellular [GO:0005622]	GTPase activity [GO:0003924]; GTP binding [GO:0005525]
g1[Contig11095:296-2764]	A0A0K9QLU6	Uncharacterized protein	Spinacia oleracea (Spinach)		IPR002885;IPR011990;	PF01535;PF12854;PF13041;
g1[Contig11095:296-2893]	A0A0K9QLU6	Uncharacterized protein	Spinacia oleracea (Spinach)		IPR002885;IPR011990;	PF01535;PF12854;PF13041;
g1[Contig111226:1-941]	A0A0K9RVZ9	Uncharacterized protein	Spinacia oleracea (Spinach)		IPR005135;	PF03372;
g1[Contig11134:318-1823]	A0A0K9R178	Uncharacterized protein	Spinacia oleracea (Spinach)	GO:0016021				integral component of membrane [GO:0016021]
g1[Contig11136:1156-2446]	A0A0K9RLP6	Uncharacterized protein	Spinacia oleracea (Spinach)	GO:0000077; GO:0005730; GO:0030896	IPR016580;IPR007150;	PF04005;	DNA damage checkpoint [GO:0000077]	checkpoint clamp complex [GO:0030896]; nucleolus [GO:0005730]
g1[Contig11138:966-3028]	A0A1J7HVN7	Uncharacterized protein	Lupinus angustifolius (Narrow-leaved blue lupine)	GO:0005524; GO:0016021; GO:0016887	IPR003593;IPR013525;IPR003439;IPR017871;IPR027417;	PF01061;PF00005;		integral component of membrane [GO:0016021]	ATPase activity [GO:0016887]; ATP binding [GO:0005524]
g1[Contig111526:1-940]	A0A0K9RSV0	Uncharacterized protein	Spinacia oleracea (Spinach)	GO:0016798	IPR007342;	PF04227;			hydrolase activity, acting on glycosyl bonds [GO:0016798]
g1[Contig11155:313-2521]	A0A0K9REX5	Uncharacterized protein	Spinacia oleracea (Spinach)	GO:0008270	IPR032867;IPR002885;IPR011990;	PF14432;PF01535;PF13041;			zinc ion binding [GO:0008270]
g1[Contig11155:445-2457]	A0A0K9REX5	Uncharacterized protein	Spinacia oleracea (Spinach)	GO:0008270	IPR032867;IPR002885;IPR011990;	PF14432;PF01535;PF13041;			zinc ion binding [GO:0008270]
g1[Contig1116:380-5966]	A0A0K9RVZ0	Uncharacterized protein	Spinacia oleracea (Spinach)		IPR002885;	PF01535;
g1[Contig1116:3852-5966]	A0A0K9RVZ0	Uncharacterized protein	Spinacia oleracea (Spinach)		IPR002885;	PF01535;
g1[Contig11189:1312-2178]	P82191	50S ribosomal protein L3, chloroplastic (Chloroplastic large ribosomal subunit protein uL3c)	Spinacia oleracea (Spinach)	GO:0003735; GO:0005840; GO:0006412; GO:0009507; GO:0019843	IPR000597;IPR019927;IPR019926;IPR009000;	PF00297;	translation [GO:0006412]	chloroplast [GO:0009507]; ribosome [GO:0005840]	rRNA binding [GO:0019843]; structural constituent of ribosome [GO:0003735]
g1[Contig11198:1-353]	A0A0K9QG08	Uncharacterized protein	Spinacia oleracea (Spinach)	GO:0070531; GO:0070552	IPR010358;	PF06113;		BRCA1-A complex [GO:0070531]; BRISC complex [GO:0070552]
g1[Contig112303:1-786]	A0A0K9R4U6	Uncharacterized protein	Spinacia oleracea (Spinach)	GO:0005634; GO:0006281; GO:0007049	IPR004582;IPR027417;		cell cycle [GO:0007049]; DNA repair [GO:0006281]	nucleus [GO:0005634]
g1[Contig11271:127-3031]	A0A0K9QAY6	Uncharacterized protein	Spinacia oleracea (Spinach)		IPR029058;IPR000073;	PF12697;
g1[Contig112739:1-668]	A0A0K9QE97	Uncharacterized protein	Spinacia oleracea (Spinach)	GO:0003755; GO:0006457	IPR029000;IPR024936;IPR002130;	PF00160;	protein folding [GO:0006457]		peptidyl-prolyl cis-trans isomerase activity [GO:0003755]
g1[Contig112795:1-601]	A0A0K9RBX1	Uncharacterized protein	Spinacia oleracea (Spinach)	GO:0016021				integral component of membrane [GO:0016021]
g1[Contig11334:322-2912]	A0A0K9QLQ4	Uncharacterized protein	Spinacia oleracea (Spinach)	GO:0003723	IPR000504;IPR003954;	PF00076;			RNA binding [GO:0003723]
g1[Contig11334:322-2992]	A0A0K9QLQ4	Uncharacterized protein	Spinacia oleracea (Spinach)	GO:0003723	IPR000504;IPR003954;	PF00076;			RNA binding [GO:0003723]
g1[Contig11347:448-2713]	A0A0K9RCW5	Uncharacterized protein	Spinacia oleracea (Spinach)		IPR006968;	PF04884;
g1[Contig11360:1-2191]	A0A0K9S067	Uncharacterized protein	Spinacia oleracea (Spinach)	GO:0008270	IPR032867;IPR002885;IPR011990;	PF14432;PF01535;PF13041;			zinc ion binding [GO:0008270]
g1[Contig11360:156-2366]	A0A0K9S067	Uncharacterized protein	Spinacia oleracea (Spinach)	GO:0008270	IPR032867;IPR002885;IPR011990;	PF14432;PF01535;PF13041;			zinc ion binding [GO:0008270]
g1[Contig11362:33-2961]	A0A0K9QKE1	Uncharacterized protein	Spinacia oleracea (Spinach)		IPR002885;	PF13812;
g1[Contig11384:1-1363]	A0A0K9R2G0	Uncharacterized protein	Spinacia oleracea (Spinach)	GO:0046872	IPR002110;IPR020683;IPR000306;IPR017455;IPR011011;IPR013083;	PF01363;			metal ion binding [GO:0046872]
g1[Contig114:1576-9011]	A0A0K9RJ11	Uncharacterized protein	Spinacia oleracea (Spinach)		IPR031974;	PF16021;
g1[Contig114175:13-927]	A0A0K9RYG4	Cytoplasmic tRNA 2-thiolation protein 2	Spinacia oleracea (Spinach)	GO:0000049; GO:0002098; GO:0005737; GO:0016779; GO:0032447; GO:0034227	IPR019407;IPR014729;	PF10288;	protein urmylation [GO:0032447]; tRNA thio-modification [GO:0034227]; tRNA wobble uridine modification [GO:0002098]	cytoplasm [GO:0005737]	nucleotidyltransferase activity [GO:0016779]; tRNA binding [GO:0000049]
g1[Contig114231:1-837]	A0A0K9RFZ5	Uncharacterized protein	Spinacia oleracea (Spinach)		IPR002885;IPR011990;	PF01535;PF13041;
g1[Contig114231:1-926]	A0A0K9RFZ5	Uncharacterized protein	Spinacia oleracea (Spinach)		IPR002885;IPR011990;	PF01535;PF13041;
g1[Contig114459:1-925]	A0A0K9QHL4	Uncharacterized protein	Spinacia oleracea (Spinach)		IPR006994;IPR011990;	PF04910;
g1[Contig11455:1-603]	A0A0K9QAW4	Uncharacterized protein	Spinacia oleracea (Spinach)	GO:0003676	IPR013087;				nucleic acid binding [GO:0003676]
g1[Contig11498:1-2209]	A0A0K9RVN4	Uncharacterized protein	Spinacia oleracea (Spinach)	GO:0016491	IPR013154;IPR011032;IPR016040;IPR020843;	PF08240;			oxidoreductase activity [GO:0016491]
g1[Contig114997:16-923]	A0A0K9QY34	Uncharacterized protein	Spinacia oleracea (Spinach)		IPR001202;	PF00397;
g1[Contig11502:1-2873]	A0A0K9RVR7	Uncharacterized protein	Spinacia oleracea (Spinach)	GO:0046872	IPR013591;IPR027988;IPR011993;IPR009091;IPR000408;IPR000306;IPR017455;IPR011011;IPR013083;	PF08381;PF13713;PF01363;PF00415;			metal ion binding [GO:0046872]
g1[Contig11502:1-2990]	A0A0K9RVR7	Uncharacterized protein	Spinacia oleracea (Spinach)	GO:0046872	IPR013591;IPR027988;IPR011993;IPR009091;IPR000408;IPR000306;IPR017455;IPR011011;IPR013083;	PF08381;PF13713;PF01363;PF00415;			metal ion binding [GO:0046872]
g1[Contig115079:14-922]	A0A0K9RV87	Uncharacterized protein (Fragment)	Spinacia oleracea (Spinach)		IPR013783;
g1[Contig115272:1-732]	A0A0K9RD45	Uncharacterized protein	Spinacia oleracea (Spinach)	GO:0016491; GO:0050660	IPR023753;IPR016156;	PF07992;			flavin adenine dinucleotide binding [GO:0050660]; oxidoreductase activity [GO:0016491]
g1[Contig115667:33-919]	A0A0K9QYQ3	Uncharacterized protein	Spinacia oleracea (Spinach)	GO:0003676; GO:0005524; GO:0006310; GO:0008026	IPR011545;IPR004589;IPR014001;IPR001650;IPR027417;IPR032284;IPR011991;	PF00270;PF00271;PF16124;	DNA recombination [GO:0006310]		ATP binding [GO:0005524]; ATP-dependent helicase activity [GO:0008026]; nucleic acid binding [GO:0003676]
g1[Contig116036:55-366]	A0A0K9QV05	Uncharacterized protein	Spinacia oleracea (Spinach)		IPR011989;IPR016024;IPR000210;IPR011333;	PF00651;
g1[Contig11620:139-2597]	A0A0K9QIR6	Uncharacterized protein	Spinacia oleracea (Spinach)
g1[Contig116218:220-917]	A0A0K9Q6M4	Protoporphyrinogen oxidase (EC 1.3.3.4) (Fragment)	Spinacia oleracea (Spinach)	GO:0004729; GO:0006782	IPR002937;IPR023753;IPR004572;	PF01593;	protoporphyrinogen IX biosynthetic process [GO:0006782]		oxygen-dependent protoporphyrinogen oxidase activity [GO:0004729]
g1[Contig116323:1-916]	A0A0K9R5K6	Uncharacterized protein	Spinacia oleracea (Spinach)	GO:0003824; GO:0050662	IPR001509;IPR016040;	PF01370;			catalytic activity [GO:0003824]; coenzyme binding [GO:0050662]
g1[Contig11647:1688-2845]	A0A0K9QT05	Uncharacterized protein	Spinacia oleracea (Spinach)	GO:0046872	IPR013144;IPR024964;IPR006595;IPR006594;IPR027370;IPR001841;IPR013083;	PF10607;PF13445;			metal ion binding [GO:0046872]
g1[Contig116583:1-841]	A0A0K9RNW0	Uncharacterized protein	Spinacia oleracea (Spinach)	GO:0004045	IPR023476;IPR002833;	PF01981;			aminoacyl-tRNA hydrolase activity [GO:0004045]
g1[Contig116663:1-420]	A0A0K9R174	Uncharacterized protein	Spinacia oleracea (Spinach)	GO:0016021	IPR019144;	PF09746;		integral component of membrane [GO:0016021]
g1[Contig11670:10-2241]	A0A0K9QLN1	Uncharacterized protein	Spinacia oleracea (Spinach)		IPR027417;IPR031322;IPR000623;	PF01202;
g1[Contig116783:1-645]	A0A0K9S0A5	Uncharacterized protein	Spinacia oleracea (Spinach)	GO:0006412	IPR002661;IPR023584;	PF01765;	translation [GO:0006412]
g1[Contig11705:332-2983]	A0A0K9R305	Uncharacterized protein	Spinacia oleracea (Spinach)	GO:0003824; GO:0008152; GO:0016021	IPR017849;IPR017850;IPR002591;	PF01663;	metabolic process [GO:0008152]	integral component of membrane [GO:0016021]	catalytic activity [GO:0003824]
g1[Contig117225:1-771]	W1PD07	Uncharacterized protein	Amborella trichopoda	GO:0003677; GO:0005634; GO:0008284; GO:0009942; GO:0010654; GO:0048825; GO:0080167; GO:0090451	IPR009057;IPR001356;	PF00046;	apical cell fate commitment [GO:0010654]; cotyledon boundary formation [GO:0090451]; cotyledon development [GO:0048825]; longitudinal axis specification [GO:0009942]; positive regulation of cell proliferation [GO:0008284]; response to karrikin [GO:0080167]	nucleus [GO:0005634]	DNA binding [GO:0003677]
g1[Contig117822:1-508]	A0A0J8E7V9	Uncharacterized protein	Beta vulgaris subsp. vulgaris	GO:0016491	IPR002937;	PF01593;			oxidoreductase activity [GO:0016491]
g1[Contig11795:661-2488]	A0A0K9Q7E3	Uncharacterized protein	Spinacia oleracea (Spinach)	GO:0005524	IPR004000;IPR020902;IPR004001;	PF00022;			ATP binding [GO:0005524]
g1[Contig11795:839-2424]	A0A0K9Q7E3	Uncharacterized protein	Spinacia oleracea (Spinach)	GO:0005524	IPR004000;IPR020902;IPR004001;	PF00022;			ATP binding [GO:0005524]
g1[Contig1180:373-6301]	A0A0K9Q9P9	Uncharacterized protein	Spinacia oleracea (Spinach)	GO:0001522; GO:0003723; GO:0009982	IPR020103;IPR006145;	PF00849;	pseudouridine synthesis [GO:0001522]		pseudouridine synthase activity [GO:0009982]; RNA binding [GO:0003723]
g1[Contig118079:1-833]	A0A0K9RYY2	Alpha-1,3-glucosyltransferase (EC 2.4.1.-)	Spinacia oleracea (Spinach)	GO:0005789; GO:0006486; GO:0016021; GO:0016758	IPR004856;	PF03155;	protein glycosylation [GO:0006486]	endoplasmic reticulum membrane [GO:0005789]; integral component of membrane [GO:0016021]	transferase activity, transferring hexosyl groups [GO:0016758]
g1[Contig11826:1075-2972]	A0A218X8R2	Uncharacterized protein	Punica granatum (Pomegranate)
g1[Contig11847:921-2239]	A0A0K9RT93	Uncharacterized protein	Spinacia oleracea (Spinach)	GO:0005524; GO:0016301	IPR027417;IPR006083;	PF00485;			ATP binding [GO:0005524]; kinase activity [GO:0016301]
g1[Contig118513:1-905]	A0A0K9RRK8	Uncharacterized protein	Spinacia oleracea (Spinach)	GO:0008168	IPR011610;IPR007213;IPR029063;	PF04072;			methyltransferase activity [GO:0008168]
g1[Contig11869:1-2871]	A0A0K9R3Z3	Uncharacterized protein	Spinacia oleracea (Spinach)		IPR002885;IPR011990;	PF01535;PF13041;
g1[Contig118704:1-904]	A0A0K9R209	Uncharacterized protein	Spinacia oleracea (Spinach)		IPR033326;IPR004331;IPR001841;IPR013083;IPR017907;
g1[Contig118795:1-904]	A0A0K9Q8W3	Uncharacterized protein	Spinacia oleracea (Spinach)	GO:0005509; GO:0009654; GO:0015979; GO:0019898	IPR016123;IPR002683;	PF01789;	photosynthesis [GO:0015979]	extrinsic component of membrane [GO:0019898]; photosystem II oxygen evolving complex [GO:0009654]	calcium ion binding [GO:0005509]
g1[Contig118882:1-903]	P29344	30S ribosomal protein S1, chloroplastic (CS1) (Chloroplastic small ribosomal subunit protein bS1c)	Spinacia oleracea (Spinach)	GO:0003723; GO:0005840; GO:0009507	IPR012340;IPR022967;IPR003029;	PF00575;		chloroplast [GO:0009507]; ribosome [GO:0005840]	RNA binding [GO:0003723]
g1[Contig118967:1-903]	A0A0K9R8I2	Alpha-amylase (EC 3.2.1.1) (1,4-alpha-D-glucan glucanohydrolase)	Spinacia oleracea (Spinach)	GO:0004556; GO:0005509; GO:0005975; GO:0103025	IPR012850;IPR013775;IPR006046;IPR006047;IPR017853;	PF07821;PF00128;	carbohydrate metabolic process [GO:0005975]		alpha-amylase activity [GO:0004556]; alpha-amylase activity (releasing maltohexaose) [GO:0103025]; calcium ion binding [GO:0005509]
g1[Contig119072:1-656]	A0A0K9QY22	Uncharacterized protein	Spinacia oleracea (Spinach)	GO:0005509; GO:0009654; GO:0015979; GO:0019898	IPR016123;IPR002683;	PF01789;	photosynthesis [GO:0015979]	extrinsic component of membrane [GO:0019898]; photosystem II oxygen evolving complex [GO:0009654]	calcium ion binding [GO:0005509]
g1[Contig11929:1-2629]	A0A0V0ISV9	Uncharacterized protein	Solanum chacoense (Chaco potato)	GO:0008289	IPR009769;IPR023393;IPR002913;	PF07059;PF01852;			lipid binding [GO:0008289]
g1[Contig11936:1-2911]	A0A0K9QVD4	Uncharacterized protein	Spinacia oleracea (Spinach)	GO:0006506; GO:0016021; GO:0016758	IPR007704;	PF05007;	GPI anchor biosynthetic process [GO:0006506]	integral component of membrane [GO:0016021]	transferase activity, transferring hexosyl groups [GO:0016758]
g1[Contig11959:1008-2635]	A0A0K9QUJ4	Uncharacterized protein	Spinacia oleracea (Spinach)	GO:0006644; GO:0016746	IPR002123;IPR000872;	PF01553;	phospholipid metabolic process [GO:0006644]		transferase activity, transferring acyl groups [GO:0016746]
g1[Contig119605:1-801]	A0A0K9RXK6	Uncharacterized protein	Spinacia oleracea (Spinach)		IPR025150;	PF13320;
g1[Contig119605:1-900]	A0A0K9RXK6	Uncharacterized protein	Spinacia oleracea (Spinach)		IPR025150;	PF13320;
g1[Contig1198:106-3038]	A0A0K9RAA9	Uncharacterized protein	Spinacia oleracea (Spinach)		IPR002885;IPR011990;	PF01535;PF13041;
g1[Contig1198:106-6118]	A0A0K9RAA9	Uncharacterized protein	Spinacia oleracea (Spinach)		IPR002885;IPR011990;	PF01535;PF13041;
g1[Contig11981:1109-2953]	A0A0K9QXV4	Uncharacterized protein	Spinacia oleracea (Spinach)	GO:0005623; GO:0009902	IPR019448;IPR033343;	PF10358;	chloroplast relocation [GO:0009902]	cell [GO:0005623]
g1[Contig119846:1-891]	A0A0K9R499	Uncharacterized protein	Spinacia oleracea (Spinach)		IPR015353;IPR001214;	PF09273;PF00856;
g1[Contig1198:595-2604]	A0A0K9RAA9	Uncharacterized protein	Spinacia oleracea (Spinach)		IPR002885;IPR011990;	PF01535;PF13041;
g1[Contig11989:37-2879]	A0A0J8B282	Uncharacterized protein	Beta vulgaris subsp. vulgaris	GO:0016021	IPR006968;	PF04884;		integral component of membrane [GO:0016021]
g1[Contig12007:216-2221]	F6HKM1	Uncharacterized protein	Vitis vinifera (Grape)	GO:0003723; GO:0004519; GO:0008270; GO:0016554; GO:0043231	IPR032867;IPR002885;IPR011990;	PF14432;PF01535;PF13041;	cytidine to uridine editing [GO:0016554]	intracellular membrane-bounded organelle [GO:0043231]	endonuclease activity [GO:0004519]; RNA binding [GO:0003723]; zinc ion binding [GO:0008270]
g1[Contig120647:1-681]	A0A0K9R7D8	Uncharacterized protein	Spinacia oleracea (Spinach)	GO:0004553; GO:0005975; GO:0016021	IPR001360;IPR018120;IPR017853;	PF00232;	carbohydrate metabolic process [GO:0005975]	integral component of membrane [GO:0016021]	hydrolase activity, hydrolyzing O-glycosyl compounds [GO:0004553]
g1[Contig12076:443-2665]	A0A0K9QEK3	Uncharacterized protein	Spinacia oleracea (Spinach)		IPR029064;IPR004038;	PF01248;
g1[Contig1208:1-1591]	A0A0K9QKX5	Uncharacterized protein (Fragment)	Spinacia oleracea (Spinach)		IPR001810;	PF12937;
g1[Contig1210:1708-5961]	A0A0K9QZM1	Elongation factor G, chloroplastic (cEF-G)	Spinacia oleracea (Spinach)	GO:0003746; GO:0003924; GO:0005525; GO:0009507	IPR030848;IPR009022;IPR035647;IPR035649;IPR000640;IPR004161;IPR031157;IPR027417;IPR020568;IPR014721;IPR005225;IPR000795;IPR009000;IPR004540;IPR005517;	PF00679;PF03764;PF00009;PF03144;		chloroplast [GO:0009507]	GTPase activity [GO:0003924]; GTP binding [GO:0005525]; translation elongation factor activity [GO:0003746]
g1[Contig1210:1828-5859]	A0A0K9QZM1	Elongation factor G, chloroplastic (cEF-G)	Spinacia oleracea (Spinach)	GO:0003746; GO:0003924; GO:0005525; GO:0009507	IPR030848;IPR009022;IPR035647;IPR035649;IPR000640;IPR004161;IPR031157;IPR027417;IPR020568;IPR014721;IPR005225;IPR000795;IPR009000;IPR004540;IPR005517;	PF00679;PF03764;PF00009;PF03144;		chloroplast [GO:0009507]	GTPase activity [GO:0003924]; GTP binding [GO:0005525]; translation elongation factor activity [GO:0003746]
g1[Contig1211:2161-3459]	A0A0K9RL26	Uncharacterized protein	Spinacia oleracea (Spinach)	GO:0004722; GO:0046872	IPR015655;IPR000222;IPR001932;	PF00481;			metal ion binding [GO:0046872]; protein serine/threonine phosphatase activity [GO:0004722]
g1[Contig12122:31-2736]	A0A0K9R7Q2	Uncharacterized protein	Spinacia oleracea (Spinach)	GO:0005634; GO:0005694; GO:0008270; GO:0018024; GO:0042393	IPR025794;IPR003616;IPR007728;IPR015947;IPR001214;IPR003105;	PF05033;PF02182;PF00856;		chromosome [GO:0005694]; nucleus [GO:0005634]	histone binding [GO:0042393]; histone-lysine N-methyltransferase activity [GO:0018024]; zinc ion binding [GO:0008270]
g1[Contig12131:141-2801]	V4T202	Uncharacterized protein	Citrus clementina	GO:0004672; GO:0005524; GO:0016021	IPR011009;IPR032675;IPR013210;IPR000719;	PF08263;PF00069;		integral component of membrane [GO:0016021]	ATP binding [GO:0005524]; protein kinase activity [GO:0004672]
g1[Contig121696:1-761]	A0A0K9RXN7	Uncharacterized protein	Spinacia oleracea (Spinach)	GO:0003677; GO:0004518; GO:0008270; GO:0016818; GO:0036297	IPR033315;IPR014905;IPR014883;IPR006642;	PF08797;PF08774;	interstrand cross-link repair [GO:0036297]		DNA binding [GO:0003677]; hydrolase activity, acting on acid anhydrides, in phosphorus-containing anhydrides [GO:0016818]; nuclease activity [GO:0004518]; zinc ion binding [GO:0008270]
g1[Contig121725:1-399]	A0A0K9RVJ6	Uncharacterized protein	Spinacia oleracea (Spinach)	GO:0042138	IPR034566;		meiotic DNA double-strand break formation [GO:0042138]
g1[Contig12177:1-2612]	A0A0K9RNA0	Uncharacterized protein	Spinacia oleracea (Spinach)
g1[Contig12184:1-2579]	A0A0J8E9K1	Uncharacterized protein	Beta vulgaris subsp. vulgaris	GO:0005524; GO:0016021; GO:0042626	IPR003593;IPR011527;IPR003439;IPR017871;IPR027417;	PF00664;PF00005;		integral component of membrane [GO:0016021]	ATPase activity, coupled to transmembrane movement of substances [GO:0042626]; ATP binding [GO:0005524]
g1[Contig1219:1-618]	A0A0K9RMY4	Uncharacterized protein	Spinacia oleracea (Spinach)
g1[Contig122335:1-887]	A0A0K9R2J5	Uncharacterized protein (Fragment)	Spinacia oleracea (Spinach)	GO:0008289	IPR023393;IPR002913;	PF01852;			lipid binding [GO:0008289]
g1[Contig12248:1-2508]	A0A0K9QF55	Uncharacterized protein	Spinacia oleracea (Spinach)		IPR001214;	PF00856;
g1[Contig12264:1-2924]	A0A0J8B5D0	Uncharacterized protein	Beta vulgaris subsp. vulgaris	GO:0016021	IPR006927;	PF04842;		integral component of membrane [GO:0016021]
g1[Contig12295:6-2699]	U7DUL8	Uncharacterized protein (Fragment)	Populus trichocarpa (Western balsam poplar) (Populus balsamifera subsp. trichocarpa)		IPR002885;	PF12854;PF13041;
g1[Contig12318:796-2919]	A0A0K9RAL2	Uncharacterized protein	Spinacia oleracea (Spinach)	GO:0003697; GO:0004519; GO:0005634; GO:0006289	IPR020045;IPR008918;IPR029060;IPR006086;IPR006084;IPR001044;IPR019974;IPR006085;	PF00867;PF00752;	nucleotide-excision repair [GO:0006289]	nucleus [GO:0005634]	endonuclease activity [GO:0004519]; single-stranded DNA binding [GO:0003697]
g1[Contig123529:1-552]	A0A0K9QDQ3	Uncharacterized protein	Spinacia oleracea (Spinach)	GO:0005506; GO:0016021	IPR001478;IPR024934;			integral component of membrane [GO:0016021]	iron ion binding [GO:0005506]
g1[Contig123551:1-881]	A0A0K9QM79	Uncharacterized protein (Fragment)	Spinacia oleracea (Spinach)	GO:0003857; GO:0006631; GO:0070403	IPR022694;IPR006180;IPR006176;IPR006108;IPR008927;IPR013328;IPR016040;	PF00725;PF02737;	fatty acid metabolic process [GO:0006631]		3-hydroxyacyl-CoA dehydrogenase activity [GO:0003857]; NAD+ binding [GO:0070403]
g1[Contig12355:866-2050]	A0A0K9RN27	Uncharacterized protein	Spinacia oleracea (Spinach)	GO:0016021; GO:0055114	IPR006593;IPR005018;IPR017214;	PF03188;PF04526;	oxidation-reduction process [GO:0055114]	integral component of membrane [GO:0016021]
g1[Contig123833:1-880]	A0A0K9QFP0	Uncharacterized protein	Spinacia oleracea (Spinach)	GO:0009976	IPR025893;	PF14249;			tocopherol cyclase activity [GO:0009976]
g1[Contig123980:1-879]	A0A0K9RTH2	Uncharacterized protein	Spinacia oleracea (Spinach)	GO:0016887	IPR002586;IPR010223;IPR027417;	PF01656;			ATPase activity [GO:0016887]
g1[Contig12398:1-2181]	A0A0K9S2H8	Uncharacterized protein	Spinacia oleracea (Spinach)		IPR002885;IPR011990;	PF01535;PF12854;PF13041;
g1[Contig12415:500-1356]	A0A0K9QS07	Uncharacterized protein	Spinacia oleracea (Spinach)		IPR023210;	PF00248;
g1[Contig124184:1-552]	A0A0K9R1M5	Uncharacterized protein	Spinacia oleracea (Spinach)		IPR001357;	PF00533;PF12738;
g1[Contig12423:1354-2835]	A0A0K9QZ78	Uncharacterized protein	Spinacia oleracea (Spinach)		IPR002885;	PF01535;PF12854;PF13041;PF13812;
g1[Contig124509:1-855]	A0A0K9RMB4	U6 small nuclear RNA (adenine-(43)-N(6))-methyltransferase (EC 2.1.1.-)	Spinacia oleracea (Spinach)	GO:0008168	IPR017182;IPR010286;IPR029063;	PF05971;			methyltransferase activity [GO:0008168]
g1[Contig12459:1-2842]	A0A0K9RBE5	Uncharacterized protein	Spinacia oleracea (Spinach)	GO:0043248	IPR011989;IPR016024;IPR019538;	PF10508;	proteasome assembly [GO:0043248]
g1[Contig12:4626-5503]	A0A0K9QHB7	Uncharacterized protein	Spinacia oleracea (Spinach)		IPR007493;	PF04398;
g1[Contig124790:370-875]	A0A061EXT5	Cystathionine beta-synthase family protein isoform 2	Theobroma cacao (Cacao) (Cocoa)		IPR000644;	PF00571;
g1[Contig124821:1-661]	A0A0K9RNM5	Uncharacterized protein	Spinacia oleracea (Spinach)	GO:0016788	IPR001087;IPR013830;IPR035669;	PF00657;			hydrolase activity, acting on ester bonds [GO:0016788]
g1[Contig1248:262-2771]	A0A0K9R4X2	Uncharacterized protein	Spinacia oleracea (Spinach)		IPR002885;IPR011990;	PF01535;PF13041;
g1[Contig12487:66-2885]	A0A0K9QCA9	Uncharacterized protein (Fragment)	Spinacia oleracea (Spinach)	GO:0008270	IPR032867;IPR002885;IPR011990;	PF14432;PF01535;PF13041;			zinc ion binding [GO:0008270]
g1[Contig125277:148-873]	A0A067L3R0	Uncharacterized protein	Jatropha curcas (Barbados nut)	GO:0016021	IPR021919;	PF12046;		integral component of membrane [GO:0016021]
g1[Contig125429:4-873]	A0A0K9S0S6	Uncharacterized protein	Spinacia oleracea (Spinach)	GO:0005847; GO:0006378; GO:0006379	IPR022712;IPR027075;IPR025069;IPR035639;IPR001279;IPR011108;	PF10996;PF13299;PF16661;PF07521;	mRNA cleavage [GO:0006379]; mRNA polyadenylation [GO:0006378]	mRNA cleavage and polyadenylation specificity factor complex [GO:0005847]
g1[Contig125470:1-873]	A0A0K9R486	Uncharacterized protein	Spinacia oleracea (Spinach)		IPR002110;IPR020683;IPR009091;IPR000408;	PF12796;PF00415;
g1[Contig125578:1-215]	A0A103YLN0	ATP-grasp fold	Cynara cardunculus var. scolymus (Globe artichoke) (Cynara scolymus)	GO:0005524; GO:0008716; GO:0046872	IPR011761;IPR013815;IPR000291;IPR011095;IPR011127;IPR016185;	PF07478;PF01820;			ATP binding [GO:0005524]; D-alanine-D-alanine ligase activity [GO:0008716]; metal ion binding [GO:0046872]
g1[Contig125578:1-872]	A0A067F7K1	Uncharacterized protein (Fragment)	Citrus sinensis (Sweet orange) (Citrus aurantium var. sinensis)	GO:0008716	IPR011095;IPR011127;IPR016185;	PF07478;PF01820;			D-alanine-D-alanine ligase activity [GO:0008716]
g1[Contig12558:1-2191]	A0A0K9RA39	Uncharacterized protein	Spinacia oleracea (Spinach)		IPR002885;IPR011990;	PF12854;PF13041;
g1[Contig125650:4-872]	A0A0K9S0S6	Uncharacterized protein	Spinacia oleracea (Spinach)	GO:0005847; GO:0006378; GO:0006379	IPR022712;IPR027075;IPR025069;IPR035639;IPR001279;IPR011108;	PF10996;PF13299;PF16661;PF07521;	mRNA cleavage [GO:0006379]; mRNA polyadenylation [GO:0006378]	mRNA cleavage and polyadenylation specificity factor complex [GO:0005847]
g1[Contig125687:1-771]	A0A0K9QEM9	Uncharacterized protein	Spinacia oleracea (Spinach)	GO:0005622; GO:0007034	IPR005024;	PF03357;	vacuolar transport [GO:0007034]	intracellular [GO:0005622]
g1[Contig125687:1-829]	A0A0K9QEM9	Uncharacterized protein	Spinacia oleracea (Spinach)	GO:0005622; GO:0007034	IPR005024;	PF03357;	vacuolar transport [GO:0007034]	intracellular [GO:0005622]
g1[Contig1258:1383-6296]	A0A0K9QW84	Uncharacterized protein	Spinacia oleracea (Spinach)	GO:0003777; GO:0005524; GO:0007018; GO:0008017	IPR019821;IPR001752;IPR027417;	PF00225;	microtubule-based movement [GO:0007018]		ATP binding [GO:0005524]; microtubule binding [GO:0008017]; microtubule motor activity [GO:0003777]
g1[Contig125948:1-585]	A0A0K9R8I3	Uncharacterized protein	Spinacia oleracea (Spinach)	GO:0008080	IPR016181;IPR000182;	PF00583;			N-acetyltransferase activity [GO:0008080]
g1[Contig126042:1-870]	A0A0K9RYC9	Methylthioribose-1-phosphate isomerase (M1Pi) (MTR-1-P isomerase) (EC 5.3.1.23) (S-methyl-5-thioribose-1-phosphate isomerase) (Translation initiation factor eIF-2B subunit alpha/beta/delta-like protein)	Spinacia oleracea (Spinach)	GO:0005634; GO:0005737; GO:0019284; GO:0019509; GO:0046523	IPR000649;IPR005251;IPR011559;IPR027363;	PF01008;	L-methionine salvage from methylthioadenosine [GO:0019509]; L-methionine salvage from S-adenosylmethionine [GO:0019284]	cytoplasm [GO:0005737]; nucleus [GO:0005634]	S-methyl-5-thioribose-1-phosphate isomerase activity [GO:0046523]
g1[Contig1263:1-1921]	A0A0K9RJ59	Uncharacterized protein	Spinacia oleracea (Spinach)		IPR002885;IPR011990;	PF01535;PF13041;
g1[Contig12652:1-793]	A0A0K9RSK4	Uncharacterized protein	Spinacia oleracea (Spinach)	GO:0016021				integral component of membrane [GO:0016021]
g1[Contig12683:1-1319]	A0A0K9RXQ2	Uncharacterized protein	Spinacia oleracea (Spinach)		IPR001810;IPR015915;IPR006652;	PF00646;PF01344;
g1[Contig12692:1-1724]	A0A0K9RR29	Uncharacterized protein	Spinacia oleracea (Spinach)	GO:0016021; GO:0046873	IPR002523;	PF01544;		integral component of membrane [GO:0016021]	metal ion transmembrane transporter activity [GO:0046873]
g1[Contig12711:1-1900]	A0A0K9S138	Uncharacterized protein	Spinacia oleracea (Spinach)	GO:0005524; GO:0016887	IPR003593;IPR003439;IPR017871;IPR027417;	PF00005;			ATPase activity [GO:0016887]; ATP binding [GO:0005524]
g1[Contig12727:228-2764]	A0A0K9RAU0	Uncharacterized protein	Spinacia oleracea (Spinach)		IPR019410;IPR029063;	PF10294;
g1[Contig12734:1-1073]	A0A0K9RTU6	Uncharacterized protein	Spinacia oleracea (Spinach)	GO:0003735; GO:0005840; GO:0006412; GO:0016021	IPR012870;IPR008195;	PF07891;	translation [GO:0006412]	integral component of membrane [GO:0016021]; ribosome [GO:0005840]	structural constituent of ribosome [GO:0003735]
g1[Contig12737:39-2880]	A0A0K9QP45	Uncharacterized protein	Spinacia oleracea (Spinach)	GO:0005525; GO:0016817	IPR006703;IPR027417;IPR024283;IPR005690;	PF04548;PF11886;			GTP binding [GO:0005525]; hydrolase activity, acting on acid anhydrides [GO:0016817]
g1[Contig12748:291-2880]	A0A0K9RMA7	Beta-amylase (EC 3.2.1.2)	Spinacia oleracea (Spinach)	GO:0000272; GO:0016161; GO:0102229	IPR001554;IPR018238;IPR001371;IPR017853;	PF01373;	polysaccharide catabolic process [GO:0000272]		amylopectin maltohydrolase activity [GO:0102229]; beta-amylase activity [GO:0016161]
g1[Contig12758:1-2449]	A0A0K9S0V7	Uncharacterized protein	Spinacia oleracea (Spinach)	GO:0016021				integral component of membrane [GO:0016021]
g1[Contig127650:1-804]	A0A0K9QDD5	Uncharacterized protein	Spinacia oleracea (Spinach)	GO:0009228; GO:0051536	IPR002817;	PF01964;	thiamine biosynthetic process [GO:0009228]		iron-sulfur cluster binding [GO:0051536]
g1[Contig12774:18-333]	A0A0K9QWG9	Uncharacterized protein	Spinacia oleracea (Spinach)
g1[Contig128056:1-771]	A0A0K9QLT7	Uncharacterized protein	Spinacia oleracea (Spinach)	GO:0003725	IPR017945;IPR006070;	PF01300;			double-stranded RNA binding [GO:0003725]
g1[Contig12809:806-2062]	A0A0K9RI39	Uncharacterized protein	Spinacia oleracea (Spinach)		IPR020472;IPR015943;IPR001680;IPR017986;	PF00400;
g1[Contig128119:1-731]	A0A0K9RP61	Uncharacterized protein	Spinacia oleracea (Spinach)		IPR003832;IPR000326;	PF02681;
g1[Contig12819:1-963]	A0A0K9R794	Uncharacterized protein	Spinacia oleracea (Spinach)	GO:0005096; GO:0046872	IPR001164;	PF01412;			GTPase activator activity [GO:0005096]; metal ion binding [GO:0046872]
g1[Contig128201:1-779]	A0A0K9QL54	Uncharacterized protein	Spinacia oleracea (Spinach)	GO:0004751; GO:0009052	IPR004788;IPR020672;	PF06026;	pentose-phosphate shunt, non-oxidative branch [GO:0009052]		ribose-5-phosphate isomerase activity [GO:0004751]
g1[Contig128618:151-647]	A0A0K9S320	Uncharacterized protein	Spinacia oleracea (Spinach)	GO:0003824; GO:0005525	IPR013785;IPR006073;IPR027417;IPR022998;	PF01926;			catalytic activity [GO:0003824]; GTP binding [GO:0005525]
g1[Contig128663:1-858]	A0A1S4AWW1	argininosuccinate lyase, chloroplastic-like	Nicotiana tabacum (Common tobacco)	GO:0004056; GO:0042450	IPR029419;IPR009049;IPR020557;IPR000362;IPR022761;IPR008948;	PF14698;PF00206;	arginine biosynthetic process via ornithine [GO:0042450]		argininosuccinate lyase activity [GO:0004056]
g1[Contig12872:1-1737]	A0A0K9R9P2	Uncharacterized protein	Spinacia oleracea (Spinach)	GO:0003924; GO:0005525	IPR001401;IPR022812;IPR030381;IPR027417;	PF00350;			GTPase activity [GO:0003924]; GTP binding [GO:0005525]
g1[Contig12874:1-1528]	A0A0K9QE72	Uncharacterized protein	Spinacia oleracea (Spinach)
g1[Contig128875:1-857]	A0A0K9REP9	Uncharacterized protein	Spinacia oleracea (Spinach)	GO:0046872	IPR000571;				metal ion binding [GO:0046872]
g1[Contig12891:1-1095]	A0A0K9RAV5	Peptidyl-prolyl cis-trans isomerase (PPIase) (EC 5.2.1.8)	Spinacia oleracea (Spinach)	GO:0003755; GO:0006457	IPR029000;IPR024936;IPR020892;IPR002130;	PF00160;	protein folding [GO:0006457]		peptidyl-prolyl cis-trans isomerase activity [GO:0003755]
g1[Contig12896:115-1025]	A0A0J8BHM5	Uncharacterized protein	Beta vulgaris subsp. vulgaris		IPR013763;IPR006671;	PF00134;
g1[Contig12908:306-1988]	A0A0K9QZ85	Uncharacterized protein	Spinacia oleracea (Spinach)	GO:0000049	IPR012340;IPR002547;	PF01588;			tRNA binding [GO:0000049]
g1[Contig129413:1-593]	A0A0K9R403	Uncharacterized protein	Spinacia oleracea (Spinach)	GO:0015995; GO:0016021; GO:0046408	IPR006372;IPR011799;IPR000537;	PF01040;	chlorophyll biosynthetic process [GO:0015995]	integral component of membrane [GO:0016021]	chlorophyll synthetase activity [GO:0046408]
g1[Contig129430:327-818]	A0A1R3L488	Uncharacterized protein	Corchorus olitorius		IPR032640;IPR013783;IPR014756;	PF16561;
g1[Contig129457:1-606]	A0A0K9R8P4	Uncharacterized protein (Fragment)	Spinacia oleracea (Spinach)	GO:0005524	IPR005654;IPR027417;	PF03969;			ATP binding [GO:0005524]
g1[Contig129659:1-511]	A0A0K9QWM4	Uncharacterized protein	Spinacia oleracea (Spinach)		IPR000938;IPR032675;IPR001611;IPR003591;IPR029071;	PF01302;
g1[Contig130073:1-852]	A0A0K9R707	Uncharacterized protein	Spinacia oleracea (Spinach)
g1[Contig130:1-4992]	A0A0K9RBU2	Uncharacterized protein	Spinacia oleracea (Spinach)	GO:0016491	IPR002937;IPR023753;	PF01593;			oxidoreductase activity [GO:0016491]
g1[Contig13037:1006-1797]	A0A0K9RWM0	Uncharacterized protein	Spinacia oleracea (Spinach)	GO:0003677; GO:0004518; GO:0006281; GO:0006355	IPR020045;IPR000953;IPR016197;IPR008918;IPR005824;IPR006645;IPR029060;IPR014722;IPR008991;IPR006086;IPR006084;IPR006085;	PF00467;PF02357;PF00867;PF00752;	DNA repair [GO:0006281]; regulation of transcription, DNA-templated [GO:0006355]		DNA binding [GO:0003677]; nuclease activity [GO:0004518]
g1[Contig13042:716-2231]	A0A0K9RBI9	Uncharacterized protein	Spinacia oleracea (Spinach)		IPR002885;IPR011990;	PF01535;PF12854;PF13041;
g1[Contig13042:880-2451]	A0A0K9RBI9	Uncharacterized protein	Spinacia oleracea (Spinach)		IPR002885;IPR011990;	PF01535;PF12854;PF13041;
g1[Contig130440:1-713]	A0A067FY05	Uncharacterized protein (Fragment)	Citrus sinensis (Sweet orange) (Citrus aurantium var. sinensis)	GO:0003824; GO:0050660	IPR016164;IPR004113;	PF02913;			catalytic activity [GO:0003824]; flavin adenine dinucleotide binding [GO:0050660]
g1[Contig13069:1991-2848]	A0A0K9QIS8	Uncharacterized protein	Spinacia oleracea (Spinach)		IPR012340;IPR011991;
g1[Contig131011:1-848]	A0A0K9QAG7	Uncharacterized protein (Fragment)	Spinacia oleracea (Spinach)		IPR020472;IPR015943;IPR001680;IPR019775;IPR017986;	PF00400;
g1[Contig1313:1-5523]	A0A0K9RUX5	Uncharacterized protein (Fragment)	Spinacia oleracea (Spinach)	GO:0005524; GO:0006298; GO:0030983	IPR000432;IPR027417;	PF00488;	mismatch repair [GO:0006298]		ATP binding [GO:0005524]; mismatched DNA binding [GO:0030983]
g1[Contig131358:1-846]	A0A0K9R4M2	Uncharacterized protein	Spinacia oleracea (Spinach)	GO:0008703; GO:0008835; GO:0009231; GO:0050661	IPR002125;IPR016193;IPR024072;IPR004794;IPR012816;IPR011549;IPR002734;	PF00383;PF08719;PF01872;	riboflavin biosynthetic process [GO:0009231]		5-amino-6-(5-phosphoribosylamino)uracil reductase activity [GO:0008703]; diaminohydroxyphosphoribosylaminopyrimidine deaminase activity [GO:0008835]; NADP binding [GO:0050661]
g1[Contig131559:1-396]	M1BUH9	Uncharacterized protein	Solanum tuberosum (Potato)	GO:0009932; GO:0016787; GO:0046856; GO:0048766	IPR005135;IPR000300;	PF03372;	cell tip growth [GO:0009932]; phosphatidylinositol dephosphorylation [GO:0046856]; root hair initiation [GO:0048766]		hydrolase activity [GO:0016787]
g1[Contig13180:1429-2651]	A0A0K9S231	Uncharacterized protein	Spinacia oleracea (Spinach)
g1[Contig131895:57-844]	A0A0K9QU17	Uncharacterized protein	Spinacia oleracea (Spinach)		IPR001810;IPR012334;IPR011050;	PF12937;
g1[Contig131933:1-844]	A0A0K9RJR5	Uncharacterized protein	Spinacia oleracea (Spinach)	GO:0046872	IPR023214;IPR008380;IPR016695;	PF05761;			metal ion binding [GO:0046872]
g1[Contig131970:1-828]	A0A0K9Q894	Uncharacterized protein	Spinacia oleracea (Spinach)	GO:0005198; GO:0051536; GO:0097428	IPR000361;IPR016092;IPR017870;	PF01521;	protein maturation by iron-sulfur cluster transfer [GO:0097428]		iron-sulfur cluster binding [GO:0051536]; structural molecule activity [GO:0005198]
g1[Contig132184:1-791]	A0A0K9RIT9	Uncharacterized protein	Spinacia oleracea (Spinach)		IPR002885;	PF13041;PF13812;
g1[Contig132184:1-821]	A0A0K9RIT9	Uncharacterized protein	Spinacia oleracea (Spinach)		IPR002885;	PF13041;PF13812;
g1[Contig13220:97-1825]	A0A061G259	Uncharacterized protein	Theobroma cacao (Cacao) (Cocoa)		IPR007749;	PF05055;
g1[Contig132416:450-743]	A0A0K9QV63	Uncharacterized protein	Spinacia oleracea (Spinach)
g1[Contig132743:1-840]	A0A0K9QXE8	Uncharacterized protein	Spinacia oleracea (Spinach)		IPR015915;IPR006652;
g1[Contig133327:1-400]	A0A0K9RU36	Uncharacterized protein (Fragment)	Spinacia oleracea (Spinach)	GO:0003723; GO:0006396	IPR003107;IPR008669;IPR000504;IPR011990;	PF05391;PF00076;	RNA processing [GO:0006396]		RNA binding [GO:0003723]
g1[Contig13336:671-2761]	A0A0K9RZJ3	Uncharacterized protein	Spinacia oleracea (Spinach)	GO:0016021	IPR000620;	PF00892;		integral component of membrane [GO:0016021]
g1[Contig1334:1037-6101]	A0A0K9R0V5	Uncharacterized protein	Spinacia oleracea (Spinach)
g1[Contig13346:851-2824]	A0A0K9R161	Uncharacterized protein	Spinacia oleracea (Spinach)		IPR018881;	PF10561;
g1[Contig133728:1-837]	A0A0K9QW20	Uncharacterized protein	Spinacia oleracea (Spinach)	GO:0016021; GO:0016485	IPR008710;	PF05450;	protein processing [GO:0016485]	integral component of membrane [GO:0016021]
g1[Contig1340:259-4543]	A0A0K9RHZ5	Uncharacterized protein (Fragment)	Spinacia oleracea (Spinach)	GO:0004181; GO:0008270; GO:0016021	IPR000834;	PF00246;		integral component of membrane [GO:0016021]	metallocarboxypeptidase activity [GO:0004181]; zinc ion binding [GO:0008270]
g1[Contig134:1116-8071]	A0A0J8B6L3	Uncharacterized protein	Beta vulgaris subsp. vulgaris	GO:0009570	IPR023214;			chloroplast stroma [GO:0009570]
g1[Contig134115:418-835]	A0A0K9RPM2	Uncharacterized protein	Spinacia oleracea (Spinach)	GO:0006479; GO:0008168	IPR025799;IPR014644;IPR029063;		protein methylation [GO:0006479]		methyltransferase activity [GO:0008168]
g1[Contig134836:1-536]	A0A0K9RZ80	Arginine biosynthesis bifunctional protein ArgJ, chloroplastic [Cleaved into: Arginine biosynthesis bifunctional protein ArgJ beta chain; Arginine biosynthesis bifunctional protein ArgJ alpha chain] [Includes: Glutamate N-acetyltransferase (GAT) (EC 2.3.1.35) (Ornithine acetyltransferase) (OATase) (Ornithine transacetylase); Amino-acid acetyltransferase (EC 2.3.1.1) (N-acetylglutamate synthase) (…	Spinacia oleracea (Spinach)	GO:0004042; GO:0004358; GO:0006526; GO:0009507	IPR002813;IPR016117;	PF01960;	arginine biosynthetic process [GO:0006526]	chloroplast [GO:0009507]	acetyl-CoA:L-glutamate N-acetyltransferase activity [GO:0004042]; glutamate N-acetyltransferase activity [GO:0004358]
g1[Contig1353:562-1152]	A0A0J8B9B6	Uncharacterized protein	Beta vulgaris subsp. vulgaris		IPR002042;	PF01014;
g1[Contig13539:1-1527]	A0A0K9QJH6	Uncharacterized protein	Spinacia oleracea (Spinach)		IPR020472;IPR015943;IPR001680;IPR017986;	PF00400;
g1[Contig13549:22-2807]	A0A0K9QM31	Uncharacterized protein	Spinacia oleracea (Spinach)		IPR002885;IPR011990;	PF01535;PF12854;PF13041;
g1[Contig13549:978-2699]	A0A0K9QM31	Uncharacterized protein	Spinacia oleracea (Spinach)		IPR002885;IPR011990;	PF01535;PF12854;PF13041;
g1[Contig1355:967-4068]	A0A0K9RFS0	Uncharacterized protein	Spinacia oleracea (Spinach)	GO:0016021	IPR006927;	PF04842;		integral component of membrane [GO:0016021]
g1[Contig13572:702-1781]	A0A0K9QGS0	Uncharacterized protein	Spinacia oleracea (Spinach)	GO:0003700	IPR000253;IPR008984;IPR000580;	PF00498;			transcription factor activity, sequence-specific DNA binding [GO:0003700]
g1[Contig135845:1-468]	A0A0K9QV05	Uncharacterized protein	Spinacia oleracea (Spinach)		IPR011989;IPR016024;IPR000210;IPR011333;	PF00651;
g1[Contig13603:830-2749]	A0A0K9RWH9	Uncharacterized protein	Spinacia oleracea (Spinach)		IPR002885;IPR011990;	PF01535;
g1[Contig136330:1-826]	A0A0K9Q796	Uncharacterized protein (Fragment)	Spinacia oleracea (Spinach)		IPR002885;IPR011990;	PF01535;PF13041;
g1[Contig1364:1330-4311]	A0A0K9QX12	Uncharacterized protein	Spinacia oleracea (Spinach)	GO:0016021; GO:0016787	IPR000407;	PF01150;		integral component of membrane [GO:0016021]	hydrolase activity [GO:0016787]
g1[Contig13644:1-2241]	A0A0K9QK14	Uncharacterized protein (Fragment)	Spinacia oleracea (Spinach)		IPR002885;	PF01535;PF12854;PF13041;
g1[Contig13644:462-2324]	A0A0K9QK14	Uncharacterized protein (Fragment)	Spinacia oleracea (Spinach)		IPR002885;	PF01535;PF12854;PF13041;
g1[Contig13650:1572-2573]	A0A0K9RJY4	Uncharacterized protein	Spinacia oleracea (Spinach)		IPR006502;	PF04720;
g1[Contig13671:500-2735]	A0A0K9RS08	Uncharacterized protein	Spinacia oleracea (Spinach)		IPR002885;IPR011990;	PF01535;PF12854;PF13041;
g1[Contig13697:1-2351]	A0A0E0FT32	Uncharacterized protein	Oryza nivara (Indian wild rice)	GO:0003723	IPR002942;	PF01479;			RNA binding [GO:0003723]
g1[Contig13711:1-2139]	A0A0K9R1L9	Uncharacterized protein	Spinacia oleracea (Spinach)	GO:0008418	IPR026750;	PF14736;			protein-N-terminal asparagine amidohydrolase activity [GO:0008418]
g1[Contig137406:1-822]	B9GKW9	Peptide deformylase (EC 3.5.1.88)	Populus trichocarpa (Western balsam poplar) (Populus balsamifera subsp. trichocarpa)	GO:0006412; GO:0009505; GO:0009507; GO:0018206; GO:0031365; GO:0042586; GO:0043686; GO:0046872	IPR023635;	PF01327;	co-translational protein modification [GO:0043686]; N-terminal protein amino acid modification [GO:0031365]; peptidyl-methionine modification [GO:0018206]; translation [GO:0006412]	chloroplast [GO:0009507]; plant-type cell wall [GO:0009505]	metal ion binding [GO:0046872]; peptide deformylase activity [GO:0042586]
g1[Contig1378:2655-6109]	A0A0K9QBC2	Uncharacterized protein	Spinacia oleracea (Spinach)		IPR025486;	PF14309;
g1[Contig137898:1-751]	A0A0J8DWL5	Uncharacterized protein	Beta vulgaris subsp. vulgaris		IPR004971;IPR029063;	PF03291;
g1[Contig137898:307-726]	A0A0J8DWL5	Uncharacterized protein	Beta vulgaris subsp. vulgaris		IPR004971;IPR029063;	PF03291;
g1[Contig137971:1-820]	A0A0K9QXX5	Uncharacterized protein	Spinacia oleracea (Spinach)		IPR021420;	PF11267;
g1[Contig13808:1-2313]	A0A0K9QQ54	Uncharacterized protein	Spinacia oleracea (Spinach)	GO:0016021	IPR032675;IPR001611;IPR003591;	PF13855;		integral component of membrane [GO:0016021]
g1[Contig13819:1979-2750]	A0A0K9R7J9	Uncharacterized protein	Spinacia oleracea (Spinach)	GO:0016021	IPR000326;	PF01569;		integral component of membrane [GO:0016021]
g1[Contig13834:1514-2786]	A0A0K9R8I2	Alpha-amylase (EC 3.2.1.1) (1,4-alpha-D-glucan glucanohydrolase)	Spinacia oleracea (Spinach)	GO:0004556; GO:0005509; GO:0005975; GO:0103025	IPR012850;IPR013775;IPR006046;IPR006047;IPR017853;	PF07821;PF00128;	carbohydrate metabolic process [GO:0005975]		alpha-amylase activity [GO:0004556]; alpha-amylase activity (releasing maltohexaose) [GO:0103025]; calcium ion binding [GO:0005509]
g1[Contig138402:1-776]	A0A0K9QQZ1	Uncharacterized protein	Spinacia oleracea (Spinach)		IPR001202;	PF00397;
g1[Contig13888:1-2631]	A0A0K9S2X4	Uncharacterized protein	Spinacia oleracea (Spinach)	GO:0003676	IPR000467;	PF01585;			nucleic acid binding [GO:0003676]
g1[Contig13888:1-2780]	A0A0K9S2X4	Uncharacterized protein	Spinacia oleracea (Spinach)	GO:0003676	IPR000467;	PF01585;			nucleic acid binding [GO:0003676]
g1[Contig1390:524-3031]	A0A0K9QPT2	Uncharacterized protein	Spinacia oleracea (Spinach)		IPR002885;IPR033443;	PF01535;PF12854;PF13041;PF17177;
g1[Contig1390:524-6021]	A0A0K9QPT2	Uncharacterized protein	Spinacia oleracea (Spinach)		IPR002885;IPR033443;	PF01535;PF12854;PF13041;PF17177;
g1[Contig13909:122-2368]	A0A0K9R064	Uncharacterized protein	Spinacia oleracea (Spinach)		IPR006868;IPR006867;	PF04783;PF04782;
g1[Contig1390:916-2991]	A0A0K9QPT2	Uncharacterized protein	Spinacia oleracea (Spinach)		IPR002885;IPR033443;	PF01535;PF12854;PF13041;PF17177;
g1[Contig1396:1-1560]	A0A0K9R0N9	Uncharacterized protein	Spinacia oleracea (Spinach)	GO:0003676; GO:0004386; GO:0005524	IPR011545;IPR014001;IPR001650;IPR027417;IPR000629;IPR014014;	PF00270;PF00271;			ATP binding [GO:0005524]; helicase activity [GO:0004386]; nucleic acid binding [GO:0003676]
g1[Contig139926:1-717]	A0A0K9RNX0	Uncharacterized protein (Fragment)	Spinacia oleracea (Spinach)	GO:0003676	IPR013520;IPR012337;IPR013087;	PF00929;			nucleic acid binding [GO:0003676]
g1[Contig139963:1-811]	A0A200QL28	Isocitrate lyase/phosphorylmutase	Macleaya cordata
g1[Contig140022:1-571]	A0A0K9RD99	Uncharacterized protein	Spinacia oleracea (Spinach)	GO:0043565	IPR001387;IPR010982;IPR013729;	PF01381;PF08523;			sequence-specific DNA binding [GO:0043565]
g1[Contig14029:1-2691]	A0A0K9R388	Uncharacterized protein	Spinacia oleracea (Spinach)		IPR021099;	PF11955;
g1[Contig1402:925-6081]	A0A0K9QUZ2	Uncharacterized protein	Spinacia oleracea (Spinach)	GO:0016021	IPR019378;	PF10250;		integral component of membrane [GO:0016021]
g1[Contig14029:38-1315]	A0A0K9R388	Uncharacterized protein	Spinacia oleracea (Spinach)		IPR021099;	PF11955;
g1[Contig14038:623-1902]	A0A0K9RE39	Histone deacetylase (EC 3.5.1.98)	Spinacia oleracea (Spinach)	GO:0005634; GO:0006351; GO:0006355; GO:0032041; GO:0046872	IPR000286;IPR003084;IPR023801;	PF00850;	regulation of transcription, DNA-templated [GO:0006355]; transcription, DNA-templated [GO:0006351]	nucleus [GO:0005634]	metal ion binding [GO:0046872]; NAD-dependent histone deacetylase activity (H3-K14 specific) [GO:0032041]
g1[Contig140697:1-764]	A0A0K9QSB2	Uncharacterized protein	Spinacia oleracea (Spinach)	GO:0005506; GO:0016021	IPR024934;IPR024935;IPR018527;	PF00301;		integral component of membrane [GO:0016021]	iron ion binding [GO:0005506]
g1[Contig140954:1-671]	A0A0K9Q7K0	Uncharacterized protein	Spinacia oleracea (Spinach)
g1[Contig1410:1-4707]	A0A0K9RF83	Uncharacterized protein	Spinacia oleracea (Spinach)		IPR012336;IPR003774;	PF02622;
g1[Contig141546:1-805]	A0A218SWB1	Uncharacterized protein	Manihot esculenta (Cassava) (Jatropha manihot)
g1[Contig14163:1-2612]	A0A0K9QIJ6	Uncharacterized protein	Spinacia oleracea (Spinach)	GO:0005525	IPR030378;IPR023179;IPR006073;IPR027417;	PF01926;			GTP binding [GO:0005525]
g1[Contig141921:1-467]	A0A0J8BAG5	Uncharacterized protein	Beta vulgaris subsp. vulgaris	GO:0003723	IPR023342;	PF05634;			RNA binding [GO:0003723]
g1[Contig142898:1-799]	A0A0K9QEM9	Uncharacterized protein	Spinacia oleracea (Spinach)	GO:0005622; GO:0007034	IPR005024;	PF03357;	vacuolar transport [GO:0007034]	intracellular [GO:0005622]
g1[Contig14317:496-2696]	A0A0K9QZR3	DNA topoisomerase (EC 5.99.1.2)	Spinacia oleracea (Spinach)	GO:0003677; GO:0003917; GO:0006265; GO:0008270	IPR000380;IPR001878;IPR010666;	PF00098;PF06839;	DNA topological change [GO:0006265]		DNA binding [GO:0003677]; DNA topoisomerase type I activity [GO:0003917]; zinc ion binding [GO:0008270]
g1[Contig14318:1-2503]	A0A0K9QKF9	Uncharacterized protein	Spinacia oleracea (Spinach)		IPR007378;	PF04278;
g1[Contig143283:1-721]	A0A061FGW8	Ubiquitin carboxyl-terminal hydrolase family protein	Theobroma cacao (Cacao) (Cocoa)	GO:0006979; GO:0016787	IPR021099;	PF11955;	response to oxidative stress [GO:0006979]		hydrolase activity [GO:0016787]
g1[Contig143360:1-398]	A0A0K9QUV6	Uncharacterized protein	Spinacia oleracea (Spinach)	GO:0003824	IPR025202;IPR001736;	PF13091;			catalytic activity [GO:0003824]
g1[Contig143370:1-731]	A0A1R3ILK2	Peptide methionine sulfoxide reductase MrsB	Corchorus olitorius		IPR011057;
g1[Contig14414:596-1948]	A0A0J8EHD4	Uncharacterized protein	Beta vulgaris subsp. vulgaris	GO:0008080	IPR016181;IPR000182;	PF13302;			N-acetyltransferase activity [GO:0008080]
g1[Contig14414:654-1200]	A0A0R0E8V1	Uncharacterized protein	Glycine max (Soybean) (Glycine hispida)
g1[Contig144:4002-5588]	J3SDF5	Ty3/gypsy retrotransposon protein	Beta vulgaris subsp. vulgaris	GO:0003676; GO:0015074	IPR000953;IPR016197;IPR001584;IPR021109;IPR005162;IPR012337;IPR000477;	PF03732;PF00665;PF00078;	DNA integration [GO:0015074]		nucleic acid binding [GO:0003676]
g1[Contig144870:1-768]	A0A0K9RZL4	Uncharacterized protein	Spinacia oleracea (Spinach)	GO:0005783; GO:0016021; GO:0030433; GO:0031625	IPR001107;IPR033294;	PF01145;	ubiquitin-dependent ERAD pathway [GO:0030433]	endoplasmic reticulum [GO:0005783]; integral component of membrane [GO:0016021]	ubiquitin protein ligase binding [GO:0031625]
g1[Contig144917:1-791]	A0A0K9QL48	Uncharacterized protein	Spinacia oleracea (Spinach)	GO:0003676	IPR000504;IPR016194;IPR012921;	PF07744;			nucleic acid binding [GO:0003676]
g1[Contig145189:1-624]	C4JAN3	Uncharacterized protein	Zea mays (Maize)	GO:0005525	IPR030394;IPR032305;IPR006073;IPR016496;IPR025121;IPR027417;	PF16360;PF13167;PF01926;			GTP binding [GO:0005525]
g1[Contig14535:1-1981]	A0A0K9QJU2	Uncharacterized protein	Spinacia oleracea (Spinach)		IPR011990;
g1[Contig145483:1-735]	A0A0K9R287	Uncharacterized protein	Spinacia oleracea (Spinach)		IPR002885;IPR011990;	PF01535;PF12854;PF13041;
g1[Contig145483:1-789]	A0A0K9R287	Uncharacterized protein	Spinacia oleracea (Spinach)		IPR002885;IPR011990;	PF01535;PF12854;PF13041;
g1[Contig145738:1-545]	A0A0K9R560	Uncharacterized protein	Spinacia oleracea (Spinach)
g1[Contig145926:1-744]	A0A0K9RXI5	Uncharacterized protein	Spinacia oleracea (Spinach)		IPR002885;IPR011990;	PF01535;PF13041;
g1[Contig14608:1-2724]	D7T0B0	Uncharacterized protein	Vitis vinifera (Grape)	GO:0005783; GO:0016021	IPR019153;IPR011991;	PF09756;		endoplasmic reticulum [GO:0005783]; integral component of membrane [GO:0016021]
g1[Contig14625:1-2531]	A0A0K9S0V5	Uncharacterized protein	Spinacia oleracea (Spinach)	GO:0003676; GO:0004386; GO:0005524	IPR011545;IPR014001;IPR001650;IPR027417;IPR000629;IPR014014;	PF00270;PF00271;			ATP binding [GO:0005524]; helicase activity [GO:0004386]; nucleic acid binding [GO:0003676]
g1[Contig146860:1-704]	A0A0K9RSQ2	Uncharacterized protein	Spinacia oleracea (Spinach)		IPR004130;IPR030228;IPR027417;	PF03029;
g1[Contig147406:1-503]	A0A0K9QB04	Uncharacterized protein (Fragment)	Spinacia oleracea (Spinach)		IPR027450;IPR032862;	PF13532;
g1[Contig14873:946-2390]	A0A0K9RNU6	Uncharacterized protein	Spinacia oleracea (Spinach)		IPR003774;	PF02622;
g1[Contig14879:656-2167]	A0A0K9RGY5	Uncharacterized protein	Spinacia oleracea (Spinach)	GO:0005509; GO:0009654; GO:0015979; GO:0016021; GO:0019898	IPR016123;IPR002683;	PF01789;	photosynthesis [GO:0015979]	extrinsic component of membrane [GO:0019898]; integral component of membrane [GO:0016021]; photosystem II oxygen evolving complex [GO:0009654]	calcium ion binding [GO:0005509]
g1[Contig1490:1-1630]	A0A0J8B9Y1	Uncharacterized protein	Beta vulgaris subsp. vulgaris	GO:0008270	IPR032867;IPR002885;IPR011990;	PF14432;PF01535;PF13041;			zinc ion binding [GO:0008270]
g1[Contig1490:1-1700]	A0A0J8B9Y1	Uncharacterized protein	Beta vulgaris subsp. vulgaris	GO:0008270	IPR032867;IPR002885;IPR011990;	PF14432;PF01535;PF13041;			zinc ion binding [GO:0008270]
g1[Contig1490:99-5960]	A0A0J8B9Y1	Uncharacterized protein	Beta vulgaris subsp. vulgaris	GO:0008270	IPR032867;IPR002885;IPR011990;	PF14432;PF01535;PF13041;			zinc ion binding [GO:0008270]
g1[Contig149165:1-775]	A0A0K9QM13	Uncharacterized protein	Spinacia oleracea (Spinach)	GO:0008080	IPR016181;IPR000182;	PF13673;			N-acetyltransferase activity [GO:0008080]
g1[Contig149276:1-775]	A0A0K9RY77	Uncharacterized protein	Spinacia oleracea (Spinach)	GO:0005634	IPR027417;IPR026314;			nucleus [GO:0005634]
g1[Contig14928:1-2320]	A5ALY0	Uncharacterized protein	Vitis vinifera (Grape)	GO:0016021				integral component of membrane [GO:0016021]
g1[Contig1494:1420-5151]	A0A0K9RZK8	Non-specific serine/threonine protein kinase (EC 2.7.11.1)	Spinacia oleracea (Spinach)	GO:0004674; GO:0005524; GO:0007165	IPR020636;IPR011009;IPR018451;IPR004041;IPR000719;IPR017441;IPR008271;	PF03822;PF00069;	signal transduction [GO:0007165]		ATP binding [GO:0005524]; protein serine/threonine kinase activity [GO:0004674]
g1[Contig1494:1790-3112]	A0A0K9RZK8	Non-specific serine/threonine protein kinase (EC 2.7.11.1)	Spinacia oleracea (Spinach)	GO:0004674; GO:0005524; GO:0007165	IPR020636;IPR011009;IPR018451;IPR004041;IPR000719;IPR017441;IPR008271;	PF03822;PF00069;	signal transduction [GO:0007165]		ATP binding [GO:0005524]; protein serine/threonine kinase activity [GO:0004674]
g1[Contig15002:1-2694]	A0A0K9RGL5	Uncharacterized protein	Spinacia oleracea (Spinach)		IPR002885;IPR011990;	PF12854;PF13041;PF13812;
g1[Contig150047:1-742]	A0A0K9QAP6	Uncharacterized protein	Spinacia oleracea (Spinach)		IPR016040;IPR008030;	PF05368;
g1[Contig15090:250-2687]	A0A0K9R6F0	Uncharacterized protein	Spinacia oleracea (Spinach)	GO:0004479	IPR005794;IPR005793;IPR002376;IPR011034;	PF02911;PF00551;			methionyl-tRNA formyltransferase activity [GO:0004479]
g1[Contig151326:1-767]	A0A0K9QAZ4	Methyltransferase (EC 2.1.1.-)	Spinacia oleracea (Spinach)	GO:0006694; GO:0008168	IPR013216;IPR030384;IPR029063;IPR013705;	PF08241;PF08498;	steroid biosynthetic process [GO:0006694]		methyltransferase activity [GO:0008168]
g1[Contig152235:1-764]	A0A0K9RDY8	Uncharacterized protein	Spinacia oleracea (Spinach)	GO:0003676	IPR013520;IPR034920;IPR012337;	PF00929;			nucleic acid binding [GO:0003676]
g1[Contig152246:1-573]	M0SRM7	Lipoyl synthase, mitochondrial (EC 2.8.1.8) (Lipoate synthase) (LS) (Lip-syn) (Lipoic acid synthase)	Musa acuminata subsp. malaccensis (Wild banana) (Musa malaccensis)	GO:0005739; GO:0009249; GO:0016992; GO:0046872; GO:0051539	IPR013785;IPR006638;IPR003698;IPR007197;	PF04055;	protein lipoylation [GO:0009249]	mitochondrion [GO:0005739]	4 iron, 4 sulfur cluster binding [GO:0051539]; lipoate synthase activity [GO:0016992]; metal ion binding [GO:0046872]
g1[Contig15230:207-2152]	A0A0K9R5T3	Uncharacterized protein	Spinacia oleracea (Spinach)	GO:0016021				integral component of membrane [GO:0016021]
g1[Contig15243:1-1562]	A0A0K9RQ96	Uncharacterized protein	Spinacia oleracea (Spinach)	GO:0005509	IPR011992;IPR018247;IPR002048;IPR003903;	PF13499;			calcium ion binding [GO:0005509]
g1[Contig1525:2527-5969]	A0A0K9QP91	Uncharacterized protein	Spinacia oleracea (Spinach)	GO:0004672; GO:0004721; GO:0005524; GO:0046872	IPR018490;IPR000595;IPR011009;IPR000222;IPR001932;IPR000719;IPR014710;	PF00027;PF00069;PF00481;			ATP binding [GO:0005524]; metal ion binding [GO:0046872]; phosphoprotein phosphatase activity [GO:0004721]; protein kinase activity [GO:0004672]
g1[Contig152578:1-762]	A0A0K9QQR9	Uncharacterized protein	Spinacia oleracea (Spinach)	GO:0005737; GO:0008173; GO:0030488; GO:0051536; GO:0070475	IPR013785;IPR006638;IPR027492;IPR004383;IPR007197;	PF04055;	rRNA base methylation [GO:0070475]; tRNA methylation [GO:0030488]	cytoplasm [GO:0005737]	iron-sulfur cluster binding [GO:0051536]; RNA methyltransferase activity [GO:0008173]
g1[Contig1527:170-5988]	A0A0K9QTR9	Beta-galactosidase (EC 3.2.1.23)	Spinacia oleracea (Spinach)	GO:0004565; GO:0005975; GO:0030246	IPR008979;IPR031330;IPR019801;IPR001944;IPR017853;IPR000922;	PF02140;PF01301;	carbohydrate metabolic process [GO:0005975]		beta-galactosidase activity [GO:0004565]; carbohydrate binding [GO:0030246]
g1[Contig15290:620-2672]	A0A0K9RMM6	Uncharacterized protein	Spinacia oleracea (Spinach)		IPR011009;IPR004147;	PF03109;
g1[Contig15299:1756-2467]	A0A0K9RWM0	Uncharacterized protein	Spinacia oleracea (Spinach)	GO:0003677; GO:0004518; GO:0006281; GO:0006355	IPR020045;IPR000953;IPR016197;IPR008918;IPR005824;IPR006645;IPR029060;IPR014722;IPR008991;IPR006086;IPR006084;IPR006085;	PF00467;PF02357;PF00867;PF00752;	DNA repair [GO:0006281]; regulation of transcription, DNA-templated [GO:0006355]		DNA binding [GO:0003677]; nuclease activity [GO:0004518]
g1[Contig15299:1780-2199]	A0A0K9RWM0	Uncharacterized protein	Spinacia oleracea (Spinach)	GO:0003677; GO:0004518; GO:0006281; GO:0006355	IPR020045;IPR000953;IPR016197;IPR008918;IPR005824;IPR006645;IPR029060;IPR014722;IPR008991;IPR006086;IPR006084;IPR006085;	PF00467;PF02357;PF00867;PF00752;	DNA repair [GO:0006281]; regulation of transcription, DNA-templated [GO:0006355]		DNA binding [GO:0003677]; nuclease activity [GO:0004518]
g1[Contig15300:1-998]	A0A0K9RY34	Uncharacterized protein	Spinacia oleracea (Spinach)	GO:0004852; GO:0033014	IPR003754;	PF02602;	tetrapyrrole biosynthetic process [GO:0033014]		uroporphyrinogen-III synthase activity [GO:0004852]
g1[Contig153034:63-757]	A0A0K9R7T4	Uncharacterized protein	Spinacia oleracea (Spinach)	GO:0005634; GO:0006260	IPR015408;	PF09329;	DNA replication [GO:0006260]	nucleus [GO:0005634]
g1[Contig153187:1-685]	A0A0K9QQY7	Uncharacterized protein	Spinacia oleracea (Spinach)	GO:0003723	IPR000504;	PF00076;			RNA binding [GO:0003723]
g1[Contig15341:1-2258]	D7SPA6	Uncharacterized protein	Vitis vinifera (Grape)	GO:0003723; GO:0005525; GO:0009507	IPR030388;IPR005662;IPR006073;IPR015946;IPR004044;IPR009019;IPR027417;IPR005225;	PF07650;PF01926;		chloroplast [GO:0009507]	GTP binding [GO:0005525]; RNA binding [GO:0003723]
g1[Contig15398:1-2210]	A0A0K9QCQ4	Uncharacterized protein	Spinacia oleracea (Spinach)	GO:0004672; GO:0005524	IPR011009;IPR000719;IPR008271;	PF00069;			ATP binding [GO:0005524]; protein kinase activity [GO:0004672]
g1[Contig153990:1-633]	A0A0K9RRJ3	Uncharacterized protein	Spinacia oleracea (Spinach)	GO:0005506; GO:0016226; GO:0051536	IPR034904;IPR001075;		iron-sulfur cluster assembly [GO:0016226]		iron ion binding [GO:0005506]; iron-sulfur cluster binding [GO:0051536]
g1[Contig153994:1-627]	A0A0K9QNU2	Uncharacterized protein	Spinacia oleracea (Spinach)		IPR002885;IPR011990;	PF01535;PF12854;PF13041;
g1[Contig154175:1-488]	A0A0J8B522	Uncharacterized protein	Beta vulgaris subsp. vulgaris	GO:0048037	IPR012349;				cofactor binding [GO:0048037]
g1[Contig154268:1-756]	A0A0K9RL97	Uncharacterized protein	Spinacia oleracea (Spinach)		IPR010844;	PF07303;
g1[Contig154423:1-756]	A0A0K9RC45	Uncharacterized protein	Spinacia oleracea (Spinach)		IPR000648;IPR011993;IPR001849;IPR001926;	PF01237;
g1[Contig154480:1-695]	A0A0K9QPM2	Uncharacterized protein	Spinacia oleracea (Spinach)		IPR002885;IPR011990;	PF01535;PF12854;PF13041;
g1[Contig154525:1-755]	M5WTI7	Uncharacterized protein	Prunus persica (Peach) (Amygdalus persica)	GO:0004252	IPR001478;IPR009003;IPR001940;	PF13180;			serine-type endopeptidase activity [GO:0004252]
g1[Contig155:10-9806]	M4QUG0	Auxin transport protein BIG	Krascheninnikovia arborescens	GO:0008270	IPR011989;IPR016024;IPR025704;IPR015943;IPR003126;IPR000433;	PF13764;PF00569;			zinc ion binding [GO:0008270]
g1[Contig1551:1-5516]	A0A0K9QWL6	Uncharacterized protein	Spinacia oleracea (Spinach)	GO:0003857; GO:0006631	IPR006180;IPR006176;IPR006108;IPR008927;IPR013328;IPR029045;IPR001753;IPR018376;IPR016040;	PF00725;PF02737;PF00378;	fatty acid metabolic process [GO:0006631]		3-hydroxyacyl-CoA dehydrogenase activity [GO:0003857]
g1[Contig15568:1-1151]	A0A0K9QCY7	Uncharacterized protein	Spinacia oleracea (Spinach)		IPR009011;IPR012913;	PF07915;
g1[Contig1562:456-2465]	A0A1R3KEU8	ABC transporter-like protein	Corchorus olitorius	GO:0005524; GO:0016021; GO:0016887	IPR003593;IPR013525;IPR003439;IPR017871;IPR027417;	PF01061;PF00005;		integral component of membrane [GO:0016021]	ATPase activity [GO:0016887]; ATP binding [GO:0005524]
g1[Contig15634:1-931]	D7TZQ3	Nucleoside diphosphate kinase (EC 2.7.4.6)	Vitis vinifera (Grape)	GO:0004550; GO:0005524; GO:0005622; GO:0006183; GO:0006228; GO:0006241	IPR034907;IPR001564;IPR023005;	PF00334;	CTP biosynthetic process [GO:0006241]; GTP biosynthetic process [GO:0006183]; UTP biosynthetic process [GO:0006228]	intracellular [GO:0005622]	ATP binding [GO:0005524]; nucleoside diphosphate kinase activity [GO:0004550]
g1[Contig156624:1-587]	A0A0K9RJJ8	Uncharacterized protein	Spinacia oleracea (Spinach)		IPR019193;	PF09814;
g1[Contig157189:1-746]	A0A0J8E385	Uncharacterized protein	Beta vulgaris subsp. vulgaris	GO:0005829; GO:0006891; GO:0017119	IPR010490;	PF06419;	intra-Golgi vesicle-mediated transport [GO:0006891]	cytosol [GO:0005829]; Golgi transport complex [GO:0017119]
g1[Contig157633:1-693]	A0A0K9QN71	Uncharacterized protein	Spinacia oleracea (Spinach)
g1[Contig15769:1-1927]	A0A0K9RE11	Uncharacterized protein	Spinacia oleracea (Spinach)	GO:0003677; GO:0004003; GO:0005524; GO:0005634; GO:0006139	IPR006555;IPR010614;IPR013020;IPR014013;IPR006554;IPR014001;IPR027417;	PF06733;PF13307;	nucleobase-containing compound metabolic process [GO:0006139]	nucleus [GO:0005634]	ATP binding [GO:0005524]; ATP-dependent DNA helicase activity [GO:0004003]; DNA binding [GO:0003677]
g1[Contig1580:1-2236]	A0A0K9RTE1	Uncharacterized protein	Spinacia oleracea (Spinach)	GO:0003690; GO:0006355	IPR003690;	PF02536;	regulation of transcription, DNA-templated [GO:0006355]		double-stranded DNA binding [GO:0003690]
g1[Contig15844:1-2091]	A0A0K9Q9U7	Uncharacterized protein	Spinacia oleracea (Spinach)	GO:0004519; GO:0005524; GO:0006298; GO:0016887; GO:0030983; GO:0045910	IPR000432;IPR007696;IPR005747;IPR027417;IPR002625;	PF00488;PF01713;	mismatch repair [GO:0006298]; negative regulation of DNA recombination [GO:0045910]		ATPase activity [GO:0016887]; ATP binding [GO:0005524]; endonuclease activity [GO:0004519]; mismatched DNA binding [GO:0030983]
g1[Contig158629:1-511]	A0A0K9QSU7	Uncharacterized protein	Spinacia oleracea (Spinach)	GO:0003677; GO:0004518; GO:0006281	IPR020045;IPR029060;IPR006086;IPR006084;IPR006085;	PF00867;PF00752;	DNA repair [GO:0006281]		DNA binding [GO:0003677]; nuclease activity [GO:0004518]
g1[Contig158794:1-560]	A0A0K9S1D5	Uncharacterized protein	Spinacia oleracea (Spinach)		IPR001357;IPR004274;IPR023214;	PF03031;PF12738;
g1[Contig159057:168-739]	A0A0J8BEL1	Uncharacterized protein	Beta vulgaris subsp. vulgaris		IPR009769;	PF07059;
g1[Contig15939:1-2627]	A0A0K9QNM4	Uncharacterized protein	Spinacia oleracea (Spinach)		IPR010839;	PF07287;
g1[Contig159649:1-737]	A0A0K9QA20	Uncharacterized protein (Fragment)	Spinacia oleracea (Spinach)		IPR002885;IPR033443;IPR011990;	PF01535;PF13041;PF17177;
g1[Contig1597:1-579]	A0A0K9S209	Uncharacterized protein	Spinacia oleracea (Spinach)	GO:0004814; GO:0004820; GO:0005524; GO:0005737; GO:0006420; GO:0006426	IPR008909;IPR015944;IPR006194;IPR002310;IPR009080;	PF05746;PF02091;PF02092;	arginyl-tRNA aminoacylation [GO:0006420]; glycyl-tRNA aminoacylation [GO:0006426]	cytoplasm [GO:0005737]	arginine-tRNA ligase activity [GO:0004814]; ATP binding [GO:0005524]; glycine-tRNA ligase activity [GO:0004820]
g1[Contig15997:1-2165]	A0A068TN03	Uncharacterized protein	Coffea canephora (Robusta coffee)	GO:0008289	IPR023393;IPR002913;	PF01852;			lipid binding [GO:0008289]
g1[Contig160274:1-735]	A0A0K9QQZ9	Uncharacterized protein	Spinacia oleracea (Spinach)		IPR011990;
g1[Contig160453:1-735]	W9RSF0	Uncharacterized protein	Morus notabilis	GO:0005524	IPR003593;IPR003959;IPR003960;IPR027417;	PF00004;			ATP binding [GO:0005524]
g1[Contig16071:1-1951]	A0A0K9R174	Uncharacterized protein	Spinacia oleracea (Spinach)	GO:0016021	IPR019144;	PF09746;		integral component of membrane [GO:0016021]
g1[Contig1611:1-5220]	A0A0K9RN20	Uncharacterized protein	Spinacia oleracea (Spinach)
g1[Contig161246:1-366]	A0A0K9QG13	Uncharacterized protein (Fragment)	Spinacia oleracea (Spinach)	GO:0004335; GO:0005524; GO:0005737; GO:0006012	IPR000705;IPR013750;IPR006204;IPR006203;IPR006206;IPR020568;IPR014721;	PF08544;PF00288;	galactose metabolic process [GO:0006012]	cytoplasm [GO:0005737]	ATP binding [GO:0005524]; galactokinase activity [GO:0004335]
g1[Contig161246:1-421]	A0A0K9QG13	Uncharacterized protein (Fragment)	Spinacia oleracea (Spinach)	GO:0004335; GO:0005524; GO:0005737; GO:0006012	IPR000705;IPR013750;IPR006204;IPR006203;IPR006206;IPR020568;IPR014721;	PF08544;PF00288;	galactose metabolic process [GO:0006012]	cytoplasm [GO:0005737]	ATP binding [GO:0005524]; galactokinase activity [GO:0004335]
g1[Contig16188:1-2610]	A0A0K9RUN8	Uncharacterized protein	Spinacia oleracea (Spinach)	GO:0017150; GO:0050660	IPR013785;IPR035587;IPR001269;IPR018517;	PF01207;			flavin adenine dinucleotide binding [GO:0050660]; tRNA dihydrouridine synthase activity [GO:0017150]
g1[Contig161911:1-620]	A0A1S3TM13	ankyrin repeat-containing protein At5g02620-like	Vigna radiata var. radiata (Mung bean) (Phaseolus aureus)	GO:0016021	IPR002110;IPR020683;IPR027002;IPR026961;	PF12796;PF13962;		integral component of membrane [GO:0016021]
g1[Contig16199:474-1401]	A0A0K9RMV7	Uncharacterized protein	Spinacia oleracea (Spinach)	GO:0005509; GO:0009654; GO:0015979; GO:0019898	IPR023222;IPR008797;	PF05757;	photosynthesis [GO:0015979]	extrinsic component of membrane [GO:0019898]; photosystem II oxygen evolving complex [GO:0009654]	calcium ion binding [GO:0005509]
g1[Contig162:187-9955]	A0A0K9QW47	Uncharacterized protein	Spinacia oleracea (Spinach)	GO:0004825; GO:0005524; GO:0005737; GO:0006431	IPR014758;IPR023457;IPR015413;IPR033911;IPR014729;IPR009080;	PF09334;	methionyl-tRNA aminoacylation [GO:0006431]	cytoplasm [GO:0005737]	ATP binding [GO:0005524]; methionine-tRNA ligase activity [GO:0004825]
g1[Contig162327:391-729]	A0A0K9QIA2	Obg-like ATPase 1	Spinacia oleracea (Spinach)	GO:0005524; GO:0005525; GO:0005737; GO:0016887; GO:0043022; GO:0043023	IPR004396;IPR012675;IPR013029;IPR031167;IPR006073;IPR027417;IPR012676;IPR023192;	PF01926;PF06071;		cytoplasm [GO:0005737]	ATPase activity [GO:0016887]; ATP binding [GO:0005524]; GTP binding [GO:0005525]; ribosomal large subunit binding [GO:0043023]; ribosome binding [GO:0043022]
g1[Contig162588:1-728]	A0A0K9QV63	Uncharacterized protein	Spinacia oleracea (Spinach)
g1[Contig163192:1-537]	A0A0K9QTN1	Uncharacterized protein	Spinacia oleracea (Spinach)		IPR002885;IPR011990;	PF01535;PF13041;PF13812;
g1[Contig163384:1-708]	A0A0K9QFP0	Uncharacterized protein	Spinacia oleracea (Spinach)	GO:0009976	IPR025893;	PF14249;			tocopherol cyclase activity [GO:0009976]
g1[Contig163476:1-612]	A0A0K9R386	Uncharacterized protein	Spinacia oleracea (Spinach)		IPR002885;IPR011990;
g1[Contig16351:1214-1783]	A0A0K9Q726	Uncharacterized protein (Fragment)	Spinacia oleracea (Spinach)	GO:0003854; GO:0006694	IPR002225;IPR016040;	PF01073;	steroid biosynthetic process [GO:0006694]		3-beta-hydroxy-delta5-steroid dehydrogenase activity [GO:0003854]
g1[Contig163552:1-346]	A0A0K9RB09	Uncharacterized protein	Spinacia oleracea (Spinach)	GO:0003824; GO:0005975	IPR013785;IPR001585;	PF00923;	carbohydrate metabolic process [GO:0005975]		catalytic activity [GO:0003824]
g1[Contig164321:1-632]	A0A0K9QXX5	Uncharacterized protein	Spinacia oleracea (Spinach)		IPR021420;	PF11267;
g1[Contig1644:1527-5272]	A0A0K9QUE8	Uncharacterized protein	Spinacia oleracea (Spinach)		IPR000644;IPR002885;IPR011990;	PF01535;PF13041;PF13812;
g1[Contig164593:1-671]	A0A0J8BLH6	Uncharacterized protein	Beta vulgaris subsp. vulgaris	GO:0005634; GO:0006355; GO:0043565; GO:0046982	IPR003958;IPR009072;IPR003956;	PF00808;	regulation of transcription, DNA-templated [GO:0006355]	nucleus [GO:0005634]	protein heterodimerization activity [GO:0046982]; sequence-specific DNA binding [GO:0043565]
g1[Contig164710:356-613]	A0A0K9QG13	Uncharacterized protein (Fragment)	Spinacia oleracea (Spinach)	GO:0004335; GO:0005524; GO:0005737; GO:0006012	IPR000705;IPR013750;IPR006204;IPR006203;IPR006206;IPR020568;IPR014721;	PF08544;PF00288;	galactose metabolic process [GO:0006012]	cytoplasm [GO:0005737]	ATP binding [GO:0005524]; galactokinase activity [GO:0004335]
g1[Contig16544:1-2586]	A0A1R3IDD8	Uncharacterized protein	Corchorus capsularis		IPR012674;IPR022272;IPR000566;	PF08212;
g1[Contig16565:933-2584]	A0A0K9RFR6	Uncharacterized protein	Spinacia oleracea (Spinach)	GO:0004674; GO:0005524	IPR011009;IPR000719;IPR017441;IPR008271;	PF00069;			ATP binding [GO:0005524]; protein serine/threonine kinase activity [GO:0004674]
g1[Contig1659:674-1900]	V7CMG4	Uncharacterized protein	Phaseolus vulgaris (Kidney bean) (French bean)	GO:0004672; GO:0005524	IPR011009;IPR000719;IPR001245;IPR008271;	PF07714;			ATP binding [GO:0005524]; protein kinase activity [GO:0004672]
g1[Contig1659:733-1689]	V7CMG4	Uncharacterized protein	Phaseolus vulgaris (Kidney bean) (French bean)	GO:0004672; GO:0005524	IPR011009;IPR000719;IPR001245;IPR008271;	PF07714;			ATP binding [GO:0005524]; protein kinase activity [GO:0004672]
g1[Contig166192:1-435]	A0A0K9RNJ5	Uncharacterized protein	Spinacia oleracea (Spinach)	GO:0005525	IPR023179;IPR006073;IPR027417;	PF01926;			GTP binding [GO:0005525]
g1[Contig166368:1-716]	A0A1S3V3K4	hypoxanthine-guanine phosphoribosyltransferase	Vigna radiata var. radiata (Mung bean) (Phaseolus aureus)	GO:0004422; GO:0005737; GO:0006166	IPR005904;IPR000836;IPR029057;	PF00156;	purine ribonucleoside salvage [GO:0006166]	cytoplasm [GO:0005737]	hypoxanthine phosphoribosyltransferase activity [GO:0004422]
g1[Contig16648:634-2578]	A0A0K9R6X8	Uncharacterized protein	Spinacia oleracea (Spinach)	GO:0003690; GO:0006355	IPR003690;	PF02536;	regulation of transcription, DNA-templated [GO:0006355]		double-stranded DNA binding [GO:0003690]
g1[Contig166859:1-714]	V4SFP1	Uncharacterized protein	Citrus clementina
g1[Contig16690:1-2521]	F6GWS8	Uncharacterized protein	Vitis vinifera (Grape)	GO:0003723; GO:0004519; GO:0008270; GO:0009451; GO:0043231	IPR032867;IPR002885;IPR011990;	PF14432;PF01535;PF13041;	RNA modification [GO:0009451]	intracellular membrane-bounded organelle [GO:0043231]	endonuclease activity [GO:0004519]; RNA binding [GO:0003723]; zinc ion binding [GO:0008270]
g1[Contig16690:905-2467]	F6GWS8	Uncharacterized protein	Vitis vinifera (Grape)	GO:0003723; GO:0004519; GO:0008270; GO:0009451; GO:0043231	IPR032867;IPR002885;IPR011990;	PF14432;PF01535;PF13041;	RNA modification [GO:0009451]	intracellular membrane-bounded organelle [GO:0043231]	endonuclease activity [GO:0004519]; RNA binding [GO:0003723]; zinc ion binding [GO:0008270]
g1[Contig16714:179-2326]	A0A0K9QU09	Uncharacterized protein	Spinacia oleracea (Spinach)	GO:0005524; GO:0016887	IPR003593;IPR003439;IPR017871;IPR027417;	PF00005;			ATPase activity [GO:0016887]; ATP binding [GO:0005524]
g1[Contig16761:552-1770]	A0A0K9QLL4	Protoporphyrinogen oxidase (EC 1.3.3.4)	Spinacia oleracea (Spinach)	GO:0004729; GO:0006782	IPR002937;IPR023753;IPR004572;	PF01593;	protoporphyrinogen IX biosynthetic process [GO:0006782]		oxygen-dependent protoporphyrinogen oxidase activity [GO:0004729]
g1[Contig16790:1-1886]	A0A0K9QI70	Eukaryotic translation initiation factor 2A (eIF-2A)	Spinacia oleracea (Spinach)	GO:0003743; GO:0006417	IPR011387;IPR013979;IPR015943;IPR017986;	PF08662;	regulation of translation [GO:0006417]		translation initiation factor activity [GO:0003743]
g1[Contig167981:1-657]	A0A0K9S1G0	Uncharacterized protein	Spinacia oleracea (Spinach)	GO:0005622; GO:0006886	IPR000744;IPR011990;		intracellular protein transport [GO:0006886]	intracellular [GO:0005622]
g1[Contig168240:1-710]	A0A0K9QP31	Uncharacterized protein	Spinacia oleracea (Spinach)	GO:0003712; GO:0004402; GO:0005634; GO:0006355; GO:0008270	IPR000210;IPR011333;IPR034089;IPR000197;	PF00651;PF02135;	regulation of transcription, DNA-templated [GO:0006355]	nucleus [GO:0005634]	histone acetyltransferase activity [GO:0004402]; transcription cofactor activity [GO:0003712]; zinc ion binding [GO:0008270]
g1[Contig1687:35-5597]	A0A0K9QWF2	Uncharacterized protein	Spinacia oleracea (Spinach)	GO:0005623; GO:0045454	IPR012336;IPR013766;	PF00085;	cell redox homeostasis [GO:0045454]	cell [GO:0005623]
g1[Contig169167:1-707]	A0A0K9QBG8	Uncharacterized protein	Spinacia oleracea (Spinach)	GO:0004164; GO:0017183	IPR000878;IPR014777;IPR014776;IPR004551;	PF00590;	peptidyl-diphthamide biosynthetic process from peptidyl-histidine [GO:0017183]		diphthine synthase activity [GO:0004164]
g1[Contig16933:1-2404]	A0A0K9RJK1	Uncharacterized protein	Spinacia oleracea (Spinach)	GO:0003677; GO:0003700; GO:0006352; GO:0016987	IPR014284;IPR000943;IPR007627;IPR007624;IPR007630;IPR013325;IPR013324;IPR011991;	PF04542;PF04539;PF04545;	DNA-templated transcription, initiation [GO:0006352]		DNA binding [GO:0003677]; sigma factor activity [GO:0016987]; transcription factor activity, sequence-specific DNA binding [GO:0003700]
g1[Contig169457:1-627]	A0A0K9QE26	Uncharacterized protein	Spinacia oleracea (Spinach)	GO:0016279; GO:0018026	IPR011383;IPR015353;IPR001214;	PF00856;	peptidyl-lysine monomethylation [GO:0018026]		protein-lysine N-methyltransferase activity [GO:0016279]
g1[Contig16977:146-2446]	A0A0K9QLY9	Uncharacterized protein	Spinacia oleracea (Spinach)		IPR002885;IPR011990;	PF01535;PF13041;
g1[Contig16977:15-2540]	A0A0K9QLY9	Uncharacterized protein	Spinacia oleracea (Spinach)		IPR002885;IPR011990;	PF01535;PF13041;
g1[Contig1698:1-5211]	A0A0K9QWM5	Uncharacterized protein	Spinacia oleracea (Spinach)	GO:0005524; GO:0016772	IPR012887;IPR013750;IPR006204;IPR020568;IPR014721;	PF07959;PF08544;PF00288;			ATP binding [GO:0005524]; transferase activity, transferring phosphorus-containing groups [GO:0016772]
g1[Contig169855:1-168]	A0A200PUT5	Uncharacterized protein	Macleaya cordata
g1[Contig1699:978-1949]	A0A0K9R5N7	Uncharacterized protein	Spinacia oleracea (Spinach)		IPR009755;IPR015943;IPR017986;	PF07035;
g1[Contig170020:1-671]	A0A0K9RZ22	Uncharacterized protein	Spinacia oleracea (Spinach)		IPR002885;	PF01535;PF12854;PF13041;
g1[Contig170207:1-704]	A0A0K9RGR2	Uncharacterized protein (Fragment)	Spinacia oleracea (Spinach)		IPR025257;IPR011992;	PF13898;
g1[Contig17095:1-2481]	A0A0K9S370	tRNA (guanine-N(7)-)-methyltransferase (EC 2.1.1.33) (tRNA (guanine(46)-N(7))-methyltransferase) (tRNA(m7G46)-methyltransferase)	Spinacia oleracea (Spinach)	GO:0000049; GO:0005634; GO:0008176	IPR029063;IPR025763;IPR003358;	PF02390;		nucleus [GO:0005634]	tRNA (guanine-N7-)-methyltransferase activity [GO:0008176]; tRNA binding [GO:0000049]
g1[Contig1711:246-3055]	A0A0K9RS79	Uncharacterized protein	Spinacia oleracea (Spinach)		IPR021864;IPR007700;	PF11961;PF05003;
g1[Contig17113:1-848]	A0A0K9S0N2	Uncharacterized protein	Spinacia oleracea (Spinach)	GO:0070682	IPR001478;IPR035269;		proteasome regulatory particle assembly [GO:0070682]
g1[Contig171213:1-701]	A0A0K9RWR7	Uncharacterized protein	Spinacia oleracea (Spinach)	GO:0016853	IPR017552;				isomerase activity [GO:0016853]
g1[Contig171322:1-674]	A0A0K9QEC0	Uncharacterized protein (Fragment)	Spinacia oleracea (Spinach)	GO:0008168	IPR013216;IPR029063;	PF08241;			methyltransferase activity [GO:0008168]
g1[Contig17140:354-2425]	A0A0K9QWQ1	Uncharacterized protein	Spinacia oleracea (Spinach)	GO:0016491	IPR002937;IPR023753;	PF01593;			oxidoreductase activity [GO:0016491]
g1[Contig171493:1-701]	A0A0K9RLW7	Uncharacterized protein	Spinacia oleracea (Spinach)		IPR016040;	PF13460;
g1[Contig17151:1-1148]	A0A0K9RAL2	Uncharacterized protein	Spinacia oleracea (Spinach)	GO:0003697; GO:0004519; GO:0005634; GO:0006289	IPR020045;IPR008918;IPR029060;IPR006086;IPR006084;IPR001044;IPR019974;IPR006085;	PF00867;PF00752;	nucleotide-excision repair [GO:0006289]	nucleus [GO:0005634]	endonuclease activity [GO:0004519]; single-stranded DNA binding [GO:0003697]
g1[Contig1723:457-4519]	Q767A2	Cysteine synthase like protein	Spinacia oleracea (Spinach)	GO:0004124; GO:0006535	IPR005856;IPR005859;IPR001926;	PF00291;	cysteine biosynthetic process from serine [GO:0006535]		cysteine synthase activity [GO:0004124]
g1[Contig172:389-2924]	A0A0K9RLD4	Uncharacterized protein	Spinacia oleracea (Spinach)	GO:0016021	IPR001623;IPR018253;	PF00226;		integral component of membrane [GO:0016021]
g1[Contig1724:1-5341]	A0A0K9RID1	Uncharacterized protein	Spinacia oleracea (Spinach)	GO:0000398	IPR005011;	PF03343;	mRNA splicing, via spliceosome [GO:0000398]
g1[Contig1726:420-5775]	A0A0K9RT46	Uncharacterized protein	Spinacia oleracea (Spinach)	GO:0046872	IPR013591;IPR027988;IPR011993;IPR001849;IPR009091;IPR000408;IPR000306;IPR017455;IPR011011;IPR013083;	PF08381;PF13713;PF01363;PF16457;PF00415;			metal ion binding [GO:0046872]
g1[Contig1726:430-5775]	A0A0K9RT46	Uncharacterized protein	Spinacia oleracea (Spinach)	GO:0046872	IPR013591;IPR027988;IPR011993;IPR001849;IPR009091;IPR000408;IPR000306;IPR017455;IPR011011;IPR013083;	PF08381;PF13713;PF01363;PF16457;PF00415;			metal ion binding [GO:0046872]
g1[Contig172671:1-623]	A0A0K9RGC9	Beta-galactosidase (EC 3.2.1.23)	Spinacia oleracea (Spinach)	GO:0004565; GO:0005975	IPR026283;IPR008979;IPR031330;IPR019801;IPR001944;IPR017853;	PF01301;	carbohydrate metabolic process [GO:0005975]		beta-galactosidase activity [GO:0004565]
g1[Contig1727:289-5332]	A0A0K9RJK9	Uncharacterized protein	Spinacia oleracea (Spinach)	GO:0005737; GO:0016149	IPR005139;IPR000352;IPR004373;	PF03462;PF00472;		cytoplasm [GO:0005737]	translation release factor activity, codon specific [GO:0016149]
g1[Contig172867:1-637]	A0A0K9R6U5	Uncharacterized protein	Spinacia oleracea (Spinach)	GO:0003723; GO:0003755	IPR024936;IPR034168;IPR000504;	PF00076;			peptidyl-prolyl cis-trans isomerase activity [GO:0003755]; RNA binding [GO:0003723]
g1[Contig173388:138-530]	A0A0K9QIS8	Uncharacterized protein	Spinacia oleracea (Spinach)		IPR012340;IPR011991;
g1[Contig17343:734-1717]	A0A0K9QFJ7	Uncharacterized protein	Spinacia oleracea (Spinach)	GO:0016021; GO:0030148; GO:0042284	IPR011388;IPR005804;IPR013866;	PF00487;PF08557;	sphingolipid biosynthetic process [GO:0030148]	integral component of membrane [GO:0016021]	sphingolipid delta-4 desaturase activity [GO:0042284]
g1[Contig17344:1-1375]	A0A0K9QPF7	Uncharacterized protein	Spinacia oleracea (Spinach)		IPR007263;	PF04134;
g1[Contig17357:350-2509]	A0A0K9R895	Uncharacterized protein	Spinacia oleracea (Spinach)	GO:0003743; GO:0003924; GO:0005525; GO:0005622	IPR027417;IPR005225;IPR000795;IPR000178;IPR015760;IPR023115;IPR009000;	PF00009;PF11987;		intracellular [GO:0005622]	GTPase activity [GO:0003924]; GTP binding [GO:0005525]; translation initiation factor activity [GO:0003743]
g1[Contig17358:4-2522]	A0A0K9R5H0	Uncharacterized protein	Spinacia oleracea (Spinach)	GO:0003676; GO:0004386; GO:0005524	IPR011545;IPR014001;IPR001650;IPR027417;IPR000629;IPR014014;	PF00270;PF00271;			ATP binding [GO:0005524]; helicase activity [GO:0004386]; nucleic acid binding [GO:0003676]
g1[Contig17358:63-2222]	A0A0K9R5H0	Uncharacterized protein	Spinacia oleracea (Spinach)	GO:0003676; GO:0004386; GO:0005524	IPR011545;IPR014001;IPR001650;IPR027417;IPR000629;IPR014014;	PF00270;PF00271;			ATP binding [GO:0005524]; helicase activity [GO:0004386]; nucleic acid binding [GO:0003676]
g1[Contig173668:1-371]	A0A0K9R7X0	Uncharacterized protein	Spinacia oleracea (Spinach)	GO:0006364; GO:0032040	IPR024977;IPR020472;IPR011047;IPR007319;IPR015943;IPR001680;IPR019775;IPR017986;	PF12894;PF04192;PF00400;	rRNA processing [GO:0006364]	small-subunit processome [GO:0032040]
g1[Contig173684:1-694]	A0A0K9QA66	Uncharacterized protein	Spinacia oleracea (Spinach)		IPR002885;IPR011990;	PF01535;PF13041;
g1[Contig173842:1-694]	A0A1U8ANT5	short-chain dehydrogenase reductase 2a-like isoform X2	Nelumbo nucifera (Sacred lotus)		IPR016040;IPR002347;
g1[Contig174100:1-693]	A0A0K9QIH8	Uncharacterized protein	Spinacia oleracea (Spinach)	GO:0016491	IPR023753;				oxidoreductase activity [GO:0016491]
g1[Contig17422:842-2527]	A0A0K9RRH1	Uncharacterized protein	Spinacia oleracea (Spinach)
g1[Contig17444:1-2525]	A0A0K9R6T0	Uncharacterized protein	Spinacia oleracea (Spinach)		IPR001810;IPR032675;IPR001611;IPR006553;	PF00646;PF13516;
g1[Contig17465:1-758]	A0A0D2QGE7	Uncharacterized protein	Gossypium raimondii (New World cotton)	GO:0005525	IPR012675;IPR031167;IPR031662;IPR006074;IPR006073;IPR027417;IPR005225;IPR004095;IPR012676;	PF01926;PF16897;PF02824;			GTP binding [GO:0005525]
g1[Contig17494:1167-1658]	A0A0K9REY9	Uncharacterized protein	Spinacia oleracea (Spinach)		IPR022203;	PF12527;
g1[Contig17522:188-2394]	A0A0K9RIH6	Uncharacterized protein	Spinacia oleracea (Spinach)	GO:0000811; GO:0006260	IPR021151;IPR005339;	PF05916;	DNA replication [GO:0006260]	GINS complex [GO:0000811]
g1[Contig175400:1-600]	A0A0J8B2R8	Uncharacterized protein	Beta vulgaris subsp. vulgaris	GO:0016021; GO:0031347; GO:0071446; GO:2000031	IPR032846;IPR002110;IPR020683;IPR026961;	PF00023;PF12796;PF13962;	cellular response to salicylic acid stimulus [GO:0071446]; regulation of defense response [GO:0031347]; regulation of salicylic acid mediated signaling pathway [GO:2000031]	integral component of membrane [GO:0016021]
g1[Contig175497:1-689]	A0A0K9R9V2	Uncharacterized protein	Spinacia oleracea (Spinach)		IPR002885;	PF01535;PF13041;
g1[Contig17552:35-1984]	B9I9Z6	Uncharacterized protein	Populus trichocarpa (Western balsam poplar) (Populus balsamifera subsp. trichocarpa)	GO:0004674; GO:0005524; GO:0005886; GO:0016021	IPR011009;IPR000719;IPR017441;IPR008271;	PF00069;		integral component of membrane [GO:0016021]; plasma membrane [GO:0005886]	ATP binding [GO:0005524]; protein serine/threonine kinase activity [GO:0004674]
g1[Contig17582:675-1769]	A0A0K9S2W8	Uncharacterized protein	Spinacia oleracea (Spinach)
g1[Contig1759:1-2404]	A0A0K9QPD1	Uncharacterized protein	Spinacia oleracea (Spinach)		IPR009646;	PF06830;
g1[Contig17611:1-2181]	A0A0J8CQE4	Uncharacterized protein	Beta vulgaris subsp. vulgaris
g1[Contig17633:647-2513]	A0A0K9S3J6	Uncharacterized protein	Spinacia oleracea (Spinach)		IPR002110;IPR020683;
g1[Contig176353:1-620]	A0A0K9RZY6	Uncharacterized protein	Spinacia oleracea (Spinach)		IPR006597;	PF08238;
g1[Contig176359:1-520]	A0A068UVU0	Uncharacterized protein	Coffea canephora (Robusta coffee)	GO:0000439; GO:0006289; GO:0006355	IPR004600;	PF03850;	nucleotide-excision repair [GO:0006289]; regulation of transcription, DNA-templated [GO:0006355]	core TFIIH complex [GO:0000439]
g1[Contig17643:32-2141]	A0A0K9RU81	Uncharacterized protein	Spinacia oleracea (Spinach)	GO:0003723	IPR000504;				RNA binding [GO:0003723]
g1[Contig17645:74-875]	A0A218WWI7	Uncharacterized protein	Punica granatum (Pomegranate)
g1[Contig17651:328-2241]	A0A0K9QDL1	Uncharacterized protein	Spinacia oleracea (Spinach)	GO:0004672; GO:0005524; GO:0016021	IPR011009;IPR000719;IPR017441;IPR008271;	PF00069;		integral component of membrane [GO:0016021]	ATP binding [GO:0005524]; protein kinase activity [GO:0004672]
g1[Contig1765:299-5680]	A0A0K9RAH4	Uncharacterized protein	Spinacia oleracea (Spinach)	GO:0008478; GO:0009443	IPR013749;IPR004625;IPR029056;	PF08543;	pyridoxal 5'-phosphate salvage [GO:0009443]		pyridoxal kinase activity [GO:0008478]
g1[Contig17674:1020-2510]	A0A1D6GJ11	Actin-1	Zea mays (Maize)		IPR004000;IPR004001;	PF00022;
g1[Contig176959:1-601]	B9SLJ4	Protein WUSCHEL, putative	Ricinus communis (Castor bean)	GO:0003677; GO:0005634	IPR009057;IPR001356;	PF00046;		nucleus [GO:0005634]	DNA binding [GO:0003677]
g1[Contig177027:1-276]	A0A0K9QWW6	Uncharacterized protein	Spinacia oleracea (Spinach)		IPR001810;IPR018392;	PF00646;PF01476;
g1[Contig17723:1308-1979]	A0A0K9QAQ1	Uncharacterized protein	Spinacia oleracea (Spinach)
g1[Contig177:2477-3091]	A0A0K9QNP6	Uncharacterized protein	Spinacia oleracea (Spinach)	GO:0009055	IPR000049;IPR014730;IPR012255;IPR033948;IPR014729;	PF01012;			electron carrier activity [GO:0009055]
g1[Contig177969:1-657]	A0A0K9RFT2	Uncharacterized protein	Spinacia oleracea (Spinach)	GO:0004222	IPR001915;	PF01435;			metalloendopeptidase activity [GO:0004222]
g1[Contig17822:1-1583]	A0A0K9QKZ7	Uncharacterized protein (Fragment)	Spinacia oleracea (Spinach)		IPR011989;IPR005612;	PF03914;
g1[Contig17829:646-2501]	A0A0K9R923	Uncharacterized protein	Spinacia oleracea (Spinach)	GO:0016021	IPR013783;IPR022113;	PF12371;		integral component of membrane [GO:0016021]
g1[Contig17838:1-2297]	A0A0J8B7I6	Uncharacterized protein	Beta vulgaris subsp. vulgaris	GO:0003676; GO:0008270	IPR001878;	PF00098;			nucleic acid binding [GO:0003676]; zinc ion binding [GO:0008270]
g1[Contig178429:1-681]	A0A0K9RCK2	Uncharacterized protein	Spinacia oleracea (Spinach)	GO:0016021; GO:0035091	IPR001683;IPR003114;IPR013937;	PF08628;PF00787;PF02194;		integral component of membrane [GO:0016021]	phosphatidylinositol binding [GO:0035091]
g1[Contig178611:1-321]	A0A0K9RC19	Uncharacterized protein	Spinacia oleracea (Spinach)	GO:0016021				integral component of membrane [GO:0016021]
g1[Contig17861:537-1983]	A0A0K9RVE2	Uncharacterized protein	Spinacia oleracea (Spinach)		IPR005031;IPR023393;	PF03364;
g1[Contig17888:103-2497]	A0A0K9QWI2	Uncharacterized protein (Fragment)	Spinacia oleracea (Spinach)		IPR002885;IPR011990;	PF01535;PF13041;
g1[Contig17888:560-2497]	A0A0K9QWI2	Uncharacterized protein (Fragment)	Spinacia oleracea (Spinach)		IPR002885;IPR011990;	PF01535;PF13041;
g1[Contig1795:787-3941]	A0A0K9QAK1	Uncharacterized protein	Spinacia oleracea (Spinach)		IPR002885;IPR011990;	PF01535;PF12854;PF13041;PF13812;
g1[Contig1795:788-3040]	A0A0K9QAK1	Uncharacterized protein	Spinacia oleracea (Spinach)		IPR002885;IPR011990;	PF01535;PF12854;PF13041;PF13812;
g1[Contig1795:788-5581]	A0A0K9QAK1	Uncharacterized protein	Spinacia oleracea (Spinach)		IPR002885;IPR011990;	PF01535;PF12854;PF13041;PF13812;
g1[Contig1799:1110-3170]	A0A0K9RMD5	Uncharacterized protein	Spinacia oleracea (Spinach)	GO:0016021	IPR016040;	PF13460;		integral component of membrane [GO:0016021]
g1[Contig18004:1-2490]	A0A0K9R0M4	Uncharacterized protein	Spinacia oleracea (Spinach)		IPR020472;IPR007148;IPR015943;IPR001680;IPR019775;IPR017986;	PF04003;PF00400;
g1[Contig18019:915-2439]	A0A0K9RGM1	Uncharacterized protein	Spinacia oleracea (Spinach)	GO:0005215; GO:0005622	IPR001071;IPR001251;IPR011074;	PF00650;PF03765;		intracellular [GO:0005622]	transporter activity [GO:0005215]
g1[Contig18036:156-2488]	A0A0K9RHP0	Uncharacterized protein	Spinacia oleracea (Spinach)	GO:0005215; GO:0006814; GO:0016021; GO:0055085	IPR030676;IPR001898;	PF00939;	sodium ion transport [GO:0006814]; transmembrane transport [GO:0055085]	integral component of membrane [GO:0016021]	transporter activity [GO:0005215]
g1[Contig180646:1-675]	A0A0K9RLW7	Uncharacterized protein	Spinacia oleracea (Spinach)		IPR016040;	PF13460;
g1[Contig18066:54-1580]	A0A0K9QST0	PHD finger protein ING	Spinacia oleracea (Spinach)	GO:0005634; GO:0016569; GO:0046872	IPR028651;IPR024610;IPR019786;IPR011011;IPR001965;IPR019787;IPR013083;	PF12998;	covalent chromatin modification [GO:0016569]	nucleus [GO:0005634]	metal ion binding [GO:0046872]
g1[Contig180830:1-674]	A0A0K9QSI8	Uncharacterized protein	Spinacia oleracea (Spinach)	GO:0006810; GO:0016021	IPR018108;IPR023395;	PF00153;	transport [GO:0006810]	integral component of membrane [GO:0016021]
g1[Contig180933:1-674]	A0A1S4B2E7	uncharacterized CRM domain-containing protein At3g25440, chloroplastic-like isoform X1	Nicotiana tabacum (Common tobacco)	GO:0003723	IPR001890;	PF01985;			RNA binding [GO:0003723]
g1[Contig181309:1-613]	A0A0K9RGR9	Uncharacterized protein	Spinacia oleracea (Spinach)	GO:0016491; GO:0046872	IPR026992;IPR027443;IPR005123;	PF03171;PF14226;			metal ion binding [GO:0046872]; oxidoreductase activity [GO:0016491]
g1[Contig18163:1-2341]	A0A0K9QHI5	Uncharacterized protein	Spinacia oleracea (Spinach)	GO:0016021	IPR019275;	PF10063;		integral component of membrane [GO:0016021]
g1[Contig18176:719-2230]	A0A0K9QF49	Uncharacterized protein	Spinacia oleracea (Spinach)	GO:0001522; GO:0003723; GO:0009982	IPR020103;IPR006224;IPR006145;	PF00849;	pseudouridine synthesis [GO:0001522]		pseudouridine synthase activity [GO:0009982]; RNA binding [GO:0003723]
g1[Contig18183:849-2361]	A0A0K9S146	Uncharacterized protein	Spinacia oleracea (Spinach)	GO:0016021	IPR009606;	PF06749;		integral component of membrane [GO:0016021]
g1[Contig18189:1-2479]	A0A067JLR7	Uncharacterized protein	Jatropha curcas (Barbados nut)	GO:0005623; GO:0009055; GO:0015035; GO:0045454	IPR002109;IPR033658;IPR004480;IPR012336;IPR013766;	PF00462;PF00085;	cell redox homeostasis [GO:0045454]	cell [GO:0005623]	electron carrier activity [GO:0009055]; protein disulfide oxidoreductase activity [GO:0015035]
g1[Contig181912:1-388]	A0A0K9QBE5	Uncharacterized protein	Spinacia oleracea (Spinach)	GO:0016491; GO:0046872	IPR026992;IPR027443;IPR005123;	PF03171;PF14226;			metal ion binding [GO:0046872]; oxidoreductase activity [GO:0016491]
g1[Contig1823:838-5688]	A0A0K9RWR0	Uncharacterized protein	Spinacia oleracea (Spinach)	GO:0005623; GO:0009055; GO:0015035; GO:0045454	IPR002109;IPR033658;IPR004480;IPR012336;	PF00462;	cell redox homeostasis [GO:0045454]	cell [GO:0005623]	electron carrier activity [GO:0009055]; protein disulfide oxidoreductase activity [GO:0015035]
g1[Contig18332:1167-2351]	A0A0K9QN80	Uncharacterized protein	Spinacia oleracea (Spinach)	GO:0051513	IPR032795;IPR025486;IPR033334;	PF14309;PF14383;	regulation of monopolar cell growth [GO:0051513]
g1[Contig183421:1-548]	A0A0K9Q8K9	Uncharacterized protein (Fragment)	Spinacia oleracea (Spinach)	GO:0003723	IPR000504;	PF00076;			RNA binding [GO:0003723]
g1[Contig183421:1-591]	A0A0K9Q8K9	Uncharacterized protein (Fragment)	Spinacia oleracea (Spinach)	GO:0003723	IPR000504;	PF00076;			RNA binding [GO:0003723]
g1[Contig183484:1-633]	A0A0K9RUR3	Uncharacterized protein	Spinacia oleracea (Spinach)		IPR020472;IPR015943;IPR001680;IPR019775;IPR017986;	PF00400;
g1[Contig18370:170-2161]	A0A0K9R0K8	Uncharacterized protein	Spinacia oleracea (Spinach)		IPR025714;IPR029063;	PF13847;
g1[Contig184174:1-665]	A0A0K9QZE2	Uncharacterized protein	Spinacia oleracea (Spinach)	GO:0003725	IPR017945;IPR006070;	PF01300;			double-stranded RNA binding [GO:0003725]
g1[Contig18428:400-2465]	A0A0J8F4T6	Hexosyltransferase (EC 2.4.1.-)	Beta vulgaris subsp. vulgaris	GO:0000139; GO:0010192; GO:0016021; GO:0045489; GO:0047262; GO:0071555	IPR029993;IPR002495;IPR029044;	PF01501;	cell wall organization [GO:0071555]; mucilage biosynthetic process [GO:0010192]; pectin biosynthetic process [GO:0045489]	Golgi membrane [GO:0000139]; integral component of membrane [GO:0016021]	polygalacturonate 4-alpha-galacturonosyltransferase activity [GO:0047262]
g1[Contig184330:1-665]	A0A0K9RT93	Uncharacterized protein	Spinacia oleracea (Spinach)	GO:0005524; GO:0016301	IPR027417;IPR006083;	PF00485;			ATP binding [GO:0005524]; kinase activity [GO:0016301]
g1[Contig1846:248-4491]	A0A0K9Q7M3	Uncharacterized protein	Spinacia oleracea (Spinach)		IPR002885;IPR011990;	PF01535;
g1[Contig18483:1-1871]	A0A0K9R3U0	Uncharacterized protein	Spinacia oleracea (Spinach)	GO:0003677; GO:0005634	IPR009057;IPR001356;	PF00046;		nucleus [GO:0005634]	DNA binding [GO:0003677]
g1[Contig18501:1-1837]	A0A0K9R810	Mitochondrial GTPase 1	Spinacia oleracea (Spinach)	GO:0005525; GO:0005743	IPR030378;IPR023179;IPR019991;IPR006073;IPR016478;IPR027417;	PF01926;		mitochondrial inner membrane [GO:0005743]	GTP binding [GO:0005525]
g1[Contig18523:442-2055]	A0A0K9RVD7	Uncharacterized protein	Spinacia oleracea (Spinach)	GO:0003690; GO:0006355	IPR003690;	PF02536;	regulation of transcription, DNA-templated [GO:0006355]		double-stranded DNA binding [GO:0003690]
g1[Contig185305:1-470]	A0A0K9QR59	Uncharacterized protein	Spinacia oleracea (Spinach)
g1[Contig18533:860-2460]	A0A0K9QP25	Uncharacterized protein	Spinacia oleracea (Spinach)	GO:0005525	IPR031167;IPR006169;IPR006073;IPR027417;	PF01018;PF01926;			GTP binding [GO:0005525]
g1[Contig185370:177-662]	A0A0K9QFF0	Ubiquitin-fold modifier-conjugating enzyme 1	Spinacia oleracea (Spinach)		IPR016135;IPR014806;	PF08694;
g1[Contig185742:1-661]	A0A0K9R6F3	Uncharacterized protein	Spinacia oleracea (Spinach)	GO:0000380	IPR034604;		alternative mRNA splicing, via spliceosome [GO:0000380]
g1[Contig1859:1-3491]	A0A0K9QNB9	Uncharacterized protein	Spinacia oleracea (Spinach)		IPR011659;IPR015943;IPR001680;IPR019775;IPR017986;	PF07676;PF00400;
g1[Contig1860:1-4691]	A0A0K9R8J8	NAD-dependent protein deacylase (EC 3.5.1.-) (Regulatory protein SIR2 homolog)	Spinacia oleracea (Spinach)	GO:0005759; GO:0006471; GO:0008270; GO:0034979; GO:0070403	IPR029035;IPR003000;IPR026587;IPR026590;	PF02146;	protein ADP-ribosylation [GO:0006471]	mitochondrial matrix [GO:0005759]	NAD+ binding [GO:0070403]; NAD-dependent protein deacetylase activity [GO:0034979]; zinc ion binding [GO:0008270]
g1[Contig186086:1-660]	A0A0K9R4H4	Uncharacterized protein	Spinacia oleracea (Spinach)		IPR013905;IPR015943;IPR001680;IPR017986;	PF08596;
g1[Contig1862:1158-4640]	A0A0K9R3A8	Uncharacterized protein	Spinacia oleracea (Spinach)	GO:0004663; GO:0018344	IPR001330;IPR026873;IPR008930;	PF00432;	protein geranylgeranylation [GO:0018344]		Rab geranylgeranyltransferase activity [GO:0004663]
g1[Contig18633:1-2271]	A0A0K9QAX3	Uncharacterized protein	Spinacia oleracea (Spinach)		IPR002885;IPR011990;	PF01535;PF12854;PF13041;
g1[Contig1865:1-2952]	A0A0K9R2K6	Uncharacterized protein	Spinacia oleracea (Spinach)	GO:0004674; GO:0005524; GO:0016021	IPR011009;IPR032675;IPR001611;IPR003591;IPR013210;IPR000719;IPR017441;IPR008271;	PF00560;PF08263;PF00069;		integral component of membrane [GO:0016021]	ATP binding [GO:0005524]; protein serine/threonine kinase activity [GO:0004674]
g1[Contig186579:1-617]	A0A0K9RFT2	Uncharacterized protein	Spinacia oleracea (Spinach)	GO:0004222	IPR001915;	PF01435;			metalloendopeptidase activity [GO:0004222]
g1[Contig18668:1-1578]	A0A0K9RB88	Uncharacterized protein	Spinacia oleracea (Spinach)	GO:0005525	IPR031166;IPR016484;IPR006073;IPR032859;IPR015946;IPR027417;IPR005225;	PF14714;PF01926;			GTP binding [GO:0005525]
g1[Contig1867:1019-5475]	A0A0K9RWJ2	Uncharacterized protein	Spinacia oleracea (Spinach)	GO:0032040	IPR007276;	PF04147;		small-subunit processome [GO:0032040]
g1[Contig186920:1-611]	A0A0K9R1P1	Uncharacterized protein	Spinacia oleracea (Spinach)	GO:0016021				integral component of membrane [GO:0016021]
g1[Contig18725:1-1961]	A0A0K9QD01	Uncharacterized protein	Spinacia oleracea (Spinach)		IPR024964;IPR006595;	PF10607;
g1[Contig1876:4059-5469]	A0A0K9QAF9	Uncharacterized protein	Spinacia oleracea (Spinach)
g1[Contig18770:527-2021]	A0A1U7X2E5	cysteine desulfurase 2, chloroplastic	Nicotiana sylvestris (Wood tobacco) (South American tobacco)	GO:0006534; GO:0030170; GO:0031071	IPR000192;IPR010970;IPR015424;IPR015421;IPR015422;	PF00266;	cysteine metabolic process [GO:0006534]		cysteine desulfurase activity [GO:0031071]; pyridoxal phosphate binding [GO:0030170]
g1[Contig187932:240-656]	A0A0K9QTM1	Uncharacterized protein	Spinacia oleracea (Spinach)		IPR011042;IPR020472;IPR033510;IPR015155;IPR013535;IPR015943;IPR001680;IPR019775;IPR017986;	PF09070;PF08324;PF00400;
g1[Contig188:1805-2231]	A0A0K9RL49	E3 ubiquitin-protein ligase (EC 2.3.2.27)	Spinacia oleracea (Spinach)	GO:0005634; GO:0006511; GO:0007275; GO:0008270; GO:0016567	IPR018121;IPR004162;IPR008974;IPR013083;IPR013010;	PF03145;	multicellular organism development [GO:0007275]; protein ubiquitination [GO:0016567]; ubiquitin-dependent protein catabolic process [GO:0006511]	nucleus [GO:0005634]	zinc ion binding [GO:0008270]
g1[Contig18821:1-2425]	A0A0K9RNY6	Uncharacterized protein	Spinacia oleracea (Spinach)	GO:0008270	IPR032867;IPR002885;IPR011990;	PF14432;PF01535;PF13041;			zinc ion binding [GO:0008270]
g1[Contig188310:1-582]	A0A0K9QN21	Uncharacterized protein	Spinacia oleracea (Spinach)	GO:0003824; GO:0050662	IPR013549;IPR001509;IPR016040;IPR010099;	PF08338;PF01370;			catalytic activity [GO:0003824]; coenzyme binding [GO:0050662]
g1[Contig18834:413-2191]	A0A0K9QZD7	Phytoene desaturase	Spinacia oleracea (Spinach)	GO:0016117; GO:0016705	IPR002937;IPR023753;IPR014102;	PF01593;	carotenoid biosynthetic process [GO:0016117]		oxidoreductase activity, acting on paired donors, with incorporation or reduction of molecular oxygen [GO:0016705]
g1[Contig188593:1-654]	A0A0K9QE19	Uncharacterized protein	Spinacia oleracea (Spinach)	GO:0006633; GO:0016747	IPR017568;IPR018201;IPR014031;IPR014030;IPR020841;IPR016039;	PF00109;PF02801;	fatty acid biosynthetic process [GO:0006633]		transferase activity, transferring acyl groups other than amino-acyl groups [GO:0016747]
g1[Contig18870:66-2376]	A0A0K9QYU3	Uncharacterized protein	Spinacia oleracea (Spinach)	GO:0004834; GO:0030170	IPR006316;IPR006653;IPR006654;IPR023026;IPR001926;	PF00291;			pyridoxal phosphate binding [GO:0030170]; tryptophan synthase activity [GO:0004834]
g1[Contig189131:1-415]	A0A0K9R396	Uncharacterized protein	Spinacia oleracea (Spinach)		IPR032675;IPR001611;	PF13516;
g1[Contig18946:28-2170]	A0A0K9RF53	Uncharacterized protein	Spinacia oleracea (Spinach)	GO:0008168; GO:0016021	IPR004159;IPR029063;	PF03141;		integral component of membrane [GO:0016021]	methyltransferase activity [GO:0008168]
g1[Contig19030:1-1338]	A0A0K9RJV6	Uncharacterized protein	Spinacia oleracea (Spinach)		IPR018971;	PF09366;
g1[Contig1906:1860-5625]	A0A0K9QK28	Uncharacterized protein	Spinacia oleracea (Spinach)	GO:0048037	IPR019595;IPR012349;				cofactor binding [GO:0048037]
g1[Contig19114:1-1840]	A0A0K9QZZ6	Uncharacterized protein	Spinacia oleracea (Spinach)	GO:0016021	IPR002657;IPR004710;	PF01758;		integral component of membrane [GO:0016021]
g1[Contig191252:1-561]	A0A0K9R6V9	Uncharacterized protein	Spinacia oleracea (Spinach)		IPR019410;IPR029063;	PF10294;
g1[Contig19136:1-2371]	A0A0K9QWL1	Uncharacterized protein	Spinacia oleracea (Spinach)		IPR002885;	PF01535;PF13041;PF13812;
g1[Contig19136:695-2299]	A0A0K9QWL1	Uncharacterized protein	Spinacia oleracea (Spinach)		IPR002885;	PF01535;PF13041;PF13812;
g1[Contig19140:815-2425]	A0A0K9RQB4	Uncharacterized protein	Spinacia oleracea (Spinach)	GO:0016491	IPR023753;IPR028348;	PF07992;			oxidoreductase activity [GO:0016491]
g1[Contig191491:10-647]	U7DWK0	Uncharacterized protein	Populus trichocarpa (Western balsam poplar) (Populus balsamifera subsp. trichocarpa)	GO:0003824	IPR011146;				catalytic activity [GO:0003824]
g1[Contig191708:1-646]	A0A0K9QEW5	Uncharacterized protein	Spinacia oleracea (Spinach)	GO:0016021	IPR017868;IPR013783;IPR014756;	PF00630;		integral component of membrane [GO:0016021]
g1[Contig19236:1-2301]	A0A0K9QK55	Uncharacterized protein (Fragment)	Spinacia oleracea (Spinach)		IPR002885;IPR011990;	PF01535;PF13041;
g1[Contig192616:1-418]	A0A0K9RXR5	Uncharacterized protein	Spinacia oleracea (Spinach)	GO:0006729; GO:0008124	IPR001533;		tetrahydrobiopterin biosynthetic process [GO:0006729]		4-alpha-hydroxytetrahydrobiopterin dehydratase activity [GO:0008124]
g1[Contig19327:740-2076]	A0A0K9QP85	Uncharacterized protein	Spinacia oleracea (Spinach)	GO:0006479; GO:0008168	IPR025799;IPR029063;		protein methylation [GO:0006479]		methyltransferase activity [GO:0008168]
g1[Contig19333:1-1072]	A0A0K9QNF6	Uncharacterized protein	Spinacia oleracea (Spinach)	GO:0004672; GO:0005524	IPR002912;IPR011009;IPR000719;IPR001245;IPR008271;	PF07714;			ATP binding [GO:0005524]; protein kinase activity [GO:0004672]
g1[Contig193527:1-642]	A0A0K9RU76	Uncharacterized protein	Spinacia oleracea (Spinach)		IPR006571;	PF07534;
g1[Contig193641:1-375]	A0A0K9RTG2	Uncharacterized protein	Spinacia oleracea (Spinach)		IPR002885;	PF01535;PF13041;
g1[Contig19388:370-2410]	A0A0K9RN60	Uncharacterized protein (Fragment)	Spinacia oleracea (Spinach)	GO:0004713; GO:0005524; GO:0016021	IPR011009;IPR000719;IPR001245;IPR008266;IPR020635;	PF07714;		integral component of membrane [GO:0016021]	ATP binding [GO:0005524]; protein tyrosine kinase activity [GO:0004713]
g1[Contig19400:1-2348]	A0A0K9QXB0	Uncharacterized protein	Spinacia oleracea (Spinach)	GO:0003824; GO:0050662	IPR001509;IPR016040;	PF01370;			catalytic activity [GO:0003824]; coenzyme binding [GO:0050662]
g1[Contig194376:1-385]	A0A0K9QG83	Uncharacterized protein	Spinacia oleracea (Spinach)	GO:0031072; GO:0051082	IPR001305;				heat shock protein binding [GO:0031072]; unfolded protein binding [GO:0051082]
g1[Contig19450:142-1248]	A0A0K9S2V9	Uncharacterized protein	Spinacia oleracea (Spinach)
g1[Contig195451:1-637]	A0A0J8BH75	Uncharacterized protein	Beta vulgaris subsp. vulgaris	GO:0010277; GO:0016021; GO:0051537	IPR013626;IPR017941;	PF08417;PF00355;		integral component of membrane [GO:0016021]	2 iron, 2 sulfur cluster binding [GO:0051537]; chlorophyllide a oxygenase [overall] activity [GO:0010277]
g1[Contig195521:1-561]	A0A0K9S146	Uncharacterized protein	Spinacia oleracea (Spinach)	GO:0016021	IPR009606;	PF06749;		integral component of membrane [GO:0016021]
g1[Contig196016:1-636]	A0A0K9QHX9	Uncharacterized protein (Fragment)	Spinacia oleracea (Spinach)	GO:0008171	IPR002935;IPR029063;	PF01596;			O-methyltransferase activity [GO:0008171]
g1[Contig19632:519-1821]	A0A0K9QSK2	Uncharacterized protein (Fragment)	Spinacia oleracea (Spinach)	GO:0003677; GO:0005634; GO:0006351; GO:0006355	IPR003340;IPR015300;	PF02362;	regulation of transcription, DNA-templated [GO:0006355]; transcription, DNA-templated [GO:0006351]	nucleus [GO:0005634]	DNA binding [GO:0003677]
g1[Contig19652:445-1026]	A0A0K9RA57	Uncharacterized protein	Spinacia oleracea (Spinach)	GO:0003676; GO:0005634; GO:0008270	IPR000690;IPR003604;IPR013085;IPR013087;	PF06220;		nucleus [GO:0005634]	nucleic acid binding [GO:0003676]; zinc ion binding [GO:0008270]
g1[Contig1973:1-1110]	A0A0K9R3M5	Uncharacterized protein	Spinacia oleracea (Spinach)		IPR011687;	PF07767;
g1[Contig199043:1-241]	A0A118JW34	Heat shock protein DnaJ, cysteine-rich domain-containing protein	Cynara cardunculus var. scolymus (Globe artichoke) (Cynara scolymus)	GO:0016021; GO:0031072; GO:0051082	IPR001305;			integral component of membrane [GO:0016021]	heat shock protein binding [GO:0031072]; unfolded protein binding [GO:0051082]
g1[Contig19951:1-2380]	A0A0J8BEF4	Uncharacterized protein	Beta vulgaris subsp. vulgaris	GO:0008270; GO:0016021	IPR033275;IPR011016;IPR013083;	PF12906;		integral component of membrane [GO:0016021]	zinc ion binding [GO:0008270]
g1[Contig19961:1-2156]	A0A0K9QPZ0	Uncharacterized protein	Spinacia oleracea (Spinach)		IPR018611;	PF09743;
g1[Contig19976:409-2262]	A0A0K9S1E9	Uncharacterized protein	Spinacia oleracea (Spinach)	GO:0005506; GO:0016021; GO:0016705; GO:0020037	IPR001128;IPR002401;	PF00067;		integral component of membrane [GO:0016021]	heme binding [GO:0020037]; iron ion binding [GO:0005506]; oxidoreductase activity, acting on paired donors, with incorporation or reduction of molecular oxygen [GO:0016705]
g1[Contig199834:1-627]	A0A0K9R4M2	Uncharacterized protein	Spinacia oleracea (Spinach)	GO:0008703; GO:0008835; GO:0009231; GO:0050661	IPR002125;IPR016193;IPR024072;IPR004794;IPR012816;IPR011549;IPR002734;	PF00383;PF08719;PF01872;	riboflavin biosynthetic process [GO:0009231]		5-amino-6-(5-phosphoribosylamino)uracil reductase activity [GO:0008703]; diaminohydroxyphosphoribosylaminopyrimidine deaminase activity [GO:0008835]; NADP binding [GO:0050661]
g1[Contig199880:1-627]	A0A0K9RI90	Uncharacterized protein	Spinacia oleracea (Spinach)	GO:0016491	IPR023753;				oxidoreductase activity [GO:0016491]
g1[Contig200:1-3636]	A0A165A6J6	Uncharacterized protein	Daucus carota subsp. sativus		IPR001650;IPR027417;IPR025696;	PF00271;PF13234;
g1[Contig20027:417-2241]	A0A0K9RI96	Uncharacterized protein	Spinacia oleracea (Spinach)		IPR002885;IPR011990;	PF01535;PF13041;
g1[Contig20027:823-2343]	A0A0K9RI96	Uncharacterized protein	Spinacia oleracea (Spinach)		IPR002885;IPR011990;	PF01535;PF13041;
g1[Contig200294:1-626]	A0A0K9QY33	Uncharacterized protein	Spinacia oleracea (Spinach)	GO:0046872	IPR001876;	PF00641;			metal ion binding [GO:0046872]
g1[Contig200413:1-626]	A0A0K9R7D8	Uncharacterized protein	Spinacia oleracea (Spinach)	GO:0004553; GO:0005975; GO:0016021	IPR001360;IPR018120;IPR017853;	PF00232;	carbohydrate metabolic process [GO:0005975]	integral component of membrane [GO:0016021]	hydrolase activity, hydrolyzing O-glycosyl compounds [GO:0004553]
g1[Contig20049:1-2375]	A0A0B0MR86	Protein phosphatase methylesterase 1	Gossypium arboreum (Tree cotton) (Gossypium nanking)	GO:0006482; GO:0051723	IPR029058;IPR016812;		protein demethylation [GO:0006482]		protein methylesterase activity [GO:0051723]
g1[Contig20054:1-1749]	A0A0K9RJL8	Uncharacterized protein	Spinacia oleracea (Spinach)		IPR002885;	PF01535;PF13041;PF13812;
g1[Contig20054:199-2168]	A0A0K9RJL8	Uncharacterized protein	Spinacia oleracea (Spinach)		IPR002885;	PF01535;PF13041;PF13812;
g1[Contig20058:1-879]	A0A0K9QF87	Uncharacterized protein	Spinacia oleracea (Spinach)	GO:0003677; GO:0003887; GO:0005524; GO:0006260; GO:0009360	IPR008921;IPR022754;IPR012763;IPR027417;IPR012462;	PF12169;PF07910;	DNA replication [GO:0006260]	DNA polymerase III complex [GO:0009360]	ATP binding [GO:0005524]; DNA binding [GO:0003677]; DNA-directed DNA polymerase activity [GO:0003887]
g1[Contig20072:1-2317]	A0A0K9RPB6	Uncharacterized protein	Spinacia oleracea (Spinach)	GO:0016021	IPR019164;	PF09767;		integral component of membrane [GO:0016021]
g1[Contig2009:1-4613]	A0A0K9R5W0	Uncharacterized protein	Spinacia oleracea (Spinach)		IPR015943;IPR001680;IPR019775;IPR017986;
g1[Contig2011:236-3716]	A0A0K9R0N7	Very-long-chain (3R)-3-hydroxyacyl-CoA dehydratase (EC 4.2.1.134)	Spinacia oleracea (Spinach)	GO:0005789; GO:0006633; GO:0016021; GO:0102343; GO:0102344; GO:0102345	IPR007482;	PF04387;	fatty acid biosynthetic process [GO:0006633]	endoplasmic reticulum membrane [GO:0005789]; integral component of membrane [GO:0016021]	3-hydroxy-arachidoyl-CoA dehydratase activity [GO:0102343]; 3-hydroxy-behenoyl-CoA dehydratase activity [GO:0102344]; 3-hydroxy-lignoceroyl-CoA dehydratase activity [GO:0102345]
g1[Contig20120:380-1699]	A0A0K9R036	Nitrate reductase	Spinacia oleracea (Spinach)	GO:0006809; GO:0020037; GO:0030151; GO:0042128; GO:0043546; GO:0050464	IPR001199;IPR018506;IPR017927;IPR001709;IPR014756;IPR005066;IPR008335;IPR001834;IPR012137;IPR008333;IPR001433;IPR000572;IPR022407;IPR017938;	PF00173;PF00970;PF03404;PF00175;PF00174;	nitrate assimilation [GO:0042128]; nitric oxide biosynthetic process [GO:0006809]		heme binding [GO:0020037]; molybdenum ion binding [GO:0030151]; molybdopterin cofactor binding [GO:0043546]; nitrate reductase (NADPH) activity [GO:0050464]
g1[Contig20:13308-13773]	A0A0K9QNP6	Uncharacterized protein	Spinacia oleracea (Spinach)	GO:0009055	IPR000049;IPR014730;IPR012255;IPR033948;IPR014729;	PF01012;			electron carrier activity [GO:0009055]
g1[Contig20136:1-2369]	A0A0J8B746	Methylthioribose-1-phosphate isomerase (M1Pi) (MTR-1-P isomerase) (EC 5.3.1.23) (S-methyl-5-thioribose-1-phosphate isomerase) (Translation initiation factor eIF-2B subunit alpha/beta/delta-like protein)	Beta vulgaris subsp. vulgaris	GO:0005634; GO:0005737; GO:0009506; GO:0019284; GO:0019509; GO:0046523; GO:0071281; GO:0071369; GO:0071732	IPR000649;IPR005251;IPR011559;IPR027363;	PF01008;	cellular response to ethylene stimulus [GO:0071369]; cellular response to iron ion [GO:0071281]; cellular response to nitric oxide [GO:0071732]; L-methionine salvage from methylthioadenosine [GO:0019509]; L-methionine salvage from S-adenosylmethionine [GO:0019284]	cytoplasm [GO:0005737]; nucleus [GO:0005634]; plasmodesma [GO:0009506]	S-methyl-5-thioribose-1-phosphate isomerase activity [GO:0046523]
g1[Contig20155:165-2109]	A0A0K9QSJ2	Uncharacterized protein	Spinacia oleracea (Spinach)	GO:0016627; GO:0050660	IPR006091;IPR009075;IPR013786;IPR009100;IPR002575;IPR011009;	PF00441;PF02770;PF02771;PF01636;			flavin adenine dinucleotide binding [GO:0050660]; oxidoreductase activity, acting on the CH-CH group of donors [GO:0016627]
g1[Contig201903:1-623]	A0A0K9QL29	Uncharacterized protein	Spinacia oleracea (Spinach)		IPR010733;	PF07000;
g1[Contig202117:1-515]	A0A151S7E0	Uncharacterized protein	Cajanus cajan (Pigeon pea) (Cajanus indicus)	GO:0016787	IPR006680;IPR032466;	PF04909;			hydrolase activity [GO:0016787]
g1[Contig20212:611-1881]	A0A0J8BQQ3	Uncharacterized protein	Beta vulgaris subsp. vulgaris	GO:0010277; GO:0016021; GO:0051537	IPR013626;IPR017941;	PF08417;PF00355;		integral component of membrane [GO:0016021]	2 iron, 2 sulfur cluster binding [GO:0051537]; chlorophyllide a oxygenase [overall] activity [GO:0010277]
g1[Contig2023:1-5151]	A0A0K9R693	Uncharacterized protein	Spinacia oleracea (Spinach)	GO:0051011	IPR029711;IPR010604;	PF06694;			microtubule minus-end binding [GO:0051011]
g1[Contig20265:629-1324]	A0A1S3ZD10	ubiquitin-conjugating enzyme E2-17 kDa	Nicotiana tabacum (Common tobacco)	GO:0005524	IPR000608;IPR023313;IPR016135;	PF00179;			ATP binding [GO:0005524]
g1[Contig202896:165-509]	A0A0K9RAV0	Uncharacterized protein	Spinacia oleracea (Spinach)	GO:0004672; GO:0005524	IPR002110;IPR020683;IPR011009;IPR000719;IPR001245;	PF12796;PF07714;			ATP binding [GO:0005524]; protein kinase activity [GO:0004672]
g1[Contig20311:1-2041]	A0A0K9QM70	Uncharacterized protein	Spinacia oleracea (Spinach)	GO:0004672; GO:0005524; GO:0016021; GO:0030246	IPR013320;IPR011009;IPR001220;IPR000719;IPR017441;IPR008271;	PF00139;PF00069;		integral component of membrane [GO:0016021]	ATP binding [GO:0005524]; carbohydrate binding [GO:0030246]; protein kinase activity [GO:0004672]
g1[Contig203125:273-620]	A0A0K9QW68	Uncharacterized protein	Spinacia oleracea (Spinach)	GO:0003723; GO:0008270	IPR000504;IPR034219;IPR001878;	PF00076;PF00098;			RNA binding [GO:0003723]; zinc ion binding [GO:0008270]
g1[Contig20324:1-1774]	A0A0K9R6J3	Uncharacterized protein	Spinacia oleracea (Spinach)	GO:0000256; GO:0004038; GO:0008270; GO:0016021; GO:0050897	IPR017593;IPR006680;IPR011059;IPR032466;	PF01979;	allantoin catabolic process [GO:0000256]	integral component of membrane [GO:0016021]	allantoinase activity [GO:0004038]; cobalt ion binding [GO:0050897]; zinc ion binding [GO:0008270]
g1[Contig2035:1-4202]	A0A0K9QX64	Uncharacterized protein	Spinacia oleracea (Spinach)	GO:0016491	IPR016161;IPR016160;IPR029510;IPR016162;IPR015590;	PF00171;			oxidoreductase activity [GO:0016491]
g1[Contig20377:1575-1985]	A0A0K9RX68	Uncharacterized protein	Spinacia oleracea (Spinach)	GO:0009813; GO:0045430	IPR016087;IPR016088;	PF16035;	flavonoid biosynthetic process [GO:0009813]		chalcone isomerase activity [GO:0045430]
g1[Contig204469:270-617]	A0A0K9QW68	Uncharacterized protein	Spinacia oleracea (Spinach)	GO:0003723; GO:0008270	IPR000504;IPR034219;IPR001878;	PF00076;PF00098;			RNA binding [GO:0003723]; zinc ion binding [GO:0008270]
g1[Contig2046:1416-5391]	A0A0K9RKL9	Uncharacterized protein	Spinacia oleracea (Spinach)	GO:0003690; GO:0006355	IPR003690;	PF02536;	regulation of transcription, DNA-templated [GO:0006355]		double-stranded DNA binding [GO:0003690]
g1[Contig20469:1-1373]	A0A0K9REH1	Uncharacterized protein	Spinacia oleracea (Spinach)	GO:0005634; GO:0006355; GO:0016021	IPR010684;	PF06881;	regulation of transcription, DNA-templated [GO:0006355]	integral component of membrane [GO:0016021]; nucleus [GO:0005634]
g1[Contig205320:1-552]	A0A0K9RKF5	tRNA pseudouridine synthase (EC 5.4.99.-)	Spinacia oleracea (Spinach)	GO:0001522; GO:0003723; GO:0008033; GO:0009982	IPR020103;IPR001406;IPR020097;IPR020095;	PF01416;	pseudouridine synthesis [GO:0001522]; tRNA processing [GO:0008033]		pseudouridine synthase activity [GO:0009982]; RNA binding [GO:0003723]
g1[Contig20570:1-1934]	A0A0K9RUS4	Uncharacterized protein (Fragment)	Spinacia oleracea (Spinach)	GO:0003677; GO:0003887; GO:0006260	IPR007185;IPR024826;	PF04042;	DNA replication [GO:0006260]		DNA binding [GO:0003677]; DNA-directed DNA polymerase activity [GO:0003887]
g1[Contig20579:1-2081]	A0A0K9R6J0	Uncharacterized protein	Spinacia oleracea (Spinach)		IPR002885;IPR033443;	PF01535;PF17177;
g1[Contig206349:1-613]	A0A0K9RLD1	Uncharacterized protein	Spinacia oleracea (Spinach)	GO:0006891; GO:0017119	IPR019465;	PF10392;	intra-Golgi vesicle-mediated transport [GO:0006891]	Golgi transport complex [GO:0017119]
g1[Contig206:4218-8481]	A0A0K9QZ94	Uncharacterized protein	Spinacia oleracea (Spinach)	GO:0003824; GO:0008152	IPR025110;IPR020845;IPR000873;	PF00501;PF13193;	metabolic process [GO:0008152]		catalytic activity [GO:0003824]
g1[Contig20654:1-1696]	A0A0K9RHC6	Uncharacterized protein	Spinacia oleracea (Spinach)	GO:0000166	IPR033472;IPR032199;IPR013894;	PF16099;PF08585;			nucleotide binding [GO:0000166]
g1[Contig2066:1-2346]	A0A0K9RAF0	Uncharacterized protein	Spinacia oleracea (Spinach)
g1[Contig207:688-4391]	A0A0K9R7E2	Uncharacterized protein	Spinacia oleracea (Spinach)	GO:0016491	IPR006076;IPR023753;	PF01266;			oxidoreductase activity [GO:0016491]
g1[Contig20791:1-355]	A0A0J8E0P2	Uncharacterized protein	Beta vulgaris subsp. vulgaris		IPR002885;IPR011990;
g1[Contig20824:372-2289]	A0A0K9R7B4	Uncharacterized protein	Spinacia oleracea (Spinach)	GO:0016021				integral component of membrane [GO:0016021]
g1[Contig20844:1-1584]	A0A0K9QQK9	Uncharacterized protein	Spinacia oleracea (Spinach)	GO:0009507; GO:0009658; GO:0010239; GO:0048366	IPR034563;		chloroplast mRNA processing [GO:0010239]; chloroplast organization [GO:0009658]; leaf development [GO:0048366]	chloroplast [GO:0009507]
g1[Contig20915:1-2231]	A0A0K9S2A7	Uncharacterized protein	Spinacia oleracea (Spinach)	GO:0005086; GO:0032012	IPR011989;IPR016024;IPR023394;IPR000904;IPR032691;	PF01369;PF12783;	regulation of ARF protein signal transduction [GO:0032012]		ARF guanyl-nucleotide exchange factor activity [GO:0005086]
g1[Contig209174:1-474]	A0A0K9R010	Protein disulfide-isomerase (EC 5.3.4.1)	Spinacia oleracea (Spinach)	GO:0003756; GO:0005783; GO:0045454	IPR005788;IPR005792;IPR012336;IPR017937;IPR013766;	PF00085;	cell redox homeostasis [GO:0045454]	endoplasmic reticulum [GO:0005783]	protein disulfide isomerase activity [GO:0003756]
g1[Contig209648:1-415]	A0A0K9RMR8	Uncharacterized protein	Spinacia oleracea (Spinach)	GO:0008233	IPR029045;IPR004635;IPR002142;	PF01343;			peptidase activity [GO:0008233]
g1[Contig20987:315-2241]	A0A0K9Q7K1	Uncharacterized protein	Spinacia oleracea (Spinach)	GO:0004497; GO:0005506; GO:0016705; GO:0020037	IPR001128;IPR002403;	PF00067;			heme binding [GO:0020037]; iron ion binding [GO:0005506]; monooxygenase activity [GO:0004497]; oxidoreductase activity, acting on paired donors, with incorporation or reduction of molecular oxygen [GO:0016705]
g1[Contig210033:1-605]	A0A0K9QF87	Uncharacterized protein	Spinacia oleracea (Spinach)	GO:0003677; GO:0003887; GO:0005524; GO:0006260; GO:0009360	IPR008921;IPR022754;IPR012763;IPR027417;IPR012462;	PF12169;PF07910;	DNA replication [GO:0006260]	DNA polymerase III complex [GO:0009360]	ATP binding [GO:0005524]; DNA binding [GO:0003677]; DNA-directed DNA polymerase activity [GO:0003887]
g1[Contig21071:1824-2296]	A0A0K9RYN4	Uncharacterized protein	Spinacia oleracea (Spinach)		IPR011719;IPR018316;	PF09585;
g1[Contig210914:1-512]	A0A0K9RLE5	S-acyltransferase (EC 2.3.1.225) (Palmitoyltransferase)	Spinacia oleracea (Spinach)	GO:0016021; GO:0019706	IPR001594;	PF01529;		integral component of membrane [GO:0016021]	protein-cysteine S-palmitoyltransferase activity [GO:0019706]
g1[Contig210931:1-485]	A0A0K9R6I5	Uncharacterized protein	Spinacia oleracea (Spinach)
g1[Contig210931:1-539]	A0A0K9R6I5	Uncharacterized protein	Spinacia oleracea (Spinach)
g1[Contig21102:1-1731]	A0A0K9REX0	Uncharacterized protein	Spinacia oleracea (Spinach)	GO:0016021	IPR007248;	PF04117;		integral component of membrane [GO:0016021]
g1[Contig21113:1-2062]	A0A0K9RTY9	Uncharacterized protein	Spinacia oleracea (Spinach)	GO:0004789; GO:0008972; GO:0009228	IPR013785;IPR004399;IPR013749;IPR029056;IPR022998;IPR034291;	PF08543;PF02581;	thiamine biosynthetic process [GO:0009228]		phosphomethylpyrimidine kinase activity [GO:0008972]; thiamine-phosphate diphosphorylase activity [GO:0004789]
g1[Contig211344:41-510]	A0A0K9RW84	Uncharacterized protein	Spinacia oleracea (Spinach)	GO:0016491	IPR016161;IPR016160;IPR016162;IPR015590;	PF00171;			oxidoreductase activity [GO:0016491]
g1[Contig21162:1468-2065]	U5FZH1	Uncharacterized protein	Populus trichocarpa (Western balsam poplar) (Populus balsamifera subsp. trichocarpa)		IPR007402;IPR009078;IPR012347;IPR011197;	PF04305;
g1[Contig21233:643-2309]	A0A0K9QLZ1	Uncharacterized protein	Spinacia oleracea (Spinach)	GO:0003755; GO:0006457	IPR029000;IPR024936;IPR002130;	PF00160;	protein folding [GO:0006457]		peptidyl-prolyl cis-trans isomerase activity [GO:0003755]
g1[Contig21237:1-1641]	A0A0K9RB88	Uncharacterized protein	Spinacia oleracea (Spinach)	GO:0005525	IPR031166;IPR016484;IPR006073;IPR032859;IPR015946;IPR027417;IPR005225;	PF14714;PF01926;			GTP binding [GO:0005525]
g1[Contig21264:1-2173]	A0A061GXN1	Pentatricopeptide repeat-containing protein, putative isoform 1	Theobroma cacao (Cacao) (Cocoa)		IPR002885;IPR011990;	PF01535;PF12854;PF13041;
g1[Contig21264:1-2251]	A0A061GXN1	Pentatricopeptide repeat-containing protein, putative isoform 1	Theobroma cacao (Cacao) (Cocoa)		IPR002885;IPR011990;	PF01535;PF12854;PF13041;
g1[Contig213:1776-7647]	A0A0K9RP06	Uncharacterized protein	Spinacia oleracea (Spinach)	GO:0003723	IPR001890;	PF01985;			RNA binding [GO:0003723]
g1[Contig213:1884-6766]	A0A0K9RP06	Uncharacterized protein	Spinacia oleracea (Spinach)	GO:0003723	IPR001890;	PF01985;			RNA binding [GO:0003723]
g1[Contig21396:72-2241]	A0A0K9Q7N7	Uncharacterized protein	Spinacia oleracea (Spinach)		IPR002885;IPR033443;IPR011990;	PF13812;PF17177;
g1[Contig2140:1-629]	A0A0A0LKD4	Uncharacterized protein	Cucumis sativus (Cucumber)		IPR001650;IPR027417;
g1[Contig214164:1-575]	A0A0J8CFT3	Uncharacterized protein	Beta vulgaris subsp. vulgaris	GO:0008233	IPR029045;IPR004635;IPR002142;	PF01343;			peptidase activity [GO:0008233]
g1[Contig2143:1-1914]	A0A0J8B3W5	Uncharacterized protein	Beta vulgaris subsp. vulgaris	GO:0005524; GO:0016301; GO:0031307	IPR003593;IPR033469;IPR027417;IPR006083;	PF00485;		integral component of mitochondrial outer membrane [GO:0031307]	ATP binding [GO:0005524]; kinase activity [GO:0016301]
g1[Contig21448:886-2298]	A0A0K9RZN5	Uncharacterized protein	Spinacia oleracea (Spinach)	GO:0006355; GO:0016570	IPR031101;IPR013026;IPR011990;IPR013105;IPR019734;	PF07719;PF13181;	histone modification [GO:0016570]; regulation of transcription, DNA-templated [GO:0006355]
g1[Contig2145:2277-5303]	M5WPY0	Uncharacterized protein	Prunus persica (Peach) (Amygdalus persica)	GO:0004674; GO:0005524; GO:0048544	IPR001480;IPR011009;IPR003609;IPR000719;IPR017441;IPR021820;IPR000858;IPR001245;IPR008271;IPR024171;	PF01453;PF11883;PF08276;PF07714;PF00954;	recognition of pollen [GO:0048544]		ATP binding [GO:0005524]; protein serine/threonine kinase activity [GO:0004674]
g1[Contig21458:633-2298]	A0A0K9S0L8	Uncharacterized protein	Spinacia oleracea (Spinach)	GO:0004672; GO:0005524; GO:0016021	IPR011009;IPR032675;IPR001611;IPR013210;IPR000719;IPR017441;IPR001245;	PF00560;PF08263;PF07714;		integral component of membrane [GO:0016021]	ATP binding [GO:0005524]; protein kinase activity [GO:0004672]
g1[Contig21467:324-2298]	A0A0K9RHM4	Uncharacterized protein	Spinacia oleracea (Spinach)	GO:0006520; GO:0030170	IPR000634;IPR001926;	PF00291;	cellular amino acid metabolic process [GO:0006520]		pyridoxal phosphate binding [GO:0030170]
g1[Contig21473:1-613]	A0A0K9Q7I1	Uncharacterized protein	Spinacia oleracea (Spinach)		IPR002885;	PF01535;PF12854;PF13041;
g1[Contig21499:1-2207]	A0A0K9RBI7	Uncharacterized protein	Spinacia oleracea (Spinach)	GO:0005524	IPR010376;IPR034904;IPR002744;IPR019591;IPR000808;IPR027417;IPR033756;	PF06155;PF01883;PF10609;			ATP binding [GO:0005524]
g1[Contig215068:1-555]	A0A0K9QFC6	Uncharacterized protein (Fragment)	Spinacia oleracea (Spinach)
g1[Contig21535:286-2294]	A0A0K9RHK9	Uncharacterized protein	Spinacia oleracea (Spinach)	GO:0003723	IPR034423;IPR000504;	PF00076;			RNA binding [GO:0003723]
g1[Contig2155:1-4044]	A0A0K9S1K2	Uncharacterized protein	Spinacia oleracea (Spinach)		IPR004000;	PF00022;
g1[Contig2167:1-3041]	A0A0K9R465	Uncharacterized protein	Spinacia oleracea (Spinach)	GO:0016021				integral component of membrane [GO:0016021]
g1[Contig21700:1156-1487]	A0A0K9QU31	PHD finger protein ING	Spinacia oleracea (Spinach)	GO:0005634; GO:0016569; GO:0046872	IPR028652;IPR028651;IPR024610;IPR011011;IPR001965;IPR019787;IPR013083;	PF12998;PF00628;	covalent chromatin modification [GO:0016569]	nucleus [GO:0005634]	metal ion binding [GO:0046872]
g1[Contig21756:948-2052]	Q5WA52	Dihydroflavonol 4-reductase	Spinacia oleracea (Spinach)	GO:0003824; GO:0050662	IPR001509;IPR016040;	PF01370;			catalytic activity [GO:0003824]; coenzyme binding [GO:0050662]
g1[Contig2187:1581-4661]	A0A0K9QI94	Uncharacterized protein	Spinacia oleracea (Spinach)	GO:0004488	IPR016040;IPR000672;IPR020630;IPR020631;	PF00763;PF02882;			methylenetetrahydrofolate dehydrogenase (NADP+) activity [GO:0004488]
g1[Contig21881:938-2245]	A0A0K9RR34	Uncharacterized protein	Spinacia oleracea (Spinach)	GO:0051321	IPR013940;IPR011990;IPR019734;	PF08631;	meiotic cell cycle [GO:0051321]
g1[Contig21915:776-2275]	A0A0K9RI15	Uncharacterized protein	Spinacia oleracea (Spinach)	GO:0003676; GO:0004386; GO:0005524	IPR011545;IPR014001;IPR001650;IPR027417;IPR000629;IPR014014;	PF00270;PF00271;			ATP binding [GO:0005524]; helicase activity [GO:0004386]; nucleic acid binding [GO:0003676]
g1[Contig219541:1-454]	A0A0K9QSQ4	Uncharacterized protein	Spinacia oleracea (Spinach)		IPR001279;
g1[Contig219591:1-586]	A0A0K9RNW5	Uncharacterized protein	Spinacia oleracea (Spinach)
g1[Contig2196:1-1260]	A0A0K9R2S2	Uncharacterized protein	Spinacia oleracea (Spinach)	GO:0016021				integral component of membrane [GO:0016021]
g1[Contig21983:1531-2272]	A0A0K9R0B3	Uncharacterized protein	Spinacia oleracea (Spinach)	GO:0005506; GO:0016705; GO:0031418	IPR005123;IPR006620;	PF13640;			iron ion binding [GO:0005506]; L-ascorbic acid binding [GO:0031418]; oxidoreductase activity, acting on paired donors, with incorporation or reduction of molecular oxygen [GO:0016705]
g1[Contig21988:1014-2272]	A0A0K9R236	Uncharacterized protein	Spinacia oleracea (Spinach)	GO:0004888; GO:0007166; GO:0016021	IPR022343;IPR017981;IPR022340;		cell surface receptor signaling pathway [GO:0007166]	integral component of membrane [GO:0016021]	transmembrane signaling receptor activity [GO:0004888]
g1[Contig22028:576-2010]	A0A0K9RF95	Uncharacterized protein	Spinacia oleracea (Spinach)	GO:0006777	IPR023045;IPR002820;	PF01967;	Mo-molybdopterin cofactor biosynthetic process [GO:0006777]
g1[Contig22116:1-2235]	A0A0K9RRT3	Uncharacterized protein	Spinacia oleracea (Spinach)	GO:0004040	IPR000120;IPR023631;	PF01425;			amidase activity [GO:0004040]
g1[Contig22129:20-1386]	A0A0K9RZ89	Uncharacterized protein	Spinacia oleracea (Spinach)		IPR023214;IPR006357;IPR006356;	PF13344;
g1[Contig22176:315-2262]	A0A0K9R480	Uncharacterized protein	Spinacia oleracea (Spinach)		IPR002885;IPR011990;	PF01535;PF12854;PF13041;
g1[Contig22229:236-1349]	A0A0K9RM10	Uncharacterized protein	Spinacia oleracea (Spinach)		IPR019349;	PF10213;
g1[Contig22267:1-2227]	B3SID5	At4g06599-like protein (Fragment)	Arabidopsis lyrata subsp. lyrata (Lyre-leaved rock-cress)		IPR004274;IPR023214;	PF03031;
g1[Contig22374:104-2143]	A0A0K9R186	Uncharacterized protein	Spinacia oleracea (Spinach)	GO:0008270	IPR032867;IPR002885;IPR011990;	PF14432;PF01535;PF13041;			zinc ion binding [GO:0008270]
g1[Contig22374:436-2203]	A0A0K9R186	Uncharacterized protein	Spinacia oleracea (Spinach)	GO:0008270	IPR032867;IPR002885;IPR011990;	PF14432;PF01535;PF13041;			zinc ion binding [GO:0008270]
g1[Contig22374:76-2203]	A0A0K9R186	Uncharacterized protein	Spinacia oleracea (Spinach)	GO:0008270	IPR032867;IPR002885;IPR011990;	PF14432;PF01535;PF13041;			zinc ion binding [GO:0008270]
g1[Contig2238:1-1182]	A0A0K9QUL0	Uncharacterized protein	Spinacia oleracea (Spinach)	GO:0003677	IPR009057;IPR017930;IPR001005;	PF00249;			DNA binding [GO:0003677]
g1[Contig2238:1-616]	A0A0K9QUL0	Uncharacterized protein	Spinacia oleracea (Spinach)	GO:0003677	IPR009057;IPR017930;IPR001005;	PF00249;			DNA binding [GO:0003677]
g1[Contig22530:1-2245]	A0A0K9RQA3	Uncharacterized protein	Spinacia oleracea (Spinach)	GO:0016491	IPR029479;IPR000415;	PF00881;			oxidoreductase activity [GO:0016491]
g1[Contig22541:1112-2149]	A0A0K9R5L2	Uncharacterized protein	Spinacia oleracea (Spinach)		IPR002885;IPR011990;	PF01535;PF12854;PF13041;
g1[Contig225495:1-344]	A0A0K9QRJ7	Uncharacterized protein	Spinacia oleracea (Spinach)
g1[Contig22574:560-1632]	A0A0J8BDD0	Uncharacterized protein	Beta vulgaris subsp. vulgaris	GO:0005623; GO:0006662; GO:0015035; GO:0045454	IPR005746;IPR012336;IPR017937;IPR013766;	PF00085;	cell redox homeostasis [GO:0045454]; glycerol ether metabolic process [GO:0006662]	cell [GO:0005623]	protein disulfide oxidoreductase activity [GO:0015035]
g1[Contig22574:845-1920]	A0A0J8BDD0	Uncharacterized protein	Beta vulgaris subsp. vulgaris	GO:0005623; GO:0006662; GO:0015035; GO:0045454	IPR005746;IPR012336;IPR017937;IPR013766;	PF00085;	cell redox homeostasis [GO:0045454]; glycerol ether metabolic process [GO:0006662]	cell [GO:0005623]	protein disulfide oxidoreductase activity [GO:0015035]
g1[Contig226008:164-566]	A0A0K9QVY8	Uncharacterized protein	Spinacia oleracea (Spinach)		IPR014946;	PF08847;
g1[Contig22606:1-1184]	A0A0K9R9F4	Uncharacterized protein	Spinacia oleracea (Spinach)	GO:0008168	IPR002885;IPR004159;IPR029063;IPR011990;	PF03141;PF01535;PF13041;			methyltransferase activity [GO:0008168]
g1[Contig226107:1-402]	A0A0K9QM81	Uncharacterized protein	Spinacia oleracea (Spinach)	GO:0003712; GO:0004402; GO:0005634; GO:0006355; GO:0008270	IPR000210;IPR011333;IPR034089;IPR000197;	PF00651;PF02135;	regulation of transcription, DNA-templated [GO:0006355]	nucleus [GO:0005634]	histone acetyltransferase activity [GO:0004402]; transcription cofactor activity [GO:0003712]; zinc ion binding [GO:0008270]
g1[Contig226410:1-573]	A0A0K9RU29	Uncharacterized protein	Spinacia oleracea (Spinach)	GO:0004830; GO:0005524; GO:0005737; GO:0006436	IPR001412;IPR002305;IPR014729;IPR002306;IPR024109;	PF00579;	tryptophanyl-tRNA aminoacylation [GO:0006436]	cytoplasm [GO:0005737]	ATP binding [GO:0005524]; tryptophan-tRNA ligase activity [GO:0004830]
g1[Contig22643:1070-1637]	A0A0K9R2D8	Uncharacterized protein	Spinacia oleracea (Spinach)		IPR026992;IPR027443;	PF14226;
g1[Contig226492:1-573]	A0A0K9RC45	Uncharacterized protein	Spinacia oleracea (Spinach)		IPR000648;IPR011993;IPR001849;IPR001926;	PF01237;
g1[Contig22655:1804-2239]	A0A0K9QE85	Uncharacterized protein	Spinacia oleracea (Spinach)	GO:0006891; GO:0030173	IPR012955;	PF08172;	intra-Golgi vesicle-mediated transport [GO:0006891]	integral component of Golgi membrane [GO:0030173]
g1[Contig226868:1-481]	A0A0K9R684	Uncharacterized protein	Spinacia oleracea (Spinach)		IPR007052;IPR008978;IPR031322;	PF04969;PF01202;
g1[Contig22717:1-2235]	A0A0K9RP07	Uncharacterized protein	Spinacia oleracea (Spinach)		IPR011989;IPR019442;	PF10350;
g1[Contig2273:1-982]	A0A0K9S2W9	Uncharacterized protein	Spinacia oleracea (Spinach)		IPR017451;IPR001810;	PF00646;
g1[Contig22740:1-1809]	A0A0K9QU31	PHD finger protein ING	Spinacia oleracea (Spinach)	GO:0005634; GO:0016569; GO:0046872	IPR028652;IPR028651;IPR024610;IPR011011;IPR001965;IPR019787;IPR013083;	PF12998;PF00628;	covalent chromatin modification [GO:0016569]	nucleus [GO:0005634]	metal ion binding [GO:0046872]
g1[Contig22755:122-2061]	A0A061GWF2	Damaged DNA binding 2	Theobroma cacao (Cacao) (Cocoa)	GO:0003684; GO:0005634; GO:0006281; GO:0008270; GO:0010224; GO:0080008	IPR033312;IPR015943;IPR001680;IPR019775;IPR017986;IPR001878;	PF00400;	DNA repair [GO:0006281]; response to UV-B [GO:0010224]	Cul4-RING E3 ubiquitin ligase complex [GO:0080008]; nucleus [GO:0005634]	damaged DNA binding [GO:0003684]; zinc ion binding [GO:0008270]
g1[Contig227964:1-570]	A0A0K9QJH7	Uncharacterized protein	Spinacia oleracea (Spinach)	GO:0003723	IPR000504;	PF00076;			RNA binding [GO:0003723]
g1[Contig22847:638-2164]	A0A0K9QWH5	Uncharacterized protein	Spinacia oleracea (Spinach)
g1[Contig22872:1-1908]	A0A0K9R226	Uncharacterized protein	Spinacia oleracea (Spinach)	GO:0005524; GO:0005737; GO:0008033; GO:0016879	IPR014729;IPR011063;IPR012094;IPR012795;	PF01171;	tRNA processing [GO:0008033]	cytoplasm [GO:0005737]	ATP binding [GO:0005524]; ligase activity, forming carbon-nitrogen bonds [GO:0016879]
g1[Contig228877:1-376]	A0A1J3DJV3	Uncharacterized protein	Noccaea caerulescens (Alpine penny-cress) (Thlaspi caerulescens)	GO:0016021	IPR010775;	PF07103;		integral component of membrane [GO:0016021]
g1[Contig228877:1-471]	A0A1J3DJV3	Uncharacterized protein	Noccaea caerulescens (Alpine penny-cress) (Thlaspi caerulescens)	GO:0016021	IPR010775;	PF07103;		integral component of membrane [GO:0016021]
g1[Contig229069:1-556]	A0A0K9RPM9	Uncharacterized protein	Spinacia oleracea (Spinach)	GO:0016021				integral component of membrane [GO:0016021]
g1[Contig229157:1-497]	A0A0A9DRL7	Uncharacterized protein	Arundo donax (Giant reed) (Donax arundinaceus)	GO:0008233	IPR029058;IPR000073;IPR002410;	PF00561;			peptidase activity [GO:0008233]
g1[Contig22922:650-1888]	A0A0K9R6B3	Uncharacterized protein	Spinacia oleracea (Spinach)		IPR029058;IPR005645;IPR001763;IPR022111;	PF03959;PF12368;
g1[Contig229361:1-454]	M1CGG1	Uncharacterized protein	Solanum tuberosum (Potato)	GO:0009733; GO:0010223; GO:0016121; GO:0016702; GO:0046872; GO:1901601	IPR004294;	PF03055;	carotene catabolic process [GO:0016121]; response to auxin [GO:0009733]; secondary shoot formation [GO:0010223]; strigolactone biosynthetic process [GO:1901601]		metal ion binding [GO:0046872]; oxidoreductase activity, acting on single donors with incorporation of molecular oxygen, incorporation of two atoms of oxygen [GO:0016702]
g1[Contig22945:1-2224]	A0A0K9RMI3	Uncharacterized protein	Spinacia oleracea (Spinach)	GO:0003723	IPR004087;IPR004088;	PF00013;			RNA binding [GO:0003723]
g1[Contig2294:786-5226]	A0A0K9RH87	Uncharacterized protein	Spinacia oleracea (Spinach)		IPR014729;
g1[Contig2298:1-2385]	A0A0K9R261	Uncharacterized protein	Spinacia oleracea (Spinach)		IPR021099;	PF11955;
g1[Contig2298:1-2856]	A0A0K9R261	Uncharacterized protein	Spinacia oleracea (Spinach)		IPR021099;	PF11955;
g1[Contig23025:1-2220]	A0A1D6KA36	Glycerol-3-phosphate acyltransferase chloroplastic (Glycerol-3-phosphate acyltransferase, chloroplastic)	Zea mays (Maize)	GO:0004366; GO:0008152	IPR023083;IPR002123;	PF01553;PF14829;	metabolic process [GO:0008152]		glycerol-3-phosphate O-acyltransferase activity [GO:0004366]
g1[Contig230489:64-566]	A0A0K9R2A6	Uncharacterized protein	Spinacia oleracea (Spinach)		IPR019002;	PF09420;
g1[Contig23:106-13269]	A0A0K9RE25	Uncharacterized protein (Fragment)	Spinacia oleracea (Spinach)		IPR013026;IPR011990;IPR019734;	PF13181;
g1[Contig23115:240-1783]	A0A0J8E385	Uncharacterized protein	Beta vulgaris subsp. vulgaris	GO:0005829; GO:0006891; GO:0017119	IPR010490;	PF06419;	intra-Golgi vesicle-mediated transport [GO:0006891]	cytosol [GO:0005829]; Golgi transport complex [GO:0017119]
g1[Contig2312:1-3323]	A0A0K9QSY0	Uncharacterized protein	Spinacia oleracea (Spinach)	GO:0005737; GO:0006888; GO:0016021; GO:0016787	IPR004843;IPR029052;IPR033308;	PF00149;	ER to Golgi vesicle-mediated transport [GO:0006888]	cytoplasm [GO:0005737]; integral component of membrane [GO:0016021]	hydrolase activity [GO:0016787]
g1[Contig2312:1504-3215]	A0A0K9QSY0	Uncharacterized protein	Spinacia oleracea (Spinach)	GO:0005737; GO:0006888; GO:0016021; GO:0016787	IPR004843;IPR029052;IPR033308;	PF00149;	ER to Golgi vesicle-mediated transport [GO:0006888]	cytoplasm [GO:0005737]; integral component of membrane [GO:0016021]	hydrolase activity [GO:0016787]
g1[Contig2313:2213-5130]	A0A1D6KZ23	Type IV inositol polyphosphate 5-phosphatase 7	Zea mays (Maize)	GO:0016787; GO:0046856	IPR005135;IPR000300;	PF03372;	phosphatidylinositol dephosphorylation [GO:0046856]		hydrolase activity [GO:0016787]
g1[Contig231323:1-565]	A0A0K9RM39	Uncharacterized protein	Spinacia oleracea (Spinach)		IPR003323;	PF02338;
g1[Contig231324:1-565]	A0A0K9RM39	Uncharacterized protein	Spinacia oleracea (Spinach)		IPR003323;	PF02338;
g1[Contig231422:1-308]	A0A0K9R9E5	Uncharacterized protein	Spinacia oleracea (Spinach)	GO:0016021	IPR003397;	PF02466;		integral component of membrane [GO:0016021]
g1[Contig231482:1-564]	A0A0K9RKJ1	Uncharacterized protein	Spinacia oleracea (Spinach)
g1[Contig23223:375-2211]	A0A0K9QE85	Uncharacterized protein	Spinacia oleracea (Spinach)	GO:0006891; GO:0030173	IPR012955;	PF08172;	intra-Golgi vesicle-mediated transport [GO:0006891]	integral component of Golgi membrane [GO:0030173]
g1[Contig23265:319-1720]	A0A0K9R913	Uncharacterized protein	Spinacia oleracea (Spinach)	GO:0003676; GO:0008270	IPR021846;IPR008532;IPR001878;	PF11923;PF05670;PF00098;			nucleic acid binding [GO:0003676]; zinc ion binding [GO:0008270]
g1[Contig2332:2095-5297]	A0A0K9RIL4	Uncharacterized protein (Fragment)	Spinacia oleracea (Spinach)	GO:0006486; GO:0008373	IPR001675;	PF00777;	protein glycosylation [GO:0006486]		sialyltransferase activity [GO:0008373]
g1[Contig2335:1087-1582]	A0A0K9QED3	Uncharacterized protein	Spinacia oleracea (Spinach)	GO:0004672; GO:0005524	IPR011009;IPR000719;IPR017441;IPR001245;	PF07714;			ATP binding [GO:0005524]; protein kinase activity [GO:0004672]
g1[Contig233628:1-474]	A0A0K9RSL3	Uncharacterized protein	Spinacia oleracea (Spinach)	GO:0016021; GO:0016491; GO:0050660	IPR023753;IPR016156;	PF07992;		integral component of membrane [GO:0016021]	flavin adenine dinucleotide binding [GO:0050660]; oxidoreductase activity [GO:0016491]
g1[Contig23364:1-1117]	A0A0K9RC45	Uncharacterized protein	Spinacia oleracea (Spinach)		IPR000648;IPR011993;IPR001849;IPR001926;	PF01237;
g1[Contig233772:1-560]	A0A0D2Q9Z0	Uncharacterized protein	Gossypium raimondii (New World cotton)
g1[Contig2340:738-5185]	A0A0K9R300	Uncharacterized protein	Spinacia oleracea (Spinach)	GO:0008080; GO:0046872	IPR016181;IPR000182;IPR032308;IPR011011;IPR001965;IPR019787;IPR013083;	PF16135;PF00628;			metal ion binding [GO:0046872]; N-acetyltransferase activity [GO:0008080]
g1[Contig234153:1-560]	A0A0K9RRH6	Uncharacterized protein	Spinacia oleracea (Spinach)	GO:0003723; GO:0003735; GO:0005840; GO:0006412	IPR000851;IPR005324;IPR020568;IPR014721;IPR013810;	PF00333;PF03719;	translation [GO:0006412]	ribosome [GO:0005840]	RNA binding [GO:0003723]; structural constituent of ribosome [GO:0003735]
g1[Contig23445:818-1966]	A0A0K9QKF6	Uncharacterized protein	Spinacia oleracea (Spinach)	GO:0016491	IPR016040;IPR000683;	PF01408;			oxidoreductase activity [GO:0016491]
g1[Contig23447:1-1007]	A0A0K9RRE4	Uncharacterized protein	Spinacia oleracea (Spinach)	GO:0003735; GO:0005840; GO:0006412	IPR020568;IPR014721;IPR000754;IPR023035;IPR020574;	PF00380;	translation [GO:0006412]	ribosome [GO:0005840]	structural constituent of ribosome [GO:0003735]
g1[Contig234963:1-540]	A0A0K9RTD6	Uncharacterized protein	Spinacia oleracea (Spinach)	GO:0016491	IPR023753;IPR000103;				oxidoreductase activity [GO:0016491]
g1[Contig235010:1-460]	A0A0K9Q8N3	Uncharacterized protein	Spinacia oleracea (Spinach)	GO:0016021	IPR001199;	PF00173;		integral component of membrane [GO:0016021]
g1[Contig23542:1-2197]	A0A0K9Q8M7	Uncharacterized protein	Spinacia oleracea (Spinach)	GO:0000226; GO:0000910; GO:0008017	IPR007145;		cytokinesis [GO:0000910]; microtubule cytoskeleton organization [GO:0000226]		microtubule binding [GO:0008017]
g1[Contig23558:1058-2196]	A0A0K9QIH9	Uncharacterized protein	Spinacia oleracea (Spinach)	GO:0016491	IPR023753;				oxidoreductase activity [GO:0016491]
g1[Contig235968:1-480]	A0A0K9RM34	Uncharacterized protein	Spinacia oleracea (Spinach)	GO:0016021	IPR001623;IPR018253;	PF00226;		integral component of membrane [GO:0016021]
g1[Contig236587:5-529]	A0A0A9CGW5	Uncharacterized protein	Arundo donax (Giant reed) (Donax arundinaceus)		IPR025638;	PF14234;
g1[Contig2370:1502-4606]	A0A0K9QIS8	Uncharacterized protein	Spinacia oleracea (Spinach)		IPR012340;IPR011991;
g1[Contig23702:1-597]	A0A0K9R4N0	Uncharacterized protein	Spinacia oleracea (Spinach)		IPR007918;	PF05254;
g1[Contig23706:856-2189]	A0A0K9RLG2	Uncharacterized protein	Spinacia oleracea (Spinach)
g1[Contig237141:1-555]	A0A0K9R323	Translation factor GUF1 homolog, mitochondrial (EC 3.6.5.n1) (Elongation factor 4 homolog) (EF-4) (GTPase GUF1 homolog) (Ribosomal back-translocase)	Spinacia oleracea (Spinach)	GO:0003924; GO:0005525; GO:0005743; GO:0005759; GO:0006412; GO:0043022; GO:0045727	IPR006297;IPR035647;IPR000640;IPR031157;IPR013842;IPR035654;IPR027417;IPR005225;IPR000795;	PF00679;PF00009;PF06421;	positive regulation of translation [GO:0045727]; translation [GO:0006412]	mitochondrial inner membrane [GO:0005743]; mitochondrial matrix [GO:0005759]	GTPase activity [GO:0003924]; GTP binding [GO:0005525]; ribosome binding [GO:0043022]
g1[Contig23743:1-361]	A0A0K9RMM6	Uncharacterized protein	Spinacia oleracea (Spinach)		IPR011009;IPR004147;	PF03109;
g1[Contig23818:1-2150]	A0A0K9RUX2	Uncharacterized protein	Spinacia oleracea (Spinach)		IPR016040;	PF13460;
g1[Contig2393:1-5255]	F6HLJ9	Uncharacterized protein	Vitis vinifera (Grape)	GO:0005524	IPR014001;IPR001650;IPR014012;IPR017877;IPR027417;IPR000330;	PF00271;PF07529;PF00176;			ATP binding [GO:0005524]
g1[Contig23984:1-1727]	A0A0K9RRB0	Uncharacterized protein	Spinacia oleracea (Spinach)	GO:0005524; GO:0016021; GO:0042626	IPR003593;IPR011527;IPR003439;IPR017871;IPR027417;	PF00664;PF00005;		integral component of membrane [GO:0016021]	ATPase activity, coupled to transmembrane movement of substances [GO:0042626]; ATP binding [GO:0005524]
g1[Contig2402:129-4461]	A0A0K9RWE0	Uncharacterized protein	Spinacia oleracea (Spinach)	GO:0003676; GO:0004386; GO:0005524	IPR011545;IPR014001;IPR001650;IPR027417;IPR000629;IPR014014;	PF00270;PF00271;			ATP binding [GO:0005524]; helicase activity [GO:0004386]; nucleic acid binding [GO:0003676]
g1[Contig2402:1-4591]	A0A0K9RWE0	Uncharacterized protein	Spinacia oleracea (Spinach)	GO:0003676; GO:0004386; GO:0005524	IPR011545;IPR014001;IPR001650;IPR027417;IPR000629;IPR014014;	PF00270;PF00271;			ATP binding [GO:0005524]; helicase activity [GO:0004386]; nucleic acid binding [GO:0003676]
g1[Contig2402:287-4591]	A0A0K9RWE0	Uncharacterized protein	Spinacia oleracea (Spinach)	GO:0003676; GO:0004386; GO:0005524	IPR011545;IPR014001;IPR001650;IPR027417;IPR000629;IPR014014;	PF00270;PF00271;			ATP binding [GO:0005524]; helicase activity [GO:0004386]; nucleic acid binding [GO:0003676]
g1[Contig2404:2294-4588]	A0A0J8FP55	Uncharacterized protein	Beta vulgaris subsp. vulgaris	GO:0005524; GO:0009624; GO:0010345; GO:0016021; GO:0016887	IPR003593;IPR013525;IPR003439;IPR017871;IPR027417;	PF01061;PF00005;	response to nematode [GO:0009624]; suberin biosynthetic process [GO:0010345]	integral component of membrane [GO:0016021]	ATPase activity [GO:0016887]; ATP binding [GO:0005524]
g1[Contig24:1126-13691]	D7SWC0	Uncharacterized protein	Vitis vinifera (Grape)	GO:0000175; GO:0000178; GO:0004519; GO:0006364; GO:0006401	IPR012340;IPR002716;IPR029060;IPR022966;IPR033771;IPR033770;	PF13638;PF17216;PF17215;	RNA catabolic process [GO:0006401]; rRNA processing [GO:0006364]	exosome (RNase complex) [GO:0000178]	3'-5'-exoribonuclease activity [GO:0000175]; endonuclease activity [GO:0004519]
g1[Contig24:1126-13877]	D7SWC0	Uncharacterized protein	Vitis vinifera (Grape)	GO:0000175; GO:0000178; GO:0004519; GO:0006364; GO:0006401	IPR012340;IPR002716;IPR029060;IPR022966;IPR033771;IPR033770;	PF13638;PF17216;PF17215;	RNA catabolic process [GO:0006401]; rRNA processing [GO:0006364]	exosome (RNase complex) [GO:0000178]	3'-5'-exoribonuclease activity [GO:0000175]; endonuclease activity [GO:0004519]
g1[Contig24:1277-13489]	D7SWC0	Uncharacterized protein	Vitis vinifera (Grape)	GO:0000175; GO:0000178; GO:0004519; GO:0006364; GO:0006401	IPR012340;IPR002716;IPR029060;IPR022966;IPR033771;IPR033770;	PF13638;PF17216;PF17215;	RNA catabolic process [GO:0006401]; rRNA processing [GO:0006364]	exosome (RNase complex) [GO:0000178]	3'-5'-exoribonuclease activity [GO:0000175]; endonuclease activity [GO:0004519]
g1[Contig24176:1-1708]	A0A0K9QGC7	Uncharacterized protein	Spinacia oleracea (Spinach)	GO:0004252	IPR001478;IPR009003;IPR001940;	PF13180;			serine-type endopeptidase activity [GO:0004252]
g1[Contig2421:1-5178]	A0A0K9RTD4	Uncharacterized protein	Spinacia oleracea (Spinach)		IPR003594;IPR001841;
g1[Contig242:1-3740]	A0A0K9QWJ6	Uncharacterized protein	Spinacia oleracea (Spinach)	GO:0006839; GO:0016021; GO:0031966	IPR002030;IPR018108;IPR023395;	PF00153;	mitochondrial transport [GO:0006839]	integral component of membrane [GO:0016021]; mitochondrial membrane [GO:0031966]
g1[Contig2423:4229-5104]	A0A0K9RPY7	Uncharacterized protein	Spinacia oleracea (Spinach)	GO:0008152; GO:0016787	IPR002933;IPR011650;	PF01546;	metabolic process [GO:0008152]		hydrolase activity [GO:0016787]
g1[Contig24237:376-2167]	A0A0K9RJV6	Uncharacterized protein	Spinacia oleracea (Spinach)		IPR018971;	PF09366;
g1[Contig242516:1-546]	A0A0K9R684	Uncharacterized protein	Spinacia oleracea (Spinach)		IPR007052;IPR008978;IPR031322;	PF04969;PF01202;
g1[Contig2426:2432-4631]	A0A0K9RGK0	Uncharacterized protein	Spinacia oleracea (Spinach)		IPR002885;	PF01535;PF12854;PF13041;
g1[Contig24335:910-2162]	A0A0K9RSE8	Uncharacterized protein	Spinacia oleracea (Spinach)	GO:0003913; GO:0006281	IPR014133;IPR005101;IPR002081;IPR006050;IPR014729;	PF00875;PF03441;	DNA repair [GO:0006281]		DNA photolyase activity [GO:0003913]
g1[Contig24361:1-1288]	A0A0K9QQI9	Uncharacterized protein	Spinacia oleracea (Spinach)	GO:0004672; GO:0005524; GO:0016021	IPR011009;IPR032675;IPR001611;IPR003591;IPR000719;IPR001245;IPR008271;	PF00560;PF13855;PF07714;		integral component of membrane [GO:0016021]	ATP binding [GO:0005524]; protein kinase activity [GO:0004672]
g1[Contig24462:143-2084]	A0A1U8BBG5	subtilisin-like protease SBT1.7	Nelumbo nucifera (Sacred lotus)	GO:0004252	IPR003137;IPR000209;IPR023828;IPR015500;IPR034197;IPR010259;	PF05922;PF02225;PF00082;			serine-type endopeptidase activity [GO:0004252]
g1[Contig24477:517-1215]	A0A0K9RE05	Uncharacterized protein	Spinacia oleracea (Spinach)	GO:0016021; GO:0055085	IPR002067;IPR018108;IPR023395;	PF00153;	transmembrane transport [GO:0055085]	integral component of membrane [GO:0016021]
g1[Contig24479:1-2060]	A0A0K9R5Z2	Uncharacterized protein	Spinacia oleracea (Spinach)	GO:0008270	IPR032867;IPR002885;IPR011990;	PF14432;PF01535;PF13041;			zinc ion binding [GO:0008270]
g1[Contig24479:1-2105]	A0A0K9R5Z2	Uncharacterized protein	Spinacia oleracea (Spinach)	GO:0008270	IPR032867;IPR002885;IPR011990;	PF14432;PF01535;PF13041;			zinc ion binding [GO:0008270]
g1[Contig24479:161-2060]	A0A068USU2	Uncharacterized protein	Coffea canephora (Robusta coffee)	GO:0008270	IPR032867;IPR002885;IPR011990;	PF14432;PF01535;PF13041;			zinc ion binding [GO:0008270]
g1[Contig24479:171-2060]	A0A0K9R5Z2	Uncharacterized protein	Spinacia oleracea (Spinach)	GO:0008270	IPR032867;IPR002885;IPR011990;	PF14432;PF01535;PF13041;			zinc ion binding [GO:0008270]
g1[Contig24490:1-1481]	A0A0K9RFT6	Uncharacterized protein	Spinacia oleracea (Spinach)	GO:0006886; GO:0006888; GO:0008270; GO:0030127	IPR029006;IPR007123;IPR006900;IPR006896;IPR012990;IPR002035;IPR006895;	PF00626;PF08033;PF04815;PF04811;PF04810;	ER to Golgi vesicle-mediated transport [GO:0006888]; intracellular protein transport [GO:0006886]	COPII vesicle coat [GO:0030127]	zinc ion binding [GO:0008270]
g1[Contig24517:925-2155]	A0A0K9RLW5	Uncharacterized protein	Spinacia oleracea (Spinach)	GO:0005215; GO:0016021	IPR030182;			integral component of membrane [GO:0016021]	transporter activity [GO:0005215]
g1[Contig24529:1-2155]	A0A0K9RBY9	1-acyl-sn-glycerol-3-phosphate acyltransferase (EC 2.3.1.51)	Spinacia oleracea (Spinach)	GO:0003841; GO:0008654; GO:0016021	IPR004552;IPR002123;	PF01553;	phospholipid biosynthetic process [GO:0008654]	integral component of membrane [GO:0016021]	1-acylglycerol-3-phosphate O-acyltransferase activity [GO:0003841]
g1[Contig245431:1-541]	A0A0K9RPS6	Uncharacterized protein	Spinacia oleracea (Spinach)
g1[Contig24678:1-2149]	A0A0K9QDZ4	Uncharacterized protein	Spinacia oleracea (Spinach)	GO:0004672; GO:0005524; GO:0016021	IPR011009;IPR032675;IPR001611;IPR003591;IPR000719;IPR017441;IPR008271;	PF13855;PF00069;		integral component of membrane [GO:0016021]	ATP binding [GO:0005524]; protein kinase activity [GO:0004672]
g1[Contig2473:783-4288]	A0A200QLY3	Nuclear pore protein 84/107	Macleaya cordata
g1[Contig24775:1-1879]	A0A0K9RQM2	Uncharacterized protein	Spinacia oleracea (Spinach)		IPR029149;IPR013719;IPR029148;IPR013953;IPR000994;IPR033825;	PF14826;PF00557;PF08512;PF08644;
g1[Contig24834:1-2081]	A0A0K9QHP2	Uncharacterized protein	Spinacia oleracea (Spinach)		IPR002885;IPR011990;	PF13041;
g1[Contig24834:466-2049]	A0A0K9QHP2	Uncharacterized protein	Spinacia oleracea (Spinach)		IPR002885;IPR011990;	PF13041;
g1[Contig2497:1-626]	A0A0K9S209	Uncharacterized protein	Spinacia oleracea (Spinach)	GO:0004814; GO:0004820; GO:0005524; GO:0005737; GO:0006420; GO:0006426	IPR008909;IPR015944;IPR006194;IPR002310;IPR009080;	PF05746;PF02091;PF02092;	arginyl-tRNA aminoacylation [GO:0006420]; glycyl-tRNA aminoacylation [GO:0006426]	cytoplasm [GO:0005737]	arginine-tRNA ligase activity [GO:0004814]; ATP binding [GO:0005524]; glycine-tRNA ligase activity [GO:0004820]
g1[Contig24992:493-1693]	A0A0K9QYV0	Glycerol-3-phosphate acyltransferase, chloroplastic (GPAT) (EC 2.3.1.15)	Spinacia oleracea (Spinach)	GO:0004366; GO:0009570; GO:0016024; GO:0102420	IPR016222;IPR023083;IPR002123;	PF01553;PF14829;	CDP-diacylglycerol biosynthetic process [GO:0016024]	chloroplast stroma [GO:0009570]	glycerol-3-phosphate O-acyltransferase activity [GO:0004366]; sn-1-glycerol-3-phosphate C16:0-DCA-CoA acyl transferase activity [GO:0102420]
g1[Contig250486:58-533]	A0A0K9RMM5	Uncharacterized protein	Spinacia oleracea (Spinach)		IPR024977;IPR022100;IPR015943;IPR001680;IPR019775;IPR017986;	PF12894;PF12341;PF00400;
g1[Contig25118:1-1505]	A0A0K9RTP3	Uncharacterized protein	Spinacia oleracea (Spinach)	GO:0016021	IPR015943;IPR001680;IPR019775;IPR017986;	PF00400;		integral component of membrane [GO:0016021]
g1[Contig25146:1-611]	A0A0K9QSI8	Uncharacterized protein	Spinacia oleracea (Spinach)	GO:0006810; GO:0016021	IPR018108;IPR023395;	PF00153;	transport [GO:0006810]	integral component of membrane [GO:0016021]
g1[Contig251825:1-308]	A0A0K9RLD1	Uncharacterized protein	Spinacia oleracea (Spinach)	GO:0006891; GO:0017119	IPR019465;	PF10392;	intra-Golgi vesicle-mediated transport [GO:0006891]	Golgi transport complex [GO:0017119]
g1[Contig25241:646-2126]	A0A0J8B681	Uncharacterized protein	Beta vulgaris subsp. vulgaris	GO:0016021	IPR013783;IPR004864;	PF03168;		integral component of membrane [GO:0016021]
g1[Contig252532:1-530]	A0A0J8BDD3	Uncharacterized protein	Beta vulgaris subsp. vulgaris	GO:0003676; GO:0046872	IPR000467;IPR000571;	PF01585;			metal ion binding [GO:0046872]; nucleic acid binding [GO:0003676]
g1[Contig25276:1-1594]	A0A0K9R8T2	Uncharacterized protein	Spinacia oleracea (Spinach)	GO:0003676; GO:0005524; GO:0006310; GO:0008026	IPR011545;IPR004589;IPR014001;IPR001650;IPR027417;	PF00270;	DNA recombination [GO:0006310]		ATP binding [GO:0005524]; ATP-dependent helicase activity [GO:0008026]; nucleic acid binding [GO:0003676]
g1[Contig2528:2170-4275]	A0A0K9QX42	Uncharacterized protein	Spinacia oleracea (Spinach)	GO:0008270	IPR032867;IPR002885;IPR011990;	PF14432;PF01535;PF13041;			zinc ion binding [GO:0008270]
g1[Contig25291:1-887]	A0A0K9QW78	Uncharacterized protein	Spinacia oleracea (Spinach)	GO:0016021	IPR029071;IPR000626;IPR019387;	PF10260;		integral component of membrane [GO:0016021]
g1[Contig25303:1-2061]	A0A0K9RCB8	Uncharacterized protein	Spinacia oleracea (Spinach)	GO:0004583; GO:0005789; GO:0006488; GO:0016021	IPR016900;	PF04922;	dolichol-linked oligosaccharide biosynthetic process [GO:0006488]	endoplasmic reticulum membrane [GO:0005789]; integral component of membrane [GO:0016021]	dolichyl-phosphate-glucose-glycolipid alpha-glucosyltransferase activity [GO:0004583]
g1[Contig25303:60-763]	A0A0K9RCB8	Uncharacterized protein	Spinacia oleracea (Spinach)	GO:0004583; GO:0005789; GO:0006488; GO:0016021	IPR016900;	PF04922;	dolichol-linked oligosaccharide biosynthetic process [GO:0006488]	endoplasmic reticulum membrane [GO:0005789]; integral component of membrane [GO:0016021]	dolichyl-phosphate-glucose-glycolipid alpha-glucosyltransferase activity [GO:0004583]
g1[Contig253:1-241]	A0A0K9RKM2	Uncharacterized protein	Spinacia oleracea (Spinach)		IPR010259;	PF05922;
g1[Contig25324:698-2123]	A0A0K9QXW7	Uncharacterized protein	Spinacia oleracea (Spinach)		IPR006502;	PF04720;
g1[Contig253345:1-529]	A0A0K9QWN6	Uncharacterized protein	Spinacia oleracea (Spinach)		IPR003746;	PF02594;
g1[Contig25335:1584-2123]	A0A0K9QST0	PHD finger protein ING	Spinacia oleracea (Spinach)	GO:0005634; GO:0016569; GO:0046872	IPR028651;IPR024610;IPR019786;IPR011011;IPR001965;IPR019787;IPR013083;	PF12998;	covalent chromatin modification [GO:0016569]	nucleus [GO:0005634]	metal ion binding [GO:0046872]
g1[Contig25374:1-1661]	A0A0K9RRG6	Uncharacterized protein	Spinacia oleracea (Spinach)	GO:0051260	IPR011333;IPR003131;IPR015943;IPR017986;	PF02214;	protein homooligomerization [GO:0051260]
g1[Contig2538:1576-2394]	A0A0K9S1Y8	Uncharacterized protein	Spinacia oleracea (Spinach)	GO:0030001; GO:0046872	IPR006121;	PF00403;	metal ion transport [GO:0030001]		metal ion binding [GO:0046872]
g1[Contig25446:1-1956]	A0A0K9QQD2	Uncharacterized protein	Spinacia oleracea (Spinach)	GO:0016021				integral component of membrane [GO:0016021]
g1[Contig25489:1-1651]	A0A0K9R211	Uncharacterized protein	Spinacia oleracea (Spinach)	GO:0008915; GO:0009245	IPR003835;	PF02684;	lipid A biosynthetic process [GO:0009245]		lipid-A-disaccharide synthase activity [GO:0008915]
g1[Contig25566:1-2114]	A0A0K9R595	Uncharacterized protein	Spinacia oleracea (Spinach)	GO:0007165	IPR027417;IPR000157;IPR011991;		signal transduction [GO:0007165]
g1[Contig255950:1-497]	A0A0K9QHD8	Uncharacterized protein	Spinacia oleracea (Spinach)	GO:0016021	IPR003691;	PF02537;		integral component of membrane [GO:0016021]
g1[Contig25686:1-1434]	A0A0K9RST9	Uncharacterized protein	Spinacia oleracea (Spinach)	GO:0008168	IPR000878;IPR014777;IPR014776;IPR008189;IPR018063;	PF00590;			methyltransferase activity [GO:0008168]
g1[Contig25871:924-2102]	A0A0J8B329	Uncharacterized protein	Beta vulgaris subsp. vulgaris		IPR011989;IPR016024;IPR025283;	PF13251;
g1[Contig259278:11-465]	A0A0K9QBD7	Uncharacterized protein	Spinacia oleracea (Spinach)	GO:0003723; GO:0004000; GO:0006396	IPR002466;	PF02137;	RNA processing [GO:0006396]		adenosine deaminase activity [GO:0004000]; RNA binding [GO:0003723]
g1[Contig2598:886-4371]	A0A0K9RWT9	Hexosyltransferase (EC 2.4.1.-)	Spinacia oleracea (Spinach)	GO:0000139; GO:0045489; GO:0047262; GO:0071555	IPR029993;IPR002495;IPR029044;	PF01501;	cell wall organization [GO:0071555]; pectin biosynthetic process [GO:0045489]	Golgi membrane [GO:0000139]	polygalacturonate 4-alpha-galacturonosyltransferase activity [GO:0047262]
g1[Contig26004:85-1706]	A0A0K9R757	Uncharacterized protein	Spinacia oleracea (Spinach)		IPR002885;IPR002625;IPR011990;	PF12854;PF13041;PF13812;
g1[Contig2602:1516-3512]	A0A0J8BDM0	Uncharacterized protein	Beta vulgaris subsp. vulgaris
g1[Contig260295:1-519]	A0A0K9QWS2	Uncharacterized protein	Spinacia oleracea (Spinach)
g1[Contig2608:1122-2861]	A0A0K9QAG2	Uncharacterized protein	Spinacia oleracea (Spinach)	GO:0004497; GO:0005506; GO:0016705; GO:0020037	IPR001128;IPR002403;	PF00067;			heme binding [GO:0020037]; iron ion binding [GO:0005506]; monooxygenase activity [GO:0004497]; oxidoreductase activity, acting on paired donors, with incorporation or reduction of molecular oxygen [GO:0016705]
g1[Contig26100:610-1834]	A0A0K9R7T4	Uncharacterized protein	Spinacia oleracea (Spinach)	GO:0005634; GO:0006260	IPR015408;	PF09329;	DNA replication [GO:0006260]	nucleus [GO:0005634]
g1[Contig26121:224-1791]	A0A0K9RXX3	Uncharacterized protein	Spinacia oleracea (Spinach)	GO:0003735; GO:0005840; GO:0006412	IPR005484;	PF00861;	translation [GO:0006412]	ribosome [GO:0005840]	structural constituent of ribosome [GO:0003735]
g1[Contig2612:4605-5002]	A0A0K9RIS6	Uncharacterized protein	Spinacia oleracea (Spinach)	GO:0046872	IPR023214;IPR008380;IPR016695;	PF05761;			metal ion binding [GO:0046872]
g1[Contig26165:1-2090]	A0A0K9QUM0	Uncharacterized protein	Spinacia oleracea (Spinach)	GO:0004672; GO:0005524; GO:0016021	IPR011009;IPR032675;IPR001611;IPR003591;IPR013210;IPR000719;IPR001245;	PF00560;PF13855;PF08263;PF07714;		integral component of membrane [GO:0016021]	ATP binding [GO:0005524]; protein kinase activity [GO:0004672]
g1[Contig261681:15-507]	A0A0D3C124	Uncharacterized protein	Brassica oleracea var. oleracea	GO:0009555; GO:0016851	IPR012674;IPR022571;IPR031432;	PF11965;PF15704;	pollen development [GO:0009555]		magnesium chelatase activity [GO:0016851]
g1[Contig26217:1-2088]	A0A0K9RWW5	Uncharacterized protein	Spinacia oleracea (Spinach)		IPR011042;IPR011047;IPR015943;IPR001680;IPR017986;	PF00400;
g1[Contig26333:1-1068]	A0A0K9QSP0	Uncharacterized protein (Fragment)	Spinacia oleracea (Spinach)	GO:0005622; GO:0006886; GO:0016192; GO:0030897; GO:0097576	IPR000547;IPR001180;IPR011047;IPR011990;IPR032914;IPR019452;IPR019453;IPR015943;	PF00637;PF00780;PF10366;PF10367;	intracellular protein transport [GO:0006886]; vacuole fusion [GO:0097576]; vesicle-mediated transport [GO:0016192]	HOPS complex [GO:0030897]; intracellular [GO:0005622]
g1[Contig26335:1-2006]	A0A0K9RN43	Uncharacterized protein	Spinacia oleracea (Spinach)	GO:0003677; GO:0005634; GO:0006351; GO:0006355	IPR009057;IPR017930;IPR006447;IPR001005;	PF00249;	regulation of transcription, DNA-templated [GO:0006355]; transcription, DNA-templated [GO:0006351]	nucleus [GO:0005634]	DNA binding [GO:0003677]
g1[Contig263463:1-514]	A0A1U7Y6H2	zinc finger CCCH domain-containing protein 1	Nicotiana sylvestris (Wood tobacco) (South American tobacco)	GO:0046872	IPR000571;IPR001841;IPR013083;IPR017907;	PF00642;			metal ion binding [GO:0046872]
g1[Contig26381:1-2005]	A0A0K9QZG2	Poly [ADP-ribose] polymerase (PARP) (EC 2.4.2.30) (Fragment)	Spinacia oleracea (Spinach)	GO:0003950; GO:0006471	IPR001357;IPR012982;IPR012317;IPR004102;IPR008893;	PF00533;PF08063;PF00644;PF02877;PF05406;	protein ADP-ribosylation [GO:0006471]		NAD+ ADP-ribosyltransferase activity [GO:0003950]
g1[Contig264055:18-513]	A0A0K9RWF0	Uncharacterized protein	Spinacia oleracea (Spinach)	GO:0006535; GO:0016021	IPR001216;IPR001926;	PF00291;	cysteine biosynthetic process from serine [GO:0006535]	integral component of membrane [GO:0016021]
g1[Contig26411:1-1986]	A0A0K9QUM9	Uncharacterized protein	Spinacia oleracea (Spinach)
g1[Contig264794:1-422]	A0A0K9QPM2	Uncharacterized protein	Spinacia oleracea (Spinach)		IPR002885;IPR011990;	PF01535;PF12854;PF13041;
g1[Contig26493:25-1678]	A0A0K9QMW2	Uncharacterized protein	Spinacia oleracea (Spinach)	GO:0003676; GO:0008168	IPR002052;IPR029063;IPR007848;	PF05175;			methyltransferase activity [GO:0008168]; nucleic acid binding [GO:0003676]
g1[Contig265742:1-511]	A0A0D2U8E6	Uncharacterized protein	Gossypium raimondii (New World cotton)
g1[Contig265988:13-492]	A0A0J8B9I4	Uncharacterized protein	Beta vulgaris subsp. vulgaris	GO:0016021	IPR001623;IPR018253;	PF00226;		integral component of membrane [GO:0016021]
g1[Contig26639:427-2072]	A0A0K9R134	Uncharacterized protein	Spinacia oleracea (Spinach)		IPR032675;IPR001611;IPR006553;	PF13516;PF13855;
g1[Contig2667:931-5083]	A0A0K9RNH4	Uncharacterized protein	Spinacia oleracea (Spinach)	GO:0046872	IPR013591;IPR027988;IPR011993;IPR001849;IPR009091;IPR000408;IPR000306;IPR017455;IPR011011;IPR013083;	PF08381;PF13713;PF01363;PF16457;PF00415;			metal ion binding [GO:0046872]
g1[Contig2677:77-883]	A0A0K9R2Z9	Uncharacterized protein	Spinacia oleracea (Spinach)	GO:0005524; GO:0006457; GO:0009408; GO:0031072; GO:0046872; GO:0051082	IPR012724;IPR002939;IPR001623;IPR018253;IPR008971;IPR001305;	PF00226;PF01556;PF00684;	protein folding [GO:0006457]; response to heat [GO:0009408]		ATP binding [GO:0005524]; heat shock protein binding [GO:0031072]; metal ion binding [GO:0046872]; unfolded protein binding [GO:0051082]
g1[Contig26784:1-2067]	A0A0K9R2L4	Uncharacterized protein	Spinacia oleracea (Spinach)	GO:0006281; GO:0016491	IPR004574;IPR027450;IPR005123;	PF13532;	DNA repair [GO:0006281]		oxidoreductase activity [GO:0016491]
g1[Contig267858:1-508]	A0A0K9QDH3	Uncharacterized protein	Spinacia oleracea (Spinach)
g1[Contig26836:1-1958]	A0A0K9RVE5	Protein HIRA	Spinacia oleracea (Spinach)	GO:0005634; GO:0006351; GO:0006355; GO:0016569	IPR031120;IPR011494;IPR015943;IPR001680;IPR019775;IPR017986;	PF07569;PF00400;	covalent chromatin modification [GO:0016569]; regulation of transcription, DNA-templated [GO:0006355]; transcription, DNA-templated [GO:0006351]	nucleus [GO:0005634]
g1[Contig2697:1-1138]	A0A0K9QQB6	Uncharacterized protein	Spinacia oleracea (Spinach)	GO:0016021	IPR018790;	PF10184;		integral component of membrane [GO:0016021]
g1[Contig26988:1-2058]	F6GUS6	Uncharacterized protein	Vitis vinifera (Grape)	GO:0003723; GO:0004519; GO:0008270; GO:0009451; GO:0009507; GO:0031425	IPR032867;IPR002885;IPR011990;	PF14432;PF01535;PF13041;	chloroplast RNA processing [GO:0031425]; RNA modification [GO:0009451]	chloroplast [GO:0009507]	endonuclease activity [GO:0004519]; RNA binding [GO:0003723]; zinc ion binding [GO:0008270]
g1[Contig26988:1-2060]	F6GUS6	Uncharacterized protein	Vitis vinifera (Grape)	GO:0003723; GO:0004519; GO:0008270; GO:0009451; GO:0009507; GO:0031425	IPR032867;IPR002885;IPR011990;	PF14432;PF01535;PF13041;	chloroplast RNA processing [GO:0031425]; RNA modification [GO:0009451]	chloroplast [GO:0009507]	endonuclease activity [GO:0004519]; RNA binding [GO:0003723]; zinc ion binding [GO:0008270]
g1[Contig270001:1-285]	A0A0K9S124	Uncharacterized protein	Spinacia oleracea (Spinach)
g1[Contig270156:1-505]	A0A0J8BDA8	Uncharacterized protein	Beta vulgaris subsp. vulgaris	GO:0005525	IPR030378;IPR006073;IPR027417;	PF01926;			GTP binding [GO:0005525]
g1[Contig27062:962-1641]	A0A0K9R4S8	Uncharacterized protein	Spinacia oleracea (Spinach)		IPR004971;IPR029063;	PF03291;
g1[Contig270898:1-405]	A0A0K9QZ99	Uncharacterized protein	Spinacia oleracea (Spinach)	GO:0006633; GO:0016747	IPR017568;IPR018201;IPR014031;IPR014030;IPR020841;IPR016039;	PF00109;PF02801;	fatty acid biosynthetic process [GO:0006633]		transferase activity, transferring acyl groups other than amino-acyl groups [GO:0016747]
g1[Contig27094:1-572]	A0A0J8CKS8	Uncharacterized protein	Beta vulgaris subsp. vulgaris	GO:0003777; GO:0005524; GO:0007018; GO:0008017	IPR001715;IPR001752;IPR027417;	PF00307;PF00225;	microtubule-based movement [GO:0007018]		ATP binding [GO:0005524]; microtubule binding [GO:0008017]; microtubule motor activity [GO:0003777]
g1[Contig27111:1-2056]	A0A0K9QN93	Uncharacterized protein	Spinacia oleracea (Spinach)
g1[Contig27203:1-2052]	A0A0K9RCP2	Uncharacterized protein	Spinacia oleracea (Spinach)	GO:0003676; GO:0005524	IPR011545;IPR014001;IPR001650;IPR027417;IPR014014;	PF00270;PF00271;			ATP binding [GO:0005524]; nucleic acid binding [GO:0003676]
g1[Contig27213:1-2052]	A0A0K9QJJ0	Uncharacterized protein	Spinacia oleracea (Spinach)	GO:0009055; GO:0050660	IPR029035;IPR014730;IPR001308;IPR033947;IPR014731;IPR018206;IPR014729;	PF01012;PF00766;			electron carrier activity [GO:0009055]; flavin adenine dinucleotide binding [GO:0050660]
g1[Contig27230:606-1478]	A0A0K9QUW6	Uncharacterized protein	Spinacia oleracea (Spinach)	GO:0005779; GO:0016559	IPR008733;	PF05648;	peroxisome fission [GO:0016559]	integral component of peroxisomal membrane [GO:0005779]
g1[Contig2723:1-1752]	A0A0K9RL85	Uncharacterized protein	Spinacia oleracea (Spinach)	GO:0003824	IPR008928;IPR004879;IPR024705;IPR012336;	PF03190;			catalytic activity [GO:0003824]
g1[Contig272:3720-6218]	A0A0K9RT23	Uncharacterized protein	Spinacia oleracea (Spinach)	GO:0004674; GO:0005524; GO:0016021; GO:0048544	IPR001480;IPR011009;IPR003609;IPR000719;IPR000858;IPR001245;IPR024171;	PF01453;PF07714;PF00954;	recognition of pollen [GO:0048544]	integral component of membrane [GO:0016021]	ATP binding [GO:0005524]; protein serine/threonine kinase activity [GO:0004674]
g1[Contig27250:363-1769]	A0A0K9QSP4	Non-specific serine/threonine protein kinase (EC 2.7.11.1)	Spinacia oleracea (Spinach)	GO:0004674; GO:0005524; GO:0007165; GO:0016021	IPR020636;IPR011009;IPR018451;IPR004041;IPR000719;IPR017441;IPR008271;	PF03822;PF00069;	signal transduction [GO:0007165]	integral component of membrane [GO:0016021]	ATP binding [GO:0005524]; protein serine/threonine kinase activity [GO:0004674]
g1[Contig273191:1-501]	A0A0K9RH13	Uncharacterized protein	Spinacia oleracea (Spinach)		IPR003788;IPR029063;	PF02636;
g1[Contig27339:1-2047]	A0A0K9R6Z3	Uncharacterized protein	Spinacia oleracea (Spinach)	GO:0016021				integral component of membrane [GO:0016021]
g1[Contig27373:166-1909]	A0A0K9QIJ3	Uncharacterized protein	Spinacia oleracea (Spinach)	GO:0005634; GO:1902979	IPR006735;IPR027799;IPR029071;IPR000626;IPR013083;	PF04641;	mitotic DNA replication termination [GO:1902979]	nucleus [GO:0005634]
g1[Contig27385:1-1421]	A0A0K9RLX5	Uncharacterized protein	Spinacia oleracea (Spinach)		IPR018612;	PF09745;
g1[Contig273931:1-295]	A0A0K9RB09	Uncharacterized protein	Spinacia oleracea (Spinach)	GO:0003824; GO:0005975	IPR013785;IPR001585;	PF00923;	carbohydrate metabolic process [GO:0005975]		catalytic activity [GO:0003824]
g1[Contig27396:1-1121]	A0A061GC94	Amino acid dehydrogenase family protein isoform 1	Theobroma cacao (Cacao) (Cocoa)	GO:0006520; GO:0016491	IPR006095;IPR006096;IPR006097;IPR016040;	PF00208;PF02812;	cellular amino acid metabolic process [GO:0006520]		oxidoreductase activity [GO:0016491]
g1[Contig27420:502-1253]	A0A067KP50	Uncharacterized protein	Jatropha curcas (Barbados nut)	GO:0003677; GO:0005634	IPR009057;IPR001005;IPR017884;IPR032451;IPR007526;IPR011991;	PF00249;PF04433;PF16495;		nucleus [GO:0005634]	DNA binding [GO:0003677]
g1[Contig2744:1-1427]	A0A068UJR6	Uncharacterized protein	Coffea canephora (Robusta coffee)		IPR006760;	PF04667;
g1[Contig2744:1-1931]	A0A0K9QWW7	Uncharacterized protein	Spinacia oleracea (Spinach)		IPR006760;	PF04667;
g1[Contig27471:1-1878]	A0A0K9RLK2	Uncharacterized protein	Spinacia oleracea (Spinach)	GO:0016021	IPR023370;	PF01980;		integral component of membrane [GO:0016021]
g1[Contig27487:1-1954]	A0A0K9QVS6	Condensin complex subunit 1	Spinacia oleracea (Spinach)	GO:0005634; GO:0007076; GO:0051301	IPR011989;IPR016024;IPR026971;IPR032682;IPR007673;IPR024324;	PF12717;PF12922;	cell division [GO:0051301]; mitotic chromosome condensation [GO:0007076]	nucleus [GO:0005634]
g1[Contig2751:2590-4137]	A0A0K9RPQ5	Uncharacterized protein	Spinacia oleracea (Spinach)	GO:0004497; GO:0005506; GO:0016021; GO:0016705; GO:0020037	IPR001128;IPR017972;IPR002401;	PF00067;		integral component of membrane [GO:0016021]	heme binding [GO:0020037]; iron ion binding [GO:0005506]; monooxygenase activity [GO:0004497]; oxidoreductase activity, acting on paired donors, with incorporation or reduction of molecular oxygen [GO:0016705]
g1[Contig27558:1-1951]	A0A0K9QU50	Uncharacterized protein	Spinacia oleracea (Spinach)	GO:0016021	IPR002885;IPR011990;	PF01535;PF13041;		integral component of membrane [GO:0016021]
g1[Contig27558:1-1978]	A0A0K9QU50	Uncharacterized protein	Spinacia oleracea (Spinach)	GO:0016021	IPR002885;IPR011990;	PF01535;PF13041;		integral component of membrane [GO:0016021]
g1[Contig2768:388-1954]	A0A0K9RVJ1	DNA polymerase (EC 2.7.7.7)	Spinacia oleracea (Spinach)	GO:0000166; GO:0003677; GO:0003887; GO:0005634; GO:0006260; GO:0008408; GO:0046872; GO:0051539	IPR006172;IPR017964;IPR006133;IPR006134;IPR023211;IPR012337;IPR025687;	PF00136;PF03104;PF14260;	DNA replication [GO:0006260]	nucleus [GO:0005634]	3'-5' exonuclease activity [GO:0008408]; 4 iron, 4 sulfur cluster binding [GO:0051539]; DNA binding [GO:0003677]; DNA-directed DNA polymerase activity [GO:0003887]; metal ion binding [GO:0046872]; nucleotide binding [GO:0000166]
g1[Contig2770:1673-4091]	A0A0K9RM53	Uncharacterized protein	Spinacia oleracea (Spinach)		IPR002885;IPR011990;	PF01535;PF13041;
g1[Contig2770:1996-4479]	A0A0K9RM53	Uncharacterized protein	Spinacia oleracea (Spinach)		IPR002885;IPR011990;	PF01535;PF13041;
g1[Contig27708:1-673]	A0A0K9S2N0	Uncharacterized protein	Spinacia oleracea (Spinach)	GO:0016021				integral component of membrane [GO:0016021]
g1[Contig2775:2189-2587]	A0A0K9QM94	Uncharacterized protein	Spinacia oleracea (Spinach)	GO:0003677; GO:0016021	IPR009057;IPR017877;IPR001005;			integral component of membrane [GO:0016021]	DNA binding [GO:0003677]
g1[Contig27820:1-1919]	A0A0K9RZT3	Uncharacterized protein	Spinacia oleracea (Spinach)		IPR011989;IPR016024;IPR025283;IPR000357;	PF13251;PF02985;
g1[Contig27864:1-1100]	A0A0J8B9Q5	Uncharacterized protein	Beta vulgaris subsp. vulgaris	GO:0003677; GO:0005634	IPR009057;IPR001005;IPR017884;IPR032451;IPR007526;IPR011991;	PF00249;PF04433;PF16495;		nucleus [GO:0005634]	DNA binding [GO:0003677]
g1[Contig27864:1-862]	A0A0J8B9Q5	Uncharacterized protein	Beta vulgaris subsp. vulgaris	GO:0003677; GO:0005634	IPR009057;IPR001005;IPR017884;IPR032451;IPR007526;IPR011991;	PF00249;PF04433;PF16495;		nucleus [GO:0005634]	DNA binding [GO:0003677]
g1[Contig27918:224-1915]	A0A0K9QS04	Uncharacterized protein	Spinacia oleracea (Spinach)		IPR002885;IPR011990;	PF12854;PF13041;
g1[Contig2794:1-940]	A0A0K9RRR8	Uncharacterized protein	Spinacia oleracea (Spinach)	GO:0007059; GO:0008017; GO:0051301	IPR009829;	PF07160;	cell division [GO:0051301]; chromosome segregation [GO:0007059]		microtubule binding [GO:0008017]
g1[Contig2800:242-4653]	A0A0D6R954	Uncharacterized protein	Araucaria cunninghamii (Hoop pine) (Moreton Bay pine)	GO:0005524; GO:0016787	IPR003593;IPR005938;IPR009010;IPR003959;IPR003960;IPR004201;IPR029067;IPR003338;IPR027417;	PF00004;PF02933;PF02359;			ATP binding [GO:0005524]; hydrolase activity [GO:0016787]
g1[Contig28006:316-1547]	A0A0K9QWG3	Uncharacterized protein	Spinacia oleracea (Spinach)		IPR005135;IPR031615;	PF03372;PF15801;
g1[Contig2807:1481-3905]	A0A0K9QG54	Uncharacterized protein	Spinacia oleracea (Spinach)		IPR029058;IPR011989;IPR016024;
g1[Contig28077:1-1940]	A0A0J8B245	Uncharacterized protein	Beta vulgaris subsp. vulgaris	GO:0016021	IPR009631;	PF06799;		integral component of membrane [GO:0016021]
g1[Contig28077:497-2021]	A0A0J8B245	Uncharacterized protein	Beta vulgaris subsp. vulgaris	GO:0016021	IPR009631;	PF06799;		integral component of membrane [GO:0016021]
g1[Contig28107:1-2020]	A0A0K9QPI4	Uncharacterized protein	Spinacia oleracea (Spinach)	GO:0005983; GO:0008138	IPR032640;IPR000340;IPR013783;IPR014756;IPR030066;IPR029021;IPR020422;	PF16561;PF00782;	starch catabolic process [GO:0005983]		protein tyrosine/serine/threonine phosphatase activity [GO:0008138]
g1[Contig2812:570-3217]	A0A0K9Q8J6	Uncharacterized protein (Fragment)	Spinacia oleracea (Spinach)	GO:0003723	IPR000504;	PF00076;			RNA binding [GO:0003723]
g1[Contig28148:787-2019]	A0A0K9RKR9	Uncharacterized protein	Spinacia oleracea (Spinach)	GO:0003676; GO:0004523; GO:0008270	IPR012337;IPR002156;IPR001841;IPR011016;IPR013083;	PF13639;			nucleic acid binding [GO:0003676]; RNA-DNA hybrid ribonuclease activity [GO:0004523]; zinc ion binding [GO:0008270]
g1[Contig28156:1-658]	A0A0K9QGA8	Uncharacterized protein	Spinacia oleracea (Spinach)	GO:0003697	IPR012340;IPR000424;	PF00436;			single-stranded DNA binding [GO:0003697]
g1[Contig28331:1-1346]	A0A0K9QQT9	L-aspartate oxidase (EC 1.4.3.16)	Spinacia oleracea (Spinach)	GO:0008734; GO:0009435; GO:0009507; GO:0044318	IPR003953;IPR023753;IPR015939;IPR005288;IPR027477;	PF00890;PF02910;	NAD biosynthetic process [GO:0009435]	chloroplast [GO:0009507]	L-aspartate:fumarate oxidoreductase activity [GO:0044318]; L-aspartate oxidase activity [GO:0008734]
g1[Contig2838:1-2693]	A0A0K9R5Y2	Uncharacterized protein	Spinacia oleracea (Spinach)	GO:0006886; GO:0016192; GO:0030131	IPR001392;IPR011012;IPR028565;	PF00928;	intracellular protein transport [GO:0006886]; vesicle-mediated transport [GO:0016192]	clathrin adaptor complex [GO:0030131]
g1[Contig28391:351-830]	A0A0K9QG93	Uncharacterized protein	Spinacia oleracea (Spinach)	GO:0008234	IPR025661;IPR000169;IPR025660;IPR013128;IPR000668;IPR013201;	PF08246;PF00112;			cysteine-type peptidase activity [GO:0008234]
g1[Contig28483:1-1657]	A0A0K9RV02	Uncharacterized protein	Spinacia oleracea (Spinach)	GO:0016021	IPR011047;			integral component of membrane [GO:0016021]
g1[Contig28484:36-1758]	P82192	50S ribosomal protein L5, chloroplastic (Chloroplastic large ribosomal subunit protein uL5c)	Spinacia oleracea (Spinach)	GO:0003735; GO:0005840; GO:0006412; GO:0009507; GO:0019843	IPR020930;IPR031309;IPR020929;IPR022803;IPR031310;	PF00281;PF00673;	translation [GO:0006412]	chloroplast [GO:0009507]; ribosome [GO:0005840]	rRNA binding [GO:0019843]; structural constituent of ribosome [GO:0003735]
g1[Contig2848:639-2120]	A0A0K9RYX7	Uncharacterized protein	Spinacia oleracea (Spinach)
g1[Contig28540:1-1143]	A0A0K9S1Z8	Uncharacterized protein	Spinacia oleracea (Spinach)	GO:0016021	IPR032675;IPR001611;IPR003591;IPR013210;	PF00560;PF13855;PF08263;		integral component of membrane [GO:0016021]
g1[Contig28621:454-1620]	A0A0K9R7J9	Uncharacterized protein	Spinacia oleracea (Spinach)	GO:0016021	IPR000326;	PF01569;		integral component of membrane [GO:0016021]
g1[Contig28655:1-2000]	S8E0J6	Uncharacterized protein (Fragment)	Genlisea aurea	GO:0003676; GO:0004386; GO:0005524	IPR011545;IPR014001;IPR001650;IPR027417;IPR000629;IPR014014;	PF00270;PF00271;			ATP binding [GO:0005524]; helicase activity [GO:0004386]; nucleic acid binding [GO:0003676]
g1[Contig28717:1176-1916]	A0A0K9Q851	Uncharacterized protein	Spinacia oleracea (Spinach)		IPR006868;IPR006867;	PF04783;PF04782;
g1[Contig28773:195-1926]	A0A0K9RD58	Uncharacterized protein	Spinacia oleracea (Spinach)	GO:0004222; GO:0005524; GO:0016021	IPR003593;IPR003959;IPR003960;IPR005936;IPR027417;IPR000642;	PF00004;PF01434;		integral component of membrane [GO:0016021]	ATP binding [GO:0005524]; metalloendopeptidase activity [GO:0004222]
g1[Contig28788:1053-1996]	A0A0K9RP90	Uncharacterized protein (Fragment)	Spinacia oleracea (Spinach)	GO:0008942; GO:0042128; GO:0051537	IPR023329;IPR012748;IPR017941;	PF13806;	nitrate assimilation [GO:0042128]		2 iron, 2 sulfur cluster binding [GO:0051537]; nitrite reductase [NAD(P)H] activity [GO:0008942]
g1[Contig28923:47-1991]	A0A0K9R4U9	Uncharacterized protein	Spinacia oleracea (Spinach)	GO:0003684; GO:0005634; GO:0006289	IPR018327;IPR004583;IPR018325;IPR018326;IPR018328;	PF10403;PF10404;PF10405;PF03835;	nucleotide-excision repair [GO:0006289]	nucleus [GO:0005634]	damaged DNA binding [GO:0003684]
g1[Contig28927:1-1991]	A0A0J8FEK5	Uncharacterized protein	Beta vulgaris subsp. vulgaris	GO:0003690; GO:0006355; GO:0008380; GO:0009536; GO:0009793; GO:0042794	IPR003690;	PF02536;	embryo development ending in seed dormancy [GO:0009793]; regulation of transcription, DNA-templated [GO:0006355]; RNA splicing [GO:0008380]; rRNA transcription from plastid promoter [GO:0042794]	plastid [GO:0009536]	double-stranded DNA binding [GO:0003690]
g1[Contig29001:1-1351]	A0A0K9RER9	Uncharacterized protein	Spinacia oleracea (Spinach)	GO:0004672; GO:0005524	IPR011009;IPR000719;IPR008271;	PF00069;			ATP binding [GO:0005524]; protein kinase activity [GO:0004672]
g1[Contig29038:231-1987]	A0A0K9QWJ7	Uncharacterized protein	Spinacia oleracea (Spinach)	GO:0042765	IPR007246;	PF04114;		GPI-anchor transamidase complex [GO:0042765]
g1[Contig2906:1126-3953]	A0A0K9RD38	Uncharacterized protein	Spinacia oleracea (Spinach)		IPR006943;	PF04859;
g1[Contig291:1-7275]	A0A0K9RWN0	Uncharacterized protein	Spinacia oleracea (Spinach)	GO:0004672; GO:0005524	IPR011009;IPR000719;IPR004147;	PF03109;			ATP binding [GO:0005524]; protein kinase activity [GO:0004672]
g1[Contig29160:244-1928]	A0A0K9RH62	Uncharacterized protein	Spinacia oleracea (Spinach)		IPR016040;	PF13460;
g1[Contig291:625-3906]	A0A0K9RWN0	Uncharacterized protein	Spinacia oleracea (Spinach)	GO:0004672; GO:0005524	IPR011009;IPR000719;IPR004147;	PF03109;			ATP binding [GO:0005524]; protein kinase activity [GO:0004672]
g1[Contig2918:829-4351]	P93690	Preprotein translocase subunit SECY, chloroplastic (CpSecY)	Spinacia oleracea (Spinach)	GO:0009535; GO:0015031; GO:0016021	IPR026593;IPR002208;IPR030659;IPR023201;	PF00344;	protein transport [GO:0015031]	chloroplast thylakoid membrane [GO:0009535]; integral component of membrane [GO:0016021]
g1[Contig29388:1-1432]	A0A0K9QKM2	Uncharacterized protein	Spinacia oleracea (Spinach)		IPR013923;IPR020472;IPR013979;IPR015943;IPR001680;IPR019775;IPR017986;	PF08614;PF08662;PF00400;
g1[Contig29388:410-1411]	A0A0K9QKM2	Uncharacterized protein	Spinacia oleracea (Spinach)		IPR013923;IPR020472;IPR013979;IPR015943;IPR001680;IPR019775;IPR017986;	PF08614;PF08662;PF00400;
g1[Contig29473:347-1876]	A0A0K9RWC6	Uncharacterized protein	Spinacia oleracea (Spinach)	GO:0006810; GO:0043190	IPR003453;IPR030802;	PF02405;	transport [GO:0006810]	ATP-binding cassette (ABC) transporter complex [GO:0043190]
g1[Contig29544:1-1573]	A0A0K9QR22	Uncharacterized protein	Spinacia oleracea (Spinach)	GO:0008171	IPR002935;IPR029063;	PF01596;			O-methyltransferase activity [GO:0008171]
g1[Contig29555:1-1969]	A0A0K9QDB0	Uncharacterized protein	Spinacia oleracea (Spinach)	GO:0000226; GO:0000910; GO:0008017	IPR007145;		cytokinesis [GO:0000910]; microtubule cytoskeleton organization [GO:0000226]		microtubule binding [GO:0008017]
g1[Contig2959:1260-4649]	A0A0K9QSA2	Uncharacterized protein	Spinacia oleracea (Spinach)	GO:0004672; GO:0005524; GO:0016021	IPR011009;IPR032675;IPR001611;IPR003591;IPR013210;IPR000719;IPR008271;	PF00560;PF13516;PF13855;PF08263;PF00069;		integral component of membrane [GO:0016021]	ATP binding [GO:0005524]; protein kinase activity [GO:0004672]
g1[Contig29638:838-1910]	A0A0K9QM65	Uncharacterized protein	Spinacia oleracea (Spinach)	GO:0016021; GO:0055085	IPR002067;IPR018108;IPR023395;	PF00153;	transmembrane transport [GO:0055085]	integral component of membrane [GO:0016021]
g1[Contig29651:1-997]	A0A0K9RC20	Uncharacterized protein	Spinacia oleracea (Spinach)	GO:0004587; GO:0030170	IPR005814;IPR010164;IPR034758;IPR015424;IPR015421;IPR015422;	PF00202;			ornithine-oxo-acid transaminase activity [GO:0004587]; pyridoxal phosphate binding [GO:0030170]
g1[Contig29653:1265-1827]	A0A0K9RPB3	Uncharacterized protein	Spinacia oleracea (Spinach)	GO:0016021	IPR001623;IPR018253;	PF00226;		integral component of membrane [GO:0016021]
g1[Contig29728:1-324]	A9PC54	Uncharacterized protein	Populus trichocarpa (Western balsam poplar) (Populus balsamifera subsp. trichocarpa)	GO:0000776; GO:0034508	IPR018464;	PF09496;	centromere complex assembly [GO:0034508]	kinetochore [GO:0000776]
g1[Contig2973:2903-3814]	A0A0J8FB36	Uncharacterized protein	Beta vulgaris subsp. vulgaris	GO:0016779	IPR002058;IPR002934;	PF01909;PF03828;			nucleotidyltransferase activity [GO:0016779]
g1[Contig29742:606-1912]	A0A0K9QA35	Uncharacterized protein	Spinacia oleracea (Spinach)		IPR003772;	PF02620;
g1[Contig29758:1-1060]	A0A0K9R7H0	Uncharacterized protein	Spinacia oleracea (Spinach)	GO:0004616; GO:0005975; GO:0008270; GO:0016832; GO:0051287	IPR008927;IPR013328;IPR006115;IPR013785;IPR010737;IPR031475;IPR000771;IPR016040;IPR029154;	PF17042;PF07005;PF01116;PF14833;PF03446;	carbohydrate metabolic process [GO:0005975]		aldehyde-lyase activity [GO:0016832]; NAD binding [GO:0051287]; phosphogluconate dehydrogenase (decarboxylating) activity [GO:0004616]; zinc ion binding [GO:0008270]
g1[Contig29807:357-1946]	Q2V2G4	Anthocyanidin synthase	Spinacia oleracea (Spinach)	GO:0016491; GO:0046872	IPR026992;IPR027443;IPR005123;	PF03171;PF14226;			metal ion binding [GO:0046872]; oxidoreductase activity [GO:0016491]
g1[Contig29829:1-1892]	A0A0K9RVQ5	Uncharacterized protein	Spinacia oleracea (Spinach)	GO:0000398; GO:0008270; GO:0045131	IPR031150;IPR004087;IPR004088;IPR000504;IPR032570;IPR001878;	PF00013;PF00076;PF16275;	mRNA splicing, via spliceosome [GO:0000398]		pre-mRNA branch point binding [GO:0045131]; zinc ion binding [GO:0008270]
g1[Contig29829:1-1911]	A0A0K9RVQ5	Uncharacterized protein	Spinacia oleracea (Spinach)	GO:0000398; GO:0008270; GO:0045131	IPR031150;IPR004087;IPR004088;IPR000504;IPR032570;IPR001878;	PF00013;PF00076;PF16275;	mRNA splicing, via spliceosome [GO:0000398]		pre-mRNA branch point binding [GO:0045131]; zinc ion binding [GO:0008270]
g1[Contig29981:130-1830]	A0A0K9QI41	Uncharacterized protein	Spinacia oleracea (Spinach)		IPR002885;IPR033443;IPR011990;	PF01535;PF13041;PF17177;
g1[Contig29981:632-1723]	A0A0K9QI41	Uncharacterized protein	Spinacia oleracea (Spinach)		IPR002885;IPR033443;IPR011990;	PF01535;PF13041;PF17177;
g1[Contig30005:1-872]	A0A0K9QY66	Pectinesterase (EC 3.1.1.11)	Spinacia oleracea (Spinach)	GO:0005618; GO:0030599; GO:0042545; GO:0045330; GO:0045490	IPR012334;IPR011050;IPR033131;IPR000070;	PF01095;	cell wall modification [GO:0042545]; pectin catabolic process [GO:0045490]	cell wall [GO:0005618]	aspartyl esterase activity [GO:0045330]; pectinesterase activity [GO:0030599]
g1[Contig300:1-1961]	A0A0K9QMK2	Uncharacterized protein	Spinacia oleracea (Spinach)		IPR002885;IPR011990;	PF01535;PF13041;
g1[Contig3002:1-2694]	A0A0K9RYR8	Uncharacterized protein	Spinacia oleracea (Spinach)		IPR002885;	PF01535;PF12854;PF13041;
g1[Contig3002:141-3810]	A0A0K9RYR8	Uncharacterized protein	Spinacia oleracea (Spinach)		IPR002885;	PF01535;PF12854;PF13041;
g1[Contig3004:1-4904]	A0A0K9Q6L6	Uncharacterized protein	Spinacia oleracea (Spinach)		IPR032675;IPR001611;IPR006553;	PF13516;
g1[Contig3004:732-4456]	A0A0K9Q6L6	Uncharacterized protein	Spinacia oleracea (Spinach)		IPR032675;IPR001611;IPR006553;	PF13516;
g1[Contig3006:2084-4366]	A0A0K9RA87	Uncharacterized protein	Spinacia oleracea (Spinach)	GO:0046872	IPR016181;IPR032308;IPR011011;IPR001965;IPR019787;IPR013083;	PF16135;			metal ion binding [GO:0046872]
g1[Contig301:1301-1591]	A0A0K9RXJ9	Uncharacterized protein	Spinacia oleracea (Spinach)		IPR013026;IPR011990;IPR019734;	PF13181;
g1[Contig30168:290-1549]	A0A0K9RWS4	Uncharacterized protein	Spinacia oleracea (Spinach)	GO:0004672; GO:0005524; GO:0016021	IPR011009;IPR000719;IPR017441;IPR008271;	PF00069;		integral component of membrane [GO:0016021]	ATP binding [GO:0005524]; protein kinase activity [GO:0004672]
g1[Contig30246:414-1236]	A0A0K9RD57	Uncharacterized protein	Spinacia oleracea (Spinach)	GO:0008033; GO:0016783	IPR023382;IPR014729;IPR004506;		tRNA processing [GO:0008033]		sulfurtransferase activity [GO:0016783]
g1[Contig3032:2656-4703]	A0A0K9QZ26	Uncharacterized protein	Spinacia oleracea (Spinach)		IPR002885;IPR011990;	PF01535;PF12854;PF13041;PF13812;
g1[Contig30375:1-1843]	A0A0K9S3J6	Uncharacterized protein	Spinacia oleracea (Spinach)		IPR002110;IPR020683;
g1[Contig30472:1-1509]	A0A0K9RCB3	Uncharacterized protein	Spinacia oleracea (Spinach)		IPR032675;IPR001611;IPR025875;IPR003591;	PF12799;PF13516;
g1[Contig30486:1-940]	A0A0J8FEJ6	Uncharacterized protein	Beta vulgaris subsp. vulgaris		IPR009836;	PF07173;
g1[Contig30542:1161-1916]	A0A0K9QU16	Uncharacterized protein	Spinacia oleracea (Spinach)		IPR001623;	PF00226;
g1[Contig30565:909-1939]	A0A0K9RLQ8	Uncharacterized protein	Spinacia oleracea (Spinach)	GO:0008113	IPR002569;	PF01625;			peptide-methionine (S)-S-oxide reductase activity [GO:0008113]
g1[Contig3061:1691-4414]	A0A0K9RU99	Uncharacterized protein	Spinacia oleracea (Spinach)		IPR011989;IPR016024;
g1[Contig30616:1-1801]	A0A0K9R335	Uncharacterized protein	Spinacia oleracea (Spinach)	GO:0003735; GO:0005840; GO:0006412	IPR012870;IPR008195;	PF07891;	translation [GO:0006412]	ribosome [GO:0005840]	structural constituent of ribosome [GO:0003735]
g1[Contig30641:257-1789]	A0A0K9REB0	Uncharacterized protein	Spinacia oleracea (Spinach)	GO:0004672; GO:0005524	IPR011009;IPR000719;IPR017441;	PF00069;			ATP binding [GO:0005524]; protein kinase activity [GO:0004672]
g1[Contig30656:1-1738]	A0A0K9S0D0	Uncharacterized protein	Spinacia oleracea (Spinach)	GO:0004674; GO:0005524; GO:0016021	IPR001480;IPR011009;IPR000719;IPR017441;IPR008271;IPR024171;	PF01453;PF00069;		integral component of membrane [GO:0016021]	ATP binding [GO:0005524]; protein serine/threonine kinase activity [GO:0004674]
g1[Contig30669:1-1758]	A0A0K9QKX1	Uncharacterized protein	Spinacia oleracea (Spinach)	GO:0004252	IPR009003;IPR001940;				serine-type endopeptidase activity [GO:0004252]
g1[Contig3073:1-3641]	A0A0K9S2E9	Uncharacterized protein	Spinacia oleracea (Spinach)	GO:0004672; GO:0005524	IPR011009;IPR000719;IPR017441;IPR008271;	PF00069;			ATP binding [GO:0005524]; protein kinase activity [GO:0004672]
g1[Contig30741:1-1605]	A0A0K9REP2	Uncharacterized protein	Spinacia oleracea (Spinach)	GO:0003735; GO:0005840; GO:0006412; GO:0016021	IPR012870;IPR008195;	PF07891;	translation [GO:0006412]	integral component of membrane [GO:0016021]; ribosome [GO:0005840]	structural constituent of ribosome [GO:0003735]
g1[Contig3081:1-3098]	A0A0J8BQE2	Uncharacterized protein	Beta vulgaris subsp. vulgaris	GO:0003723	IPR000504;IPR012921;	PF00076;PF07744;			RNA binding [GO:0003723]
g1[Contig30859:1-857]	A0A0K9RP78	Uncharacterized protein	Spinacia oleracea (Spinach)	GO:0016021	IPR018946;IPR029052;	PF09423;		integral component of membrane [GO:0016021]
g1[Contig30919:273-1853]	A0A0K9S2V1	Uncharacterized protein	Spinacia oleracea (Spinach)	GO:0004497; GO:0005506; GO:0016021; GO:0016705; GO:0020037	IPR001128;IPR017972;IPR002401;	PF00067;		integral component of membrane [GO:0016021]	heme binding [GO:0020037]; iron ion binding [GO:0005506]; monooxygenase activity [GO:0004497]; oxidoreductase activity, acting on paired donors, with incorporation or reduction of molecular oxygen [GO:0016705]
g1[Contig30974:793-1723]	A0A0A9QZ93	Uncharacterized protein	Arundo donax (Giant reed) (Donax arundinaceus)	GO:0016021				integral component of membrane [GO:0016021]
g1[Contig3100:213-4771]	A0A0K9QC46	Uncharacterized protein	Spinacia oleracea (Spinach)	GO:0005737; GO:0016627	IPR013785;IPR005720;	PF01180;		cytoplasm [GO:0005737]	oxidoreductase activity, acting on the CH-CH group of donors [GO:0016627]
g1[Contig31067:1-1451]	A0A0K9RZN6	Uncharacterized protein	Spinacia oleracea (Spinach)
g1[Contig31179:866-1842]	A0A0K9QND8	Uncharacterized protein	Spinacia oleracea (Spinach)
g1[Contig31360:1-494]	A0A0K9RXC1	Uncharacterized protein	Spinacia oleracea (Spinach)	GO:0001671; GO:0051087; GO:0051259; GO:0097428	IPR001623;IPR004640;IPR009073;	PF07743;	protein maturation by iron-sulfur cluster transfer [GO:0097428]; protein oligomerization [GO:0051259]		ATPase activator activity [GO:0001671]; chaperone binding [GO:0051087]
g1[Contig31410:680-1792]	A0A0K9QAX4	Uncharacterized protein	Spinacia oleracea (Spinach)		IPR002634;IPR003808;	PF01722;PF02657;
g1[Contig3149:499-3401]	A0A0K9QMQ4	Uncharacterized protein	Spinacia oleracea (Spinach)		IPR002885;IPR011990;	PF01535;PF13041;PF13812;
g1[Contig316:1-1954]	A0A0K9RJT4	Uncharacterized protein	Spinacia oleracea (Spinach)	GO:0003676; GO:0008270	IPR025558;IPR025836;IPR001878;	PF14111;PF14392;			nucleic acid binding [GO:0003676]; zinc ion binding [GO:0008270]
g1[Contig31668:1-1333]	A0A0K9RV17	Uncharacterized protein	Spinacia oleracea (Spinach)	GO:0005524; GO:0016021; GO:0042626	IPR003593;IPR011527;IPR003439;IPR017871;IPR027417;	PF00664;PF00005;		integral component of membrane [GO:0016021]	ATPase activity, coupled to transmembrane movement of substances [GO:0042626]; ATP binding [GO:0005524]
g1[Contig31692:1-1905]	A0A0K9RIZ1	Uncharacterized protein	Spinacia oleracea (Spinach)		IPR027363;IPR029489;IPR006597;IPR013026;IPR011990;IPR001440;IPR019734;	PF13844;PF00515;PF13181;
g1[Contig31695:659-1382]	A0A0K9QM41	Uncharacterized protein	Spinacia oleracea (Spinach)	GO:0005622; GO:0007034; GO:0010252; GO:0030904; GO:0035091; GO:0048364	IPR027267;IPR001683;IPR033241;IPR015404;	PF00787;PF09325;	auxin homeostasis [GO:0010252]; root development [GO:0048364]; vacuolar transport [GO:0007034]	intracellular [GO:0005622]; retromer complex [GO:0030904]	phosphatidylinositol binding [GO:0035091]
g1[Contig31704:450-1904]	A0A0K9QI68	Uncharacterized protein	Spinacia oleracea (Spinach)	GO:0003779; GO:0005737; GO:0008290; GO:0030036; GO:0051016	IPR001698;IPR019771;	PF01115;	actin cytoskeleton organization [GO:0030036]; barbed-end actin filament capping [GO:0051016]	cytoplasm [GO:0005737]; F-actin capping protein complex [GO:0008290]	actin binding [GO:0003779]
g1[Contig3176:1-3630]	M1AJ25	Uncharacterized protein	Solanum tuberosum (Potato)	GO:0004553; GO:0005975	IPR008979;IPR031330;IPR001944;IPR017853;	PF01301;	carbohydrate metabolic process [GO:0005975]		hydrolase activity, hydrolyzing O-glycosyl compounds [GO:0004553]
g1[Contig31854:1-1900]	A0A0K9QS44	Uncharacterized protein (Fragment)	Spinacia oleracea (Spinach)
g1[Contig31883:1-1513]	A0A0K9RY46	Uncharacterized protein	Spinacia oleracea (Spinach)		IPR011989;IPR016024;IPR025283;IPR000357;	PF13251;PF02985;
g1[Contig3195:1-320]	A0A0K9QVL9	Peptide deformylase (EC 3.5.1.88)	Spinacia oleracea (Spinach)	GO:0006412; GO:0009507; GO:0042586; GO:0046872	IPR023635;	PF01327;	translation [GO:0006412]	chloroplast [GO:0009507]	metal ion binding [GO:0046872]; peptide deformylase activity [GO:0042586]
g1[Contig32011:1-1811]	A0A0K9QSQ6	Uncharacterized protein	Spinacia oleracea (Spinach)	GO:0008270	IPR032867;IPR002885;IPR011990;	PF14432;PF01535;PF13041;			zinc ion binding [GO:0008270]
g1[Contig32011:48-1763]	A0A0K9QSQ6	Uncharacterized protein	Spinacia oleracea (Spinach)	GO:0008270	IPR032867;IPR002885;IPR011990;	PF14432;PF01535;PF13041;			zinc ion binding [GO:0008270]
g1[Contig3203:1-1493]	K4ABE3	Uncharacterized protein	Setaria italica (Foxtail millet) (Panicum italicum)	GO:0005524	IPR004000;IPR020902;IPR004001;	PF00022;			ATP binding [GO:0005524]
g1[Contig32085:497-1872]	A0A0K9QUT1	Uncharacterized protein	Spinacia oleracea (Spinach)		IPR001841;IPR013083;	PF13639;
g1[Contig32:106-13251]	A0A0K9QRA2	tRNA pseudouridine synthase (EC 5.4.99.-)	Spinacia oleracea (Spinach)	GO:0001522; GO:0003723; GO:0008033; GO:0009982	IPR020103;IPR001406;IPR020097;IPR020095;	PF01416;	pseudouridine synthesis [GO:0001522]; tRNA processing [GO:0008033]		pseudouridine synthase activity [GO:0009982]; RNA binding [GO:0003723]
g1[Contig3211:135-4580]	A0A0K9RTY9	Uncharacterized protein	Spinacia oleracea (Spinach)	GO:0004789; GO:0008972; GO:0009228	IPR013785;IPR004399;IPR013749;IPR029056;IPR022998;IPR034291;	PF08543;PF02581;	thiamine biosynthetic process [GO:0009228]		phosphomethylpyrimidine kinase activity [GO:0008972]; thiamine-phosphate diphosphorylase activity [GO:0004789]
g1[Contig3220:1121-4706]	A0A0K9RPF3	Uncharacterized protein	Spinacia oleracea (Spinach)	GO:0004672; GO:0005524; GO:0016021	IPR011009;IPR032675;IPR001611;IPR003591;IPR000719;IPR017441;IPR008271;	PF13855;PF00069;		integral component of membrane [GO:0016021]	ATP binding [GO:0005524]; protein kinase activity [GO:0004672]
g1[Contig32212:1-831]	A0A0K9RJ91	Uncharacterized protein	Spinacia oleracea (Spinach)	GO:0016021	IPR000620;	PF00892;		integral component of membrane [GO:0016021]
g1[Contig3223:1295-4807]	A0A0K9RNC1	Uncharacterized protein	Spinacia oleracea (Spinach)	GO:0003677; GO:0005634; GO:0006351; GO:0006355	IPR003340;IPR021325;IPR015300;IPR017451;	PF02362;PF11152;	regulation of transcription, DNA-templated [GO:0006355]; transcription, DNA-templated [GO:0006351]	nucleus [GO:0005634]	DNA binding [GO:0003677]
g1[Contig32478:1-805]	A0A0J8DWI1	Uncharacterized protein	Beta vulgaris subsp. vulgaris	GO:0005983; GO:0008138	IPR032640;IPR000340;IPR013783;IPR014756;IPR030066;IPR001478;IPR029021;IPR020422;	PF16561;PF00782;	starch catabolic process [GO:0005983]		protein tyrosine/serine/threonine phosphatase activity [GO:0008138]
g1[Contig32493:74-1551]	A0A0K9RZD3	Uncharacterized protein	Spinacia oleracea (Spinach)	GO:0003824; GO:0008152	IPR029045;IPR014748;IPR001753;	PF00378;	metabolic process [GO:0008152]		catalytic activity [GO:0003824]
g1[Contig32498:73-1704]	A0A0K9RMW6	Uncharacterized protein	Spinacia oleracea (Spinach)	GO:0006302	IPR011989;IPR016024;IPR027417;IPR026121;		double-strand break repair [GO:0006302]
g1[Contig32527:1-1677]	A0A0K9RP62	Uncharacterized protein	Spinacia oleracea (Spinach)	GO:0016021	IPR021434;	PF11282;		integral component of membrane [GO:0016021]
g1[Contig3259:1-3404]	A0A0K9S2T8	ATP-dependent 6-phosphofructokinase (ATP-PFK) (Phosphofructokinase) (EC 2.7.1.11) (Phosphohexokinase)	Spinacia oleracea (Spinach)	GO:0003872; GO:0005524; GO:0005737; GO:0006002; GO:0046872	IPR022953;IPR000023;IPR012004;	PF00365;	fructose 6-phosphate metabolic process [GO:0006002]	cytoplasm [GO:0005737]	6-phosphofructokinase activity [GO:0003872]; ATP binding [GO:0005524]; metal ion binding [GO:0046872]
g1[Contig32674:1-1811]	A0A1R3JNB5	Transglutaminase-like protein	Corchorus olitorius		IPR008979;IPR002931;IPR029071;	PF01841;
g1[Contig32674:629-1444]	A0A0K9R642	Uncharacterized protein (Fragment)	Spinacia oleracea (Spinach)		IPR008979;IPR002931;	PF01841;
g1[Contig3269:942-4789]	A0A0K9RJC9	Uncharacterized protein	Spinacia oleracea (Spinach)	GO:0008033; GO:0008168	IPR007871;IPR029063;	PF05206;	tRNA processing [GO:0008033]		methyltransferase activity [GO:0008168]
g1[Contig32749:1-1089]	A0A151T5C0	Cleavage and polyadenylation specificity factor subunit 5 (Fragment)	Cajanus cajan (Pigeon pea) (Cajanus indicus)	GO:0003729; GO:0005849; GO:0006378; GO:0016787	IPR016706;IPR015797;	PF13869;	mRNA polyadenylation [GO:0006378]	mRNA cleavage factor complex [GO:0005849]	hydrolase activity [GO:0016787]; mRNA binding [GO:0003729]
g1[Contig32982:1-1809]	A0A0K9RCW4	Uncharacterized protein	Spinacia oleracea (Spinach)	GO:0007076	IPR011989;IPR016024;IPR026971;IPR032682;	PF12717;	mitotic chromosome condensation [GO:0007076]
g1[Contig33105:1-1763]	A0A0K9R7J0	Uncharacterized protein	Spinacia oleracea (Spinach)	GO:0004252	IPR013783;IPR003137;IPR000209;IPR023827;IPR023828;IPR015500;IPR034197;IPR010259;	PF05922;PF02225;PF00082;			serine-type endopeptidase activity [GO:0004252]
g1[Contig33115:1-1862]	A0A0K9QNL3	Uncharacterized protein	Spinacia oleracea (Spinach)	GO:0003676; GO:0008408	IPR002562;IPR012337;	PF01612;			3'-5' exonuclease activity [GO:0008408]; nucleic acid binding [GO:0003676]
g1[Contig3317:556-2965]	A0A0K9QYR1	Uncharacterized protein	Spinacia oleracea (Spinach)	GO:0009058; GO:0016740	IPR008949;IPR002060;	PF00494;	biosynthetic process [GO:0009058]		transferase activity [GO:0016740]
g1[Contig33209:1-1801]	A0A0K9QGJ5	Uncharacterized protein	Spinacia oleracea (Spinach)		IPR002885;IPR011990;	PF01535;PF13041;
g1[Contig33287:168-1857]	F6HGX9	Uncharacterized protein	Vitis vinifera (Grape)	GO:0004674; GO:0005524; GO:0005643; GO:0005770; GO:0006468; GO:0006623; GO:0009555; GO:0009846; GO:0016236; GO:0030242; GO:0034271; GO:0034272; GO:0045324; GO:0071561	IPR011989;IPR016024;IPR000357;IPR021133;IPR011009;IPR000719;IPR008271;IPR015943;IPR001680;IPR017986;	PF02985;PF00069;PF00400;	late endosome to vacuole transport [GO:0045324]; macroautophagy [GO:0016236]; pexophagy [GO:0030242]; pollen development [GO:0009555]; pollen germination [GO:0009846]; protein phosphorylation [GO:0006468]; protein targeting to vacuole [GO:0006623]	late endosome [GO:0005770]; nuclear pore [GO:0005643]; nucleus-vacuole junction [GO:0071561]; phosphatidylinositol 3-kinase complex, class III, type I [GO:0034271]; phosphatidylinositol 3-kinase complex, class III, type II [GO:0034272]	ATP binding [GO:0005524]; protein serine/threonine kinase activity [GO:0004674]
g1[Contig3331:1-4251]	A0A0K9RNX7	Uncharacterized protein	Spinacia oleracea (Spinach)	GO:0004672; GO:0005524	IPR011989;IPR016024;IPR000357;IPR021133;IPR011009;IPR000719;IPR008271;IPR015943;IPR001680;IPR017986;	PF02985;PF00069;PF00400;			ATP binding [GO:0005524]; protein kinase activity [GO:0004672]
g1[Contig3337:1-4759]	A0A0K9RDM2	Uncharacterized protein	Spinacia oleracea (Spinach)	GO:0003676; GO:0004386; GO:0005524	IPR011545;IPR011709;IPR007502;IPR014001;IPR001650;IPR027417;	PF00270;PF04408;PF00271;PF07717;			ATP binding [GO:0005524]; helicase activity [GO:0004386]; nucleic acid binding [GO:0003676]
g1[Contig33372:1-1831]	A0A0K9RY45	Uncharacterized protein	Spinacia oleracea (Spinach)	GO:0003723; GO:0006355; GO:0008168	IPR018314;IPR001678;IPR006027;IPR023267;IPR023268;IPR029063;	PF01189;PF01029;	regulation of transcription, DNA-templated [GO:0006355]		methyltransferase activity [GO:0008168]; RNA binding [GO:0003723]
g1[Contig33391:1-1854]	A0A0K9RTI1	Uncharacterized protein	Spinacia oleracea (Spinach)	GO:0004222; GO:0005524; GO:0008270; GO:0016021	IPR003593;IPR003959;IPR003960;IPR005936;IPR027417;IPR011546;IPR000642;	PF00004;PF06480;PF01434;		integral component of membrane [GO:0016021]	ATP binding [GO:0005524]; metalloendopeptidase activity [GO:0004222]; zinc ion binding [GO:0008270]
g1[Contig3339:1995-4661]	A0A0K9R1C6	Uncharacterized protein	Spinacia oleracea (Spinach)		IPR010994;
g1[Contig3340:1-4621]	A0A0K9QRS2	Uncharacterized protein	Spinacia oleracea (Spinach)	GO:0006412; GO:0008168	IPR015324;IPR029063;	PF09243;	translation [GO:0006412]		methyltransferase activity [GO:0008168]
g1[Contig334:2246-5013]	A0A0K9QI92	Uncharacterized protein	Spinacia oleracea (Spinach)		IPR002885;IPR011990;	PF01535;PF13041;
g1[Contig33437:1-1571]	A0A0K9RFL8	Uncharacterized protein	Spinacia oleracea (Spinach)	GO:0004222; GO:0005524; GO:0016021	IPR003593;IPR003959;IPR003960;IPR005936;IPR027417;IPR000642;	PF00004;PF01434;		integral component of membrane [GO:0016021]	ATP binding [GO:0005524]; metalloendopeptidase activity [GO:0004222]
g1[Contig3349:414-3011]	A0A0K9RE40	Uncharacterized protein	Spinacia oleracea (Spinach)		IPR002885;IPR011990;	PF01535;PF13041;
g1[Contig3354:1-1642]	A0A0K9QBT4	Uncharacterized protein (Fragment)	Spinacia oleracea (Spinach)		IPR002885;	PF12854;PF13041;
g1[Contig3354:1-2091]	A0A0K9QBT4	Uncharacterized protein (Fragment)	Spinacia oleracea (Spinach)		IPR002885;	PF12854;PF13041;
g1[Contig3357:1-4594]	A0A0K9QMR0	Uncharacterized protein	Spinacia oleracea (Spinach)		IPR032675;IPR001611;	PF13516;
g1[Contig33589:372-1031]	A0A0K9RVB4	Uncharacterized protein	Spinacia oleracea (Spinach)		IPR001841;IPR013083;	PF13639;
g1[Contig3363:1-4746]	A0A0K9RVJ1	DNA polymerase (EC 2.7.7.7)	Spinacia oleracea (Spinach)	GO:0000166; GO:0003677; GO:0003887; GO:0005634; GO:0006260; GO:0008408; GO:0046872; GO:0051539	IPR006172;IPR017964;IPR006133;IPR006134;IPR023211;IPR012337;IPR025687;	PF00136;PF03104;PF14260;	DNA replication [GO:0006260]	nucleus [GO:0005634]	3'-5' exonuclease activity [GO:0008408]; 4 iron, 4 sulfur cluster binding [GO:0051539]; DNA binding [GO:0003677]; DNA-directed DNA polymerase activity [GO:0003887]; metal ion binding [GO:0046872]; nucleotide binding [GO:0000166]
g1[Contig33636:414-1688]	A0A0K9QD53	Uncharacterized protein	Spinacia oleracea (Spinach)		IPR002885;IPR011990;	PF01535;PF13041;PF13812;
g1[Contig33664:1-659]	A0A0K9R072	Uncharacterized protein (Fragment)	Spinacia oleracea (Spinach)
g1[Contig33698:277-860]	A0A0K9QKK1	Uncharacterized protein	Spinacia oleracea (Spinach)	GO:0006355	IPR012479;	PF07818;	regulation of transcription, DNA-templated [GO:0006355]
g1[Contig33705:1-1640]	A0A0K9S3D3	Uncharacterized protein	Spinacia oleracea (Spinach)	GO:0005524; GO:0016114; GO:0050515	IPR013750;IPR006204;IPR004424;IPR020568;IPR014721;	PF00288;	terpenoid biosynthetic process [GO:0016114]		4-(cytidine 5'-diphospho)-2-C-methyl-D-erythritol kinase activity [GO:0050515]; ATP binding [GO:0005524]
g1[Contig33939:365-1264]	A0A0J8BM28	Uncharacterized protein	Beta vulgaris subsp. vulgaris		IPR015915;IPR006652;	PF01344;
g1[Contig33972:900-1760]	A0A0K9RDZ3	Uncharacterized protein	Spinacia oleracea (Spinach)		IPR002885;	PF01535;PF12854;PF13041;PF13812;
g1[Contig34000:1-1836]	A0A0K9QAL5	DNA helicase (EC 3.6.4.12)	Spinacia oleracea (Spinach)	GO:0003677; GO:0003678; GO:0005524; GO:0005634; GO:0006270; GO:0042555	IPR031327;IPR008045;IPR018525;IPR001208;IPR027925;IPR033762;IPR012340;IPR027417;	PF00493;PF12619;PF14551;PF17207;	DNA replication initiation [GO:0006270]	MCM complex [GO:0042555]; nucleus [GO:0005634]	ATP binding [GO:0005524]; DNA binding [GO:0003677]; DNA helicase activity [GO:0003678]
g1[Contig34126:1-1521]	A0A0K9QIA2	Obg-like ATPase 1	Spinacia oleracea (Spinach)	GO:0005524; GO:0005525; GO:0005737; GO:0016887; GO:0043022; GO:0043023	IPR004396;IPR012675;IPR013029;IPR031167;IPR006073;IPR027417;IPR012676;IPR023192;	PF01926;PF06071;		cytoplasm [GO:0005737]	ATPase activity [GO:0016887]; ATP binding [GO:0005524]; GTP binding [GO:0005525]; ribosomal large subunit binding [GO:0043023]; ribosome binding [GO:0043022]
g1[Contig341:526-5048]	A0A0K9S211	Uncharacterized protein	Spinacia oleracea (Spinach)		IPR000048;	PF00612;
g1[Contig343:359-2620]	A0A0K9QYZ1	Uncharacterized protein	Spinacia oleracea (Spinach)	GO:0005576; GO:0005618; GO:0009664; GO:0016020	IPR007118;IPR002963;IPR007112;IPR007117;IPR009009;	PF03330;PF01357;	plant-type cell wall organization [GO:0009664]	cell wall [GO:0005618]; extracellular region [GO:0005576]; membrane [GO:0016020]
g1[Contig34341:1-573]	A0A0K9R612	Uncharacterized protein	Spinacia oleracea (Spinach)		IPR006502;	PF04720;
g1[Contig34388:1-1565]	A0A0K9RPQ5	Uncharacterized protein	Spinacia oleracea (Spinach)	GO:0004497; GO:0005506; GO:0016021; GO:0016705; GO:0020037	IPR001128;IPR017972;IPR002401;	PF00067;		integral component of membrane [GO:0016021]	heme binding [GO:0020037]; iron ion binding [GO:0005506]; monooxygenase activity [GO:0004497]; oxidoreductase activity, acting on paired donors, with incorporation or reduction of molecular oxygen [GO:0016705]
g1[Contig34439:915-1824]	A0A0K9R0J0	Uncharacterized protein	Spinacia oleracea (Spinach)	GO:0004075; GO:0005524; GO:0046872	IPR011761;IPR013815;IPR005481;IPR001882;IPR011764;IPR005482;IPR000089;IPR005479;IPR016185;IPR011054;IPR011053;	PF02785;PF00289;PF00364;PF02786;			ATP binding [GO:0005524]; biotin carboxylase activity [GO:0004075]; metal ion binding [GO:0046872]
g1[Contig3461:1-552]	A0A0J8DVG8	Uncharacterized protein	Beta vulgaris subsp. vulgaris		IPR001810;IPR032675;	PF00646;
g1[Contig34625:1-1539]	A0A0K9QL29	Uncharacterized protein	Spinacia oleracea (Spinach)		IPR010733;	PF07000;
g1[Contig3475:186-3885]	A0A0K9R645	Uncharacterized protein	Spinacia oleracea (Spinach)		IPR032675;IPR001611;IPR025265;	PF13516;PF13943;
g1[Contig3476:1-1998]	A0A0K9S2W1	Uncharacterized protein	Spinacia oleracea (Spinach)	GO:0015171; GO:0016021	IPR002293;IPR029485;	PF13520;PF13906;		integral component of membrane [GO:0016021]	amino acid transmembrane transporter activity [GO:0015171]
g1[Contig34829:1-1219]	A0A0K9RS60	Uncharacterized protein	Spinacia oleracea (Spinach)	GO:0005737; GO:0006364; GO:0008168	IPR029028;IPR003742;IPR029026;	PF02590;	rRNA processing [GO:0006364]	cytoplasm [GO:0005737]	methyltransferase activity [GO:0008168]
g1[Contig3485:1-4695]	A0A0K9QSH5	Uncharacterized protein	Spinacia oleracea (Spinach)	GO:0003723; GO:0005634; GO:0006396; GO:0030529	IPR006630;IPR034878;IPR002344;IPR000504;IPR011991;	PF05383;	RNA processing [GO:0006396]	intracellular ribonucleoprotein complex [GO:0030529]; nucleus [GO:0005634]	RNA binding [GO:0003723]
g1[Contig3487:1826-3698]	A0A0K9QSR1	Uncharacterized protein	Spinacia oleracea (Spinach)		IPR008479;	PF05542;
g1[Contig3491:1136-3941]	A0A0K9RJ32	Uncharacterized protein	Spinacia oleracea (Spinach)		IPR002885;IPR011990;	PF01535;PF13041;
g1[Contig3491:1282-3111]	A0A0K9RJ32	Uncharacterized protein	Spinacia oleracea (Spinach)		IPR002885;IPR011990;	PF01535;PF13041;
g1[Contig3491:184-3941]	A0A0K9RJ32	Uncharacterized protein	Spinacia oleracea (Spinach)		IPR002885;IPR011990;	PF01535;PF13041;
g1[Contig35078:773-1537]	A0A0K9QH72	Uncharacterized protein	Spinacia oleracea (Spinach)		IPR001810;IPR003347;
g1[Contig35156:1-1644]	A0A0K9QL45	Uncharacterized protein	Spinacia oleracea (Spinach)	GO:0008270	IPR032867;IPR002885;IPR011990;	PF14432;PF01535;PF13041;			zinc ion binding [GO:0008270]
g1[Contig35156:1-1805]	A0A0K9QL45	Uncharacterized protein	Spinacia oleracea (Spinach)	GO:0008270	IPR032867;IPR002885;IPR011990;	PF14432;PF01535;PF13041;			zinc ion binding [GO:0008270]
g1[Contig35187:59-1751]	A0A0K9QRZ0	Uncharacterized protein	Spinacia oleracea (Spinach)		IPR002816;	PF01963;
g1[Contig35228:1-981]	A0A0K9RCS9	Uncharacterized protein	Spinacia oleracea (Spinach)		IPR003774;	PF02622;
g1[Contig3522:987-4679]	A0A0K9QKH1	Importin subunit alpha	Spinacia oleracea (Spinach)	GO:0005634; GO:0005737; GO:0006606; GO:0008565	IPR011989;IPR016024;IPR000225;IPR024931;	PF00514;	protein import into nucleus [GO:0006606]	cytoplasm [GO:0005737]; nucleus [GO:0005634]	protein transporter activity [GO:0008565]
g1[Contig35235:1072-1773]	A0A0J8B572	Uncharacterized protein	Beta vulgaris subsp. vulgaris		IPR002885;	PF01535;PF13041;
g1[Contig35324:1-1207]	A0A0K9QHY9	Uncharacterized protein	Spinacia oleracea (Spinach)	GO:0003723; GO:0016491	IPR027450;IPR005123;IPR000504;	PF13532;PF00076;			oxidoreductase activity [GO:0016491]; RNA binding [GO:0003723]
g1[Contig35326:1-1775]	A0A0K9R2I4	Uncharacterized protein	Spinacia oleracea (Spinach)	GO:0008270	IPR032867;IPR002885;IPR011990;	PF14432;PF01535;PF13041;			zinc ion binding [GO:0008270]
g1[Contig3543:1-662]	A0A0K9RQU6	Peroxidase (EC 1.11.1.7)	Spinacia oleracea (Spinach)	GO:0004601; GO:0005576; GO:0006979; GO:0020037; GO:0042744; GO:0046872	IPR010255;IPR002016;IPR000823;IPR019794;IPR019793;IPR033905;	PF00141;	hydrogen peroxide catabolic process [GO:0042744]; response to oxidative stress [GO:0006979]	extracellular region [GO:0005576]	heme binding [GO:0020037]; metal ion binding [GO:0046872]; peroxidase activity [GO:0004601]
g1[Contig35603:1-1481]	A0A0K9QZE0	Uncharacterized protein	Spinacia oleracea (Spinach)	GO:0004252; GO:0016021	IPR022764;	PF01694;		integral component of membrane [GO:0016021]	serine-type endopeptidase activity [GO:0004252]
g1[Contig35704:1-661]	O49937	50S ribosomal protein L4, chloroplastic (R-protein L4) (Chloroplastic large ribosomal subunit protein uL4c)	Spinacia oleracea (Spinach)	GO:0003735; GO:0005840; GO:0006353; GO:0006355; GO:0006412; GO:0009507; GO:0019843	IPR002136;IPR023574;IPR013005;	PF00573;	DNA-templated transcription, termination [GO:0006353]; regulation of transcription, DNA-templated [GO:0006355]; translation [GO:0006412]	chloroplast [GO:0009507]; ribosome [GO:0005840]	rRNA binding [GO:0019843]; structural constituent of ribosome [GO:0003735]
g1[Contig3573:1172-4551]	A0A0K9R7F2	Uncharacterized protein	Spinacia oleracea (Spinach)		IPR015943;IPR001680;IPR019775;IPR017986;	PF00400;
g1[Contig357:340-8597]	A0A200R4P7	Helicase	Macleaya cordata
g1[Contig35757:359-1642]	A0A0K9RZS6	Uncharacterized protein	Spinacia oleracea (Spinach)	GO:0016491; GO:0046872	IPR026992;IPR027443;IPR005123;	PF03171;PF14226;			metal ion binding [GO:0046872]; oxidoreductase activity [GO:0016491]
g1[Contig35837:1-1412]	A0A0K9QR15	Uncharacterized protein	Spinacia oleracea (Spinach)	GO:0004672; GO:0005524	IPR011009;IPR000270;IPR000719;IPR017441;IPR001245;IPR008271;	PF00564;PF07714;			ATP binding [GO:0005524]; protein kinase activity [GO:0004672]
g1[Contig35865:1-1292]	A0A0K9R953	Uncharacterized protein	Spinacia oleracea (Spinach)	GO:0008168; GO:0016021	IPR004159;IPR029063;	PF03141;		integral component of membrane [GO:0016021]	methyltransferase activity [GO:0008168]
g1[Contig35868:1-1787]	A0A0K9RFN9	Uncharacterized protein	Spinacia oleracea (Spinach)		IPR011989;IPR016024;
g1[Contig35916:191-1785]	A0A0K9QIM8	Uncharacterized protein	Spinacia oleracea (Spinach)	GO:0005524; GO:0016301; GO:2001070	IPR013815;IPR013784;IPR002044;IPR013783;IPR002192;	PF00686;PF01326;			ATP binding [GO:0005524]; kinase activity [GO:0016301]; starch binding [GO:2001070]
g1[Contig3595:1-1133]	A0A0K9R6L5	Uncharacterized protein	Spinacia oleracea (Spinach)	GO:0003723	IPR002004;IPR000504;IPR003954;	PF00658;PF00076;			RNA binding [GO:0003723]
g1[Contig36045:571-1782]	A0A0K9QCM6	Uncharacterized protein	Spinacia oleracea (Spinach)	GO:0003755; GO:0006457	IPR029000;IPR024936;IPR020892;IPR002130;IPR013026;IPR011990;IPR019734;	PF00160;PF13181;	protein folding [GO:0006457]		peptidyl-prolyl cis-trans isomerase activity [GO:0003755]
g1[Contig36048:1-921]	A0A0K9RTL3	Uncharacterized protein (Fragment)	Spinacia oleracea (Spinach)	GO:0016021	IPR003675;	PF02517;		integral component of membrane [GO:0016021]
g1[Contig36050:1013-1782]	A0A0K9RY42	Uncharacterized protein	Spinacia oleracea (Spinach)		IPR008493;IPR031318;	PF05603;
g1[Contig36086:1-1655]	A0A0K9RD57	Uncharacterized protein	Spinacia oleracea (Spinach)	GO:0008033; GO:0016783	IPR023382;IPR014729;IPR004506;		tRNA processing [GO:0008033]		sulfurtransferase activity [GO:0016783]
g1[Contig36097:1-1780]	A0A0J8DYH0	Beta-amylase (EC 3.2.1.2)	Beta vulgaris subsp. vulgaris	GO:0000272; GO:0016161; GO:0102229	IPR001554;IPR017853;	PF01373;	polysaccharide catabolic process [GO:0000272]		amylopectin maltohydrolase activity [GO:0102229]; beta-amylase activity [GO:0016161]
g1[Contig36146:1-1676]	A0A0K9Q7U5	Uncharacterized protein	Spinacia oleracea (Spinach)		IPR002885;IPR011990;	PF01535;PF12854;PF13041;
g1[Contig36146:532-1671]	A0A0K9Q7U5	Uncharacterized protein	Spinacia oleracea (Spinach)		IPR002885;IPR011990;	PF01535;PF12854;PF13041;
g1[Contig3623:1-4473]	F6I379	Uncharacterized protein	Vitis vinifera (Grape)	GO:0003700; GO:0005634; GO:0005737	IPR000253;IPR008984;IPR000580;	PF00498;		cytoplasm [GO:0005737]; nucleus [GO:0005634]	transcription factor activity, sequence-specific DNA binding [GO:0003700]
g1[Contig36289:1-1212]	D7U1M3	Uncharacterized protein	Vitis vinifera (Grape)	GO:0000243; GO:0000398; GO:0003729; GO:0005689; GO:0017069; GO:0071011	IPR000504;IPR034146;	PF00076;	mRNA splicing, via spliceosome [GO:0000398]	commitment complex [GO:0000243]; precatalytic spliceosome [GO:0071011]; U12-type spliceosomal complex [GO:0005689]	mRNA binding [GO:0003729]; snRNA binding [GO:0017069]
g1[Contig3637:11-3493]	A0A0K9QMK0	alpha-1,2-Mannosidase (EC 3.2.1.-)	Spinacia oleracea (Spinach)	GO:0004571; GO:0005509; GO:0006284; GO:0016020	IPR011257;IPR001382;IPR003265;IPR023170;	PF01532;PF00730;	base-excision repair [GO:0006284]	membrane [GO:0016020]	calcium ion binding [GO:0005509]; mannosyl-oligosaccharide 1,2-alpha-mannosidase activity [GO:0004571]
g1[Contig364:1055-4498]	A0A0K9RWC9	Uncharacterized protein	Spinacia oleracea (Spinach)	GO:0003824; GO:0008152	IPR025110;IPR020845;IPR000873;IPR009081;IPR006162;IPR018391;IPR002372;IPR011047;	PF00501;PF13193;PF01011;PF13360;	metabolic process [GO:0008152]		catalytic activity [GO:0003824]
g1[Contig36623:1-1767]	A0A0K9QF15	Uncharacterized protein (Fragment)	Spinacia oleracea (Spinach)	GO:0003824	IPR006768;IPR006767;IPR011146;	PF04677;PF04676;			catalytic activity [GO:0003824]
g1[Contig3663:1074-3327]	A0A0K9RNR2	Uncharacterized protein	Spinacia oleracea (Spinach)	GO:0016021	IPR032880;IPR027815;IPR003864;	PF14703;PF02714;PF13967;		integral component of membrane [GO:0016021]
g1[Contig36806:1-1020]	A0A0K9QB77	Uncharacterized protein	Spinacia oleracea (Spinach)	GO:0016021	IPR009606;	PF06749;		integral component of membrane [GO:0016021]
g1[Contig36807:506-1763]	A0A0K9Q979	Uncharacterized protein (Fragment)	Spinacia oleracea (Spinach)	GO:0016021				integral component of membrane [GO:0016021]
g1[Contig37092:339-1601]	A0A0K9R5M5	Uncharacterized protein	Spinacia oleracea (Spinach)		IPR007493;	PF04398;
g1[Contig37111:1-1755]	A0A0K9S0W2	Uncharacterized protein	Spinacia oleracea (Spinach)	GO:0005506; GO:0016226; GO:0051536	IPR034904;IPR001075;	PF01106;	iron-sulfur cluster assembly [GO:0016226]		iron ion binding [GO:0005506]; iron-sulfur cluster binding [GO:0051536]
g1[Contig37111:305-1300]	A0A0K9S0W2	Uncharacterized protein	Spinacia oleracea (Spinach)	GO:0005506; GO:0016226; GO:0051536	IPR034904;IPR001075;	PF01106;	iron-sulfur cluster assembly [GO:0016226]		iron ion binding [GO:0005506]; iron-sulfur cluster binding [GO:0051536]
g1[Contig37120:1-1755]	A0A0K9RY95	Peptidylprolyl isomerase (EC 5.2.1.8)	Spinacia oleracea (Spinach)	GO:0003755	IPR023566;IPR001179;	PF00254;			peptidyl-prolyl cis-trans isomerase activity [GO:0003755]
g1[Contig3713:1126-2458]	A0A0K9QCX3	Uncharacterized protein	Spinacia oleracea (Spinach)	GO:0005509; GO:0009654; GO:0015979; GO:0019898	IPR016123;IPR002683;	PF01789;	photosynthesis [GO:0015979]	extrinsic component of membrane [GO:0019898]; photosystem II oxygen evolving complex [GO:0009654]	calcium ion binding [GO:0005509]
g1[Contig3716:1817-4597]	A0A218R0P7	Uncharacterized protein	Manihot esculenta (Cassava) (Jatropha manihot)
g1[Contig37188:1-951]	A0A0K9R222	Uncharacterized protein	Spinacia oleracea (Spinach)	GO:0005975; GO:0016853	IPR013096;IPR012100;IPR014710;IPR011051;IPR003500;	PF07883;PF02502;	carbohydrate metabolic process [GO:0005975]		isomerase activity [GO:0016853]
g1[Contig37204:1-1724]	A0A0K9R220	Uncharacterized protein	Spinacia oleracea (Spinach)	GO:0016787	IPR015375;IPR020476;IPR020084;IPR000086;IPR015797;	PF00293;PF09296;			hydrolase activity [GO:0016787]
g1[Contig3723:2264-4399]	A0A0K9QNH4	Uncharacterized protein	Spinacia oleracea (Spinach)	GO:0003723; GO:0005634	IPR004088;IPR031121;			nucleus [GO:0005634]	RNA binding [GO:0003723]
g1[Contig3723:2808-4593]	A0A0K9QNH4	Uncharacterized protein	Spinacia oleracea (Spinach)	GO:0003723; GO:0005634	IPR004088;IPR031121;			nucleus [GO:0005634]	RNA binding [GO:0003723]
g1[Contig37240:157-1572]	A0A0K9QIC8	Non-specific serine/threonine protein kinase (EC 2.7.11.1)	Spinacia oleracea (Spinach)	GO:0004674; GO:0005524; GO:0007165	IPR020636;IPR011009;IPR018451;IPR004041;IPR000719;IPR017441;IPR008271;	PF03822;PF00069;	signal transduction [GO:0007165]		ATP binding [GO:0005524]; protein serine/threonine kinase activity [GO:0004674]
g1[Contig37247:1-1232]	A0A0K9RUY5	Uncharacterized protein	Spinacia oleracea (Spinach)	GO:0005524	IPR000608;IPR023313;IPR016135;	PF00179;			ATP binding [GO:0005524]
g1[Contig3724:811-4301]	B9T5C6	Receptor protein kinase, putative (EC 2.7.11.30)	Ricinus communis (Castor bean)	GO:0004672; GO:0005524; GO:0016021	IPR011009;IPR000719;IPR017441;IPR009091;IPR008271;IPR001368;	PF00069;		integral component of membrane [GO:0016021]	ATP binding [GO:0005524]; protein kinase activity [GO:0004672]
g1[Contig3724:967-3600]	B9T5C6	Receptor protein kinase, putative (EC 2.7.11.30)	Ricinus communis (Castor bean)	GO:0004672; GO:0005524; GO:0016021	IPR011009;IPR000719;IPR017441;IPR009091;IPR008271;IPR001368;	PF00069;		integral component of membrane [GO:0016021]	ATP binding [GO:0005524]; protein kinase activity [GO:0004672]
g1[Contig3725:1805-3451]	A0A0K9RHC6	Uncharacterized protein	Spinacia oleracea (Spinach)	GO:0000166	IPR033472;IPR032199;IPR013894;	PF16099;PF08585;			nucleotide binding [GO:0000166]
g1[Contig3728:1-2102]	A0A0K9R138	Uncharacterized protein	Spinacia oleracea (Spinach)	GO:0004252; GO:0070008	IPR029058;IPR023302;IPR001375;IPR002470;	PF00326;PF02897;			serine-type endopeptidase activity [GO:0004252]; serine-type exopeptidase activity [GO:0070008]
g1[Contig37289:1-1751]	A0A0K9RGK2	Uncharacterized protein	Spinacia oleracea (Spinach)	GO:0003743; GO:0003924; GO:0005525; GO:0005622	IPR027417;IPR005225;IPR000795;IPR000178;IPR015760;IPR023115;IPR009000;	PF00009;PF11987;		intracellular [GO:0005622]	GTPase activity [GO:0003924]; GTP binding [GO:0005525]; translation initiation factor activity [GO:0003743]
g1[Contig37471:146-1301]	A0A0K9QUL4	Uncharacterized protein	Spinacia oleracea (Spinach)	GO:0006520; GO:0008483; GO:0009058; GO:0030170	IPR004839;IPR000796;IPR015424;IPR015421;IPR015422;	PF00155;	biosynthetic process [GO:0009058]; cellular amino acid metabolic process [GO:0006520]		pyridoxal phosphate binding [GO:0030170]; transaminase activity [GO:0008483]
g1[Contig37499:866-1746]	A0A0K9QWJ7	Uncharacterized protein	Spinacia oleracea (Spinach)	GO:0042765	IPR007246;	PF04114;		GPI-anchor transamidase complex [GO:0042765]
g1[Contig3750:257-4103]	A0A0K9QG10	Uncharacterized protein	Spinacia oleracea (Spinach)
g1[Contig37685:1-1741]	A0A0K9QRL9	Uncharacterized protein	Spinacia oleracea (Spinach)		IPR002885;IPR011990;	PF13041;
g1[Contig37742:1-1740]	A0A0K9QIQ5	Uncharacterized protein	Spinacia oleracea (Spinach)		IPR000007;IPR025659;	PF01167;
g1[Contig37786:578-949]	A0A0K9RA54	Uncharacterized protein	Spinacia oleracea (Spinach)	GO:0006486; GO:0008373; GO:0016021	IPR001675;	PF00777;	protein glycosylation [GO:0006486]	integral component of membrane [GO:0016021]	sialyltransferase activity [GO:0008373]
g1[Contig37867:1-632]	A0A0K9RTH2	Uncharacterized protein	Spinacia oleracea (Spinach)	GO:0016887	IPR002586;IPR010223;IPR027417;	PF01656;			ATPase activity [GO:0016887]
g1[Contig37952:1-1187]	A0A0K9R673	Protoporphyrinogen oxidase (EC 1.3.3.4)	Spinacia oleracea (Spinach)	GO:0004729; GO:0006782	IPR002937;IPR023753;IPR004572;	PF01593;	protoporphyrinogen IX biosynthetic process [GO:0006782]		oxygen-dependent protoporphyrinogen oxidase activity [GO:0004729]
g1[Contig37955:1-1681]	A0A0K9R7N8	Tyrosine--tRNA ligase (EC 6.1.1.1) (Tyrosyl-tRNA synthetase)	Spinacia oleracea (Spinach)	GO:0003723; GO:0004831; GO:0005524; GO:0005737; GO:0006437	IPR001412;IPR002305;IPR014729;IPR002942;IPR002307;IPR024088;IPR024107;	PF00579;	tyrosyl-tRNA aminoacylation [GO:0006437]	cytoplasm [GO:0005737]	ATP binding [GO:0005524]; RNA binding [GO:0003723]; tyrosine-tRNA ligase activity [GO:0004831]
g1[Contig3805:3057-4564]	A0A0K9RFA0	Uncharacterized protein	Spinacia oleracea (Spinach)	GO:0016491	IPR016040;IPR020904;IPR002347;	PF00106;			oxidoreductase activity [GO:0016491]
g1[Contig3806:1-594]	A0A0K9RL91	Uncharacterized protein	Spinacia oleracea (Spinach)		IPR019410;IPR029063;	PF10294;
g1[Contig3813:1-1225]	A0A0K9R3S6	Uncharacterized protein	Spinacia oleracea (Spinach)
g1[Contig3816:1-2011]	A0A0K9RRV1	Uncharacterized protein	Spinacia oleracea (Spinach)		IPR021099;	PF11955;
g1[Contig3816:739-2663]	A0A0K9RRV1	Uncharacterized protein	Spinacia oleracea (Spinach)		IPR021099;	PF11955;
g1[Contig38199:1-1124]	A0A0K9QFE7	Beta-amylase (EC 3.2.1.2)	Spinacia oleracea (Spinach)	GO:0000272; GO:0016161; GO:0102229	IPR001554;IPR018238;IPR017853;	PF01373;	polysaccharide catabolic process [GO:0000272]		amylopectin maltohydrolase activity [GO:0102229]; beta-amylase activity [GO:0016161]
g1[Contig38230:1-1667]	A0A0K9QV36	Uncharacterized protein	Spinacia oleracea (Spinach)	GO:0003777; GO:0005524; GO:0007018; GO:0008017	IPR001715;IPR001752;IPR027417;	PF00307;PF00225;	microtubule-based movement [GO:0007018]		ATP binding [GO:0005524]; microtubule binding [GO:0008017]; microtubule motor activity [GO:0003777]
g1[Contig3823:206-4411]	A0A0K9QC13	Uncharacterized protein	Spinacia oleracea (Spinach)		IPR002885;IPR033443;IPR011990;	PF13812;PF17177;
g1[Contig38248:1-1728]	A0A0K9RWD9	Uncharacterized protein	Spinacia oleracea (Spinach)		IPR002885;IPR011990;	PF01535;PF13041;PF13812;
g1[Contig383:1-738]	A0A0K9R5L6	Uncharacterized protein	Spinacia oleracea (Spinach)	GO:0004672; GO:0005524	IPR011009;IPR000719;IPR017441;IPR001245;IPR008271;	PF07714;			ATP binding [GO:0005524]; protein kinase activity [GO:0004672]
g1[Contig38384:1-1403]	A0A1U8A2Q0	pre-mRNA cleavage factor Im 25 kDa subunit 2	Nelumbo nucifera (Sacred lotus)	GO:0003729; GO:0005849; GO:0006378; GO:0016787	IPR016706;IPR015797;	PF13869;	mRNA polyadenylation [GO:0006378]	mRNA cleavage factor complex [GO:0005849]	hydrolase activity [GO:0016787]; mRNA binding [GO:0003729]
g1[Contig3849:2544-4410]	A0A0K9S4E2	Uncharacterized protein	Spinacia oleracea (Spinach)		IPR002885;	PF01535;PF13041;PF13812;
g1[Contig38496:1-1671]	A0A0K9QMK0	alpha-1,2-Mannosidase (EC 3.2.1.-)	Spinacia oleracea (Spinach)	GO:0004571; GO:0005509; GO:0006284; GO:0016020	IPR011257;IPR001382;IPR003265;IPR023170;	PF01532;PF00730;	base-excision repair [GO:0006284]	membrane [GO:0016020]	calcium ion binding [GO:0005509]; mannosyl-oligosaccharide 1,2-alpha-mannosidase activity [GO:0004571]
g1[Contig3850:756-4544]	A0A0K9RGN2	Uncharacterized protein	Spinacia oleracea (Spinach)	GO:0016021	IPR001623;IPR018253;IPR032843;	PF00226;PF14901;		integral component of membrane [GO:0016021]
g1[Contig3852:44-3683]	A0A0K9RS24	Uncharacterized protein	Spinacia oleracea (Spinach)		IPR006943;	PF04859;
g1[Contig38:565-4006]	A0A0J8B903	Uncharacterized protein	Beta vulgaris subsp. vulgaris		IPR013187;IPR017451;	PF08268;
g1[Contig3856:80-2301]	A0A0K9R3P6	Uncharacterized protein	Spinacia oleracea (Spinach)	GO:0006810; GO:0016021	IPR018108;IPR023395;	PF00153;	transport [GO:0006810]	integral component of membrane [GO:0016021]
g1[Contig3861:960-4381]	A0A0K9R2H5	Inositol-tetrakisphosphate 1-kinase (EC 2.7.1.134)	Spinacia oleracea (Spinach)	GO:0000287; GO:0005524; GO:0005622; GO:0032957; GO:0047325; GO:0052725; GO:0052726	IPR008656;	PF05770;	inositol trisphosphate metabolic process [GO:0032957]	intracellular [GO:0005622]	ATP binding [GO:0005524]; inositol-1,3,4-trisphosphate 5-kinase activity [GO:0052726]; inositol-1,3,4-trisphosphate 6-kinase activity [GO:0052725]; inositol tetrakisphosphate 1-kinase activity [GO:0047325]; magnesium ion binding [GO:0000287]
g1[Contig38645:1-469]	A0A0K9RYW9	Signal recognition particle 9 kDa protein (SRP9)	Spinacia oleracea (Spinach)	GO:0005786; GO:0006614; GO:0008312; GO:0045900	IPR008832;IPR009018;		negative regulation of translational elongation [GO:0045900]; SRP-dependent cotranslational protein targeting to membrane [GO:0006614]	signal recognition particle, endoplasmic reticulum targeting [GO:0005786]	7S RNA binding [GO:0008312]
g1[Contig3867:1-4428]	A0A0K9QJ51	Uncharacterized protein (Fragment)	Spinacia oleracea (Spinach)		IPR018790;IPR006917;	PF10184;PF04832;
g1[Contig38848:1-1535]	A0A0K9RXZ0	Pectinesterase (EC 3.1.1.11)	Spinacia oleracea (Spinach)	GO:0004857; GO:0005576; GO:0005618; GO:0030599; GO:0042545; GO:0045330; GO:0045490	IPR012334;IPR011050;IPR033131;IPR000070;IPR006501;IPR018040;	PF01095;PF04043;	cell wall modification [GO:0042545]; pectin catabolic process [GO:0045490]	cell wall [GO:0005618]; extracellular region [GO:0005576]	aspartyl esterase activity [GO:0045330]; enzyme inhibitor activity [GO:0004857]; pectinesterase activity [GO:0030599]
g1[Contig390:6199-8225]	A0A0K9RYZ7	Uncharacterized protein	Spinacia oleracea (Spinach)		IPR005399;IPR023210;	PF00248;
g1[Contig390:6537-8168]	A0A0K9RYZ7	Uncharacterized protein	Spinacia oleracea (Spinach)		IPR005399;IPR023210;	PF00248;
g1[Contig39098:1-1004]	A0A0K9RHD1	Uncharacterized protein	Spinacia oleracea (Spinach)	GO:0003677; GO:0005634	IPR009057;IPR001005;IPR017884;IPR032451;IPR007526;IPR011991;	PF00249;PF04433;PF16495;		nucleus [GO:0005634]	DNA binding [GO:0003677]
g1[Contig39133:1-1709]	F6HY19	Uncharacterized protein	Vitis vinifera (Grape)	GO:0004675; GO:0005524; GO:0005886; GO:0006468; GO:0007166; GO:0016021	IPR011009;IPR000719;IPR017441;IPR001245;IPR008271;	PF07714;	cell surface receptor signaling pathway [GO:0007166]; protein phosphorylation [GO:0006468]	integral component of membrane [GO:0016021]; plasma membrane [GO:0005886]	ATP binding [GO:0005524]; transmembrane receptor protein serine/threonine kinase activity [GO:0004675]
g1[Contig39140:1-1692]	A0A0K9REL9	Uncharacterized protein (Fragment)	Spinacia oleracea (Spinach)	GO:0008270	IPR032867;IPR002885;IPR011990;	PF14432;PF01535;PF13041;			zinc ion binding [GO:0008270]
g1[Contig39140:26-1480]	A0A0K9REL9	Uncharacterized protein (Fragment)	Spinacia oleracea (Spinach)	GO:0008270	IPR032867;IPR002885;IPR011990;	PF14432;PF01535;PF13041;			zinc ion binding [GO:0008270]
g1[Contig39140:6-1692]	A0A0K9REL9	Uncharacterized protein (Fragment)	Spinacia oleracea (Spinach)	GO:0008270	IPR032867;IPR002885;IPR011990;	PF14432;PF01535;PF13041;			zinc ion binding [GO:0008270]
g1[Contig39:1416-3466]	A0A0K9RNN0	Uncharacterized protein	Spinacia oleracea (Spinach)	GO:0015979; GO:0015995; GO:0016628; GO:0045550	IPR010253;IPR023753;IPR011777;IPR011774;	PF07992;	chlorophyll biosynthetic process [GO:0015995]; photosynthesis [GO:0015979]		geranylgeranyl reductase activity [GO:0045550]; oxidoreductase activity, acting on the CH-CH group of donors, NAD or NADP as acceptor [GO:0016628]
g1[Contig39223:336-1591]	A0A0K9R942	Uncharacterized protein	Spinacia oleracea (Spinach)	GO:0016491	IPR005123;	PF13640;			oxidoreductase activity [GO:0016491]
g1[Contig39289:1-1453]	A0A0K9QYD0	Uncharacterized protein	Spinacia oleracea (Spinach)		IPR002885;IPR011990;	PF01535;PF12854;PF13041;
g1[Contig3934:1-4392]	A0A0K9RDN4	Uncharacterized protein	Spinacia oleracea (Spinach)	GO:0008236	IPR029058;IPR001375;IPR002469;	PF00930;PF00326;			serine-type peptidase activity [GO:0008236]
g1[Contig39407:1-816]	A0A0K9QZZ9	Uncharacterized protein	Spinacia oleracea (Spinach)
g1[Contig39:45-3466]	A0A0K9RNN0	Uncharacterized protein	Spinacia oleracea (Spinach)	GO:0015979; GO:0015995; GO:0016628; GO:0045550	IPR010253;IPR023753;IPR011777;IPR011774;	PF07992;	chlorophyll biosynthetic process [GO:0015995]; photosynthesis [GO:0015979]		geranylgeranyl reductase activity [GO:0045550]; oxidoreductase activity, acting on the CH-CH group of donors, NAD or NADP as acceptor [GO:0016628]
g1[Contig39608:718-1534]	A0A0K9QU84	Uncharacterized protein	Spinacia oleracea (Spinach)	GO:0003676	IPR000467;	PF01585;			nucleic acid binding [GO:0003676]
g1[Contig39657:1-1445]	A0A0K9RJB2	Uncharacterized protein	Spinacia oleracea (Spinach)	GO:0005783; GO:0016021; GO:0016758	IPR007873;	PF05208;		endoplasmic reticulum [GO:0005783]; integral component of membrane [GO:0016021]	transferase activity, transferring hexosyl groups [GO:0016758]
g1[Contig39745:1-1539]	A0A0K9Q8P3	Uncharacterized protein	Spinacia oleracea (Spinach)		IPR002885;	PF12854;PF13041;
g1[Contig39745:7-1630]	A0A0K9Q8P3	Uncharacterized protein	Spinacia oleracea (Spinach)		IPR002885;	PF12854;PF13041;
g1[Contig3977:335-3591]	A0A0K9QY10	Uncharacterized protein	Spinacia oleracea (Spinach)		IPR002885;	PF01535;PF13041;PF13812;
g1[Contig39912:1-1662]	A0A0K9RDC7	Uncharacterized protein	Spinacia oleracea (Spinach)	GO:0008168; GO:0016021	IPR004159;IPR029063;	PF03141;		integral component of membrane [GO:0016021]	methyltransferase activity [GO:0008168]
g1[Contig39961:1209-1691]	A0A0K9RIC9	Probable ribosome biogenesis protein SOVF_063430	Spinacia oleracea (Spinach)	GO:0006364	IPR022968;IPR007209;IPR007177;	PF04034;PF04068;	rRNA processing [GO:0006364]
g1[Contig39980:1-1135]	A0A0K9QPR5	DNA topoisomerase 6 subunit A (EC 5.99.1.3)	Spinacia oleracea (Spinach)	GO:0000287; GO:0000737; GO:0003677; GO:0003918; GO:0005524; GO:0005634; GO:0005694; GO:0006265; GO:0009330	IPR002815;IPR013049;IPR004085;IPR034136;IPR011991;	PF04406;	DNA catabolic process, endonucleolytic [GO:0000737]; DNA topological change [GO:0006265]	chromosome [GO:0005694]; DNA topoisomerase complex (ATP-hydrolyzing) [GO:0009330]; nucleus [GO:0005634]	ATP binding [GO:0005524]; DNA binding [GO:0003677]; DNA topoisomerase type II (ATP-hydrolyzing) activity [GO:0003918]; magnesium ion binding [GO:0000287]
g1[Contig39980:1-1488]	A0A0K9QPR5	DNA topoisomerase 6 subunit A (EC 5.99.1.3)	Spinacia oleracea (Spinach)	GO:0000287; GO:0000737; GO:0003677; GO:0003918; GO:0005524; GO:0005634; GO:0005694; GO:0006265; GO:0009330	IPR002815;IPR013049;IPR004085;IPR034136;IPR011991;	PF04406;	DNA catabolic process, endonucleolytic [GO:0000737]; DNA topological change [GO:0006265]	chromosome [GO:0005694]; DNA topoisomerase complex (ATP-hydrolyzing) [GO:0009330]; nucleus [GO:0005634]	ATP binding [GO:0005524]; DNA binding [GO:0003677]; DNA topoisomerase type II (ATP-hydrolyzing) activity [GO:0003918]; magnesium ion binding [GO:0000287]
g1[Contig4007:1244-4321]	W9QQ02	Uncharacterized protein	Morus notabilis
g1[Contig40086:1-1572]	A0A0K9RNX7	Uncharacterized protein	Spinacia oleracea (Spinach)	GO:0004672; GO:0005524	IPR011989;IPR016024;IPR000357;IPR021133;IPR011009;IPR000719;IPR008271;IPR015943;IPR001680;IPR017986;	PF02985;PF00069;PF00400;			ATP binding [GO:0005524]; protein kinase activity [GO:0004672]
g1[Contig40123:868-1687]	A0A0K9RKL7	Uncharacterized protein	Spinacia oleracea (Spinach)	GO:0005524	IPR015940;IPR009060;IPR000608;IPR023313;IPR016135;	PF00627;PF00179;			ATP binding [GO:0005524]
g1[Contig4013:1-3035]	A0A1J3D7P0	Uncharacterized protein	Noccaea caerulescens (Alpine penny-cress) (Thlaspi caerulescens)		IPR018971;	PF09366;
g1[Contig40182:1-729]	A0A0K9QLI6	Uncharacterized protein	Spinacia oleracea (Spinach)	GO:0005623; GO:0006662; GO:0015035; GO:0045454	IPR005746;IPR012336;IPR013766;	PF00085;	cell redox homeostasis [GO:0045454]; glycerol ether metabolic process [GO:0006662]	cell [GO:0005623]	protein disulfide oxidoreductase activity [GO:0015035]
g1[Contig40289:387-1683]	A0A0J8B947	Uncharacterized protein	Beta vulgaris subsp. vulgaris	GO:0003677; GO:0005783; GO:0005886; GO:0016021; GO:0048767	IPR009057;IPR001005;		root hair elongation [GO:0048767]	endoplasmic reticulum [GO:0005783]; integral component of membrane [GO:0016021]; plasma membrane [GO:0005886]	DNA binding [GO:0003677]
g1[Contig402:979-2700]	A0A0K9QK45	Uncharacterized protein	Spinacia oleracea (Spinach)		IPR002885;IPR011990;	PF01535;PF12854;PF13041;
g1[Contig40350:464-1682]	A0A0K9QBL0	tRNA pseudouridine synthase (EC 5.4.99.-)	Spinacia oleracea (Spinach)	GO:0001522; GO:0003723; GO:0008033; GO:0009982	IPR020103;IPR001406;IPR020097;IPR020095;	PF01416;	pseudouridine synthesis [GO:0001522]; tRNA processing [GO:0008033]		pseudouridine synthase activity [GO:0009982]; RNA binding [GO:0003723]
g1[Contig4066:946-2226]	A0A0K9R973	ATP-dependent Clp protease proteolytic subunit	Spinacia oleracea (Spinach)	GO:0004252	IPR001907;IPR029045;IPR023562;	PF00574;			serine-type endopeptidase activity [GO:0004252]
g1[Contig40693:1-1184]	A0A0K9RI19	Uncharacterized protein	Spinacia oleracea (Spinach)		IPR019410;IPR029063;	PF10294;
g1[Contig40710:456-1643]	A0A0K9R7Q5	Uncharacterized protein	Spinacia oleracea (Spinach)	GO:0003723	IPR000504;	PF00076;			RNA binding [GO:0003723]
g1[Contig4077:1-1546]	A0A1S4B8U6	stellacyanin-like	Nicotiana tabacum (Common tobacco)	GO:0009055; GO:0016021	IPR008972;IPR003245;	PF02298;		integral component of membrane [GO:0016021]	electron carrier activity [GO:0009055]
g1[Contig40808:1-1672]	A0A0K9RRK1	Uncharacterized protein	Spinacia oleracea (Spinach)	GO:0016787	IPR008040;IPR002821;IPR003692;	PF05378;PF01968;PF02538;			hydrolase activity [GO:0016787]
g1[Contig40856:1-1671]	A0A0K9R4R5	Uncharacterized protein	Spinacia oleracea (Spinach)	GO:0000737; GO:0003677; GO:0003824; GO:0005524; GO:0005694	IPR013048;IPR002815;IPR013049;IPR034136;IPR011991;	PF04406;	DNA catabolic process, endonucleolytic [GO:0000737]	chromosome [GO:0005694]	ATP binding [GO:0005524]; catalytic activity [GO:0003824]; DNA binding [GO:0003677]
g1[Contig40885:161-1671]	A0A0K9RUG1	Uncharacterized protein	Spinacia oleracea (Spinach)		IPR002885;IPR002625;IPR011990;	PF01535;PF13041;PF13812;
g1[Contig40888:193-1119]	A0A0K9S2F7	Uncharacterized protein	Spinacia oleracea (Spinach)
g1[Contig40955:1-1490]	A0A0K9R2Q4	Uncharacterized protein	Spinacia oleracea (Spinach)	GO:0003824	IPR001932;	PF07228;			catalytic activity [GO:0003824]
g1[Contig40974:1-1128]	A0A0J8B9R8	Uncharacterized protein	Beta vulgaris subsp. vulgaris	GO:0003755; GO:0006457	IPR029000;IPR002130;IPR023222;	PF00160;	protein folding [GO:0006457]		peptidyl-prolyl cis-trans isomerase activity [GO:0003755]
g1[Contig41007:1-1601]	A0A0K9RPG6	Uncharacterized protein	Spinacia oleracea (Spinach)		IPR002885;IPR011990;	PF01535;PF13041;
g1[Contig41041:151-1667]	A0A0K9R4C6	Uncharacterized protein	Spinacia oleracea (Spinach)		IPR013977;IPR017703;	PF08669;
g1[Contig41079:1-1666]	A0A0K9R525	Uncharacterized protein	Spinacia oleracea (Spinach)		IPR032942;IPR001810;	PF12937;
g1[Contig4111:2693-4162]	F6GVA3	Uncharacterized protein	Vitis vinifera (Grape)	GO:0003723; GO:0004519; GO:0009451; GO:0043231	IPR002885;IPR011990;	PF01535;PF13041;	RNA modification [GO:0009451]	intracellular membrane-bounded organelle [GO:0043231]	endonuclease activity [GO:0004519]; RNA binding [GO:0003723]
g1[Contig41116:1-1666]	A0A0K9QP85	Uncharacterized protein	Spinacia oleracea (Spinach)	GO:0006479; GO:0008168	IPR025799;IPR029063;		protein methylation [GO:0006479]		methyltransferase activity [GO:0008168]
g1[Contig41125:1-1010]	D7GNL5	Putative sedoheptulose-1,7-bisphosphatase (Fragment)	Populus deltoides x Populus maximowiczii	GO:0005975; GO:0016791	IPR000146;IPR033391;IPR023079;	PF00316;	carbohydrate metabolic process [GO:0005975]		phosphatase activity [GO:0016791]
g1[Contig411:3267-5379]	A0A0K9QJV6	Uncharacterized protein (Fragment)	Spinacia oleracea (Spinach)	GO:0004674; GO:0005524; GO:0016021	IPR011009;IPR032675;IPR001611;IPR003591;IPR013210;IPR000719;IPR017441;IPR008271;	PF00560;PF08263;PF00069;		integral component of membrane [GO:0016021]	ATP binding [GO:0005524]; protein serine/threonine kinase activity [GO:0004674]
g1[Contig41147:1-1172]	A0A0K9R233	Uncharacterized protein	Spinacia oleracea (Spinach)	GO:0016274	IPR002110;IPR020683;IPR017408;IPR026480;IPR029063;	PF12796;			protein-arginine N-methyltransferase activity [GO:0016274]
g1[Contig41149:256-1565]	A0A0K9RPR3	Uncharacterized protein	Spinacia oleracea (Spinach)		IPR005101;IPR006050;IPR014729;	PF00875;
g1[Contig41203:1-1396]	A0A0K9RC40	Uncharacterized protein	Spinacia oleracea (Spinach)	GO:0005524; GO:0016021; GO:0016301	IPR033469;IPR027417;IPR006083;	PF00485;		integral component of membrane [GO:0016021]	ATP binding [GO:0005524]; kinase activity [GO:0016301]
g1[Contig41317:798-1661]	A0A0K9RWF9	Uncharacterized protein	Spinacia oleracea (Spinach)	GO:0000015; GO:0000287; GO:0004634; GO:0006096	IPR000941;IPR034390;IPR020810;IPR029065;IPR020809;IPR020811;IPR029017;	PF00113;PF03952;	glycolytic process [GO:0006096]	phosphopyruvate hydratase complex [GO:0000015]	magnesium ion binding [GO:0000287]; phosphopyruvate hydratase activity [GO:0004634]
g1[Contig413:2300-7721]	A0A0K9R5N2	Uncharacterized protein (Fragment)	Spinacia oleracea (Spinach)	GO:0003723; GO:0006396	IPR000061;IPR019147;	PF09750;PF01805;	RNA processing [GO:0006396]		RNA binding [GO:0003723]
g1[Contig41323:12-1598]	A0A0K9RB21	Uncharacterized protein	Spinacia oleracea (Spinach)	GO:0005795; GO:0008455; GO:0009312; GO:0016021	IPR007754;IPR029044;	PF05060;	oligosaccharide biosynthetic process [GO:0009312]	Golgi stack [GO:0005795]; integral component of membrane [GO:0016021]	alpha-1,6-mannosylglycoprotein 2-beta-N-acetylglucosaminyltransferase activity [GO:0008455]
g1[Contig41350:1-1536]	A0A0K9QNF2	Uncharacterized protein	Spinacia oleracea (Spinach)	GO:0008270	IPR032867;IPR002885;IPR011990;	PF14432;PF01535;PF13041;			zinc ion binding [GO:0008270]
g1[Contig4138:719-4231]	A0A0K9RU75	Uncharacterized protein	Spinacia oleracea (Spinach)	GO:0008236	IPR029058;IPR008758;	PF05577;			serine-type peptidase activity [GO:0008236]
g1[Contig4155:1-2281]	A0A0K9RRU0	Uncharacterized protein	Spinacia oleracea (Spinach)		IPR002885;	PF01535;PF12854;PF13041;PF13812;
g1[Contig4158:1414-4427]	A0A0K9QTE1	Uncharacterized protein	Spinacia oleracea (Spinach)		IPR002885;IPR011990;	PF13041;PF13812;
g1[Contig41627:1-473]	A0A0K9QF23	Uncharacterized protein	Spinacia oleracea (Spinach)	GO:0004422; GO:0005737; GO:0006166	IPR005904;IPR000836;IPR029057;	PF00156;	purine ribonucleoside salvage [GO:0006166]	cytoplasm [GO:0005737]	hypoxanthine phosphoribosyltransferase activity [GO:0004422]
g1[Contig41661:785-1655]	A0A0K9R317	Uncharacterized protein	Spinacia oleracea (Spinach)	GO:0005634	IPR007005;	PF04921;		nucleus [GO:0005634]
g1[Contig41671:1-1591]	A0A0K9RBY9	1-acyl-sn-glycerol-3-phosphate acyltransferase (EC 2.3.1.51)	Spinacia oleracea (Spinach)	GO:0003841; GO:0008654; GO:0016021	IPR004552;IPR002123;	PF01553;	phospholipid biosynthetic process [GO:0008654]	integral component of membrane [GO:0016021]	1-acylglycerol-3-phosphate O-acyltransferase activity [GO:0003841]
g1[Contig41821:1-1434]	A0A0K9QU16	Uncharacterized protein	Spinacia oleracea (Spinach)		IPR001623;	PF00226;
g1[Contig41864:292-1110]	A0A0K9QHR7	Uncharacterized protein	Spinacia oleracea (Spinach)
g1[Contig41961:1-1648]	A0A0K9RKP7	Uncharacterized protein	Spinacia oleracea (Spinach)	GO:0005975; GO:0042132	IPR000146;IPR033391;IPR028343;	PF00316;	carbohydrate metabolic process [GO:0005975]		fructose 1,6-bisphosphate 1-phosphatase activity [GO:0042132]
g1[Contig4200:1293-3868]	A0A0K9RMG2	Uncharacterized protein	Spinacia oleracea (Spinach)	GO:0008270	IPR032867;IPR002885;IPR011990;	PF14432;PF01535;PF13041;			zinc ion binding [GO:0008270]
g1[Contig42101:1-938]	A0A0K9QSV9	Uncharacterized protein	Spinacia oleracea (Spinach)
g1[Contig42105:1-1520]	A0A0K9R4X5	Probable alanine--tRNA ligase, chloroplastic (EC 6.1.1.7) (Alanyl-tRNA synthetase) (AlaRS)	Spinacia oleracea (Spinach)	GO:0000049; GO:0004813; GO:0005524; GO:0005739; GO:0006419; GO:0008270; GO:0009507	IPR002318;IPR018162;IPR018165;IPR018164;IPR023033;IPR027522;IPR003156;IPR018163;IPR009000;IPR012947;	PF02272;PF01411;PF07973;	alanyl-tRNA aminoacylation [GO:0006419]	chloroplast [GO:0009507]; mitochondrion [GO:0005739]	alanine-tRNA ligase activity [GO:0004813]; ATP binding [GO:0005524]; tRNA binding [GO:0000049]; zinc ion binding [GO:0008270]
g1[Contig42145:443-914]	A0A0K9Q9H8	Uncharacterized protein (Fragment)	Spinacia oleracea (Spinach)		IPR001279;	PF12706;
g1[Contig42154:1-1644]	A0A0K9QNW4	Uncharacterized protein	Spinacia oleracea (Spinach)	GO:0001522; GO:0003723; GO:0009982	IPR020103;IPR001406;IPR020097;IPR020095;	PF01416;	pseudouridine synthesis [GO:0001522]		pseudouridine synthase activity [GO:0009982]; RNA binding [GO:0003723]
g1[Contig42196:1-1348]	A0A1S4DDN2	uncharacterized protein LOC107828502	Nicotiana tabacum (Common tobacco)
g1[Contig42369:1-1502]	A0A0K9R1L0	Uncharacterized protein	Spinacia oleracea (Spinach)		IPR002885;IPR033443;IPR002625;	PF01535;PF13041;PF13812;PF17177;
g1[Contig42418:1-1503]	A0A0K9R1X1	Uncharacterized protein	Spinacia oleracea (Spinach)
g1[Contig42462:1-1638]	A0A0K9QMK4	Uncharacterized protein	Spinacia oleracea (Spinach)		IPR006852;	PF04765;
g1[Contig42600:1-167]	A0A1U8B4X4	uncharacterized protein LOC104607049	Nelumbo nucifera (Sacred lotus)	GO:0003735; GO:0005840; GO:0006412; GO:0019843	IPR000529;IPR020815;IPR020814;IPR014717;	PF01250;	translation [GO:0006412]	ribosome [GO:0005840]	rRNA binding [GO:0019843]; structural constituent of ribosome [GO:0003735]
g1[Contig42609:457-1635]	A0A0K9Q9Y6	Uncharacterized protein	Spinacia oleracea (Spinach)	GO:0005509; GO:0009654; GO:0015979; GO:0019898	IPR016123;IPR002683;	PF01789;	photosynthesis [GO:0015979]	extrinsic component of membrane [GO:0019898]; photosystem II oxygen evolving complex [GO:0009654]	calcium ion binding [GO:0005509]
g1[Contig42609:881-1635]	A0A0K9Q9Y6	Uncharacterized protein	Spinacia oleracea (Spinach)	GO:0005509; GO:0009654; GO:0015979; GO:0019898	IPR016123;IPR002683;	PF01789;	photosynthesis [GO:0015979]	extrinsic component of membrane [GO:0019898]; photosystem II oxygen evolving complex [GO:0009654]	calcium ion binding [GO:0005509]
g1[Contig42640:1-1634]	A0A0J8BAF8	Uncharacterized protein	Beta vulgaris subsp. vulgaris	GO:0004252	IPR003137;IPR000209;IPR023827;IPR023828;IPR015500;IPR034197;	PF02225;PF00082;			serine-type endopeptidase activity [GO:0004252]
g1[Contig42689:1-1633]	A0A0K9R8I2	Alpha-amylase (EC 3.2.1.1) (1,4-alpha-D-glucan glucanohydrolase)	Spinacia oleracea (Spinach)	GO:0004556; GO:0005509; GO:0005975; GO:0103025	IPR012850;IPR013775;IPR006046;IPR006047;IPR017853;	PF07821;PF00128;	carbohydrate metabolic process [GO:0005975]		alpha-amylase activity [GO:0004556]; alpha-amylase activity (releasing maltohexaose) [GO:0103025]; calcium ion binding [GO:0005509]
g1[Contig42874:1-1531]	A0A0K9RYE2	Uncharacterized protein	Spinacia oleracea (Spinach)	GO:0004616; GO:0051287	IPR008927;IPR013328;IPR006115;IPR015815;IPR016040;IPR029154;	PF14833;PF03446;			NAD binding [GO:0051287]; phosphogluconate dehydrogenase (decarboxylating) activity [GO:0004616]
g1[Contig43070:1-1465]	A0A0K9S0Y7	Uncharacterized protein	Spinacia oleracea (Spinach)		IPR002885;IPR011990;	PF01535;PF13041;PF13812;
g1[Contig4318:276-3201]	A0A0K9RJU3	Uncharacterized protein	Spinacia oleracea (Spinach)	GO:0005634	IPR003021;	PF02144;		nucleus [GO:0005634]
g1[Contig43198:562-1623]	A0A0K9RRZ8	Uncharacterized protein	Spinacia oleracea (Spinach)		IPR002885;	PF01535;PF12854;PF13041;
g1[Contig4328:1968-4369]	A0A0K9QNG8	Uncharacterized protein	Spinacia oleracea (Spinach)		IPR005135;	PF03372;
g1[Contig43290:1-1561]	A0A0K9REB9	Uncharacterized protein	Spinacia oleracea (Spinach)	GO:0003677; GO:0005634; GO:0006302; GO:0006310	IPR010585;	PF06632;	DNA recombination [GO:0006310]; double-strand break repair [GO:0006302]	nucleus [GO:0005634]	DNA binding [GO:0003677]
g1[Contig43310:1-990]	A0A0K9RXN7	Uncharacterized protein	Spinacia oleracea (Spinach)	GO:0003677; GO:0004518; GO:0008270; GO:0016818; GO:0036297	IPR033315;IPR014905;IPR014883;IPR006642;	PF08797;PF08774;	interstrand cross-link repair [GO:0036297]		DNA binding [GO:0003677]; hydrolase activity, acting on acid anhydrides, in phosphorus-containing anhydrides [GO:0016818]; nuclease activity [GO:0004518]; zinc ion binding [GO:0008270]
g1[Contig43340:108-1620]	A0A0K9QUJ4	Uncharacterized protein	Spinacia oleracea (Spinach)	GO:0006644; GO:0016746	IPR002123;IPR000872;	PF01553;	phospholipid metabolic process [GO:0006644]		transferase activity, transferring acyl groups [GO:0016746]
g1[Contig43375:405-1620]	A0A0K9RE09	Uncharacterized protein	Spinacia oleracea (Spinach)	GO:0005975; GO:0016853; GO:0030246	IPR008183;IPR025532;IPR011013;IPR014718;	PF01263;	carbohydrate metabolic process [GO:0005975]		carbohydrate binding [GO:0030246]; isomerase activity [GO:0016853]
g1[Contig43427:1-1619]	A0A0K9QNK8	Uncharacterized protein	Spinacia oleracea (Spinach)		IPR005636;	PF03942;
g1[Contig4343:109-4365]	A0A0K9QFC6	Uncharacterized protein (Fragment)	Spinacia oleracea (Spinach)
g1[Contig43478:152-1162]	D7UA72	Uncharacterized protein	Vitis vinifera (Grape)	GO:0005524; GO:0016887	IPR003593;IPR003439;IPR027417;	PF00005;			ATPase activity [GO:0016887]; ATP binding [GO:0005524]
g1[Contig4348:1-1822]	A0A0K9RWY2	Uncharacterized protein	Spinacia oleracea (Spinach)		IPR002885;IPR002625;	PF01535;PF12854;PF13041;
g1[Contig4348:22-1620]	A0A0K9RWY2	Uncharacterized protein	Spinacia oleracea (Spinach)		IPR002885;IPR002625;	PF01535;PF12854;PF13041;
g1[Contig4351:1-3239]	A0A0K9R0P4	Uncharacterized protein	Spinacia oleracea (Spinach)		IPR003593;IPR027417;
g1[Contig43613:1-1615]	A0A0K9QVE4	Uncharacterized protein	Spinacia oleracea (Spinach)	GO:0016021	IPR019176;	PF09786;		integral component of membrane [GO:0016021]
g1[Contig43723:557-1324]	A0A1S3ZLP8	4-hydroxy-3-methylbut-2-en-1-yl diphosphate synthase (Ferredoxin), chloroplastic-like	Nicotiana tabacum (Common tobacco)	GO:0016114; GO:0046429	IPR004588;	PF04551;	terpenoid biosynthetic process [GO:0016114]		4-hydroxy-3-methylbut-2-en-1-yl diphosphate synthase activity [GO:0046429]
g1[Contig4373:58-2159]	A0A0K9QCD0	Uncharacterized protein	Spinacia oleracea (Spinach)	GO:0016021	IPR029044;			integral component of membrane [GO:0016021]
g1[Contig43747:1-538]	A0A0K9QEW5	Uncharacterized protein	Spinacia oleracea (Spinach)	GO:0016021	IPR017868;IPR013783;IPR014756;	PF00630;		integral component of membrane [GO:0016021]
g1[Contig4379:2151-2807]	A0A0J8E1I5	Importin subunit alpha	Beta vulgaris subsp. vulgaris	GO:0005634; GO:0005829; GO:0006606; GO:0008565	IPR011989;IPR016024;IPR000225;IPR024931;	PF00514;	protein import into nucleus [GO:0006606]	cytosol [GO:0005829]; nucleus [GO:0005634]	protein transporter activity [GO:0008565]
g1[Contig43846:281-1462]	A0A0K9S2Y0	Uncharacterized protein	Spinacia oleracea (Spinach)	GO:0016021	IPR001841;IPR013083;	PF13639;		integral component of membrane [GO:0016021]
g1[Contig4388:1560-4221]	A0A059CSV9	Uncharacterized protein	Eucalyptus grandis (Flooded gum)	GO:0003824; GO:0008152	IPR001544;	PF01063;	metabolic process [GO:0008152]		catalytic activity [GO:0003824]
g1[Contig440:5068-6216]	A0A0K9QR84	Uncharacterized protein	Spinacia oleracea (Spinach)	GO:0004497; GO:0005506; GO:0016021; GO:0016705; GO:0020037	IPR001128;IPR017972;IPR002401;	PF00067;		integral component of membrane [GO:0016021]	heme binding [GO:0020037]; iron ion binding [GO:0005506]; monooxygenase activity [GO:0004497]; oxidoreductase activity, acting on paired donors, with incorporation or reduction of molecular oxygen [GO:0016705]
g1[Contig44114:1-1353]	A0A0K9REN9	Uncharacterized protein	Spinacia oleracea (Spinach)		IPR007402;IPR009078;IPR012347;IPR011197;	PF04305;
g1[Contig44152:1-1256]	A0A218TM72	Uncharacterized protein	Manihot esculenta (Cassava) (Jatropha manihot)
g1[Contig44175:1-1605]	A0A0K9R3C8	Uncharacterized protein	Spinacia oleracea (Spinach)	GO:0005634	IPR011989;IPR016024;IPR024741;	PF12422;		nucleus [GO:0005634]
g1[Contig44206:845-1551]	A0A0K9RU04	Uncharacterized protein	Spinacia oleracea (Spinach)	GO:0004843; GO:0016579	IPR006155;	PF02099;	protein deubiquitination [GO:0016579]		thiol-dependent ubiquitin-specific protease activity [GO:0004843]
g1[Contig44286:368-1522]	A0A1B0NED9	Putative glutaredoxin-like protein (Fragment)	Amaranthus australis	GO:0005623; GO:0009055; GO:0015035; GO:0045454	IPR002109;IPR033658;IPR004480;IPR012336;	PF00462;	cell redox homeostasis [GO:0045454]	cell [GO:0005623]	electron carrier activity [GO:0009055]; protein disulfide oxidoreductase activity [GO:0015035]
g1[Contig44482:136-617]	A0A0K9RZN6	Uncharacterized protein	Spinacia oleracea (Spinach)
g1[Contig4463:1-4261]	A0A0K9QZ31	Uncharacterized protein	Spinacia oleracea (Spinach)	GO:0008270	IPR032867;IPR002885;IPR011990;	PF14432;PF01535;PF13041;			zinc ion binding [GO:0008270]
g1[Contig4463:30-4071]	A0A0K9QZ31	Uncharacterized protein	Spinacia oleracea (Spinach)	GO:0008270	IPR032867;IPR002885;IPR011990;	PF14432;PF01535;PF13041;			zinc ion binding [GO:0008270]
g1[Contig44653:477-1490]	A0A0K9RNU0	Uncharacterized protein	Spinacia oleracea (Spinach)	GO:0008152; GO:0016787	IPR023214;IPR006439;IPR023198;	PF13419;	metabolic process [GO:0008152]		hydrolase activity [GO:0016787]
g1[Contig4469:1-365]	A0A0K9RKM5	Uncharacterized protein	Spinacia oleracea (Spinach)		IPR027817;	PF14705;
g1[Contig44808:119-535]	A0A0K9RUK4	Uncharacterized protein	Spinacia oleracea (Spinach)	GO:0003824; GO:0008152	IPR029045;IPR001753;	PF00378;	metabolic process [GO:0008152]		catalytic activity [GO:0003824]
g1[Contig44861:15-1241]	A0A0K9QX71	Uncharacterized protein	Spinacia oleracea (Spinach)		IPR002885;IPR011990;	PF01535;PF13041;
g1[Contig44861:15-1410]	A0A0K9QX71	Uncharacterized protein	Spinacia oleracea (Spinach)		IPR002885;IPR011990;	PF01535;PF13041;
g1[Contig4493:176-3597]	A0A0K9R617	Uncharacterized protein	Spinacia oleracea (Spinach)		IPR002885;IPR011990;	PF01535;PF12854;PF13041;
g1[Contig4493:183-4198]	A0A0K9R617	Uncharacterized protein	Spinacia oleracea (Spinach)		IPR002885;IPR011990;	PF01535;PF12854;PF13041;
g1[Contig4493:250-3804]	A0A0K9R617	Uncharacterized protein	Spinacia oleracea (Spinach)		IPR002885;IPR011990;	PF01535;PF12854;PF13041;
g1[Contig4493:250-4259]	A0A0K9R617	Uncharacterized protein	Spinacia oleracea (Spinach)		IPR002885;IPR011990;	PF01535;PF12854;PF13041;
g1[Contig4493:546-3597]	A0A0K9R617	Uncharacterized protein	Spinacia oleracea (Spinach)		IPR002885;IPR011990;	PF01535;PF12854;PF13041;
g1[Contig4493:546-4178]	A0A0K9R617	Uncharacterized protein	Spinacia oleracea (Spinach)		IPR002885;IPR011990;	PF01535;PF12854;PF13041;
g1[Contig4493:546-4279]	A0A0K9R617	Uncharacterized protein	Spinacia oleracea (Spinach)		IPR002885;IPR011990;	PF01535;PF12854;PF13041;
g1[Contig4493:804-2996]	A0A0K9R617	Uncharacterized protein	Spinacia oleracea (Spinach)		IPR002885;IPR011990;	PF01535;PF12854;PF13041;
g1[Contig4493:804-4259]	A0A0K9R617	Uncharacterized protein	Spinacia oleracea (Spinach)		IPR002885;IPR011990;	PF01535;PF12854;PF13041;
g1[Contig45046:1-1061]	A0A0J8E0P2	Uncharacterized protein	Beta vulgaris subsp. vulgaris		IPR002885;IPR011990;
g1[Contig4519:85-2540]	A0A0K9RR17	Uncharacterized protein	Spinacia oleracea (Spinach)		IPR007263;	PF04134;
g1[Contig4525:65-3476]	A0A061F535	D111/G-patch domain-containing protein	Theobroma cacao (Cacao) (Cocoa)	GO:0003676	IPR000467;IPR022755;IPR013087;	PF01585;PF12171;			nucleic acid binding [GO:0003676]
g1[Contig453:1622-2341]	A0A0K9QWI7	Uncharacterized protein	Spinacia oleracea (Spinach)		IPR000782;
g1[Contig45406:1-1582]	A0A0K9RXE7	Uncharacterized protein	Spinacia oleracea (Spinach)	GO:0008270	IPR032867;IPR002885;IPR011990;	PF14432;PF01535;PF12854;PF13041;			zinc ion binding [GO:0008270]
g1[Contig45507:1-1580]	A0A0K9QWJ5	Uncharacterized protein	Spinacia oleracea (Spinach)		IPR002885;	PF01535;PF13041;PF13812;
g1[Contig45534:125-922]	A0A0K9RR57	Uncharacterized protein	Spinacia oleracea (Spinach)		IPR011611;IPR029056;	PF00294;
g1[Contig45543:1-938]	A0A0K9R1A3	Uncharacterized protein	Spinacia oleracea (Spinach)
g1[Contig4567:786-4262]	A0A0K9QLW9	Uncharacterized protein	Spinacia oleracea (Spinach)	GO:0035091	IPR001683;IPR015404;	PF00787;PF09325;			phosphatidylinositol binding [GO:0035091]
g1[Contig45756:213-1575]	A0A0K9QDQ6	Uncharacterized protein	Spinacia oleracea (Spinach)	GO:0016021				integral component of membrane [GO:0016021]
g1[Contig45805:1-363]	A0A0K9RPY8	Uncharacterized protein	Spinacia oleracea (Spinach)	GO:0005096; GO:0007165	IPR025757;IPR011993;IPR001849;IPR008936;IPR000198;	PF14389;PF00169;PF00620;	signal transduction [GO:0007165]		GTPase activator activity [GO:0005096]
g1[Contig4580:760-4279]	A0A0K9RWQ6	Uncharacterized protein	Spinacia oleracea (Spinach)	GO:0004674; GO:0005524; GO:0016021	IPR011009;IPR032675;IPR001611;IPR003591;IPR013210;IPR000719;IPR017441;IPR008271;	PF00560;PF13855;PF08263;PF00069;		integral component of membrane [GO:0016021]	ATP binding [GO:0005524]; protein serine/threonine kinase activity [GO:0004674]
g1[Contig459:506-7189]	A0A0K9QX88	Uncharacterized protein	Spinacia oleracea (Spinach)	GO:0005874; GO:0008017	IPR011989;IPR016024;IPR000357;IPR034085;IPR033337;	PF02985;		microtubule [GO:0005874]	microtubule binding [GO:0008017]
g1[Contig45959:1-1572]	A0A0K9R922	Uncharacterized protein	Spinacia oleracea (Spinach)	GO:0008270	IPR032867;IPR002885;IPR011990;	PF14432;PF01535;PF13041;			zinc ion binding [GO:0008270]
g1[Contig4597:1494-2744]	A0A0K9RZM9	Uncharacterized protein	Spinacia oleracea (Spinach)		IPR021099;	PF11955;
g1[Contig4597:286-3549]	A0A0K9RZM9	Uncharacterized protein	Spinacia oleracea (Spinach)		IPR021099;	PF11955;
g1[Contig45999:1-1131]	A0A0K9Q9I9	Uncharacterized protein	Spinacia oleracea (Spinach)	GO:0008270	IPR032867;IPR002885;IPR011990;	PF14432;PF01535;PF13041;			zinc ion binding [GO:0008270]
g1[Contig4607:905-2875]	A0A0K9RQ17	Uncharacterized protein	Spinacia oleracea (Spinach)	GO:0004672; GO:0005524; GO:0016021	IPR011009;IPR018392;IPR000719;	PF00069;		integral component of membrane [GO:0016021]	ATP binding [GO:0005524]; protein kinase activity [GO:0004672]
g1[Contig46:1-4190]	A0A0K9RY26	Uncharacterized protein	Spinacia oleracea (Spinach)		IPR008528;IPR014770;IPR014772;	PF05664;
g1[Contig4617:1118-4141]	A0A218R1V2	Uncharacterized protein	Manihot esculenta (Cassava) (Jatropha manihot)
g1[Contig46211:1-1471]	A0A0K9R406	Uncharacterized protein	Spinacia oleracea (Spinach)	GO:0015979; GO:0015995; GO:0016628; GO:0045550	IPR010253;IPR023753;IPR011777;IPR011774;		chlorophyll biosynthetic process [GO:0015995]; photosynthesis [GO:0015979]		geranylgeranyl reductase activity [GO:0045550]; oxidoreductase activity, acting on the CH-CH group of donors, NAD or NADP as acceptor [GO:0016628]
g1[Contig46257:1-1567]	A0A0K9QVV2	Uncharacterized protein	Spinacia oleracea (Spinach)		IPR011989;IPR016024;IPR019337;	PF10193;
g1[Contig4636:1-4201]	A0A0K9QFW9	Uncharacterized protein	Spinacia oleracea (Spinach)		IPR002885;IPR011990;	PF01535;PF12854;PF13041;PF13812;
g1[Contig4636:386-3427]	A0A0K9QFW9	Uncharacterized protein	Spinacia oleracea (Spinach)		IPR002885;IPR011990;	PF01535;PF12854;PF13041;PF13812;
g1[Contig46456:682-1264]	A0A0J8E4I8	Uncharacterized protein	Beta vulgaris subsp. vulgaris		IPR018609;	PF09736;
g1[Contig46518:1-707]	A0A0K9QNL3	Uncharacterized protein	Spinacia oleracea (Spinach)	GO:0003676; GO:0008408	IPR002562;IPR012337;	PF01612;			3'-5' exonuclease activity [GO:0008408]; nucleic acid binding [GO:0003676]
g1[Contig46539:1-781]	A0A0K9RUC1	Uncharacterized protein	Spinacia oleracea (Spinach)	GO:0004842	IPR000569;	PF00632;			ubiquitin-protein transferase activity [GO:0004842]
g1[Contig46612:1-1560]	A0A0K9Q8H1	Uncharacterized protein	Spinacia oleracea (Spinach)		IPR034733;IPR029045;IPR011762;	PF01039;
g1[Contig46638:1-1559]	A0A0K9RSY9	Uncharacterized protein	Spinacia oleracea (Spinach)		IPR004127;	PF02996;
g1[Contig46676:265-1558]	A0A0K9QCH7	Uncharacterized protein	Spinacia oleracea (Spinach)		IPR019410;IPR029063;	PF10294;
g1[Contig46676:326-1009]	A0A0K9QCH7	Uncharacterized protein	Spinacia oleracea (Spinach)		IPR019410;IPR029063;	PF10294;
g1[Contig4675:556-1054]	A0A0K9RKL8	Uncharacterized protein	Spinacia oleracea (Spinach)	GO:0016021; GO:0055085	IPR011701;IPR020846;	PF07690;	transmembrane transport [GO:0055085]	integral component of membrane [GO:0016021]
g1[Contig46805:7-711]	A0A0K9QDQ6	Uncharacterized protein	Spinacia oleracea (Spinach)	GO:0016021				integral component of membrane [GO:0016021]
g1[Contig46839:1-1555]	A0A0K9RXS8	Uncharacterized protein	Spinacia oleracea (Spinach)	GO:0015846; GO:0019808; GO:0042597	IPR001188;		polyamine transport [GO:0015846]	periplasmic space [GO:0042597]	polyamine binding [GO:0019808]
g1[Contig46980:234-859]	A0A0K9RGM9	Uncharacterized protein	Spinacia oleracea (Spinach)		IPR002698;	PF01812;
g1[Contig47143:696-1549]	A0A0K9R7H0	Uncharacterized protein	Spinacia oleracea (Spinach)	GO:0004616; GO:0005975; GO:0008270; GO:0016832; GO:0051287	IPR008927;IPR013328;IPR006115;IPR013785;IPR010737;IPR031475;IPR000771;IPR016040;IPR029154;	PF17042;PF07005;PF01116;PF14833;PF03446;	carbohydrate metabolic process [GO:0005975]		aldehyde-lyase activity [GO:0016832]; NAD binding [GO:0051287]; phosphogluconate dehydrogenase (decarboxylating) activity [GO:0004616]; zinc ion binding [GO:0008270]
g1[Contig47292:1-1407]	A0A0K9RQB7	Uncharacterized protein	Spinacia oleracea (Spinach)		IPR001357;IPR021183;IPR013026;IPR011990;IPR019734;	PF00533;PF12569;
g1[Contig4730:2112-4231]	A0A0K9RCT7	Uncharacterized protein (Fragment)	Spinacia oleracea (Spinach)		IPR011990;
g1[Contig4735:1-4229]	A0A0K9S3Y0	Uncharacterized protein	Spinacia oleracea (Spinach)		IPR013026;IPR011990;IPR019734;	PF13176;
g1[Contig47422:402-1493]	A0A0K9RFN9	Uncharacterized protein	Spinacia oleracea (Spinach)		IPR011989;IPR016024;
g1[Contig47479:1-1198]	A0A0K9QU16	Uncharacterized protein	Spinacia oleracea (Spinach)		IPR001623;	PF00226;
g1[Contig47484:1-1544]	A0A0K9RN20	Uncharacterized protein	Spinacia oleracea (Spinach)
g1[Contig4750:1-502]	A0A0K9RW53	Uncharacterized protein	Spinacia oleracea (Spinach)	GO:0004017; GO:0005524	IPR006259;IPR000850;IPR033690;IPR007862;IPR027417;				adenylate kinase activity [GO:0004017]; ATP binding [GO:0005524]
g1[Contig4751:1012-4226]	A0A0K9RQD4	Uncharacterized protein	Spinacia oleracea (Spinach)		IPR027417;
g1[Contig47552:1-1542]	A0A0K9RV67	Uncharacterized protein	Spinacia oleracea (Spinach)		IPR028203;IPR019546;IPR015943;	PF14870;
g1[Contig47682:1-1001]	A0A0K9RH08	Uncharacterized protein	Spinacia oleracea (Spinach)	GO:0016021	IPR001841;IPR013083;	PF13639;		integral component of membrane [GO:0016021]
g1[Contig47682:1-974]	A0A0K9RH08	Uncharacterized protein	Spinacia oleracea (Spinach)	GO:0016021	IPR001841;IPR013083;	PF13639;		integral component of membrane [GO:0016021]
g1[Contig4772:2497-4101]	A0A0K9RDL4	Uncharacterized protein	Spinacia oleracea (Spinach)	GO:0005525	IPR030393;IPR019987;IPR006073;IPR027417;IPR005225;	PF01926;			GTP binding [GO:0005525]
g1[Contig47735:1-1240]	A0A0K9RP90	Uncharacterized protein (Fragment)	Spinacia oleracea (Spinach)	GO:0008942; GO:0042128; GO:0051537	IPR023329;IPR012748;IPR017941;	PF13806;	nitrate assimilation [GO:0042128]		2 iron, 2 sulfur cluster binding [GO:0051537]; nitrite reductase [NAD(P)H] activity [GO:0008942]
g1[Contig477:400-2558]	I1KIQ5	Uncharacterized protein	Glycine max (Soybean) (Glycine hispida)	GO:0016021	IPR016040;IPR002347;	PF00106;		integral component of membrane [GO:0016021]
g1[Contig47797:112-1515]	A0A0K9RQV2	Uncharacterized protein	Spinacia oleracea (Spinach)		IPR011989;IPR016024;IPR013180;	PF08216;
g1[Contig47824:408-1538]	A0A0K9QZC4	Uncharacterized protein	Spinacia oleracea (Spinach)	GO:0008270	IPR032867;IPR002885;IPR011990;	PF14432;PF01535;PF12854;PF13041;			zinc ion binding [GO:0008270]
g1[Contig48020:1-771]	A0A0K9QZL3	Uncharacterized protein	Spinacia oleracea (Spinach)		IPR006636;IPR013026;IPR011990;IPR001440;IPR013105;IPR019734;	PF00515;PF07719;
g1[Contig48058:274-1534]	A0A0K9QFQ5	Uncharacterized protein	Spinacia oleracea (Spinach)
g1[Contig4825:2477-4178]	A0A0K9S0U2	Uncharacterized protein	Spinacia oleracea (Spinach)		IPR025114;	PF13225;
g1[Contig48261:1-363]	A0A0J8B947	Uncharacterized protein	Beta vulgaris subsp. vulgaris	GO:0003677; GO:0005783; GO:0005886; GO:0016021; GO:0048767	IPR009057;IPR001005;		root hair elongation [GO:0048767]	endoplasmic reticulum [GO:0005783]; integral component of membrane [GO:0016021]; plasma membrane [GO:0005886]	DNA binding [GO:0003677]
g1[Contig48324:474-1529]	A0A0K9QLW1	Uncharacterized protein	Spinacia oleracea (Spinach)	GO:0006807; GO:0016810	IPR003010;	PF00795;	nitrogen compound metabolic process [GO:0006807]		hydrolase activity, acting on carbon-nitrogen (but not peptide) bonds [GO:0016810]
g1[Contig48356:727-1528]	A0A0K9QS36	Uncharacterized protein	Spinacia oleracea (Spinach)	GO:0003723	IPR023342;	PF05634;			RNA binding [GO:0003723]
g1[Contig4841:2562-3582]	A0A0K9QBA0	Uncharacterized protein	Spinacia oleracea (Spinach)	GO:0006457; GO:0015031	IPR005215;IPR008880;IPR008881;IPR027304;	PF05698;PF05697;	protein folding [GO:0006457]; protein transport [GO:0015031]
g1[Contig4851:1390-4035]	A0A0K9R2S7	Uncharacterized protein	Spinacia oleracea (Spinach)	GO:0003824; GO:0005524; GO:0006464	IPR013815;IPR032675;IPR004344;IPR027749;	PF03133;	cellular protein modification process [GO:0006464]		ATP binding [GO:0005524]; catalytic activity [GO:0003824]
g1[Contig48622:88-1524]	A0A0K9QAB9	Uncharacterized protein	Spinacia oleracea (Spinach)	GO:0010189; GO:0051741	IPR013216;IPR025774;IPR029063;	PF08241;	vitamin E biosynthetic process [GO:0010189]		2-methyl-6-phytyl-1,4-benzoquinone methyltransferase activity [GO:0051741]
g1[Contig48662:1-874]	A0A0K9QAN0	Uncharacterized protein	Spinacia oleracea (Spinach)	GO:0016491	IPR002937;IPR023753;IPR001613;	PF01593;			oxidoreductase activity [GO:0016491]
g1[Contig48727:192-1522]	A0A0K9R6F0	Uncharacterized protein	Spinacia oleracea (Spinach)	GO:0004479	IPR005794;IPR005793;IPR002376;IPR011034;	PF02911;PF00551;			methionyl-tRNA formyltransferase activity [GO:0004479]
g1[Contig48885:1-426]	A0A0K9R285	Uncharacterized protein	Spinacia oleracea (Spinach)	GO:0005623; GO:0016853; GO:0045454	IPR005788;IPR012336;IPR017937;IPR013766;	PF00085;	cell redox homeostasis [GO:0045454]	cell [GO:0005623]	isomerase activity [GO:0016853]
g1[Contig48930:200-1452]	A0A0K9QET1	Uncharacterized protein	Spinacia oleracea (Spinach)		IPR002885;	PF13812;
g1[Contig48963:1-1518]	A0A0K9QL79	Uncharacterized protein	Spinacia oleracea (Spinach)	GO:0005506; GO:0016226; GO:0051536	IPR034904;IPR001075;	PF01106;	iron-sulfur cluster assembly [GO:0016226]		iron ion binding [GO:0005506]; iron-sulfur cluster binding [GO:0051536]
g1[Contig49081:839-1516]	A0A0J8B7Z1	Uncharacterized protein	Beta vulgaris subsp. vulgaris	GO:0009706; GO:0016021	IPR001727;	PF01169;		chloroplast inner membrane [GO:0009706]; integral component of membrane [GO:0016021]
g1[Contig49083:1-1461]	A0A0K9QGM4	Uncharacterized protein	Spinacia oleracea (Spinach)		IPR001214;IPR013026;IPR011990;IPR019734;	PF00856;
g1[Contig49096:1-1516]	A0A0K9QCI7	Uncharacterized protein	Spinacia oleracea (Spinach)
g1[Contig4918:3-4167]	A0A1S2YD73	probable plastid-lipid-associated protein 14, chloroplastic	Cicer arietinum (Chickpea) (Garbanzo)	GO:0004672; GO:0005524	IPR011009;IPR006843;IPR000719;	PF04755;			ATP binding [GO:0005524]; protein kinase activity [GO:0004672]
g1[Contig49369:1-608]	A0A0K9RZF3	ATP-dependent Clp protease proteolytic subunit	Spinacia oleracea (Spinach)	GO:0004252	IPR001907;IPR029045;IPR023562;	PF00574;			serine-type endopeptidase activity [GO:0004252]
g1[Contig4941:1-2891]	A0A0K9RJZ5	Uncharacterized protein	Spinacia oleracea (Spinach)		IPR003347;
g1[Contig4955:1863-4101]	A0A0K9QLR0	Uncharacterized protein	Spinacia oleracea (Spinach)		IPR002885;IPR011990;	PF01535;PF13041;
g1[Contig4955:955-4121]	A0A0K9QLR0	Uncharacterized protein	Spinacia oleracea (Spinach)		IPR002885;IPR011990;	PF01535;PF13041;
g1[Contig4972:666-2246]	A0A0K9QDM9	Uncharacterized protein	Spinacia oleracea (Spinach)	GO:0010181; GO:0016491	IPR013785;IPR001155;	PF00724;			FMN binding [GO:0010181]; oxidoreductase activity [GO:0016491]
g1[Contig4974:684-3126]	A0A0K9RLC7	Uncharacterized protein	Spinacia oleracea (Spinach)		IPR001646;	PF00805;
g1[Contig49899:1-1161]	A0A0K9RPS2	Uncharacterized protein	Spinacia oleracea (Spinach)
g1[Contig49899:294-1503]	A0A0K9RPS2	Uncharacterized protein	Spinacia oleracea (Spinach)
g1[Contig49948:1-1502]	A0A0K9QWN0	Uncharacterized protein	Spinacia oleracea (Spinach)	GO:0006886; GO:0006888; GO:0008270; GO:0030127	IPR029006;IPR007123;IPR006900;IPR006896;IPR012990;IPR002035;IPR006895;	PF00626;PF08033;PF04815;PF04811;PF04810;	ER to Golgi vesicle-mediated transport [GO:0006888]; intracellular protein transport [GO:0006886]	COPII vesicle coat [GO:0030127]	zinc ion binding [GO:0008270]
g1[Contig50156:496-1499]	A0A0K9RN91	Uncharacterized protein	Spinacia oleracea (Spinach)		IPR001810;IPR015915;IPR006652;	PF01344;
g1[Contig5026:1-3371]	A0A0K9RPP4	Uncharacterized protein	Spinacia oleracea (Spinach)		IPR001623;IPR018253;IPR012336;	PF00226;
g1[Contig5032:1-2347]	A0A0K9RI77	Uncharacterized protein	Spinacia oleracea (Spinach)
g1[Contig50500:1-848]	A0A0K9QW18	Uncharacterized protein	Spinacia oleracea (Spinach)		IPR001646;	PF00805;
g1[Contig50602:283-1048]	A0A0D3GL42	Uncharacterized protein	Oryza barthii		IPR028203;IPR015943;	PF14870;
g1[Contig50725:232-1042]	A0A0K9R1M5	Uncharacterized protein	Spinacia oleracea (Spinach)		IPR001357;	PF00533;PF12738;
g1[Contig5076:607-2220]	A0A0K9RBQ1	Uncharacterized protein	Spinacia oleracea (Spinach)	GO:0003676	IPR000467;IPR001374;IPR034082;	PF01585;PF01424;			nucleic acid binding [GO:0003676]
g1[Contig5081:416-3943]	A0A0K9R923	Uncharacterized protein	Spinacia oleracea (Spinach)	GO:0016021	IPR013783;IPR022113;	PF12371;		integral component of membrane [GO:0016021]
g1[Contig50948:1-1035]	A0A0K9S368	Uncharacterized protein	Spinacia oleracea (Spinach)	GO:0000776; GO:0034508	IPR018464;	PF09496;	centromere complex assembly [GO:0034508]	kinetochore [GO:0000776]
g1[Contig5096:1689-3728]	A0A0K9RK61	Uncharacterized protein	Spinacia oleracea (Spinach)		IPR002885;IPR011990;	PF01535;PF13041;
g1[Contig510:269-3331]	A0A0K9QAG9	Uncharacterized protein (Fragment)	Spinacia oleracea (Spinach)		IPR019151;IPR016562;	PF09754;
g1[Contig51054:632-886]	A0A1J3FH16	RNA polymerase II subunit A C-terminal domain phosphatase SSU72 (Fragment)	Noccaea caerulescens (Alpine penny-cress) (Thlaspi caerulescens)	GO:0004721; GO:0005634; GO:0006397	IPR006811;	PF04722;	mRNA processing [GO:0006397]	nucleus [GO:0005634]	phosphoprotein phosphatase activity [GO:0004721]
g1[Contig5110:1-4108]	A0A0J8B583	Uncharacterized protein	Beta vulgaris subsp. vulgaris	GO:0000287; GO:0003924; GO:0005525; GO:0006364; GO:0009416; GO:0009570; GO:0009658; GO:0009706; GO:0009793; GO:0010027	IPR031167;IPR014100;IPR015349;IPR006074;IPR006169;IPR006073;IPR027417;	PF09269;PF01018;PF01926;	chloroplast organization [GO:0009658]; embryo development ending in seed dormancy [GO:0009793]; response to light stimulus [GO:0009416]; rRNA processing [GO:0006364]; thylakoid membrane organization [GO:0010027]	chloroplast inner membrane [GO:0009706]; chloroplast stroma [GO:0009570]	GTPase activity [GO:0003924]; GTP binding [GO:0005525]; magnesium ion binding [GO:0000287]
g1[Contig5:1-10961]	V4S916	Uncharacterized protein	Citrus clementina		IPR006906;IPR007725;	PF04821;PF05029;
g1[Contig51230:537-948]	A0A0K9R499	Uncharacterized protein	Spinacia oleracea (Spinach)		IPR015353;IPR001214;	PF09273;PF00856;
g1[Contig51336:1-1189]	A0A0K9QW69	Putative rRNA methyltransferase (EC 2.1.1.-) (2'-O-ribose RNA methyltransferase SPB1 homolog)	Spinacia oleracea (Spinach)	GO:0000453; GO:0005730; GO:0008649	IPR015507;IPR012920;IPR024576;IPR002877;IPR029063;IPR028589;	PF11861;PF01728;PF07780;	enzyme-directed rRNA 2'-O-methylation [GO:0000453]	nucleolus [GO:0005730]	rRNA methyltransferase activity [GO:0008649]
g1[Contig514:1-1360]	A0A0K9Q791	Uncharacterized protein	Spinacia oleracea (Spinach)	GO:0016021	IPR007507;	PF04413;		integral component of membrane [GO:0016021]
g1[Contig5142:990-4098]	A0A103XX30	Aldolase-type TIM barrel	Cynara cardunculus var. scolymus (Globe artichoke) (Cynara scolymus)	GO:0005975; GO:0016857	IPR013785;IPR000056;IPR011060;	PF00834;	carbohydrate metabolic process [GO:0005975]		racemase and epimerase activity, acting on carbohydrates and derivatives [GO:0016857]
g1[Contig51448:1-1347]	A0A0K9QE97	Uncharacterized protein	Spinacia oleracea (Spinach)	GO:0003755; GO:0006457	IPR029000;IPR024936;IPR002130;	PF00160;	protein folding [GO:0006457]		peptidyl-prolyl cis-trans isomerase activity [GO:0003755]
g1[Contig5156:41-1399]	A0A0K9RJ59	Uncharacterized protein	Spinacia oleracea (Spinach)		IPR002885;IPR011990;	PF01535;PF13041;
g1[Contig5157:56-3981]	A0A0K9RTK5	Uncharacterized protein	Spinacia oleracea (Spinach)	GO:0004674; GO:0005524; GO:0016021	IPR011009;IPR032675;IPR001611;IPR013210;IPR000719;IPR017441;IPR008271;	PF00560;PF08263;PF00069;		integral component of membrane [GO:0016021]	ATP binding [GO:0005524]; protein serine/threonine kinase activity [GO:0004674]
g1[Contig5158:1-1948]	A0A0K9R9K8	Uncharacterized protein	Spinacia oleracea (Spinach)	GO:0003677; GO:0005634	IPR009057;IPR001005;IPR017884;IPR032451;IPR007526;IPR011991;	PF00249;PF04433;PF16495;		nucleus [GO:0005634]	DNA binding [GO:0003677]
g1[Contig51591:436-1477]	A0A0K9R7D8	Uncharacterized protein	Spinacia oleracea (Spinach)	GO:0004553; GO:0005975; GO:0016021	IPR001360;IPR018120;IPR017853;	PF00232;	carbohydrate metabolic process [GO:0005975]	integral component of membrane [GO:0016021]	hydrolase activity, hydrolyzing O-glycosyl compounds [GO:0004553]
g1[Contig51610:351-1421]	A0A0K9RSC3	Uncharacterized protein	Spinacia oleracea (Spinach)
g1[Contig51699:1-1475]	A0A0K9QE41	Uncharacterized protein	Spinacia oleracea (Spinach)		IPR027443;
g1[Contig5171:466-4091]	A0A0K9RDV8	Uncharacterized protein	Spinacia oleracea (Spinach)	GO:0001735; GO:0030328	IPR023753;IPR010795;IPR017046;	PF07156;	prenylcysteine catabolic process [GO:0030328]		prenylcysteine oxidase activity [GO:0001735]
g1[Contig51776:1-1371]	A0A0K9RUA2	Uncharacterized protein	Spinacia oleracea (Spinach)	GO:0016021	IPR006968;	PF04884;		integral component of membrane [GO:0016021]
g1[Contig51778:1-764]	A0A0K9RV89	Uncharacterized protein	Spinacia oleracea (Spinach)	GO:0003690; GO:0006355	IPR003690;	PF02536;	regulation of transcription, DNA-templated [GO:0006355]		double-stranded DNA binding [GO:0003690]
g1[Contig5190:1642-2715]	A0A0K9QYM0	Uncharacterized protein	Spinacia oleracea (Spinach)		IPR027443;
g1[Contig51969:1-1472]	A0A0K9QNQ0	Uncharacterized protein	Spinacia oleracea (Spinach)		IPR015943;IPR017986;
g1[Contig52045:1-1470]	A0A0K9QZ68	Uncharacterized protein	Spinacia oleracea (Spinach)		IPR021627;IPR015943;	PF11571;
g1[Contig52244:1-779]	A0A0K9QL51	Uncharacterized protein	Spinacia oleracea (Spinach)		IPR029063;
g1[Contig52292:1-1467]	A0A0K9RC93	Uncharacterized protein	Spinacia oleracea (Spinach)	GO:0000049; GO:0002161; GO:0004822; GO:0005524; GO:0005737; GO:0006428	IPR001412;IPR002300;IPR033708;IPR002301;IPR023585;IPR013155;IPR014729;IPR009080;IPR009008;IPR010663;	PF08264;PF00133;PF06827;	isoleucyl-tRNA aminoacylation [GO:0006428]	cytoplasm [GO:0005737]	aminoacyl-tRNA editing activity [GO:0002161]; ATP binding [GO:0005524]; isoleucine-tRNA ligase activity [GO:0004822]; tRNA binding [GO:0000049]
g1[Contig52326:1-1110]	A0A0K9RGU6	Uncharacterized protein	Spinacia oleracea (Spinach)		IPR001810;IPR032675;IPR001611;IPR006553;	PF12937;PF13516;
g1[Contig524:168-1528]	A0A0K9R3K0	Uncharacterized protein	Spinacia oleracea (Spinach)	GO:0006139; GO:0008168	IPR007757;IPR029063;	PF05063;	nucleobase-containing compound metabolic process [GO:0006139]		methyltransferase activity [GO:0008168]
g1[Contig52523:1-305]	A0A0K9Q9H8	Uncharacterized protein (Fragment)	Spinacia oleracea (Spinach)		IPR001279;	PF12706;
g1[Contig52594:1-1055]	A0A0K9RUA5	Uncharacterized protein	Spinacia oleracea (Spinach)	GO:0005681; GO:0008380	IPR004098;IPR014906;	PF02840;PF08799;	RNA splicing [GO:0008380]	spliceosomal complex [GO:0005681]
g1[Contig52638:1-1021]	A0A0K9R2D8	Uncharacterized protein	Spinacia oleracea (Spinach)		IPR026992;IPR027443;	PF14226;
g1[Contig52646:1-1336]	A0A218SLS4	Uncharacterized protein	Manihot esculenta (Cassava) (Jatropha manihot)
g1[Contig5265:2736-3648]	A0A0J8DVE6	Uncharacterized protein	Beta vulgaris subsp. vulgaris		IPR011989;
g1[Contig5270:2029-4065]	A0A0K9RRR4	Nuclear/nucleolar GTPase 2	Spinacia oleracea (Spinach)	GO:0005525; GO:0005730; GO:0016787	IPR030378;IPR023179;IPR006073;IPR024929;IPR012971;IPR027417;	PF01926;PF08153;		nucleolus [GO:0005730]	GTP binding [GO:0005525]; hydrolase activity [GO:0016787]
g1[Contig52813:1-954]	A0A0K9QIG1	Uncharacterized protein	Spinacia oleracea (Spinach)		IPR005112;IPR001194;IPR020472;IPR005113;IPR015943;IPR001680;IPR019775;IPR017986;	PF02141;PF03456;PF00400;
g1[Contig52815:1-1410]	A0A0K9RRK8	Uncharacterized protein	Spinacia oleracea (Spinach)	GO:0008168	IPR011610;IPR007213;IPR029063;	PF04072;			methyltransferase activity [GO:0008168]
g1[Contig5291:1-1212]	A0A0K9QVB8	Uncharacterized protein	Spinacia oleracea (Spinach)		IPR002885;IPR011990;	PF01535;PF13041;PF13812;
g1[Contig5296:1-3275]	A0A0K9RKI7	Uncharacterized protein	Spinacia oleracea (Spinach)	GO:0005086; GO:0032012	IPR011989;IPR016024;IPR023394;IPR000904;IPR032691;	PF01369;PF12783;	regulation of ARF protein signal transduction [GO:0032012]		ARF guanyl-nucleotide exchange factor activity [GO:0005086]
g1[Contig52961:505-1311]	P07591	Thioredoxin M-type, chloroplastic (Trx-M) [Cleaved into: Thioredoxin M-type Mc; Thioredoxin M-type Md]	Spinacia oleracea (Spinach)	GO:0006662; GO:0009507; GO:0015035; GO:0045454	IPR005746;IPR012336;IPR017937;IPR013766;	PF00085;	cell redox homeostasis [GO:0045454]; glycerol ether metabolic process [GO:0006662]	chloroplast [GO:0009507]	protein disulfide oxidoreductase activity [GO:0015035]
g1[Contig52961:764-1457]	P07591	Thioredoxin M-type, chloroplastic (Trx-M) [Cleaved into: Thioredoxin M-type Mc; Thioredoxin M-type Md]	Spinacia oleracea (Spinach)	GO:0006662; GO:0009507; GO:0015035; GO:0045454	IPR005746;IPR012336;IPR017937;IPR013766;	PF00085;	cell redox homeostasis [GO:0045454]; glycerol ether metabolic process [GO:0006662]	chloroplast [GO:0009507]	protein disulfide oxidoreductase activity [GO:0015035]
g1[Contig5297:1-2984]	A0A0K9QDS0	Uncharacterized protein	Spinacia oleracea (Spinach)	GO:0008270	IPR032867;IPR002885;IPR011990;	PF14432;PF01535;PF13041;			zinc ion binding [GO:0008270]
g1[Contig5297:5-2984]	A0A0K9QDS0	Uncharacterized protein	Spinacia oleracea (Spinach)	GO:0008270	IPR032867;IPR002885;IPR011990;	PF14432;PF01535;PF13041;			zinc ion binding [GO:0008270]
g1[Contig5297:64-2160]	A0A0K9QDS0	Uncharacterized protein	Spinacia oleracea (Spinach)	GO:0008270	IPR032867;IPR002885;IPR011990;	PF14432;PF01535;PF13041;			zinc ion binding [GO:0008270]
g1[Contig5297:64-2816]	A0A0K9QDS0	Uncharacterized protein	Spinacia oleracea (Spinach)	GO:0008270	IPR032867;IPR002885;IPR011990;	PF14432;PF01535;PF13041;			zinc ion binding [GO:0008270]
g1[Contig5298:1-2966]	A0A0K9RLL7	Uncharacterized protein	Spinacia oleracea (Spinach)	GO:0016787	IPR004843;IPR029052;	PF00149;			hydrolase activity [GO:0016787]
g1[Contig5298:183-728]	A0A0K9RJP9	Uncharacterized protein	Spinacia oleracea (Spinach)	GO:0046872	IPR001623;IPR018253;IPR007872;	PF00226;PF05207;			metal ion binding [GO:0046872]
g1[Contig530:1336-6406]	A0A0K9R6G5	Uncharacterized protein	Spinacia oleracea (Spinach)	GO:0006629; GO:0016787	IPR029058;IPR002921;	PF01764;	lipid metabolic process [GO:0006629]		hydrolase activity [GO:0016787]
g1[Contig531:1-4661]	A0A0K9QDB2	Uncharacterized protein	Spinacia oleracea (Spinach)	GO:0003676; GO:0006364	IPR012337;IPR005227;IPR006641;	PF03652;	rRNA processing [GO:0006364]		nucleic acid binding [GO:0003676]
g1[Contig53328:1056-1421]	A0A0K9QHC1	Uncharacterized protein	Spinacia oleracea (Spinach)	GO:0016021				integral component of membrane [GO:0016021]
g1[Contig5334:754-4048]	A0A0K9RY55	Uncharacterized protein	Spinacia oleracea (Spinach)	GO:0070403	IPR029035;IPR003000;IPR026590;	PF02146;			NAD+ binding [GO:0070403]
g1[Contig53371:64-585]	A0A0K9RC93	Uncharacterized protein	Spinacia oleracea (Spinach)	GO:0000049; GO:0002161; GO:0004822; GO:0005524; GO:0005737; GO:0006428	IPR001412;IPR002300;IPR033708;IPR002301;IPR023585;IPR013155;IPR014729;IPR009080;IPR009008;IPR010663;	PF08264;PF00133;PF06827;	isoleucyl-tRNA aminoacylation [GO:0006428]	cytoplasm [GO:0005737]	aminoacyl-tRNA editing activity [GO:0002161]; ATP binding [GO:0005524]; isoleucine-tRNA ligase activity [GO:0004822]; tRNA binding [GO:0000049]
g1[Contig534:2420-5744]	A0A0K9RCJ2	Uncharacterized protein	Spinacia oleracea (Spinach)	GO:0005096	IPR026147;	PF13890;			GTPase activator activity [GO:0005096]
g1[Contig53566:600-1313]	A0A0K9QHY4	Uncharacterized protein	Spinacia oleracea (Spinach)		IPR005112;IPR001194;IPR020472;IPR005113;IPR015943;IPR001680;IPR019775;IPR017986;	PF02141;PF03456;PF00400;
g1[Contig53591:1-1447]	A0A0K9QSV1	Uncharacterized protein	Spinacia oleracea (Spinach)	GO:0003723; GO:0008168	IPR018314;IPR001678;IPR002478;IPR015947;IPR023267;IPR029063;	PF01189;PF01472;			methyltransferase activity [GO:0008168]; RNA binding [GO:0003723]
g1[Contig53632:1-1427]	A0A0K9R5Y8	Uncharacterized protein	Spinacia oleracea (Spinach)	GO:0000287; GO:0003676; GO:0004427; GO:0005737; GO:0006479; GO:0006796; GO:0008168	IPR025799;IPR008162;IPR029063;IPR013087;IPR013083;		phosphate-containing compound metabolic process [GO:0006796]; protein methylation [GO:0006479]	cytoplasm [GO:0005737]	inorganic diphosphatase activity [GO:0004427]; magnesium ion binding [GO:0000287]; methyltransferase activity [GO:0008168]; nucleic acid binding [GO:0003676]
g1[Contig53667:291-1063]	A0A0K9RXD4	Uncharacterized protein	Spinacia oleracea (Spinach)	GO:0006412	IPR002661;IPR023584;	PF01765;	translation [GO:0006412]
g1[Contig53814:227-1444]	A0A0K9RL09	Uncharacterized protein	Spinacia oleracea (Spinach)		IPR002885;	PF01535;PF12854;PF13041;
g1[Contig53847:1-1011]	A0A0K9RY10	Uncharacterized protein	Spinacia oleracea (Spinach)	GO:0004801; GO:0005737; GO:0005975; GO:0006098	IPR013785;IPR001585;IPR004732;IPR018225;	PF00923;	carbohydrate metabolic process [GO:0005975]; pentose-phosphate shunt [GO:0006098]	cytoplasm [GO:0005737]	sedoheptulose-7-phosphate:D-glyceraldehyde-3-phosphate glyceronetransferase activity [GO:0004801]
g1[Contig53888:1-1069]	A0A0K9RA63	Uncharacterized protein	Spinacia oleracea (Spinach)	GO:0004252	IPR029058;IPR001375;IPR002470;	PF00326;			serine-type endopeptidase activity [GO:0004252]
g1[Contig5389:89-2414]	A0A0K9QPE9	Mitogen-activated protein kinase (EC 2.7.11.24)	Spinacia oleracea (Spinach)	GO:0004707; GO:0005524; GO:0005622	IPR011009;IPR003527;IPR000719;IPR017441;IPR008271;	PF00069;		intracellular [GO:0005622]	ATP binding [GO:0005524]; MAP kinase activity [GO:0004707]
g1[Contig53903:1-446]	A0A151TJM5	Uncharacterized protein (Fragment)	Cajanus cajan (Pigeon pea) (Cajanus indicus)		IPR001646;	PF00805;
g1[Contig539:1-3729]	A0A0K9RZQ1	Uncharacterized protein	Spinacia oleracea (Spinach)		IPR029044;
g1[Contig54117:593-1251]	A0A0V0IVD3	Putative ovule protein	Solanum chacoense (Chaco potato)	GO:0016491	IPR023753;				oxidoreductase activity [GO:0016491]
g1[Contig5415:1-2213]	A0A0K9RU64	Uncharacterized protein	Spinacia oleracea (Spinach)	GO:0004252; GO:0016021	IPR000209;IPR022398;IPR023828;IPR015500;IPR034185;	PF00082;		integral component of membrane [GO:0016021]	serine-type endopeptidase activity [GO:0004252]
g1[Contig5421:1-1940]	A0A0K9RBP9	Uncharacterized protein	Spinacia oleracea (Spinach)	GO:0003723	IPR009472;	PF06485;			RNA binding [GO:0003723]
g1[Contig5423:1290-3744]	A0A0K9RQE7	Uncharacterized protein	Spinacia oleracea (Spinach)	GO:0016021	IPR004263;	PF03016;		integral component of membrane [GO:0016021]
g1[Contig5431:1-4024]	A0A0K9R8Y0	Uncharacterized protein	Spinacia oleracea (Spinach)		IPR007946;IPR033648;IPR033647;	PF05282;
g1[Contig544:1-504]	E5GBG5	Ty1-copia retrotransposon protein	Cucumis melo subsp. melo	GO:0003676; GO:0008270; GO:0015074	IPR025724;IPR001584;IPR012337;IPR001878;	PF13976;PF00665;	DNA integration [GO:0015074]		nucleic acid binding [GO:0003676]; zinc ion binding [GO:0008270]
g1[Contig54421:416-1296]	A0A0K9RKP3	Peptidyl-prolyl cis-trans isomerase (PPIase) (EC 5.2.1.8)	Spinacia oleracea (Spinach)	GO:0003755; GO:0006457	IPR029000;IPR024936;IPR020892;IPR002130;	PF00160;	protein folding [GO:0006457]		peptidyl-prolyl cis-trans isomerase activity [GO:0003755]
g1[Contig54421:519-1007]	A0A0K9RKP3	Peptidyl-prolyl cis-trans isomerase (PPIase) (EC 5.2.1.8)	Spinacia oleracea (Spinach)	GO:0003755; GO:0006457	IPR029000;IPR024936;IPR020892;IPR002130;	PF00160;	protein folding [GO:0006457]		peptidyl-prolyl cis-trans isomerase activity [GO:0003755]
g1[Contig54440:701-1382]	A0A0K9R6U6	Uncharacterized protein	Spinacia oleracea (Spinach)		IPR001296;IPR028098;	PF13439;PF00534;
g1[Contig54540:1-1433]	A0A0K9QZS1	Uncharacterized protein	Spinacia oleracea (Spinach)		IPR013169;	PF08315;
g1[Contig54650:1-1432]	A0A0K9RTP3	Uncharacterized protein	Spinacia oleracea (Spinach)	GO:0016021	IPR015943;IPR001680;IPR019775;IPR017986;	PF00400;		integral component of membrane [GO:0016021]
g1[Contig54725:1-1431]	V4SZK6	Uncharacterized protein	Citrus clementina	GO:0003723; GO:0005634	IPR004088;IPR031121;			nucleus [GO:0005634]	RNA binding [GO:0003723]
g1[Contig54748:1-1430]	A0A0K9RG01	Uncharacterized protein	Spinacia oleracea (Spinach)		IPR002885;IPR033443;IPR011990;	PF01535;PF13041;PF17177;
g1[Contig5477:1227-3785]	A0A0K9RJZ2	Uncharacterized protein	Spinacia oleracea (Spinach)		IPR015353;IPR001214;	PF09273;PF00856;
g1[Contig54784:1-1430]	A0A0K9QBA0	Uncharacterized protein	Spinacia oleracea (Spinach)	GO:0006457; GO:0015031	IPR005215;IPR008880;IPR008881;IPR027304;	PF05698;PF05697;	protein folding [GO:0006457]; protein transport [GO:0015031]
g1[Contig54792:364-1060]	A0A0K9RJP5	Uncharacterized protein	Spinacia oleracea (Spinach)	GO:0003676; GO:0008408	IPR002562;IPR002782;IPR012337;	PF01612;PF01927;			3'-5' exonuclease activity [GO:0008408]; nucleic acid binding [GO:0003676]
g1[Contig54882:1-1363]	A0A0K9QY34	Uncharacterized protein	Spinacia oleracea (Spinach)		IPR001202;	PF00397;
g1[Contig54882:1-1428]	A0A0K9QY34	Uncharacterized protein	Spinacia oleracea (Spinach)		IPR001202;	PF00397;
g1[Contig54945:570-1014]	A0A0K9QWD4	Uncharacterized protein	Spinacia oleracea (Spinach)	GO:0003677; GO:0004003; GO:0005524; GO:0005634; GO:0006139	IPR006555;IPR010614;IPR013020;IPR014013;IPR006554;IPR014001;IPR027417;	PF06733;PF13307;	nucleobase-containing compound metabolic process [GO:0006139]	nucleus [GO:0005634]	ATP binding [GO:0005524]; ATP-dependent DNA helicase activity [GO:0004003]; DNA binding [GO:0003677]
g1[Contig54977:1-1193]	A0A0K9QGE6	Uncharacterized protein	Spinacia oleracea (Spinach)		IPR012462;	PF07910;
g1[Contig5501:21-2974]	A0A0K9RU45	Uncharacterized protein	Spinacia oleracea (Spinach)		IPR023329;
g1[Contig5513:338-3604]	A0A0K9QQU2	Uncharacterized protein	Spinacia oleracea (Spinach)	GO:0004674; GO:0005524; GO:0016021	IPR011009;IPR032675;IPR001611;IPR003591;IPR013210;IPR000719;IPR017441;IPR008271;	PF00560;PF13855;PF08263;PF00069;		integral component of membrane [GO:0016021]	ATP binding [GO:0005524]; protein serine/threonine kinase activity [GO:0004674]
g1[Contig55380:1-1321]	A0A0K9QZ81	Uncharacterized protein	Spinacia oleracea (Spinach)	GO:0006368; GO:0016570; GO:0016593	IPR007852;IPR031336;IPR032041;	PF05179;PF16050;	histone modification [GO:0016570]; transcription elongation from RNA polymerase II promoter [GO:0006368]	Cdc73/Paf1 complex [GO:0016593]
g1[Contig55426:1-1373]	A0A0D2UF14	Uncharacterized protein	Gossypium raimondii (New World cotton)		IPR016040;IPR002347;	PF00106;
g1[Contig5554:1636-3933]	A0A0K9RH45	Uncharacterized protein	Spinacia oleracea (Spinach)		IPR002885;IPR011990;	PF01535;PF13041;PF13812;
g1[Contig55560:1-1412]	P82180	50S ribosomal protein L9, chloroplastic (CL9) (Chloroplastic large ribosomal subunit protein bL9c)	Spinacia oleracea (Spinach)	GO:0003735; GO:0005840; GO:0006412; GO:0009507; GO:0019843	IPR000244;IPR009027;IPR020594;IPR020069;IPR020070;	PF03948;PF01281;	translation [GO:0006412]	chloroplast [GO:0009507]; ribosome [GO:0005840]	rRNA binding [GO:0019843]; structural constituent of ribosome [GO:0003735]
g1[Contig556:1829-5391]	A0A067G3K2	Uncharacterized protein	Citrus sinensis (Sweet orange) (Citrus aurantium var. sinensis)	GO:0016021				integral component of membrane [GO:0016021]
g1[Contig5568:1-3147]	A0A0K9RX96	Uncharacterized protein	Spinacia oleracea (Spinach)	GO:0005086; GO:0032012	IPR011989;IPR023394;IPR000904;IPR032691;	PF01369;PF12783;	regulation of ARF protein signal transduction [GO:0032012]		ARF guanyl-nucleotide exchange factor activity [GO:0005086]
g1[Contig55693:1-601]	A0A0K9RYD3	Uncharacterized protein	Spinacia oleracea (Spinach)	GO:0005634; GO:0006355; GO:0043565; GO:0046982	IPR003958;IPR009072;IPR003956;	PF00808;	regulation of transcription, DNA-templated [GO:0006355]	nucleus [GO:0005634]	protein heterodimerization activity [GO:0046982]; sequence-specific DNA binding [GO:0043565]
g1[Contig5592:1-3790]	A0A0K9RIZ1	Uncharacterized protein	Spinacia oleracea (Spinach)		IPR027363;IPR029489;IPR006597;IPR013026;IPR011990;IPR001440;IPR019734;	PF13844;PF00515;PF13181;
g1[Contig56099:1-1215]	A0A0K9RAT3	Uncharacterized protein	Spinacia oleracea (Spinach)		IPR011042;IPR001258;	PF01436;
g1[Contig56115:156-1411]	A0A0K9REV3	Uncharacterized protein	Spinacia oleracea (Spinach)		IPR018962;	PF09353;
g1[Contig56390:189-1403]	A0A0K9R5I6	Uncharacterized protein	Spinacia oleracea (Spinach)		IPR001810;IPR011043;IPR015916;	PF00646;
g1[Contig5640:271-1164]	A0A0K9RQG1	Uncharacterized protein	Spinacia oleracea (Spinach)	GO:0003690; GO:0006355	IPR003690;	PF02536;	regulation of transcription, DNA-templated [GO:0006355]		double-stranded DNA binding [GO:0003690]
g1[Contig5640:42-1554]	A0A0K9RQG1	Uncharacterized protein	Spinacia oleracea (Spinach)	GO:0003690; GO:0006355	IPR003690;	PF02536;	regulation of transcription, DNA-templated [GO:0006355]		double-stranded DNA binding [GO:0003690]
g1[Contig5645:1-1719]	A0A0K9QS84	Uncharacterized protein	Spinacia oleracea (Spinach)	GO:0003676; GO:0005524; GO:0006310; GO:0008026	IPR011545;IPR004589;IPR014001;IPR001650;IPR027417;IPR032284;	PF00270;PF00271;PF16124;	DNA recombination [GO:0006310]		ATP binding [GO:0005524]; ATP-dependent helicase activity [GO:0008026]; nucleic acid binding [GO:0003676]
g1[Contig56453:381-1361]	A0A0K9RXE0	Uncharacterized protein	Spinacia oleracea (Spinach)	GO:0016866; GO:0030244	IPR004901;	PF03214;	cellulose biosynthetic process [GO:0030244]		intramolecular transferase activity [GO:0016866]
g1[Contig56616:1-1404]	A0A0K9QMQ3	Uncharacterized protein	Spinacia oleracea (Spinach)	GO:0016021	IPR013783;IPR004864;	PF03168;		integral component of membrane [GO:0016021]
g1[Contig56757:647-1402]	A0A0K9R3D7	Uncharacterized protein	Spinacia oleracea (Spinach)
g1[Contig57178:1-601]	A0A0K9R7Z3	Uncharacterized protein	Spinacia oleracea (Spinach)	GO:0003676	IPR012340;IPR004365;	PF01336;			nucleic acid binding [GO:0003676]
g1[Contig57:1-8041]	D7SUV8	Uncharacterized protein	Vitis vinifera (Grape)	GO:0000795; GO:0007131			reciprocal meiotic recombination [GO:0007131]	synaptonemal complex [GO:0000795]
g1[Contig5729:1-3878]	A0A0K9QTY7	Uncharacterized protein	Spinacia oleracea (Spinach)	GO:0006400; GO:0016021; GO:0016740; GO:0051539	IPR006638;IPR005839;IPR020612;IPR013848;IPR006466;IPR007197;IPR023404;IPR002792;	PF04055;PF01938;PF00919;	tRNA modification [GO:0006400]	integral component of membrane [GO:0016021]	4 iron, 4 sulfur cluster binding [GO:0051539]; transferase activity [GO:0016740]
g1[Contig57323:396-1178]	A0A0K9RJZ8	Uncharacterized protein	Spinacia oleracea (Spinach)		IPR018790;IPR032710;	PF10184;
g1[Contig57513:1-834]	A0A0K9R6R5	Uncharacterized protein	Spinacia oleracea (Spinach)		IPR011989;
g1[Contig5758:1-3192]	A0A0K9QJJ9	Kinesin-like protein	Spinacia oleracea (Spinach)	GO:0003777; GO:0005524; GO:0005874; GO:0007018; GO:0008017; GO:0016021; GO:0032886; GO:0048364	IPR033291;IPR011989;IPR016024;IPR000225;IPR019821;IPR001752;IPR027417;	PF00514;PF00225;	microtubule-based movement [GO:0007018]; regulation of microtubule-based process [GO:0032886]; root development [GO:0048364]	integral component of membrane [GO:0016021]; microtubule [GO:0005874]	ATP binding [GO:0005524]; microtubule binding [GO:0008017]; microtubule motor activity [GO:0003777]
g1[Contig5761:1492-3819]	A0A0K9Q9T9	Uncharacterized protein	Spinacia oleracea (Spinach)		IPR000270;IPR013026;IPR011990;IPR019734;	PF00564;
g1[Contig5765:1-3537]	A0A0K9QBZ2	Uncharacterized protein	Spinacia oleracea (Spinach)	GO:0003677; GO:0003700; GO:0006352; GO:0016987	IPR014284;IPR000943;IPR007627;IPR007624;IPR007630;IPR013325;IPR013324;IPR011991;	PF04542;PF04539;PF04545;	DNA-templated transcription, initiation [GO:0006352]		DNA binding [GO:0003677]; sigma factor activity [GO:0016987]; transcription factor activity, sequence-specific DNA binding [GO:0003700]
g1[Contig57751:151-1178]	A0A0K9QCP1	Uncharacterized protein	Spinacia oleracea (Spinach)	GO:0008654; GO:0016020; GO:0016780	IPR000462;	PF01066;	phospholipid biosynthetic process [GO:0008654]	membrane [GO:0016020]	phosphotransferase activity, for other substituted phosphate groups [GO:0016780]
g1[Contig5779:1-3934]	A0A0K9QD35	Uncharacterized protein	Spinacia oleracea (Spinach)	GO:0008270	IPR011989;IPR016024;IPR001841;IPR011016;IPR013083;	PF13639;			zinc ion binding [GO:0008270]
g1[Contig5782:1-1113]	A0A0K9QM04	Uncharacterized protein	Spinacia oleracea (Spinach)		IPR016040;
g1[Contig5797:566-3532]	A0A0K9QXK0	Uncharacterized protein	Spinacia oleracea (Spinach)		IPR002885;IPR011990;IPR019734;	PF01535;PF12854;PF13041;
g1[Contig57981:290-1221]	A0A0K9RSH1	Uncharacterized protein	Spinacia oleracea (Spinach)	GO:0003735; GO:0005840; GO:0006412	IPR005484;	PF00861;	translation [GO:0006412]	ribosome [GO:0005840]	structural constituent of ribosome [GO:0003735]
g1[Contig580:1-7693]	F6HN85	Elongator complex protein 1	Vitis vinifera (Grape)	GO:0002098; GO:0005634; GO:0005829; GO:0006351; GO:0006355; GO:0006979; GO:0008283; GO:0008284; GO:0009787; GO:0009965; GO:0010928; GO:0031538; GO:0033588; GO:0035265; GO:0048530; GO:0071215; GO:0080178; GO:2000024	IPR006849;IPR015943;IPR017986;	PF04762;	5-carbamoylmethyl uridine residue modification [GO:0080178]; cell proliferation [GO:0008283]; cellular response to abscisic acid stimulus [GO:0071215]; fruit morphogenesis [GO:0048530]; leaf morphogenesis [GO:0009965]; negative regulation of anthocyanin metabolic process [GO:0031538]; organ growth [GO:0035265]; positive regulation of cell proliferation [GO:0008284]; regulation of abscisic acid-ac…	cytosol [GO:0005829]; Elongator holoenzyme complex [GO:0033588]; nucleus [GO:0005634]
g1[Contig5818:113-3243]	A0A0K9RW87	Uncharacterized protein	Spinacia oleracea (Spinach)		IPR002885;	PF12854;PF13041;PF13812;
g1[Contig5818:338-3501]	A0A0K9RW87	Uncharacterized protein	Spinacia oleracea (Spinach)		IPR002885;	PF12854;PF13041;PF13812;
g1[Contig58184:732-1190]	Q8RU73	Chloroplast ribose-5-phosphate isomerase (EC 5.3.1.6)	Spinacia oleracea (Spinach)	GO:0004751; GO:0009052	IPR004788;IPR020672;	PF06026;	pentose-phosphate shunt, non-oxidative branch [GO:0009052]		ribose-5-phosphate isomerase activity [GO:0004751]
g1[Contig5818:769-3243]	A0A0K9RW87	Uncharacterized protein	Spinacia oleracea (Spinach)		IPR002885;	PF12854;PF13041;PF13812;
g1[Contig58316:1-1380]	A0A0K9QHN6	Uncharacterized protein	Spinacia oleracea (Spinach)		IPR002885;	PF01535;PF12854;PF13041;
g1[Contig5837:1-3328]	A0A0J8BFW5	Uncharacterized protein	Beta vulgaris subsp. vulgaris	GO:0016787	IPR029055;IPR000246;	PF01112;			hydrolase activity [GO:0016787]
g1[Contig58382:13-1215]	A0A0K9QN35	Uncharacterized protein	Spinacia oleracea (Spinach)	GO:0003676; GO:0005634; GO:0006281; GO:0008081; GO:0008270; GO:0016818	IPR000253;IPR014905;IPR008984;IPR010347;IPR027415;	PF00498;PF08797;PF06087;	DNA repair [GO:0006281]	nucleus [GO:0005634]	hydrolase activity, acting on acid anhydrides, in phosphorus-containing anhydrides [GO:0016818]; nucleic acid binding [GO:0003676]; phosphoric diester hydrolase activity [GO:0008081]; zinc ion binding [GO:0008270]
g1[Contig584:23-1961]	A0A0K9RIY7	Uncharacterized protein	Spinacia oleracea (Spinach)	GO:0000808; GO:0005634; GO:0006260	IPR020796;IPR027417;	PF14630;	DNA replication [GO:0006260]	nucleus [GO:0005634]; origin recognition complex [GO:0000808]
g1[Contig58433:471-1221]	A0A0K9QA71	Pectinesterase (EC 3.1.1.11)	Spinacia oleracea (Spinach)	GO:0004857; GO:0005618; GO:0030599; GO:0042545; GO:0045330; GO:0045490	IPR012334;IPR011050;IPR033131;IPR000070;IPR006501;	PF01095;PF04043;	cell wall modification [GO:0042545]; pectin catabolic process [GO:0045490]	cell wall [GO:0005618]	aspartyl esterase activity [GO:0045330]; enzyme inhibitor activity [GO:0004857]; pectinesterase activity [GO:0030599]
g1[Contig58511:1-643]	A0A1D1ZC54	DNA-3-methyladenine glycosylase (Fragment)	Anthurium amnicola	GO:0003677; GO:0003905; GO:0006284	IPR011034;IPR003180;	PF02245;	base-excision repair [GO:0006284]		alkylbase DNA N-glycosylase activity [GO:0003905]; DNA binding [GO:0003677]
g1[Contig58580:1-1021]	A0A0K9QM13	Uncharacterized protein	Spinacia oleracea (Spinach)	GO:0008080	IPR016181;IPR000182;	PF13673;			N-acetyltransferase activity [GO:0008080]
g1[Contig58644:1-591]	A0A0K9QJX7	Uncharacterized protein	Spinacia oleracea (Spinach)	GO:0006629; GO:0008374; GO:0016021	IPR029058;IPR003386;	PF02450;	lipid metabolic process [GO:0006629]	integral component of membrane [GO:0016021]	O-acyltransferase activity [GO:0008374]
g1[Contig58719:1-1121]	A0A0K9QLW1	Uncharacterized protein	Spinacia oleracea (Spinach)	GO:0006807; GO:0016810	IPR003010;	PF00795;	nitrogen compound metabolic process [GO:0006807]		hydrolase activity, acting on carbon-nitrogen (but not peptide) bonds [GO:0016810]
g1[Contig58749:1-998]	A0A0K9RWT6	Uncharacterized protein	Spinacia oleracea (Spinach)	GO:0016021	IPR031814;IPR001296;	PF15924;PF00534;		integral component of membrane [GO:0016021]
g1[Contig58847:971-1373]	A0A0K9RFA0	Uncharacterized protein	Spinacia oleracea (Spinach)	GO:0016491	IPR016040;IPR020904;IPR002347;	PF00106;			oxidoreductase activity [GO:0016491]
g1[Contig58872:1-883]	A0A0K9QHP1	Uncharacterized protein	Spinacia oleracea (Spinach)	GO:0002098; GO:0016491; GO:0050660	IPR023753;IPR026904;IPR004416;IPR002218;IPR020595;	PF01134;PF13932;	tRNA wobble uridine modification [GO:0002098]		flavin adenine dinucleotide binding [GO:0050660]; oxidoreductase activity [GO:0016491]
g1[Contig5888:606-2570]	A0A0K9QEM1	Uncharacterized protein	Spinacia oleracea (Spinach)	GO:0008270	IPR032867;IPR001478;IPR002885;IPR009003;IPR011990;	PF14432;PF01535;PF12854;PF13041;			zinc ion binding [GO:0008270]
g1[Contig589:96-5082]	A0A0D2QRJ8	Uncharacterized protein	Gossypium raimondii (New World cotton)		IPR023214;
g1[Contig5927:1-3896]	A0A0K9QP91	Uncharacterized protein	Spinacia oleracea (Spinach)	GO:0004672; GO:0004721; GO:0005524; GO:0046872	IPR018490;IPR000595;IPR011009;IPR000222;IPR001932;IPR000719;IPR014710;	PF00027;PF00069;PF00481;			ATP binding [GO:0005524]; metal ion binding [GO:0046872]; phosphoprotein phosphatase activity [GO:0004721]; protein kinase activity [GO:0004672]
g1[Contig59:3069-5794]	A0A0K9QIS6	Uncharacterized protein	Spinacia oleracea (Spinach)
g1[Contig5939:1910-2964]	A0A0K9Q8H9	Uncharacterized protein	Spinacia oleracea (Spinach)		IPR002885;IPR011990;	PF01535;PF13041;
g1[Contig59613:1-788]	A0A0A7E6J0	Rhomboid protein Lonja_RBL15	Lonicera japonica (Japanese honeysuckle) (Lonicera aureoreticulata)	GO:0004252; GO:0016021	IPR022764;IPR015940;IPR009060;	PF01694;PF00627;		integral component of membrane [GO:0016021]	serine-type endopeptidase activity [GO:0004252]
g1[Contig5988:53-3883]	A0A0K9R9I9	Uncharacterized protein	Spinacia oleracea (Spinach)	GO:0003677; GO:0003887; GO:0006260	IPR007185;IPR016722;	PF04042;	DNA replication [GO:0006260]		DNA binding [GO:0003677]; DNA-directed DNA polymerase activity [GO:0003887]
g1[Contig5993:188-2293]	A0A0J8DWX9	Uncharacterized protein	Beta vulgaris subsp. vulgaris		IPR002885;	PF01535;PF13041;
g1[Contig6013:883-3770]	A0A0K9RU51	Uncharacterized protein	Spinacia oleracea (Spinach)	GO:0003723	IPR004087;IPR004088;	PF00013;			RNA binding [GO:0003723]
g1[Contig6054:111-3689]	A0A0K9RBY2	Uncharacterized protein	Spinacia oleracea (Spinach)		IPR001763;	PF00581;
g1[Contig60800:1-546]	A0A0K9QYY5	Uncharacterized protein	Spinacia oleracea (Spinach)	GO:0004066; GO:0006529	IPR001962;IPR014729;	PF00733;	asparagine biosynthetic process [GO:0006529]		asparagine synthase (glutamine-hydrolyzing) activity [GO:0004066]
g1[Contig6084:138-3863]	Q20CC6	GlimmerM protein 276	Beta vulgaris (Sugar beet)	GO:0004674; GO:0005524	IPR011989;IPR016024;IPR011009;IPR000403;IPR018936;IPR003151;IPR014009;IPR011990;IPR012993;	PF02259;PF00454;PF08064;			ATP binding [GO:0005524]; protein serine/threonine kinase activity [GO:0004674]
g1[Contig6088:1-1939]	A0A0K9R6X1	Uncharacterized protein	Spinacia oleracea (Spinach)	GO:0005507; GO:0016491	IPR001117;IPR011706;IPR011707;IPR033138;IPR002355;IPR008972;IPR034288;IPR034285;IPR034289;	PF00394;PF07731;PF07732;			copper ion binding [GO:0005507]; oxidoreductase activity [GO:0016491]
g1[Contig60922:1-1346]	A0A0K9R477	Uncharacterized protein	Spinacia oleracea (Spinach)		IPR016181;IPR007434;	PF04339;
g1[Contig6095:82-1823]	A0A0K9RWJ2	Uncharacterized protein	Spinacia oleracea (Spinach)	GO:0032040	IPR007276;	PF04147;		small-subunit processome [GO:0032040]
g1[Contig6100:1-3521]	A0A0K9RUY0	Uncharacterized protein	Spinacia oleracea (Spinach)		IPR019333;	PF10189;
g1[Contig61030:96-1345]	A0A0K9RBH9	Uncharacterized protein (Fragment)	Spinacia oleracea (Spinach)	GO:0003676	IPR003029;				nucleic acid binding [GO:0003676]
g1[Contig6105:636-3607]	A0A0K9RKA9	Uncharacterized protein	Spinacia oleracea (Spinach)	GO:0016021	IPR020532;			integral component of membrane [GO:0016021]
g1[Contig6114:1-1765]	A0A1S3C0U8	UPF0603 protein At1g54780, chloroplastic	Cucumis melo (Muskmelon)	GO:0016021	IPR007621;	PF04536;		integral component of membrane [GO:0016021]
g1[Contig6128:1-2476]	A0A0K9RC95	Uncharacterized protein	Spinacia oleracea (Spinach)	GO:0005789; GO:0006506; GO:0008484; GO:0016021; GO:0016740	IPR017849;IPR017850;IPR007070;IPR017852;IPR000917;	PF04987;PF00884;	GPI anchor biosynthetic process [GO:0006506]	endoplasmic reticulum membrane [GO:0005789]; integral component of membrane [GO:0016021]	sulfuric ester hydrolase activity [GO:0008484]; transferase activity [GO:0016740]
g1[Contig6157:542-3593]	A0A0K9RSF2	Uncharacterized protein	Spinacia oleracea (Spinach)
g1[Contig61618:1-452]	A0A0K9QDP6	Uncharacterized protein	Spinacia oleracea (Spinach)		IPR032801;	PF13911;
g1[Contig61663:332-1337]	A0A0K9RD67	Uncharacterized protein	Spinacia oleracea (Spinach)	GO:0003723	IPR004087;IPR004088;	PF00013;			RNA binding [GO:0003723]
g1[Contig61787:1-1278]	A0A0K9RRB3	Uncharacterized protein	Spinacia oleracea (Spinach)	GO:0016021	IPR029063;			integral component of membrane [GO:0016021]
g1[Contig618:1-1593]	A0A0K9QY54	Peroxidase (EC 1.11.1.7)	Spinacia oleracea (Spinach)	GO:0004601; GO:0005576; GO:0006979; GO:0020037; GO:0042744; GO:0046872	IPR010255;IPR002016;IPR000823;IPR019793;IPR033905;	PF00141;	hydrogen peroxide catabolic process [GO:0042744]; response to oxidative stress [GO:0006979]	extracellular region [GO:0005576]	heme binding [GO:0020037]; metal ion binding [GO:0046872]; peroxidase activity [GO:0004601]
g1[Contig61915:1-922]	A0A0K9Q8I9	Structural maintenance of chromosomes protein	Spinacia oleracea (Spinach)	GO:0005524; GO:0005634; GO:0005694; GO:0051276	IPR027417;IPR003395;IPR024704;IPR010935;	PF06470;PF02463;	chromosome organization [GO:0051276]	chromosome [GO:0005694]; nucleus [GO:0005634]	ATP binding [GO:0005524]
g1[Contig61940:1-1334]	Q56Z35	Xylose isomerase (EC 5.3.1.5) (Fragment)	Arabidopsis thaliana (Mouse-ear cress)	GO:0006098; GO:0009045; GO:0042732; GO:0046872	IPR013022;IPR001998;		D-xylose metabolic process [GO:0042732]; pentose-phosphate shunt [GO:0006098]		metal ion binding [GO:0046872]; xylose isomerase activity [GO:0009045]
g1[Contig6197:1611-3621]	A0A0K9QDQ9	Uncharacterized protein	Spinacia oleracea (Spinach)	GO:0005524; GO:0016021; GO:0016887	IPR003593;IPR013525;IPR003439;IPR017871;IPR027417;	PF01061;PF00005;		integral component of membrane [GO:0016021]	ATPase activity [GO:0016887]; ATP binding [GO:0005524]
g1[Contig6198:617-3837]	A0A0K9R0J0	Uncharacterized protein	Spinacia oleracea (Spinach)	GO:0004075; GO:0005524; GO:0046872	IPR011761;IPR013815;IPR005481;IPR001882;IPR011764;IPR005482;IPR000089;IPR005479;IPR016185;IPR011054;IPR011053;	PF02785;PF00289;PF00364;PF02786;			ATP binding [GO:0005524]; biotin carboxylase activity [GO:0004075]; metal ion binding [GO:0046872]
g1[Contig6200:1-1029]	A0A061FMQ1	Cytochrome P450	Theobroma cacao (Cacao) (Cocoa)	GO:0004497; GO:0005506; GO:0016705; GO:0020037	IPR001128;IPR017972;IPR002401;	PF00067;			heme binding [GO:0020037]; iron ion binding [GO:0005506]; monooxygenase activity [GO:0004497]; oxidoreductase activity, acting on paired donors, with incorporation or reduction of molecular oxygen [GO:0016705]
g1[Contig62199:1-1086]	A0A0J8FEJ6	Uncharacterized protein	Beta vulgaris subsp. vulgaris		IPR009836;	PF07173;
g1[Contig62247:1-1330]	A0A0K9QHK4	Uncharacterized protein	Spinacia oleracea (Spinach)	GO:0005634	IPR012580;	PF08159;		nucleus [GO:0005634]
g1[Contig62268:1-1236]	A0A0K9QDC8	Uncharacterized protein	Spinacia oleracea (Spinach)		IPR001623;IPR015399;	PF00226;PF09320;
g1[Contig62268:118-1173]	A0A0K9QDC8	Uncharacterized protein	Spinacia oleracea (Spinach)		IPR001623;IPR015399;	PF00226;PF09320;
g1[Contig62402:1-495]	A0A0K9RWS5	Uncharacterized protein	Spinacia oleracea (Spinach)	GO:0003677; GO:0005524; GO:0006260	IPR003593;IPR003959;IPR008921;IPR027417;IPR013748;	PF00004;PF08542;	DNA replication [GO:0006260]		ATP binding [GO:0005524]; DNA binding [GO:0003677]
g1[Contig62445:1-1327]	A0A0K9QZG3	Uncharacterized protein	Spinacia oleracea (Spinach)		IPR029063;
g1[Contig62463:1-1125]	A0A061EJ18	Malectin/receptor-like protein kinase family protein	Theobroma cacao (Cacao) (Cocoa)	GO:0004672; GO:0005524; GO:0016021	IPR011009;IPR024788;IPR000719;IPR017441;IPR001245;IPR008271;	PF12819;PF07714;		integral component of membrane [GO:0016021]	ATP binding [GO:0005524]; protein kinase activity [GO:0004672]
g1[Contig62483:81-1161]	A0A0K9RX60	Uncharacterized protein	Spinacia oleracea (Spinach)
g1[Contig62491:1-1009]	A0A0K9RZN5	Uncharacterized protein	Spinacia oleracea (Spinach)	GO:0006355; GO:0016570	IPR031101;IPR013026;IPR011990;IPR013105;IPR019734;	PF07719;PF13181;	histone modification [GO:0016570]; regulation of transcription, DNA-templated [GO:0006355]
g1[Contig62602:2-1325]	A0A0J8BB43	Uncharacterized protein	Beta vulgaris subsp. vulgaris	GO:0001653; GO:0004674; GO:0005524; GO:0005886; GO:0009507; GO:0016021	IPR011009;IPR032675;IPR001611;IPR003591;IPR013210;IPR000719;IPR017441;IPR008271;	PF13516;PF13855;PF08263;PF00069;		chloroplast [GO:0009507]; integral component of membrane [GO:0016021]; plasma membrane [GO:0005886]	ATP binding [GO:0005524]; peptide receptor activity [GO:0001653]; protein serine/threonine kinase activity [GO:0004674]
g1[Contig6262:1-3823]	A0A0K9S2K1	Uncharacterized protein	Spinacia oleracea (Spinach)	GO:0016021	IPR001119;			integral component of membrane [GO:0016021]
g1[Contig6268:1-487]	Q2PF03	Uncharacterized protein	Trifolium pratense (Red clover)
g1[Contig62740:87-1093]	A0A0K9RJG5	Uncharacterized protein	Spinacia oleracea (Spinach)	GO:0003677; GO:0006281; GO:0006338; GO:0035267; GO:0043967; GO:0043968; GO:0045892	IPR032563;IPR008468;IPR009057;IPR001005;IPR027109;	PF05499;PF16282;	chromatin remodeling [GO:0006338]; DNA repair [GO:0006281]; histone H2A acetylation [GO:0043968]; histone H4 acetylation [GO:0043967]; negative regulation of transcription, DNA-templated [GO:0045892]	NuA4 histone acetyltransferase complex [GO:0035267]	DNA binding [GO:0003677]
g1[Contig62833:136-1323]	A0A0K9QE03	Uncharacterized protein (Fragment)	Spinacia oleracea (Spinach)	GO:0005506; GO:0016708; GO:0019439; GO:0051537	IPR017941;IPR015879;IPR001663;	PF00355;PF00848;	aromatic compound catabolic process [GO:0019439]		2 iron, 2 sulfur cluster binding [GO:0051537]; iron ion binding [GO:0005506]; oxidoreductase activity, acting on paired donors, with incorporation or reduction of molecular oxygen, NAD(P)H as one donor, and incorporation of two atoms of oxygen into one donor [GO:0016708]
g1[Contig62969:1-1321]	A0A0K9RKG9	Uncharacterized protein	Spinacia oleracea (Spinach)		IPR016040;	PF13460;
g1[Contig63055:1-1320]	A0A0K9QIA2	Obg-like ATPase 1	Spinacia oleracea (Spinach)	GO:0005524; GO:0005525; GO:0005737; GO:0016887; GO:0043022; GO:0043023	IPR004396;IPR012675;IPR013029;IPR031167;IPR006073;IPR027417;IPR012676;IPR023192;	PF01926;PF06071;		cytoplasm [GO:0005737]	ATPase activity [GO:0016887]; ATP binding [GO:0005524]; GTP binding [GO:0005525]; ribosomal large subunit binding [GO:0043023]; ribosome binding [GO:0043022]
g1[Contig6308:1-1971]	A0A0K9RUC6	Uncharacterized protein	Spinacia oleracea (Spinach)	GO:0008270	IPR032867;IPR002885;IPR011990;	PF14432;PF01535;PF13041;			zinc ion binding [GO:0008270]
g1[Contig6310:1-3811]	A0A0K9RLP5	Uncharacterized protein	Spinacia oleracea (Spinach)	GO:0005524; GO:0008270	IPR001810;IPR014001;IPR001650;IPR027417;IPR000330;IPR011124;IPR017907;	PF00271;PF00176;PF07496;			ATP binding [GO:0005524]; zinc ion binding [GO:0008270]
g1[Contig63134:1-1263]	A0A0K9QZ78	Uncharacterized protein	Spinacia oleracea (Spinach)		IPR002885;	PF01535;PF12854;PF13041;PF13812;
g1[Contig6317:1-3504]	A0A0K9RZ73	Uncharacterized protein	Spinacia oleracea (Spinach)		IPR024977;IPR020472;IPR015943;IPR001680;IPR019775;IPR017986;	PF12894;PF00400;
g1[Contig63201:1-1318]	A0A0K9RTS4	Uncharacterized protein	Spinacia oleracea (Spinach)	GO:0003677; GO:0003723; GO:0005524; GO:0006270	IPR003593;IPR011989;IPR016024;IPR031327;IPR001208;IPR033762;IPR012340;IPR027417;IPR033133;IPR001313;	PF00493;PF17207;PF00806;	DNA replication initiation [GO:0006270]		ATP binding [GO:0005524]; DNA binding [GO:0003677]; RNA binding [GO:0003723]
g1[Contig632:976-1715]	A0A0K9RXS5	Uncharacterized protein	Spinacia oleracea (Spinach)	GO:0016491	IPR002937;IPR023753;	PF01593;			oxidoreductase activity [GO:0016491]
g1[Contig63390:1-1315]	A0A0K9Q8I9	Structural maintenance of chromosomes protein	Spinacia oleracea (Spinach)	GO:0005524; GO:0005634; GO:0005694; GO:0051276	IPR027417;IPR003395;IPR024704;IPR010935;	PF06470;PF02463;	chromosome organization [GO:0051276]	chromosome [GO:0005694]; nucleus [GO:0005634]	ATP binding [GO:0005524]
g1[Contig6350:280-2403]	A0A0K9QV71	Uncharacterized protein	Spinacia oleracea (Spinach)		IPR002885;IPR011990;	PF01535;PF13041;
g1[Contig6350:36-3747]	A0A0K9QV71	Uncharacterized protein	Spinacia oleracea (Spinach)		IPR002885;IPR011990;	PF01535;PF13041;
g1[Contig6360:1172-3402]	Q02254	Nucleoside diphosphate kinase 1 (EC 2.7.4.6) (Nucleoside diphosphate kinase I) (NDK I) (NDP kinase I) (NDPK I)	Spinacia oleracea (Spinach)	GO:0004550; GO:0005524; GO:0006183; GO:0006228; GO:0006241; GO:0046872	IPR034907;IPR001564;IPR023005;	PF00334;	CTP biosynthetic process [GO:0006241]; GTP biosynthetic process [GO:0006183]; UTP biosynthetic process [GO:0006228]		ATP binding [GO:0005524]; metal ion binding [GO:0046872]; nucleoside diphosphate kinase activity [GO:0004550]
g1[Contig63619:436-1312]	A0A0K9QYD0	Uncharacterized protein	Spinacia oleracea (Spinach)		IPR002885;IPR011990;	PF01535;PF12854;PF13041;
g1[Contig63769:1-1311]	A0A0K9R560	Uncharacterized protein	Spinacia oleracea (Spinach)
g1[Contig63773:1-1232]	A0A0K9Q8R8	Uncharacterized protein (Fragment)	Spinacia oleracea (Spinach)		IPR002885;	PF01535;PF12854;PF13041;
g1[Contig63773:1-1261]	A0A0K9Q8R8	Uncharacterized protein (Fragment)	Spinacia oleracea (Spinach)		IPR002885;	PF01535;PF12854;PF13041;
g1[Contig63780:14-1126]	A0A0K9Q8H9	Uncharacterized protein	Spinacia oleracea (Spinach)		IPR002885;IPR011990;	PF01535;PF13041;
g1[Contig63787:1-1311]	A0A1S2XNC0	Peptidylprolyl isomerase (EC 5.2.1.8)	Cicer arietinum (Chickpea) (Garbanzo)	GO:0003755	IPR023566;IPR001179;	PF00254;			peptidyl-prolyl cis-trans isomerase activity [GO:0003755]
g1[Contig6394:1-3661]	A0A0K9RTS5	Uncharacterized protein	Spinacia oleracea (Spinach)		IPR015940;IPR009060;IPR029071;IPR000626;
g1[Contig6395:887-3244]	A0A0K9R087	Uncharacterized protein	Spinacia oleracea (Spinach)		IPR021864;IPR007700;	PF11961;PF05003;
g1[Contig63981:754-1309]	A0A0K9RSK4	Uncharacterized protein	Spinacia oleracea (Spinach)	GO:0016021				integral component of membrane [GO:0016021]
g1[Contig64203:492-1306]	A0A0K9R8Q3	Uncharacterized protein	Spinacia oleracea (Spinach)	GO:0000808; GO:0005634; GO:0006260	IPR007220;	PF04084;	DNA replication [GO:0006260]	nucleus [GO:0005634]; origin recognition complex [GO:0000808]
g1[Contig64243:1-881]	A0A0K9R571	Uncharacterized protein	Spinacia oleracea (Spinach)		IPR021099;	PF11955;
g1[Contig64270:154-1259]	A0A0J8B8R4	Uncharacterized protein	Beta vulgaris subsp. vulgaris	GO:0003824; GO:0005524; GO:0006464; GO:0009507	IPR013815;IPR032675;IPR004344;IPR027749;	PF03133;	cellular protein modification process [GO:0006464]	chloroplast [GO:0009507]	ATP binding [GO:0005524]; catalytic activity [GO:0003824]
g1[Contig64335:1-1181]	A0A0K9QQN8	Uncharacterized protein	Spinacia oleracea (Spinach)		IPR013078;IPR029033;	PF00300;
g1[Contig64335:95-1258]	A0A0K9QQN8	Uncharacterized protein	Spinacia oleracea (Spinach)		IPR013078;IPR029033;	PF00300;
g1[Contig64338:1-1298]	A0A0K9R099	Uncharacterized protein	Spinacia oleracea (Spinach)	GO:0008270	IPR032867;IPR002885;IPR011990;	PF14432;PF01535;PF12854;PF13041;			zinc ion binding [GO:0008270]
g1[Contig64338:1-1304]	A0A0K9R099	Uncharacterized protein	Spinacia oleracea (Spinach)	GO:0008270	IPR032867;IPR002885;IPR011990;	PF14432;PF01535;PF12854;PF13041;			zinc ion binding [GO:0008270]
g1[Contig6458:1-3731]	A0A0K9R3V2	Uncharacterized protein	Spinacia oleracea (Spinach)	GO:0016021	IPR032675;IPR024788;	PF12819;		integral component of membrane [GO:0016021]
g1[Contig646:3216-4026]	A0A0K9R813	Uncharacterized protein	Spinacia oleracea (Spinach)	GO:0016021	IPR007770;	PF05078;		integral component of membrane [GO:0016021]
g1[Contig64805:1-1299]	A0A0K9QHF1	Uncharacterized protein	Spinacia oleracea (Spinach)		IPR001623;IPR018253;IPR013026;IPR011990;IPR013105;IPR019734;	PF00226;PF07719;
g1[Contig648:5867-7464]	A0A218XVV5	Uncharacterized protein	Punica granatum (Pomegranate)
g1[Contig64899:1-488]	A0A061FPT3	Nucleus isoform 5	Theobroma cacao (Cacao) (Cocoa)	GO:0005634	IPR012580;	PF08159;		nucleus [GO:0005634]
g1[Contig64917:1-979]	A0A0K9QNI9	Uncharacterized protein	Spinacia oleracea (Spinach)		IPR013026;IPR011990;IPR013105;IPR019734;	PF07719;
g1[Contig6504:1-3542]	A0A0K9R4N7	Uncharacterized protein (Fragment)	Spinacia oleracea (Spinach)	GO:0004386; GO:0005524	IPR002464;IPR011709;IPR007502;IPR014001;IPR001650;IPR027417;IPR014014;	PF04408;PF00271;PF07717;			ATP binding [GO:0005524]; helicase activity [GO:0004386]
g1[Contig65064:47-1290]	A0A0K9R113	Uncharacterized protein	Spinacia oleracea (Spinach)		IPR002885;	PF01535;PF12854;PF13041;PF13812;
g1[Contig65:1066-7845]	A0A200R4L8	Glycerol-3-phosphate dehydrogenase	Macleaya cordata
g1[Contig65144:1-1295]	A0A0K9QTB1	Uncharacterized protein	Spinacia oleracea (Spinach)		IPR020472;IPR015943;IPR001680;IPR019775;IPR017986;	PF00400;
g1[Contig65301:1-1293]	A0A0J8CQE4	Uncharacterized protein	Beta vulgaris subsp. vulgaris
g1[Contig6531:1-2123]	A0A0K9RNE9	Uncharacterized protein	Spinacia oleracea (Spinach)		IPR008979;IPR016040;IPR013857;	PF08547;PF13460;
g1[Contig6550:1979-3758]	A0A0K9QW81	Glutamyl-tRNA(Gln) amidotransferase subunit A, chloroplastic/mitochondrial (Glu-AdT subunit A) (EC 6.3.5.7)	Spinacia oleracea (Spinach)	GO:0004040; GO:0005524; GO:0005739; GO:0009570; GO:0030956; GO:0032543; GO:0050567; GO:0070681	IPR000120;IPR020556;IPR023631;IPR004412;	PF01425;	glutaminyl-tRNAGln biosynthesis via transamidation [GO:0070681]; mitochondrial translation [GO:0032543]	chloroplast stroma [GO:0009570]; glutamyl-tRNA(Gln) amidotransferase complex [GO:0030956]; mitochondrion [GO:0005739]	amidase activity [GO:0004040]; ATP binding [GO:0005524]; glutaminyl-tRNA synthase (glutamine-hydrolyzing) activity [GO:0050567]
g1[Contig65588:1-329]	A0A0K9RWN8	Uncharacterized protein	Spinacia oleracea (Spinach)		IPR016084;IPR026285;IPR004305;	PF03070;
g1[Contig6562:1-3021]	A0A0K9QJ61	Uncharacterized protein	Spinacia oleracea (Spinach)	GO:0003924; GO:0005525	IPR001401;IPR022812;IPR030381;IPR027417;	PF00350;			GTPase activity [GO:0003924]; GTP binding [GO:0005525]
g1[Contig65695:1-1202]	A0A0K9R2S6	Uncharacterized protein	Spinacia oleracea (Spinach)		IPR033472;IPR013894;	PF08585;
g1[Contig657:2775-5344]	A0A0K9R060	Uncharacterized protein	Spinacia oleracea (Spinach)		IPR021864;IPR007700;	PF11961;PF05003;
g1[Contig6593:244-1599]	A0A0K9RV09	Uncharacterized protein	Spinacia oleracea (Spinach)	GO:0004497; GO:0005506; GO:0016705; GO:0020037	IPR001128;IPR017972;IPR002401;	PF00067;			heme binding [GO:0020037]; iron ion binding [GO:0005506]; monooxygenase activity [GO:0004497]; oxidoreductase activity, acting on paired donors, with incorporation or reduction of molecular oxygen [GO:0016705]
g1[Contig66081:586-1285]	A0A0K9RLV9	Uncharacterized protein	Spinacia oleracea (Spinach)	GO:0004672; GO:0005524	IPR011009;IPR000719;				ATP binding [GO:0005524]; protein kinase activity [GO:0004672]
g1[Contig6614:773-3340]	A0A0K9RRC0	Uncharacterized protein	Spinacia oleracea (Spinach)	GO:0015098; GO:0016021	IPR020846;IPR008509;	PF05631;		integral component of membrane [GO:0016021]	molybdate ion transmembrane transporter activity [GO:0015098]
g1[Contig664:1-6804]	A0A0K9RX63	Uncharacterized protein	Spinacia oleracea (Spinach)	GO:0003777; GO:0005524; GO:0007018; GO:0008017	IPR019821;IPR001752;IPR027417;	PF00225;	microtubule-based movement [GO:0007018]		ATP binding [GO:0005524]; microtubule binding [GO:0008017]; microtubule motor activity [GO:0003777]
g1[Contig66548:1-1280]	A0A0K9RNB9	Uncharacterized protein	Spinacia oleracea (Spinach)	GO:0004519; GO:0006281	IPR007581;	PF04493;	DNA repair [GO:0006281]		endonuclease activity [GO:0004519]
g1[Contig66611:1-1279]	A0A0K9QNR4	Uncharacterized protein	Spinacia oleracea (Spinach)	GO:0016021; GO:0016765	IPR000537;	PF01040;		integral component of membrane [GO:0016021]	transferase activity, transferring alkyl or aryl (other than methyl) groups [GO:0016765]
g1[Contig668:1-630]	A0A0K9QQI4	Uncharacterized protein	Spinacia oleracea (Spinach)		IPR001214;IPR011990;IPR002893;	PF00856;PF01753;
g1[Contig6685:1664-3730]	A0A0K9QEN7	Uncharacterized protein	Spinacia oleracea (Spinach)	GO:0003676; GO:0004386; GO:0005524; GO:0046872	IPR002464;IPR011709;IPR007502;IPR014001;IPR001650;IPR002867;IPR027417;IPR013087;IPR001841;IPR013083;IPR017907;	PF04408;PF00271;PF01485;PF07717;			ATP binding [GO:0005524]; helicase activity [GO:0004386]; metal ion binding [GO:0046872]; nucleic acid binding [GO:0003676]
g1[Contig66858:27-1276]	A0A0K9QQ72	Uncharacterized protein	Spinacia oleracea (Spinach)
g1[Contig66884:1-1215]	A0A0J8B8S9	Uncharacterized protein	Beta vulgaris subsp. vulgaris	GO:0016021	IPR007603;	PF04515;		integral component of membrane [GO:0016021]
g1[Contig66971:1-950]	A0A0K9QX27	Uncharacterized protein	Spinacia oleracea (Spinach)		IPR016040;IPR008030;	PF05368;
g1[Contig67055:1-1274]	B9IF30	Uncharacterized protein	Populus trichocarpa (Western balsam poplar) (Populus balsamifera subsp. trichocarpa)	GO:0071567	IPR012462;	PF07910;			UFM1 hydrolase activity [GO:0071567]
g1[Contig6712:1-1865]	A0A0K9QH69	Uncharacterized protein	Spinacia oleracea (Spinach)		IPR013026;IPR011990;IPR019734;	PF13181;
g1[Contig67153:1-1082]	A0A0K9R5J8	Uncharacterized protein	Spinacia oleracea (Spinach)	GO:0001522; GO:0003723; GO:0009982	IPR020103;IPR001406;IPR020097;IPR020095;	PF01416;	pseudouridine synthesis [GO:0001522]		pseudouridine synthase activity [GO:0009982]; RNA binding [GO:0003723]
g1[Contig67204:365-1272]	A0A0K9QXJ9	Uncharacterized protein	Spinacia oleracea (Spinach)		IPR001841;IPR013083;	PF13639;
g1[Contig67392:1-1051]	A0A0K9QNQ0	Uncharacterized protein	Spinacia oleracea (Spinach)		IPR015943;IPR017986;
g1[Contig67502:1-262]	A0A1U8QB30	uncharacterized protein YNL011C isoform X2	Nelumbo nucifera (Sacred lotus)		IPR002882;	PF01933;
g1[Contig675:1-4962]	A0A0K9RCL1	Uncharacterized protein	Spinacia oleracea (Spinach)	GO:0015995; GO:0016851	IPR011771;IPR003672;IPR022571;	PF02514;PF11965;	chlorophyll biosynthetic process [GO:0015995]		magnesium chelatase activity [GO:0016851]
g1[Contig67529:1-604]	A0A0K9RYG3	Uncharacterized protein	Spinacia oleracea (Spinach)	GO:0005623; GO:0006662; GO:0015035; GO:0045454	IPR005746;IPR012336;IPR017937;IPR013766;	PF00085;	cell redox homeostasis [GO:0045454]; glycerol ether metabolic process [GO:0006662]	cell [GO:0005623]	protein disulfide oxidoreductase activity [GO:0015035]
g1[Contig67529:242-960]	A0A0K9RYG3	Uncharacterized protein	Spinacia oleracea (Spinach)	GO:0005623; GO:0006662; GO:0015035; GO:0045454	IPR005746;IPR012336;IPR017937;IPR013766;	PF00085;	cell redox homeostasis [GO:0045454]; glycerol ether metabolic process [GO:0006662]	cell [GO:0005623]	protein disulfide oxidoreductase activity [GO:0015035]
g1[Contig6770:1322-3333]	A0A0K9RU88	Uncharacterized protein	Spinacia oleracea (Spinach)		IPR002885;	PF01535;PF12854;PF13041;
g1[Contig6770:2139-3470]	A0A0K9RU88	Uncharacterized protein	Spinacia oleracea (Spinach)		IPR002885;	PF01535;PF12854;PF13041;
g1[Contig6773:1-3473]	A0A0K9QFB7	Uncharacterized protein	Spinacia oleracea (Spinach)		IPR013078;IPR029033;	PF00300;
g1[Contig6779:1-3709]	A0A0K9QU41	Uncharacterized protein	Spinacia oleracea (Spinach)	GO:0008641	IPR000594;	PF00899;			small protein activating enzyme activity [GO:0008641]
g1[Contig67852:1-717]	A0A0K9QCI7	Uncharacterized protein	Spinacia oleracea (Spinach)
g1[Contig6794:276-3272]	A0A0K9S200	Uncharacterized protein	Spinacia oleracea (Spinach)	GO:0006355; GO:0017025; GO:0070897	IPR013763;IPR000812;IPR013150;	PF00382;	DNA-templated transcriptional preinitiation complex assembly [GO:0070897]; regulation of transcription, DNA-templated [GO:0006355]		TBP-class protein binding [GO:0017025]
g1[Contig67998:1-587]	A0A067KCC3	Uncharacterized protein	Jatropha curcas (Barbados nut)	GO:0016021				integral component of membrane [GO:0016021]
g1[Contig68245:368-1156]	A0A0K9QJ13	Uncharacterized protein	Spinacia oleracea (Spinach)		IPR002885;	PF01535;PF12854;PF13041;
g1[Contig6839:1-1014]	A0A0K9RCD3	Uncharacterized protein	Spinacia oleracea (Spinach)	GO:0000287; GO:0003824; GO:0030976	IPR029035;IPR029061;IPR012000;IPR012001;IPR000399;IPR011766;	PF02775;PF00205;PF02776;			catalytic activity [GO:0003824]; magnesium ion binding [GO:0000287]; thiamine pyrophosphate binding [GO:0030976]
g1[Contig6855:567-3695]	A0A0K9RJR5	Uncharacterized protein	Spinacia oleracea (Spinach)	GO:0046872	IPR023214;IPR008380;IPR016695;	PF05761;			metal ion binding [GO:0046872]
g1[Contig68563:1-361]	A0A0K9QKA7	Uncharacterized protein (Fragment)	Spinacia oleracea (Spinach)
g1[Contig686:1176-7378]	A0A0K9RMI7	Uncharacterized protein	Spinacia oleracea (Spinach)	GO:0005524	IPR011989;IPR016024;IPR022707;IPR014001;IPR001650;IPR027417;IPR000330;	PF12054;PF00271;PF00176;			ATP binding [GO:0005524]
g1[Contig686:1326-7378]	A0A0K9RMI7	Uncharacterized protein	Spinacia oleracea (Spinach)	GO:0005524	IPR011989;IPR016024;IPR022707;IPR014001;IPR001650;IPR027417;IPR000330;	PF12054;PF00271;PF00176;			ATP binding [GO:0005524]
g1[Contig6866:1-2283]	A0A067GC40	Uncharacterized protein	Citrus sinensis (Sweet orange) (Citrus aurantium var. sinensis)	GO:0003684; GO:0006281	IPR017061;IPR017961;IPR001126;	PF00817;PF11799;	DNA repair [GO:0006281]		damaged DNA binding [GO:0003684]
g1[Contig6896:880-3291]	A0A0K9RS93	Uncharacterized protein	Spinacia oleracea (Spinach)	GO:0004672; GO:0005524; GO:0016021	IPR011009;IPR024788;IPR000719;IPR017441;IPR001245;IPR008271;	PF12819;PF07714;		integral component of membrane [GO:0016021]	ATP binding [GO:0005524]; protein kinase activity [GO:0004672]
g1[Contig69042:253-1253]	A0A0K9RGN6	Uncharacterized protein	Spinacia oleracea (Spinach)	GO:0004722; GO:0046872	IPR015655;IPR000222;IPR001932;	PF00481;			metal ion binding [GO:0046872]; protein serine/threonine phosphatase activity [GO:0004722]
g1[Contig69075:1-1091]	A0A0K9QVS9	Uncharacterized protein	Spinacia oleracea (Spinach)	GO:0008270	IPR007527;				zinc ion binding [GO:0008270]
g1[Contig69102:1-1054]	Q8L5T3	Rubisco activase	Chenopodium quinoa (Quinoa)	GO:0005524	IPR003959;IPR027417;	PF00004;			ATP binding [GO:0005524]
g1[Contig69211:1-928]	A0A0K9RYG0	S-acyltransferase (EC 2.3.1.225) (Palmitoyltransferase)	Spinacia oleracea (Spinach)	GO:0016021; GO:0019706	IPR001594;	PF01529;		integral component of membrane [GO:0016021]	protein-cysteine S-palmitoyltransferase activity [GO:0019706]
g1[Contig69231:1-1227]	A0A0K9QJT3	Uncharacterized protein	Spinacia oleracea (Spinach)		IPR002885;IPR011990;	PF01535;PF13041;
g1[Contig69462:1-1026]	A0A0K9RM45	Uncharacterized protein	Spinacia oleracea (Spinach)	GO:0006672; GO:0016021; GO:0016811	IPR008901;	PF05875;	ceramide metabolic process [GO:0006672]	integral component of membrane [GO:0016021]	hydrolase activity, acting on carbon-nitrogen (but not peptide) bonds, in linear amides [GO:0016811]
g1[Contig69509:1-1248]	A0A151RLL4	Uncharacterized protein	Cajanus cajan (Pigeon pea) (Cajanus indicus)	GO:0010207	IPR017499;	PF11264;	photosystem II assembly [GO:0010207]
g1[Contig69529:1-1248]	A0A0K9RF82	Uncharacterized protein	Spinacia oleracea (Spinach)	GO:0016021	IPR001763;	PF00581;		integral component of membrane [GO:0016021]
g1[Contig6957:1539-3573]	A0A0K9RIX4	Uncharacterized protein	Spinacia oleracea (Spinach)		IPR002885;IPR033443;	PF13041;PF17177;
g1[Contig6957:2357-3457]	A0A0K9RIX4	Uncharacterized protein	Spinacia oleracea (Spinach)		IPR002885;IPR033443;	PF13041;PF17177;
g1[Contig69618:392-964]	A0A0K9RZ33	Uncharacterized protein	Spinacia oleracea (Spinach)	GO:0030001; GO:0046872	IPR006121;		metal ion transport [GO:0030001]		metal ion binding [GO:0046872]
g1[Contig698:607-6769]	A0A0K9RUG2	Uncharacterized protein	Spinacia oleracea (Spinach)	GO:0030246	IPR013784;IPR008969;IPR013783;				carbohydrate binding [GO:0030246]
g1[Contig70015:649-1122]	A0A0K9RGN4	Uncharacterized protein	Spinacia oleracea (Spinach)	GO:0016021				integral component of membrane [GO:0016021]
g1[Contig7033:147-2141]	A0A0K9RJ50	Uncharacterized protein	Spinacia oleracea (Spinach)	GO:0008270	IPR032867;IPR002885;IPR011990;	PF14432;PF01535;PF13041;			zinc ion binding [GO:0008270]
g1[Contig7033:279-1793]	A0A0K9RJ50	Uncharacterized protein	Spinacia oleracea (Spinach)	GO:0008270	IPR032867;IPR002885;IPR011990;	PF14432;PF01535;PF13041;			zinc ion binding [GO:0008270]
g1[Contig7033:428-3453]	A0A0K9RJ50	Uncharacterized protein	Spinacia oleracea (Spinach)	GO:0008270	IPR032867;IPR002885;IPR011990;	PF14432;PF01535;PF13041;			zinc ion binding [GO:0008270]
g1[Contig70368:1-1240]	A0A0K9RF03	Uncharacterized protein	Spinacia oleracea (Spinach)		IPR006595;IPR020472;IPR006594;IPR015943;IPR001680;IPR019775;IPR017986;	PF00400;
g1[Contig7040:1-627]	A0A0K9QBA4	Uncharacterized protein	Spinacia oleracea (Spinach)
g1[Contig7049:1789-3531]	A0A0K9S2D3	Uncharacterized protein	Spinacia oleracea (Spinach)	GO:0003684; GO:0005634; GO:0006281; GO:0008270; GO:0080008	IPR033312;IPR015943;IPR001680;IPR019775;IPR017986;IPR001878;	PF00400;	DNA repair [GO:0006281]	Cul4-RING E3 ubiquitin ligase complex [GO:0080008]; nucleus [GO:0005634]	damaged DNA binding [GO:0003684]; zinc ion binding [GO:0008270]
g1[Contig70502:1-1164]	A0A0K9RJR5	Uncharacterized protein	Spinacia oleracea (Spinach)	GO:0046872	IPR023214;IPR008380;IPR016695;	PF05761;			metal ion binding [GO:0046872]
g1[Contig70571:1-1238]	A0A0K9QFE8	Uncharacterized protein	Spinacia oleracea (Spinach)		IPR002885;IPR011990;	PF01535;PF13041;PF13812;
g1[Contig70571:13-1238]	A0A0K9QFE8	Uncharacterized protein	Spinacia oleracea (Spinach)		IPR002885;IPR011990;	PF01535;PF13041;PF13812;
g1[Contig70718:1-811]	A0A0K9S223	Uncharacterized protein	Spinacia oleracea (Spinach)	GO:0005737; GO:0006464; GO:0009107; GO:0016415; GO:0033819	IPR004143;IPR000544;IPR020605;	PF03099;	cellular protein modification process [GO:0006464]; lipoate biosynthetic process [GO:0009107]	cytoplasm [GO:0005737]	lipoyl(octanoyl) transferase activity [GO:0033819]; octanoyltransferase activity [GO:0016415]
g1[Contig71045:1-1233]	A0A0K9R3M6	Uncharacterized protein	Spinacia oleracea (Spinach)	GO:0003723; GO:0004540; GO:0006396	IPR012340;IPR019307;IPR004659;	PF10150;	RNA processing [GO:0006396]		ribonuclease activity [GO:0004540]; RNA binding [GO:0003723]
g1[Contig7110:1-3463]	A0A0K9RXN7	Uncharacterized protein	Spinacia oleracea (Spinach)	GO:0003677; GO:0004518; GO:0008270; GO:0016818; GO:0036297	IPR033315;IPR014905;IPR014883;IPR006642;	PF08797;PF08774;	interstrand cross-link repair [GO:0036297]		DNA binding [GO:0003677]; hydrolase activity, acting on acid anhydrides, in phosphorus-containing anhydrides [GO:0016818]; nuclease activity [GO:0004518]; zinc ion binding [GO:0008270]
g1[Contig7116:1-1701]	A0A0K9QSY7	Uncharacterized protein	Spinacia oleracea (Spinach)		IPR023582;IPR001498;IPR020568;	PF01205;
g1[Contig71:269-8381]	A0A0K9RVP5	Uncharacterized protein	Spinacia oleracea (Spinach)	GO:0006506; GO:0016021; GO:0017176	IPR007720;	PF05024;	GPI anchor biosynthetic process [GO:0006506]	integral component of membrane [GO:0016021]	phosphatidylinositol N-acetylglucosaminyltransferase activity [GO:0017176]
g1[Contig7142:1560-3530]	A0A0K9QYA3	Pectinesterase (EC 3.1.1.11)	Spinacia oleracea (Spinach)	GO:0004857; GO:0005618; GO:0016021; GO:0030599; GO:0042545; GO:0045330; GO:0045490	IPR012334;IPR011050;IPR033131;IPR000070;IPR006501;	PF01095;PF04043;	cell wall modification [GO:0042545]; pectin catabolic process [GO:0045490]	cell wall [GO:0005618]; integral component of membrane [GO:0016021]	aspartyl esterase activity [GO:0045330]; enzyme inhibitor activity [GO:0004857]; pectinesterase activity [GO:0030599]
g1[Contig71491:255-1089]	A0A0K9RFH4	Uncharacterized protein	Spinacia oleracea (Spinach)	GO:0006464	IPR004143;		cellular protein modification process [GO:0006464]
g1[Contig715:1186-5785]	A0A0K9QAL2	Uncharacterized protein	Spinacia oleracea (Spinach)		IPR002885;	PF13041;
g1[Contig71535:1-1228]	A0A0K9QVH4	Uncharacterized protein	Spinacia oleracea (Spinach)		IPR019368;	PF10236;
g1[Contig7163:1-1355]	A0A0K9RH71	Uncharacterized protein	Spinacia oleracea (Spinach)	GO:0004674; GO:0005524; GO:0016021	IPR011009;IPR032675;IPR001611;IPR013210;IPR000719;IPR017441;IPR008271;	PF00560;PF08263;PF00069;		integral component of membrane [GO:0016021]	ATP binding [GO:0005524]; protein serine/threonine kinase activity [GO:0004674]
g1[Contig71713:1-1137]	A0A0K9QWR1	Uncharacterized protein	Spinacia oleracea (Spinach)		IPR022712;IPR021718;IPR001279;IPR011108;	PF10996;PF11718;PF00753;PF07521;
g1[Contig71717:281-1173]	A0A067F7V8	Uncharacterized protein (Fragment)	Citrus sinensis (Sweet orange) (Citrus aurantium var. sinensis)	GO:0000278; GO:0000775; GO:0005634	IPR009361;	PF06248;	mitotic cell cycle [GO:0000278]	chromosome, centromeric region [GO:0000775]; nucleus [GO:0005634]
g1[Contig7178:900-3563]	A0A0K9QU13	Gamma-tubulin complex component	Spinacia oleracea (Spinach)	GO:0000922; GO:0005737; GO:0005815; GO:0005874; GO:0007020; GO:0043015	IPR007259;	PF04130;	microtubule nucleation [GO:0007020]	cytoplasm [GO:0005737]; microtubule [GO:0005874]; microtubule organizing center [GO:0005815]; spindle pole [GO:0000922]	gamma-tubulin binding [GO:0043015]
g1[Contig7185:1703-3401]	A0A0K9RRM5	Uncharacterized protein	Spinacia oleracea (Spinach)	GO:0016021	IPR005182;	PF03703;		integral component of membrane [GO:0016021]
g1[Contig72035:1-1111]	A0A0K9RUF2	Uncharacterized protein	Spinacia oleracea (Spinach)		IPR002885;	PF01535;PF13041;
g1[Contig72035:1-1180]	A0A0K9RUF2	Uncharacterized protein	Spinacia oleracea (Spinach)		IPR002885;	PF01535;PF13041;
g1[Contig7222:380-3617]	A0A0K9QZV5	Uncharacterized protein	Spinacia oleracea (Spinach)	GO:0000049; GO:0004825; GO:0005524; GO:0005737; GO:0006431	IPR001412;IPR023458;IPR014758;IPR015413;IPR033911;IPR029038;IPR012340;IPR014729;IPR002547;IPR009080;	PF09334;PF01588;	methionyl-tRNA aminoacylation [GO:0006431]	cytoplasm [GO:0005737]	ATP binding [GO:0005524]; methionine-tRNA ligase activity [GO:0004825]; tRNA binding [GO:0000049]
g1[Contig7223:1-3134]	A0A0K9RCY5	Uncharacterized protein	Spinacia oleracea (Spinach)		IPR002885;IPR011990;	PF12854;PF13041;PF13812;
g1[Contig72264:1-910]	A0A0K9QHL5	Uncharacterized protein	Spinacia oleracea (Spinach)		IPR021099;	PF11955;
g1[Contig72264:56-1183]	A0A0K9QHL5	Uncharacterized protein	Spinacia oleracea (Spinach)		IPR021099;	PF11955;
g1[Contig72274:1-998]	A0A0K9QDK6	Uncharacterized protein	Spinacia oleracea (Spinach)	GO:0003697; GO:0006355; GO:0006952	IPR009044;IPR013742;	PF08536;	defense response [GO:0006952]; regulation of transcription, DNA-templated [GO:0006355]		single-stranded DNA binding [GO:0003697]
g1[Contig72374:1-1220]	A0A0K9QLH1	Uncharacterized protein	Spinacia oleracea (Spinach)		IPR002885;IPR011990;	PF13041;PF13812;
g1[Contig7246:18-1861]	E0CUZ9	Uncharacterized protein	Vitis vinifera (Grape)
g1[Contig72570:1-1218]	A0A0K9RMU1	Uncharacterized protein	Spinacia oleracea (Spinach)		IPR002885;	PF13041;PF13812;
g1[Contig72660:677-1217]	A0A0K9RTY9	Uncharacterized protein	Spinacia oleracea (Spinach)	GO:0004789; GO:0008972; GO:0009228	IPR013785;IPR004399;IPR013749;IPR029056;IPR022998;IPR034291;	PF08543;PF02581;	thiamine biosynthetic process [GO:0009228]		phosphomethylpyrimidine kinase activity [GO:0008972]; thiamine-phosphate diphosphorylase activity [GO:0004789]
g1[Contig7266:1-2102]	A0A0K9RUJ3	Uncharacterized protein	Spinacia oleracea (Spinach)	GO:0005524; GO:0005737; GO:0030163; GO:0036402	IPR005937;IPR003593;IPR003959;IPR003960;IPR027417;IPR035263;	PF00004;	protein catabolic process [GO:0030163]	cytoplasm [GO:0005737]	ATP binding [GO:0005524]; proteasome-activating ATPase activity [GO:0036402]
g1[Contig7299:1593-3571]	A0A0K9RKI3	Uncharacterized protein	Spinacia oleracea (Spinach)	GO:0046872	IPR000571;IPR001841;IPR013083;IPR017907;	PF00642;			metal ion binding [GO:0046872]
g1[Contig7308:1-3534]	A0A0K9R0N5	Uncharacterized protein	Spinacia oleracea (Spinach)		IPR031937;	PF15996;
g1[Contig73154:418-1179]	A0A1U7UX84	mitogen-activated protein kinase kinase 5-like	Nicotiana sylvestris (Wood tobacco) (South American tobacco)	GO:0004674; GO:0005524	IPR011009;IPR000719;IPR017441;IPR008271;	PF00069;			ATP binding [GO:0005524]; protein serine/threonine kinase activity [GO:0004674]
g1[Contig73243:580-1212]	A0A0K9RGS9	Uncharacterized protein	Spinacia oleracea (Spinach)		IPR003832;IPR000326;	PF02681;
g1[Contig733:1-641]	A0A0K9QSZ4	Uncharacterized protein	Spinacia oleracea (Spinach)	GO:0005737; GO:0120013	IPR014830;	PF08718;		cytoplasm [GO:0005737]	intermembrane lipid transfer activity [GO:0120013]
g1[Contig7336:1166-3583]	A0A0K9R4F8	Uncharacterized protein	Spinacia oleracea (Spinach)	GO:0016021	IPR032675;IPR001611;IPR024788;	PF13855;PF12819;		integral component of membrane [GO:0016021]
g1[Contig73390:1-1210]	A0A068UVT1	Uncharacterized protein	Coffea canephora (Robusta coffee)
g1[Contig73425:391-1210]	A0A0K9RFS0	Uncharacterized protein	Spinacia oleracea (Spinach)	GO:0016021	IPR006927;	PF04842;		integral component of membrane [GO:0016021]
g1[Contig73431:1-1060]	A0A0K9QRF5	Uncharacterized protein	Spinacia oleracea (Spinach)		IPR002885;	PF01535;PF13041;PF13812;
g1[Contig73431:1-1131]	A0A0K9QRF5	Uncharacterized protein	Spinacia oleracea (Spinach)		IPR002885;	PF01535;PF13041;PF13812;
g1[Contig73436:1-1174]	A0A0K9RHY6	Uncharacterized protein	Spinacia oleracea (Spinach)	GO:0003755; GO:0006457	IPR029000;IPR002130;IPR023222;	PF00160;	protein folding [GO:0006457]		peptidyl-prolyl cis-trans isomerase activity [GO:0003755]
g1[Contig73457:1-1210]	A0A0K9R541	Uncharacterized protein	Spinacia oleracea (Spinach)		IPR032675;IPR001611;IPR006553;	PF13516;
g1[Contig7352:1-3587]	A0A0K9RLJ5	AP-3 complex subunit beta	Spinacia oleracea (Spinach)	GO:0006886; GO:0016192; GO:0030123	IPR026740;IPR029390;IPR026739;IPR011989;IPR016024;IPR002553;	PF01602;PF14796;	intracellular protein transport [GO:0006886]; vesicle-mediated transport [GO:0016192]	AP-3 adaptor complex [GO:0030123]
g1[Contig7363:843-3416]	A0A0K9R8B4	Uncharacterized protein	Spinacia oleracea (Spinach)	GO:0003677; GO:0005524; GO:0005634; GO:0046872	IPR000953;IPR023780;IPR016197;IPR009463;IPR014001;IPR001650;IPR009057;IPR027417;IPR000330;IPR019786;IPR011011;IPR001965;IPR019787;IPR013083;	PF00385;PF06465;PF00271;PF00628;PF00176;		nucleus [GO:0005634]	ATP binding [GO:0005524]; DNA binding [GO:0003677]; metal ion binding [GO:0046872]
g1[Contig73642:1-1079]	A0A0K9RR34	Uncharacterized protein	Spinacia oleracea (Spinach)	GO:0051321	IPR013940;IPR011990;IPR019734;	PF08631;	meiotic cell cycle [GO:0051321]
g1[Contig7366:162-2811]	A0A0K9R292	Uncharacterized protein	Spinacia oleracea (Spinach)	GO:0008270	IPR032867;IPR002885;IPR011990;	PF14432;PF01535;PF13041;			zinc ion binding [GO:0008270]
g1[Contig7366:644-2608]	A0A0K9R292	Uncharacterized protein	Spinacia oleracea (Spinach)	GO:0008270	IPR032867;IPR002885;IPR011990;	PF14432;PF01535;PF13041;			zinc ion binding [GO:0008270]
g1[Contig7366:644-2890]	A0A0K9R292	Uncharacterized protein	Spinacia oleracea (Spinach)	GO:0008270	IPR032867;IPR002885;IPR011990;	PF14432;PF01535;PF13041;			zinc ion binding [GO:0008270]
g1[Contig73757:1-861]	A0A0K9QA56	Uncharacterized protein (Fragment)	Spinacia oleracea (Spinach)	GO:0016021	IPR004299;	PF03062;		integral component of membrane [GO:0016021]
g1[Contig7383:1-3081]	A0A0A0K6X9	Uncharacterized protein	Cucumis sativus (Cucumber)	GO:0070403	IPR029035;IPR003000;IPR026590;	PF02146;			NAD+ binding [GO:0070403]
g1[Contig7400:1-2562]	A0A0K9QQL6	Uncharacterized protein (Fragment)	Spinacia oleracea (Spinach)	GO:0003677; GO:0004003; GO:0005524; GO:0005634; GO:0006289	IPR006555;IPR010614;IPR013020;IPR010643;IPR014013;IPR006554;IPR027417;IPR001945;	PF06733;PF06777;PF13307;	nucleotide-excision repair [GO:0006289]	nucleus [GO:0005634]	ATP binding [GO:0005524]; ATP-dependent DNA helicase activity [GO:0004003]; DNA binding [GO:0003677]
g1[Contig74092:1-991]	A0A0K9RG35	Uncharacterized protein	Spinacia oleracea (Spinach)	GO:0000077; GO:0006281; GO:0030896	IPR026584;IPR007268;	PF04139;	DNA damage checkpoint [GO:0000077]; DNA repair [GO:0006281]	checkpoint clamp complex [GO:0030896]
g1[Contig7432:616-3573]	V4RSA9	Uncharacterized protein	Citrus clementina	GO:0006596; GO:0050126	IPR003010;IPR017755;	PF00795;	polyamine biosynthetic process [GO:0006596]		N-carbamoylputrescine amidase activity [GO:0050126]
g1[Contig7462:635-1361]	A0A0K9QGP0	Uncharacterized protein	Spinacia oleracea (Spinach)		IPR007493;	PF04398;
g1[Contig7463:167-3534]	A0A0K9RAT1	Uncharacterized protein	Spinacia oleracea (Spinach)	GO:0003777; GO:0005524; GO:0007018; GO:0008017	IPR001752;IPR027417;	PF00225;	microtubule-based movement [GO:0007018]		ATP binding [GO:0005524]; microtubule binding [GO:0008017]; microtubule motor activity [GO:0003777]
g1[Contig748:2870-6311]	A0A0K9R926	Uncharacterized protein	Spinacia oleracea (Spinach)		IPR027417;
g1[Contig74906:1-673]	A0A0K9RI62	Uncharacterized protein	Spinacia oleracea (Spinach)
g1[Contig7493:1-3041]	A0A0K9RXK3	Uncharacterized protein	Spinacia oleracea (Spinach)		IPR002885;	PF01535;PF13041;
g1[Contig7493:262-3023]	A0A0K9RXK3	Uncharacterized protein	Spinacia oleracea (Spinach)		IPR002885;	PF01535;PF13041;
g1[Contig7515:15-736]	A0A0K9QIA3	Uncharacterized protein	Spinacia oleracea (Spinach)		IPR024553;IPR011205;	PF11443;
g1[Contig75196:1-1193]	A0A0K9QT09	Uncharacterized protein	Spinacia oleracea (Spinach)	GO:0003677; GO:0003700; GO:0006352; GO:0016987	IPR014284;IPR000943;IPR007627;IPR007624;IPR007630;IPR013325;IPR013324;IPR011991;	PF04542;PF04539;PF04545;	DNA-templated transcription, initiation [GO:0006352]		DNA binding [GO:0003677]; sigma factor activity [GO:0016987]; transcription factor activity, sequence-specific DNA binding [GO:0003700]
g1[Contig75509:440-1111]	A0A0K9Q907	Uncharacterized protein	Spinacia oleracea (Spinach)	GO:0008168	IPR011610;IPR007213;IPR029063;	PF04072;			methyltransferase activity [GO:0008168]
g1[Contig75613:1-1139]	A0A0K9QKL2	Uncharacterized protein	Spinacia oleracea (Spinach)	GO:0016491	IPR002937;IPR023753;IPR029063;	PF01593;PF02353;			oxidoreductase activity [GO:0016491]
g1[Contig75661:1-1189]	A0A0K9QCD0	Uncharacterized protein	Spinacia oleracea (Spinach)	GO:0016021	IPR029044;			integral component of membrane [GO:0016021]
g1[Contig75701:75-929]	A0A0K9QQH0	Uncharacterized protein	Spinacia oleracea (Spinach)
g1[Contig75751:952-1188]	A0A0K9QDA6	Uncharacterized protein	Spinacia oleracea (Spinach)		IPR001199;	PF00173;
g1[Contig75771:1-947]	A0A0K9RLK2	Uncharacterized protein	Spinacia oleracea (Spinach)	GO:0016021	IPR023370;	PF01980;		integral component of membrane [GO:0016021]
g1[Contig75861:1-1108]	A0A0K9R8X3	Uncharacterized protein	Spinacia oleracea (Spinach)		IPR003323;	PF02338;
g1[Contig75861:1-824]	A0A0K9R8X3	Uncharacterized protein	Spinacia oleracea (Spinach)		IPR003323;	PF02338;
g1[Contig76012:1-1145]	A0A0K9QF16	Uncharacterized protein	Spinacia oleracea (Spinach)		IPR001810;IPR032675;IPR001611;IPR006553;	PF00646;PF13516;
g1[Contig76:10310-11364]	A0A0D2R7P8	Uncharacterized protein	Gossypium raimondii (New World cotton)	GO:0016874	IPR034733;IPR029045;IPR011763;IPR011762;	PF01039;			ligase activity [GO:0016874]
g1[Contig76244:1-1054]	A0A0K9R4C2	Uncharacterized protein	Spinacia oleracea (Spinach)	GO:0003676; GO:0006479; GO:0008168	IPR025799;IPR029063;IPR013087;		protein methylation [GO:0006479]		methyltransferase activity [GO:0008168]; nucleic acid binding [GO:0003676]
g1[Contig7658:286-3358]	A0A0K9S2N5	Uncharacterized protein	Spinacia oleracea (Spinach)		IPR002885;	PF01535;PF12854;PF13041;PF13812;
g1[Contig7658:519-3053]	A0A0K9S2N5	Uncharacterized protein	Spinacia oleracea (Spinach)		IPR002885;	PF01535;PF12854;PF13041;PF13812;
g1[Contig7676:2375-3533]	A0A0K9S2J0	Uncharacterized protein	Spinacia oleracea (Spinach)	GO:0016021	IPR009890;			integral component of membrane [GO:0016021]
g1[Contig76806:1-861]	A0A0J8BEF4	Uncharacterized protein	Beta vulgaris subsp. vulgaris	GO:0008270; GO:0016021	IPR033275;IPR011016;IPR013083;	PF12906;		integral component of membrane [GO:0016021]	zinc ion binding [GO:0008270]
g1[Contig76818:739-1179]	A0A0K9R9H7	Uncharacterized protein	Spinacia oleracea (Spinach)	GO:0004222; GO:0016021; GO:0046872	IPR024080;IPR001567;	PF01432;		integral component of membrane [GO:0016021]	metal ion binding [GO:0046872]; metalloendopeptidase activity [GO:0004222]
g1[Contig76856:395-1178]	A0A1U8KFF8	uncharacterized protein LOC107916434 isoform X2	Gossypium hirsutum (Upland cotton) (Gossypium mexicanum)	GO:0005622; GO:0006886; GO:0016192; GO:0030897; GO:0097576	IPR000547;IPR001180;IPR011990;IPR032914;IPR019452;IPR015943;	PF00637;PF10366;	intracellular protein transport [GO:0006886]; vacuole fusion [GO:0097576]; vesicle-mediated transport [GO:0016192]	HOPS complex [GO:0030897]; intracellular [GO:0005622]
g1[Contig7724:1692-3441]	A0A0K9R1W4	Uncharacterized protein	Spinacia oleracea (Spinach)		IPR013026;IPR011990;IPR019734;
g1[Contig77268:1-1175]	A0A0K9RG18	Uncharacterized protein	Spinacia oleracea (Spinach)		IPR002885;IPR011990;	PF01535;PF13041;PF13812;
g1[Contig775:2374-6774]	A0A0K9QBP8	Uncharacterized protein	Spinacia oleracea (Spinach)	GO:0000049; GO:0004818; GO:0005524; GO:0005737; GO:0006424; GO:0008270	IPR008925;IPR020751;IPR001412;IPR004527;IPR000924;IPR020061;IPR020058;IPR033910;IPR014729;	PF00749;	glutamyl-tRNA aminoacylation [GO:0006424]	cytoplasm [GO:0005737]	ATP binding [GO:0005524]; glutamate-tRNA ligase activity [GO:0004818]; tRNA binding [GO:0000049]; zinc ion binding [GO:0008270]
g1[Contig7753:246-3134]	A0A0K9RRD6	Uncharacterized protein	Spinacia oleracea (Spinach)		IPR001048;	PF00696;
g1[Contig7753:357-2851]	A0A0K9RRD6	Uncharacterized protein	Spinacia oleracea (Spinach)		IPR001048;	PF00696;
g1[Contig777:1506-6097]	A0A0K9RGT8	Uncharacterized protein	Spinacia oleracea (Spinach)	GO:0006629; GO:0008374	IPR029058;IPR003386;	PF02450;	lipid metabolic process [GO:0006629]		O-acyltransferase activity [GO:0008374]
g1[Contig77824:1-1093]	O24366	Uncharacterized protein	Spinacia oleracea (Spinach)	GO:0016021	IPR013026;IPR011990;IPR019734;			integral component of membrane [GO:0016021]
g1[Contig7784:1-3003]	A0A0K9RSQ4	Uncharacterized protein	Spinacia oleracea (Spinach)	GO:0003677; GO:0008080; GO:0046872	IPR016181;IPR017956;IPR000182;IPR032308;IPR011011;IPR001965;IPR019787;IPR013083;	PF02178;PF16135;PF00628;			DNA binding [GO:0003677]; metal ion binding [GO:0046872]; N-acetyltransferase activity [GO:0008080]
g1[Contig779:1-6865]	A0A0K9QZ00	Uncharacterized protein	Spinacia oleracea (Spinach)	GO:0008289	IPR009769;IPR011993;IPR023393;IPR002913;	PF07059;PF01852;			lipid binding [GO:0008289]
g1[Contig78055:1-796]	A0A0K9RHC6	Uncharacterized protein	Spinacia oleracea (Spinach)	GO:0000166	IPR033472;IPR032199;IPR013894;	PF16099;PF08585;			nucleotide binding [GO:0000166]
g1[Contig781:1728-3084]	A0A1R3HX49	Uncharacterized protein	Corchorus olitorius	GO:0003677; GO:0005634; GO:0006351; GO:0006355	IPR003340;IPR015300;	PF02362;	regulation of transcription, DNA-templated [GO:0006355]; transcription, DNA-templated [GO:0006351]	nucleus [GO:0005634]	DNA binding [GO:0003677]
g1[Contig781:1731-2865]	A0A1R3HX49	Uncharacterized protein	Corchorus olitorius	GO:0003677; GO:0005634; GO:0006351; GO:0006355	IPR003340;IPR015300;	PF02362;	regulation of transcription, DNA-templated [GO:0006355]; transcription, DNA-templated [GO:0006351]	nucleus [GO:0005634]	DNA binding [GO:0003677]
g1[Contig78158:1-1006]	A0A0K9RSI2	Aspartate aminotransferase (EC 2.6.1.1)	Spinacia oleracea (Spinach)	GO:0004069; GO:0006520; GO:0009058; GO:0030170; GO:0080130	IPR004839;IPR000796;IPR004838;IPR015424;IPR015422;	PF00155;	biosynthetic process [GO:0009058]; cellular amino acid metabolic process [GO:0006520]		L-aspartate:2-oxoglutarate aminotransferase activity [GO:0004069]; L-phenylalanine:2-oxoglutarate aminotransferase activity [GO:0080130]; pyridoxal phosphate binding [GO:0030170]
g1[Contig78247:1-966]	A0A0K9QL48	Uncharacterized protein	Spinacia oleracea (Spinach)	GO:0003676	IPR000504;IPR016194;IPR012921;	PF07744;			nucleic acid binding [GO:0003676]
g1[Contig7828:507-1322]	A0A0K9QK19	Uncharacterized protein	Spinacia oleracea (Spinach)		IPR000253;IPR008984;	PF00498;
g1[Contig783:2579-5908]	A0A0K9R698	Uncharacterized protein	Spinacia oleracea (Spinach)	GO:0016787	IPR029055;IPR000246;	PF01112;			hydrolase activity [GO:0016787]
g1[Contig78349:401-1165]	A0A0K9S0T7	Uncharacterized protein	Spinacia oleracea (Spinach)		IPR025064;IPR000048;	PF13178;PF00612;
g1[Contig78526:532-1163]	A0A0K9RQJ5	Uncharacterized protein	Spinacia oleracea (Spinach)		IPR019410;IPR029063;	PF10294;
g1[Contig78789:1-1161]	A0A0K9S091	Uncharacterized protein	Spinacia oleracea (Spinach)		IPR003846;	PF02696;
g1[Contig78934:1-1082]	A0A0K9RUK3	Uncharacterized protein	Spinacia oleracea (Spinach)	GO:0003723	IPR023342;	PF05634;			RNA binding [GO:0003723]
g1[Contig79087:1-810]	A0A0K9RI54	Uncharacterized protein	Spinacia oleracea (Spinach)	GO:0003824; GO:0008152; GO:0016021	IPR017849;IPR017850;IPR002591;	PF01663;	metabolic process [GO:0008152]	integral component of membrane [GO:0016021]	catalytic activity [GO:0003824]
g1[Contig79087:1-916]	A0A0K9RI54	Uncharacterized protein	Spinacia oleracea (Spinach)	GO:0003824; GO:0008152; GO:0016021	IPR017849;IPR017850;IPR002591;	PF01663;	metabolic process [GO:0008152]	integral component of membrane [GO:0016021]	catalytic activity [GO:0003824]
g1[Contig7911:22-3135]	A0A0K9RUE6	Uncharacterized protein	Spinacia oleracea (Spinach)	GO:0004672; GO:0005524; GO:0016021	IPR011009;IPR000719;IPR017441;IPR001245;IPR008271;	PF07714;		integral component of membrane [GO:0016021]	ATP binding [GO:0005524]; protein kinase activity [GO:0004672]
g1[Contig7919:1-3016]	A0A0K9RKW4	Uncharacterized protein	Spinacia oleracea (Spinach)	GO:0008233	IPR029058;IPR000073;IPR002410;	PF00561;			peptidase activity [GO:0008233]
g1[Contig79196:221-1158]	A0A0K9R4N3	Uncharacterized protein	Spinacia oleracea (Spinach)	GO:0005887; GO:0015173	IPR018227;IPR013059;	PF03222;		integral component of plasma membrane [GO:0005887]	aromatic amino acid transmembrane transporter activity [GO:0015173]
g1[Contig7936:1-3030]	A0A0K9RDZ3	Uncharacterized protein	Spinacia oleracea (Spinach)		IPR002885;	PF01535;PF12854;PF13041;PF13812;
g1[Contig79511:1-1134]	A0A0K9R6B4	Uncharacterized protein	Spinacia oleracea (Spinach)		IPR029058;IPR005645;IPR001763;IPR022111;	PF03959;PF12368;
g1[Contig79651:1-958]	A0A0K9QJX7	Uncharacterized protein	Spinacia oleracea (Spinach)	GO:0006629; GO:0008374; GO:0016021	IPR029058;IPR003386;	PF02450;	lipid metabolic process [GO:0006629]	integral component of membrane [GO:0016021]	O-acyltransferase activity [GO:0008374]
g1[Contig79817:1-1027]	A0A0K9RZP6	Uncharacterized protein	Spinacia oleracea (Spinach)		IPR001451;IPR025877;IPR029044;	PF00132;PF12804;
g1[Contig7993:1-1474]	A0A0K9R913	Uncharacterized protein	Spinacia oleracea (Spinach)	GO:0003676; GO:0008270	IPR021846;IPR008532;IPR001878;	PF11923;PF05670;PF00098;			nucleic acid binding [GO:0003676]; zinc ion binding [GO:0008270]
g1[Contig8013:1-3476]	A0A0K9RVH7	Uncharacterized protein	Spinacia oleracea (Spinach)	GO:0005524; GO:0016787	IPR003593;IPR005938;IPR009010;IPR003959;IPR003960;IPR004201;IPR029067;IPR003338;IPR027417;	PF00004;PF02933;PF02359;			ATP binding [GO:0005524]; hydrolase activity [GO:0016787]
g1[Contig8014:320-1618]	A0A0K9RAR5	Uncharacterized protein	Spinacia oleracea (Spinach)	GO:0003723	IPR004114;	PF02926;			RNA binding [GO:0003723]
g1[Contig8040:1-2351]	A0A0K9S0J8	Uncharacterized protein	Spinacia oleracea (Spinach)	GO:0005737; GO:0006629; GO:0016021; GO:0016627	IPR001104;IPR029071;IPR000626;	PF02544;	lipid metabolic process [GO:0006629]	cytoplasm [GO:0005737]; integral component of membrane [GO:0016021]	oxidoreductase activity, acting on the CH-CH group of donors [GO:0016627]
g1[Contig80405:40-764]	A0A0K9QSR3	Uncharacterized protein	Spinacia oleracea (Spinach)	GO:0016021	IPR006927;	PF04842;		integral component of membrane [GO:0016021]
g1[Contig8043:761-1652]	A0A1R3KS62	Pyridoxal phosphate-dependent decarboxylase	Corchorus olitorius	GO:0016831; GO:0019752; GO:0030170	IPR002129;IPR015424;IPR015422;	PF00282;	carboxylic acid metabolic process [GO:0019752]		carboxy-lyase activity [GO:0016831]; pyridoxal phosphate binding [GO:0030170]
g1[Contig80:5-777]	A0A0K9RNC8	Uncharacterized protein	Spinacia oleracea (Spinach)	GO:0003676; GO:0008408	IPR002562;IPR012337;	PF01612;			3'-5' exonuclease activity [GO:0008408]; nucleic acid binding [GO:0003676]
g1[Contig80960:18-1142]	R0H456	Uncharacterized protein	Capsella rubella	GO:0000015; GO:0000287; GO:0004634; GO:0006096	IPR000941;IPR034390;IPR020810;IPR029065;IPR020809;IPR020811;IPR029017;	PF00113;PF03952;	glycolytic process [GO:0006096]	phosphopyruvate hydratase complex [GO:0000015]	magnesium ion binding [GO:0000287]; phosphopyruvate hydratase activity [GO:0004634]
g1[Contig80964:1-1091]	A0A0K9QN38	Uncharacterized protein	Spinacia oleracea (Spinach)		IPR000644;	PF00571;
g1[Contig81055:452-1141]	A0A0K9RWS5	Uncharacterized protein	Spinacia oleracea (Spinach)	GO:0003677; GO:0005524; GO:0006260	IPR003593;IPR003959;IPR008921;IPR027417;IPR013748;	PF00004;PF08542;	DNA replication [GO:0006260]		ATP binding [GO:0005524]; DNA binding [GO:0003677]
g1[Contig8114:1-1001]	V4SF46	Uncharacterized protein	Citrus clementina		IPR003323;IPR004027;	PF02338;PF02810;
g1[Contig81146:1-1058]	A0A0K9RFA9	Uncharacterized protein	Spinacia oleracea (Spinach)		IPR002885;	PF01535;PF13041;PF13812;
g1[Contig81343:1-1000]	A0A0K9RVR5	Uncharacterized protein	Spinacia oleracea (Spinach)		IPR015943;IPR001680;IPR017986;	PF00400;
g1[Contig81425:1-1091]	A0A0K9QVJ8	Uncharacterized protein	Spinacia oleracea (Spinach)		IPR035201;IPR035200;IPR035203;IPR012340;	PF17246;PF17245;PF17244;
g1[Contig815:3406-6969]	A0A0K9RKL4	Uncharacterized protein	Spinacia oleracea (Spinach)	GO:0016021	IPR009915;	PF07298;		integral component of membrane [GO:0016021]
g1[Contig82244:1-1007]	A0A0K9QW79	Uncharacterized protein	Spinacia oleracea (Spinach)	GO:0006534; GO:0030170; GO:0031071	IPR000192;IPR010970;IPR015424;IPR015421;IPR015422;	PF00266;	cysteine metabolic process [GO:0006534]		cysteine desulfurase activity [GO:0031071]; pyridoxal phosphate binding [GO:0030170]
g1[Contig82432:40-1130]	A0A0K9Q7K7	Uncharacterized protein	Spinacia oleracea (Spinach)		IPR002885;IPR011990;	PF01535;PF13041;
g1[Contig82432:93-1130]	A0A0K9Q7K7	Uncharacterized protein	Spinacia oleracea (Spinach)		IPR002885;IPR011990;	PF01535;PF13041;
g1[Contig82542:1-1129]	A0A0K9R1X1	Uncharacterized protein	Spinacia oleracea (Spinach)
g1[Contig82649:1-1128]	A0A0K9QUY2	Uncharacterized protein	Spinacia oleracea (Spinach)	GO:0017183	IPR016435;IPR035435;	PF01866;	peptidyl-diphthamide biosynthetic process from peptidyl-histidine [GO:0017183]
g1[Contig827:1-6871]	A0A0K9R135	Uncharacterized protein	Spinacia oleracea (Spinach)	GO:0008270	IPR011011;IPR001965;IPR013083;IPR003126;	PF02207;			zinc ion binding [GO:0008270]
g1[Contig8276:266-2361]	A0A0K9R7K5	Hexosyltransferase (EC 2.4.1.-)	Spinacia oleracea (Spinach)	GO:0000139; GO:0016021; GO:0045489; GO:0047262; GO:0071555	IPR029993;IPR002495;IPR029044;	PF01501;	cell wall organization [GO:0071555]; pectin biosynthetic process [GO:0045489]	Golgi membrane [GO:0000139]; integral component of membrane [GO:0016021]	polygalacturonate 4-alpha-galacturonosyltransferase activity [GO:0047262]
g1[Contig8279:1-2451]	A0A0K9Q7P3	Uncharacterized protein (Fragment)	Spinacia oleracea (Spinach)		IPR017856;IPR002876;IPR026564;IPR029072;	PF01709;
g1[Contig8299:1-3343]	A0A0K9QRR8	Uncharacterized protein	Spinacia oleracea (Spinach)	GO:0006144; GO:0033971	IPR014306;IPR018020;IPR023418;IPR000895;IPR023416;IPR023419;	PF09349;PF00576;	purine nucleobase metabolic process [GO:0006144]		hydroxyisourate hydrolase activity [GO:0033971]
g1[Contig83118:1-417]	A0A067GX74	Uncharacterized protein	Citrus sinensis (Sweet orange) (Citrus aurantium var. sinensis)	GO:0016787	IPR023801;	PF00850;			hydrolase activity [GO:0016787]
g1[Contig836:213-2821]	F6GZX9	Uncharacterized protein	Vitis vinifera (Grape)	GO:0004674; GO:0005524; GO:0005886; GO:0006468; GO:0016021; GO:0048544	IPR001480;IPR011009;IPR003609;IPR000719;IPR017441;IPR000858;IPR008271;IPR024171;	PF01453;PF00069;PF00954;	protein phosphorylation [GO:0006468]; recognition of pollen [GO:0048544]	integral component of membrane [GO:0016021]; plasma membrane [GO:0005886]	ATP binding [GO:0005524]; protein serine/threonine kinase activity [GO:0004674]
g1[Contig83673:1-1120]	A0A0K9Q932	Uncharacterized protein	Spinacia oleracea (Spinach)		IPR003782;IPR012336;	PF02630;
g1[Contig83717:1-1009]	A0A0K9RQC1	Uncharacterized protein	Spinacia oleracea (Spinach)	GO:0003723	IPR001890;	PF01985;			RNA binding [GO:0003723]
g1[Contig83827:1-840]	A0A0K9R072	Uncharacterized protein (Fragment)	Spinacia oleracea (Spinach)
g1[Contig83938:1-1117]	A0A0K9S1Y7	Uncharacterized protein	Spinacia oleracea (Spinach)	GO:0005737; GO:0006400; GO:0016740; GO:0051539	IPR006638;IPR005839;IPR020612;IPR013848;IPR006463;IPR007197;IPR023404;IPR002792;	PF04055;PF01938;PF00919;	tRNA modification [GO:0006400]	cytoplasm [GO:0005737]	4 iron, 4 sulfur cluster binding [GO:0051539]; transferase activity [GO:0016740]
g1[Contig8425:1-3407]	A0A0K9Q9X8	Uncharacterized protein	Spinacia oleracea (Spinach)	GO:0016491	IPR002937;IPR023753;	PF01593;			oxidoreductase activity [GO:0016491]
g1[Contig84327:1-1114]	A0A0K9RNE4	Uncharacterized protein	Spinacia oleracea (Spinach)	GO:0004672; GO:0005524; GO:0016021	IPR011009;IPR032675;IPR001611;IPR003591;IPR013210;IPR000719;IPR001245;	PF00560;PF13516;PF13855;PF08263;PF07714;		integral component of membrane [GO:0016021]	ATP binding [GO:0005524]; protein kinase activity [GO:0004672]
g1[Contig84336:1-1114]	A0A0K9R749	Uncharacterized protein	Spinacia oleracea (Spinach)	GO:0005524	IPR003593;IPR003959;IPR003960;IPR007330;IPR027417;	PF00004;			ATP binding [GO:0005524]
g1[Contig8436:1-2090]	A0A0K9QM80	Uncharacterized protein	Spinacia oleracea (Spinach)	GO:0004553; GO:0005975	IPR006047;IPR004193;IPR017853;IPR013783;IPR014756;	PF00128;PF02922;	carbohydrate metabolic process [GO:0005975]		hydrolase activity, hydrolyzing O-glycosyl compounds [GO:0004553]
g1[Contig84442:327-818]	A0A0K9RS56	ATP-dependent Clp protease proteolytic subunit	Spinacia oleracea (Spinach)	GO:0004252	IPR001907;IPR029045;IPR023562;IPR033135;	PF00574;			serine-type endopeptidase activity [GO:0004252]
g1[Contig84442:335-1113]	A0A0K9RS56	ATP-dependent Clp protease proteolytic subunit	Spinacia oleracea (Spinach)	GO:0004252	IPR001907;IPR029045;IPR023562;IPR033135;	PF00574;			serine-type endopeptidase activity [GO:0004252]
g1[Contig8451:386-2764]	A0A0K9QQ57	Uncharacterized protein (Fragment)	Spinacia oleracea (Spinach)
g1[Contig84749:1-859]	A0A0K9QGZ7	Reticulon-like protein	Spinacia oleracea (Spinach)	GO:0005789; GO:0016021	IPR003388;	PF02453;		endoplasmic reticulum membrane [GO:0005789]; integral component of membrane [GO:0016021]
g1[Contig84795:1-657]	A0A0K9R180	Uncharacterized protein	Spinacia oleracea (Spinach)		IPR010987;IPR004045;IPR012336;	PF13417;
g1[Contig8483:1-3341]	A0A0K9QNJ6	Uncharacterized protein	Spinacia oleracea (Spinach)	GO:0003729; GO:0005849; GO:0006378; GO:0016787	IPR016706;IPR000086;IPR015797;	PF13869;	mRNA polyadenylation [GO:0006378]	mRNA cleavage factor complex [GO:0005849]	hydrolase activity [GO:0016787]; mRNA binding [GO:0003729]
g1[Contig850:2877-6931]	A0A0K9RF78	Uncharacterized protein	Spinacia oleracea (Spinach)		IPR006843;	PF04755;
g1[Contig85247:1-859]	A0A0K9QG23	Uncharacterized protein	Spinacia oleracea (Spinach)	GO:0016021	IPR003877;			integral component of membrane [GO:0016021]
g1[Contig85247:1-907]	A0A0K9QG23	Uncharacterized protein	Spinacia oleracea (Spinach)	GO:0016021	IPR003877;			integral component of membrane [GO:0016021]
g1[Contig85365:1-1106]	A0A0K9QEZ3	Uncharacterized protein	Spinacia oleracea (Spinach)		IPR002885;IPR011990;	PF01535;PF13041;PF13812;
g1[Contig85377:1-776]	A0A0K9QRK4	Uncharacterized protein	Spinacia oleracea (Spinach)	GO:0005509; GO:0009654; GO:0015979; GO:0019898	IPR023222;IPR008797;	PF05757;	photosynthesis [GO:0015979]	extrinsic component of membrane [GO:0019898]; photosystem II oxygen evolving complex [GO:0009654]	calcium ion binding [GO:0005509]
g1[Contig8543:1-3248]	A0A0K9R3K0	Uncharacterized protein	Spinacia oleracea (Spinach)	GO:0006139; GO:0008168	IPR007757;IPR029063;	PF05063;	nucleobase-containing compound metabolic process [GO:0006139]		methyltransferase activity [GO:0008168]
g1[Contig8546:1350-3385]	A0A0K9S1L0	Glucose-6-phosphate 1-dehydrogenase (EC 1.1.1.49)	Spinacia oleracea (Spinach)	GO:0004345; GO:0006006; GO:0006098; GO:0050661	IPR001282;IPR019796;IPR022675;IPR022674;IPR016040;	PF02781;PF00479;	glucose metabolic process [GO:0006006]; pentose-phosphate shunt [GO:0006098]		glucose-6-phosphate dehydrogenase activity [GO:0004345]; NADP binding [GO:0050661]
g1[Contig8557:1-3384]	A0A0K9QWU4	Uncharacterized protein	Spinacia oleracea (Spinach)
g1[Contig8559:1-3384]	A0A0K9QDZ9	Uncharacterized protein (Fragment)	Spinacia oleracea (Spinach)	GO:0006396	IPR003107;IPR013026;IPR011990;IPR019734;		RNA processing [GO:0006396]
g1[Contig8562:596-2668]	A0A0K9RP85	Uncharacterized protein	Spinacia oleracea (Spinach)	GO:0005737; GO:0120013	IPR014830;	PF08718;		cytoplasm [GO:0005737]	intermembrane lipid transfer activity [GO:0120013]
g1[Contig85722:419-1104]	A0A0B0MZ59	Uncharacterized protein	Gossypium arboreum (Tree cotton) (Gossypium nanking)	GO:0004164; GO:0017183	IPR000878;IPR014777;IPR014776;IPR004551;	PF00590;	peptidyl-diphthamide biosynthetic process from peptidyl-histidine [GO:0017183]		diphthine synthase activity [GO:0004164]
g1[Contig8572:248-1287]	A0A0K9RRH6	Uncharacterized protein	Spinacia oleracea (Spinach)	GO:0003723; GO:0003735; GO:0005840; GO:0006412	IPR000851;IPR005324;IPR020568;IPR014721;IPR013810;	PF00333;PF03719;	translation [GO:0006412]	ribosome [GO:0005840]	RNA binding [GO:0003723]; structural constituent of ribosome [GO:0003735]
g1[Contig8590:2281-3378]	A0A0K9QJN7	Non-specific serine/threonine protein kinase (EC 2.7.11.1)	Spinacia oleracea (Spinach)	GO:0004674; GO:0005524; GO:0007165; GO:0016021	IPR020636;IPR011009;IPR018451;IPR004041;IPR000719;IPR017441;IPR008271;	PF03822;PF00069;	signal transduction [GO:0007165]	integral component of membrane [GO:0016021]	ATP binding [GO:0005524]; protein serine/threonine kinase activity [GO:0004674]
g1[Contig860:386-6580]	A0A0K9RKR3	Uncharacterized protein	Spinacia oleracea (Spinach)	GO:0016021	IPR002885;IPR033443;	PF17177;		integral component of membrane [GO:0016021]
g1[Contig86071:1-1076]	A0A0K9R2F6	Uncharacterized protein	Spinacia oleracea (Spinach)		IPR016477;IPR011009;	PF03881;
g1[Contig86074:1-1101]	A0A0K9RHM3	Uncharacterized protein	Spinacia oleracea (Spinach)	GO:0016021				integral component of membrane [GO:0016021]
g1[Contig861:1608-6771]	A0A0K9S0S0	Uncharacterized protein	Spinacia oleracea (Spinach)	GO:0016021				integral component of membrane [GO:0016021]
g1[Contig86568:1-436]	A0A0K9QJY2	Uncharacterized protein	Spinacia oleracea (Spinach)	GO:0003684; GO:0006281	IPR017061;IPR017961;IPR001126;	PF00817;PF11799;	DNA repair [GO:0006281]		damaged DNA binding [GO:0003684]
g1[Contig86666:456-1097]	A0A0K9RMW3	Uncharacterized protein	Spinacia oleracea (Spinach)		IPR015943;IPR001680;IPR019775;IPR017986;
g1[Contig86737:1-1096]	A0A0K9S127	Uncharacterized protein	Spinacia oleracea (Spinach)	GO:0016021	IPR007749;	PF05055;		integral component of membrane [GO:0016021]
g1[Contig86853:1-1017]	A0A0K9QU07	Uncharacterized protein	Spinacia oleracea (Spinach)		IPR020472;IPR015943;IPR001680;IPR019775;IPR017986;	PF00400;
g1[Contig8696:768-2246]	A0A0K9R5P6	Uncharacterized protein	Spinacia oleracea (Spinach)	GO:0003854; GO:0006694	IPR002225;IPR016040;	PF01073;	steroid biosynthetic process [GO:0006694]		3-beta-hydroxy-delta5-steroid dehydrogenase activity [GO:0003854]
g1[Contig87231:1-840]	A0A0K9RSA9	Uncharacterized protein	Spinacia oleracea (Spinach)	GO:0002161	IPR007214;	PF04073;			aminoacyl-tRNA editing activity [GO:0002161]
g1[Contig8725:156-2830]	A0A0K9QAL0	Uncharacterized protein	Spinacia oleracea (Spinach)	GO:0006364; GO:0030688	IPR010301;	PF05997;	rRNA processing [GO:0006364]	preribosome, small subunit precursor [GO:0030688]
g1[Contig87293:1-801]	A0A0J8E1S2	Uncharacterized protein	Beta vulgaris subsp. vulgaris	GO:0005730; GO:0080008	IPR011047;IPR015943;IPR001680;IPR019775;IPR017986;	PF00400;		Cul4-RING E3 ubiquitin ligase complex [GO:0080008]; nucleolus [GO:0005730]
g1[Contig87477:1-1024]	A0A0K9RG99	Uncharacterized protein	Spinacia oleracea (Spinach)		IPR002885;	PF01535;PF12854;PF13041;
g1[Contig87720:1-854]	A5B9A4	Uncharacterized protein	Vitis vinifera (Grape)		IPR011042;IPR009755;IPR017986;	PF07035;
g1[Contig8787:10-3116]	A0A0K9QR06	Uncharacterized protein	Spinacia oleracea (Spinach)		IPR002885;	PF01535;PF12854;PF13041;
g1[Contig8787:252-3254]	A0A0K9QR06	Uncharacterized protein	Spinacia oleracea (Spinach)		IPR002885;	PF01535;PF12854;PF13041;
g1[Contig8787:598-3116]	A0A0K9QR06	Uncharacterized protein	Spinacia oleracea (Spinach)		IPR002885;	PF01535;PF12854;PF13041;
g1[Contig8787:623-2866]	A0A0K9QR06	Uncharacterized protein	Spinacia oleracea (Spinach)		IPR002885;	PF01535;PF12854;PF13041;
g1[Contig8802:1126-3280]	A0A0K9RQA0	Uncharacterized protein	Spinacia oleracea (Spinach)	GO:0003676; GO:0006364	IPR012337;IPR005227;IPR006641;	PF03652;	rRNA processing [GO:0006364]		nucleic acid binding [GO:0003676]
g1[Contig88058:1-1001]	A0A0K9QPX5	Elongation factor Ts, mitochondrial (EF-Ts) (EF-TsMt)	Spinacia oleracea (Spinach)	GO:0003746; GO:0005739	IPR001816;IPR014039;IPR018101;IPR009060;	PF00889;		mitochondrion [GO:0005739]	translation elongation factor activity [GO:0003746]
g1[Contig88058:72-797]	A0A0K9QPX5	Elongation factor Ts, mitochondrial (EF-Ts) (EF-TsMt)	Spinacia oleracea (Spinach)	GO:0003746; GO:0005739	IPR001816;IPR014039;IPR018101;IPR009060;	PF00889;		mitochondrion [GO:0005739]	translation elongation factor activity [GO:0003746]
g1[Contig8816:67-3269]	A0A0K9RIA7	Uncharacterized protein	Spinacia oleracea (Spinach)		IPR002885;IPR011990;	PF01535;PF13041;
g1[Contig88218:1-1085]	A0A0K9RQN4	Uncharacterized protein	Spinacia oleracea (Spinach)	GO:0005634; GO:0006355; GO:0009416; GO:0009507; GO:0090228	IPR034581;		positive regulation of red or far-red light signaling pathway [GO:0090228]; regulation of transcription, DNA-templated [GO:0006355]; response to light stimulus [GO:0009416]	chloroplast [GO:0009507]; nucleus [GO:0005634]
g1[Contig884:1-2201]	A0A200QY84	Amino acid transporter	Macleaya cordata
g1[Contig8870:1-3337]	A0A0K9QPY8	Uncharacterized protein	Spinacia oleracea (Spinach)	GO:0005634	IPR011989;IPR016024;IPR013598;	PF08389;		nucleus [GO:0005634]
g1[Contig8874:1-1457]	A0A0K9RRT9	Uncharacterized protein	Spinacia oleracea (Spinach)		IPR002885;IPR011990;	PF01535;PF13812;
g1[Contig88765:1-577]	A0A0K9QQL9	Uncharacterized protein	Spinacia oleracea (Spinach)		IPR015353;IPR001214;	PF09273;PF00856;
g1[Contig8904:152-1830]	A0A0K9R8F0	Meiotic nuclear division protein 1 homolog	Spinacia oleracea (Spinach)	GO:0005634	IPR005647;IPR011991;	PF03962;		nucleus [GO:0005634]
g1[Contig8912:250-2761]	A0A0K9QKY0	Uncharacterized protein	Spinacia oleracea (Spinach)	GO:0008270	IPR032867;IPR002885;IPR011990;	PF14432;PF01535;PF12854;PF13041;			zinc ion binding [GO:0008270]
g1[Contig8912:297-2663]	A0A0K9QKY0	Uncharacterized protein	Spinacia oleracea (Spinach)	GO:0008270	IPR032867;IPR002885;IPR011990;	PF14432;PF01535;PF12854;PF13041;			zinc ion binding [GO:0008270]
g1[Contig892:206-4147]	A0A0K9R7F7	Uncharacterized protein	Spinacia oleracea (Spinach)	GO:0003723	IPR001890;	PF01985;			RNA binding [GO:0003723]
g1[Contig892:45-4258]	A0A0K9R7F7	Uncharacterized protein	Spinacia oleracea (Spinach)	GO:0003723	IPR001890;	PF01985;			RNA binding [GO:0003723]
g1[Contig89268:574-937]	A0A0K9QNK8	Uncharacterized protein	Spinacia oleracea (Spinach)		IPR005636;	PF03942;
g1[Contig8927:1-3327]	A0A0K9RRI7	Uncharacterized protein	Spinacia oleracea (Spinach)		IPR005135;	PF03372;
g1[Contig89605:1-1074]	A0A0K9S288	Uncharacterized protein	Spinacia oleracea (Spinach)	GO:0033588	IPR019519;	PF10483;		Elongator holoenzyme complex [GO:0033588]
g1[Contig8971:1-2795]	A0A0K9QS58	Uncharacterized protein	Spinacia oleracea (Spinach)	GO:0004672; GO:0005524; GO:0046872	IPR011009;IPR000719;IPR015943;IPR001680;IPR017986;IPR027370;IPR001841;IPR013083;	PF00400;PF13445;			ATP binding [GO:0005524]; metal ion binding [GO:0046872]; protein kinase activity [GO:0004672]
g1[Contig89913:428-1072]	A0A0K9RXS8	Uncharacterized protein	Spinacia oleracea (Spinach)	GO:0015846; GO:0019808; GO:0042597	IPR001188;		polyamine transport [GO:0015846]	periplasmic space [GO:0042597]	polyamine binding [GO:0019808]
g1[Contig89923:1-896]	A0A0K9QE26	Uncharacterized protein	Spinacia oleracea (Spinach)	GO:0016279; GO:0018026	IPR011383;IPR015353;IPR001214;	PF00856;	peptidyl-lysine monomethylation [GO:0018026]		protein-lysine N-methyltransferase activity [GO:0016279]
g1[Contig89925:1-1072]	A0A0K9QF74	Uncharacterized protein	Spinacia oleracea (Spinach)	GO:0008270	IPR032867;IPR002885;IPR011990;	PF14432;PF01535;PF13041;			zinc ion binding [GO:0008270]
g1[Contig90133:359-1071]	A0A0J8DXN4	Uncharacterized protein	Beta vulgaris subsp. vulgaris		IPR013026;IPR011990;IPR019734;
g1[Contig90235:1-491]	A0A0J8B825	Uncharacterized protein	Beta vulgaris subsp. vulgaris
g1[Contig90472:1-287]	A0A0K9RST9	Uncharacterized protein	Spinacia oleracea (Spinach)	GO:0008168	IPR000878;IPR014777;IPR014776;IPR008189;IPR018063;	PF00590;			methyltransferase activity [GO:0008168]
g1[Contig90703:1-626]	A0A0K9S1B3	Uncharacterized protein	Spinacia oleracea (Spinach)	GO:0003824	IPR013785;IPR000644;	PF00571;			catalytic activity [GO:0003824]
g1[Contig9085:1-2857]	A0A0K9RRD8	Uncharacterized protein	Spinacia oleracea (Spinach)	GO:0008236; GO:0016021	IPR029058;IPR001375;	PF00326;		integral component of membrane [GO:0016021]	serine-type peptidase activity [GO:0008236]
g1[Contig91071:1-1064]	Q02254	Nucleoside diphosphate kinase 1 (EC 2.7.4.6) (Nucleoside diphosphate kinase I) (NDK I) (NDP kinase I) (NDPK I)	Spinacia oleracea (Spinach)	GO:0004550; GO:0005524; GO:0006183; GO:0006228; GO:0006241; GO:0046872	IPR034907;IPR001564;IPR023005;	PF00334;	CTP biosynthetic process [GO:0006241]; GTP biosynthetic process [GO:0006183]; UTP biosynthetic process [GO:0006228]		ATP binding [GO:0005524]; metal ion binding [GO:0046872]; nucleoside diphosphate kinase activity [GO:0004550]
g1[Contig91091:408-1064]	A0A0K9RW84	Uncharacterized protein	Spinacia oleracea (Spinach)	GO:0016491	IPR016161;IPR016160;IPR016162;IPR015590;	PF00171;			oxidoreductase activity [GO:0016491]
g1[Contig9128:1-2270]	A0A0K9RK82	Uncharacterized protein	Spinacia oleracea (Spinach)	GO:0005215; GO:0005743; GO:0016021; GO:0055085	IPR002113;IPR002067;IPR018108;IPR023395;	PF00153;	transmembrane transport [GO:0055085]	integral component of membrane [GO:0016021]; mitochondrial inner membrane [GO:0005743]	transporter activity [GO:0005215]
g1[Contig9133:1-3298]	A0A0J8B852	Uncharacterized protein	Beta vulgaris subsp. vulgaris	GO:0017112	IPR024224;				Rab guanyl-nucleotide exchange factor activity [GO:0017112]
g1[Contig91406:1-1062]	A0A068V687	Uncharacterized protein	Coffea canephora (Robusta coffee)	GO:0003690; GO:0006355	IPR003690;	PF02536;	regulation of transcription, DNA-templated [GO:0006355]		double-stranded DNA binding [GO:0003690]
g1[Contig9151:1533-3296]	G5DXH5	Kinase-like protein (Fragment)	Silene latifolia (White campion) (Bladder campion)	GO:0004674; GO:0005524	IPR011009;IPR000719;IPR017441;IPR008271;	PF00069;			ATP binding [GO:0005524]; protein serine/threonine kinase activity [GO:0004674]
g1[Contig91739:155-958]	A0A0K9QA33	Uncharacterized protein (Fragment)	Spinacia oleracea (Spinach)	GO:0008270	IPR032867;IPR002885;IPR011990;	PF14432;PF01535;PF13041;			zinc ion binding [GO:0008270]
g1[Contig91774:1-1060]	E9P160	Actin 1	Celosia argentea (Silver cock's comb)	GO:0005524	IPR004000;IPR020902;IPR004001;	PF00022;			ATP binding [GO:0005524]
g1[Contig9207:1-3125]	A0A0K9QFE5	Uncharacterized protein	Spinacia oleracea (Spinach)		IPR002885;IPR011990;	PF01535;PF12854;PF13041;
g1[Contig9207:80-2176]	A0A0K9QFE5	Uncharacterized protein	Spinacia oleracea (Spinach)		IPR002885;IPR011990;	PF01535;PF12854;PF13041;
g1[Contig921:1425-2806]	A0A0K9RUK4	Uncharacterized protein	Spinacia oleracea (Spinach)	GO:0003824; GO:0008152	IPR029045;IPR001753;	PF00378;	metabolic process [GO:0008152]		catalytic activity [GO:0003824]
g1[Contig92370:1-1055]	A0A0K9QF71	Uncharacterized protein	Spinacia oleracea (Spinach)	GO:0003676; GO:0004386; GO:0005524	IPR011545;IPR002464;IPR011709;IPR007502;IPR014001;IPR001650;IPR012340;IPR027417;IPR022967;IPR003029;	PF00270;PF04408;PF00271;PF07717;PF00575;			ATP binding [GO:0005524]; helicase activity [GO:0004386]; nucleic acid binding [GO:0003676]
g1[Contig9250:1-2992]	A0A0K9RUT7	Uncharacterized protein	Spinacia oleracea (Spinach)	GO:0016021	IPR001024;			integral component of membrane [GO:0016021]
g1[Contig9303:5-2696]	A0A0K9S216	Uncharacterized protein	Spinacia oleracea (Spinach)	GO:0005215; GO:0005743; GO:0016021; GO:0055085	IPR002113;IPR002067;IPR018108;IPR023395;	PF00153;	transmembrane transport [GO:0055085]	integral component of membrane [GO:0016021]; mitochondrial inner membrane [GO:0005743]	transporter activity [GO:0005215]
g1[Contig93141:1-1050]	A0A0K9QDD5	Uncharacterized protein	Spinacia oleracea (Spinach)	GO:0009228; GO:0051536	IPR002817;	PF01964;	thiamine biosynthetic process [GO:0009228]		iron-sulfur cluster binding [GO:0051536]
g1[Contig93381:1-969]	A0A0K9RD79	Uncharacterized protein	Spinacia oleracea (Spinach)	GO:0006891; GO:0017119	IPR010490;	PF06419;	intra-Golgi vesicle-mediated transport [GO:0006891]	Golgi transport complex [GO:0017119]
g1[Contig93437:1-619]	A0A0K9QSH7	Uncharacterized protein	Spinacia oleracea (Spinach)		IPR029028;IPR012340;IPR003750;IPR029026;	PF02598;
g1[Contig93496:1-1048]	A0A0K9QKI0	Uncharacterized protein	Spinacia oleracea (Spinach)	GO:0016021	IPR029058;			integral component of membrane [GO:0016021]
g1[Contig9357:2199-2701]	A0A0K9RVQ4	Uncharacterized protein (Fragment)	Spinacia oleracea (Spinach)	GO:0006338; GO:0031011	IPR004000;IPR027668;	PF00022;	chromatin remodeling [GO:0006338]	Ino80 complex [GO:0031011]
g1[Contig93614:1-827]	A0A0K9QB32	Uncharacterized protein	Spinacia oleracea (Spinach)	GO:0016491	IPR023753;	PF07992;			oxidoreductase activity [GO:0016491]
g1[Contig93809:1-726]	A0A0K9RFJ2	Uncharacterized protein	Spinacia oleracea (Spinach)	GO:0003723	IPR000504;	PF00076;			RNA binding [GO:0003723]
g1[Contig93921:116-1045]	A0A0K9RNI9	Inositol-tetrakisphosphate 1-kinase (EC 2.7.1.134)	Spinacia oleracea (Spinach)	GO:0000287; GO:0005524; GO:0005622; GO:0032957; GO:0047325; GO:0052725; GO:0052726	IPR008656;	PF05770;	inositol trisphosphate metabolic process [GO:0032957]	intracellular [GO:0005622]	ATP binding [GO:0005524]; inositol-1,3,4-trisphosphate 5-kinase activity [GO:0052726]; inositol-1,3,4-trisphosphate 6-kinase activity [GO:0052725]; inositol tetrakisphosphate 1-kinase activity [GO:0047325]; magnesium ion binding [GO:0000287]
g1[Contig9410:1082-1867]	A0A0K9RCC4	Uncharacterized protein	Spinacia oleracea (Spinach)		IPR006868;IPR006867;	PF04783;PF04782;
g1[Contig9418:1047-2921]	A0A0K9R714	Uncharacterized protein	Spinacia oleracea (Spinach)
g1[Contig942:1-2911]	A0A0K9QQI9	Uncharacterized protein	Spinacia oleracea (Spinach)	GO:0004672; GO:0005524; GO:0016021	IPR011009;IPR032675;IPR001611;IPR003591;IPR000719;IPR001245;IPR008271;	PF00560;PF13855;PF07714;		integral component of membrane [GO:0016021]	ATP binding [GO:0005524]; protein kinase activity [GO:0004672]
g1[Contig94216:1-958]	A0A0K9R1N3	Uncharacterized protein	Spinacia oleracea (Spinach)	GO:0005506; GO:0016114; GO:0046429	IPR013785;IPR017178;IPR004588;	PF04551;	terpenoid biosynthetic process [GO:0016114]		4-hydroxy-3-methylbut-2-en-1-yl diphosphate synthase activity [GO:0046429]; iron ion binding [GO:0005506]
g1[Contig942:80-2911]	A0A1U7Z2L7	leucine-rich repeat receptor protein kinase MSP1-like isoform X2	Nelumbo nucifera (Sacred lotus)	GO:0004674; GO:0005524; GO:0016021	IPR011009;IPR032675;IPR001611;IPR003591;IPR013210;IPR000719;IPR017441;IPR008271;	PF00560;PF13855;PF08263;PF00069;		integral component of membrane [GO:0016021]	ATP binding [GO:0005524]; protein serine/threonine kinase activity [GO:0004674]
g1[Contig9428:1136-2148]	A0A0J8B6I6	Peptidylprolyl isomerase (EC 5.2.1.8)	Beta vulgaris subsp. vulgaris	GO:0003755	IPR023566;IPR001179;	PF00254;			peptidyl-prolyl cis-trans isomerase activity [GO:0003755]
g1[Contig9428:440-1490]	A0A0J8B6I6	Peptidylprolyl isomerase (EC 5.2.1.8)	Beta vulgaris subsp. vulgaris	GO:0003755	IPR023566;IPR001179;	PF00254;			peptidyl-prolyl cis-trans isomerase activity [GO:0003755]
g1[Contig9436:820-3254]	A0A0K9R4W5	Beta-galactosidase (EC 3.2.1.23)	Spinacia oleracea (Spinach)	GO:0004565; GO:0005975; GO:0030246	IPR008979;IPR031330;IPR019801;IPR001944;IPR017853;IPR000922;	PF02140;PF01301;	carbohydrate metabolic process [GO:0005975]		beta-galactosidase activity [GO:0004565]; carbohydrate binding [GO:0030246]
g1[Contig9438:1-1472]	A0A0K9QYT8	Uncharacterized protein	Spinacia oleracea (Spinach)		IPR026057;IPR029962;	PF13839;
g1[Contig9472:1-1830]	A0A0D2UMA4	Uncharacterized protein	Gossypium raimondii (New World cotton)	GO:0005525	IPR031167;IPR031662;IPR006074;IPR006073;IPR027417;IPR005225;	PF01926;PF16897;			GTP binding [GO:0005525]
g1[Contig94854:46-960]	A0A0K9RF45	Uncharacterized protein	Spinacia oleracea (Spinach)	GO:0008935; GO:0009234	IPR029045;IPR014748;IPR001753;IPR010198;IPR018376;	PF00378;	menaquinone biosynthetic process [GO:0009234]		1,4-dihydroxy-2-naphthoyl-CoA synthase activity [GO:0008935]
g1[Contig95045:1-742]	A0A0K9RPK4	Uncharacterized protein	Spinacia oleracea (Spinach)	GO:0006397	IPR008409;	PF05700;	mRNA processing [GO:0006397]
g1[Contig9513:1-3211]	A0A0K9RCI4	Uncharacterized protein	Spinacia oleracea (Spinach)	GO:0004672; GO:0005524	IPR011009;IPR000719;IPR017441;IPR001245;IPR008271;	PF07714;			ATP binding [GO:0005524]; protein kinase activity [GO:0004672]
g1[Contig9514:1-3244]	A0A0K9QIT3	Arp2/3 complex 34 kDa subunit	Spinacia oleracea (Spinach)	GO:0003779; GO:0005737; GO:0005885; GO:0030041; GO:0034314	IPR007188;IPR034666;	PF04045;	actin filament polymerization [GO:0030041]; Arp2/3 complex-mediated actin nucleation [GO:0034314]	Arp2/3 protein complex [GO:0005885]; cytoplasm [GO:0005737]	actin binding [GO:0003779]
g1[Contig95337:766-1036]	A0A0K9RZ80	Arginine biosynthesis bifunctional protein ArgJ, chloroplastic [Cleaved into: Arginine biosynthesis bifunctional protein ArgJ beta chain; Arginine biosynthesis bifunctional protein ArgJ alpha chain] [Includes: Glutamate N-acetyltransferase (GAT) (EC 2.3.1.35) (Ornithine acetyltransferase) (OATase) (Ornithine transacetylase); Amino-acid acetyltransferase (EC 2.3.1.1) (N-acetylglutamate synthase) (…	Spinacia oleracea (Spinach)	GO:0004042; GO:0004358; GO:0006526; GO:0009507	IPR002813;IPR016117;	PF01960;	arginine biosynthetic process [GO:0006526]	chloroplast [GO:0009507]	acetyl-CoA:L-glutamate N-acetyltransferase activity [GO:0004042]; glutamate N-acetyltransferase activity [GO:0004358]
g1[Contig954:1076-3329]	A0A218S070	Uncharacterized protein	Manihot esculenta (Cassava) (Jatropha manihot)
g1[Contig954:1205-5135]	A0A218S070	Uncharacterized protein	Manihot esculenta (Cassava) (Jatropha manihot)
g1[Contig95485:1-1035]	A0A0K9RA46	Uncharacterized protein	Spinacia oleracea (Spinach)	GO:0004252; GO:0070008	IPR023302;	PF02897;			serine-type endopeptidase activity [GO:0004252]; serine-type exopeptidase activity [GO:0070008]
g1[Contig95557:1-920]	A0A0K9R7X8	Uncharacterized protein	Spinacia oleracea (Spinach)	GO:0004252; GO:0016021; GO:0046872	IPR022764;IPR001876;	PF01694;		integral component of membrane [GO:0016021]	metal ion binding [GO:0046872]; serine-type endopeptidase activity [GO:0004252]
g1[Contig95625:1-1034]	A0A0K9QSD1	Uncharacterized protein	Spinacia oleracea (Spinach)	GO:0005096	IPR026147;	PF13890;			GTPase activator activity [GO:0005096]
g1[Contig9582:1-3095]	A0A0J8BB67	Uncharacterized protein	Beta vulgaris subsp. vulgaris	GO:0003713; GO:0006355	IPR026060;		regulation of transcription, DNA-templated [GO:0006355]		transcription coactivator activity [GO:0003713]
g1[Contig9617:4-3103]	A0A0J8B3C4	Uncharacterized protein	Beta vulgaris subsp. vulgaris	GO:0016021				integral component of membrane [GO:0016021]
g1[Contig96253:1-901]	A0A0K9QLL2	Uncharacterized protein	Spinacia oleracea (Spinach)	GO:0004616; GO:0051287	IPR008927;IPR013328;IPR006115;IPR015815;IPR016040;IPR029154;	PF14833;PF03446;			NAD binding [GO:0051287]; phosphogluconate dehydrogenase (decarboxylating) activity [GO:0004616]
g1[Contig96359:294-797]	A0A0K9RAU1	Uncharacterized protein	Spinacia oleracea (Spinach)		IPR006843;	PF04755;
g1[Contig9640:364-2904]	A0A0K9QB01	Uncharacterized protein	Spinacia oleracea (Spinach)		IPR015943;IPR001680;IPR017986;	PF00400;
g1[Contig964:160-5401]	A0A0K9QSK6	Uncharacterized protein	Spinacia oleracea (Spinach)		IPR002885;IPR011990;	PF01535;PF13041;
g1[Contig964:2580-5832]	F6I5V4	Uncharacterized protein	Vitis vinifera (Grape)	GO:0003723; GO:0004519; GO:0008270; GO:0009451; GO:0043231	IPR032867;IPR002885;IPR011990;	PF14432;PF01535;PF13041;	RNA modification [GO:0009451]	intracellular membrane-bounded organelle [GO:0043231]	endonuclease activity [GO:0004519]; RNA binding [GO:0003723]; zinc ion binding [GO:0008270]
g1[Contig9656:156-1533]	A0A0J8B3C9	Uncharacterized protein	Beta vulgaris subsp. vulgaris	GO:0009570	IPR015353;	PF09273;		chloroplast stroma [GO:0009570]
g1[Contig96588:1-1028]	A0A0K9RPI6	Isocitrate lyase	Spinacia oleracea (Spinach)	GO:0004451; GO:0019752	IPR006254;IPR018523;IPR015813;	PF00463;	carboxylic acid metabolic process [GO:0019752]		isocitrate lyase activity [GO:0004451]
g1[Contig96627:90-678]	A0A0K9QSD1	Uncharacterized protein	Spinacia oleracea (Spinach)	GO:0005096	IPR026147;	PF13890;			GTPase activator activity [GO:0005096]
g1[Contig9664:1-1800]	A0A0K9QVB4	Uncharacterized protein (Fragment)	Spinacia oleracea (Spinach)		IPR021503;	PF11360;
g1[Contig96817:1-1026]	A0A0K9RUW1	ATP-dependent Clp protease proteolytic subunit (EC 3.4.21.92)	Spinacia oleracea (Spinach)	GO:0004252	IPR001907;IPR029045;IPR023562;IPR033135;IPR018215;	PF00574;			serine-type endopeptidase activity [GO:0004252]
g1[Contig9715:2531-3216]	A0A0D2QHP2	Uncharacterized protein	Gossypium raimondii (New World cotton)		IPR002698;	PF01812;
g1[Contig97228:1-943]	A0A0K9R8W8	Uncharacterized protein	Spinacia oleracea (Spinach)	GO:0016021	IPR014729;			integral component of membrane [GO:0016021]
g1[Contig97473:1-881]	A0A0K9QFP0	Uncharacterized protein	Spinacia oleracea (Spinach)	GO:0009976	IPR025893;	PF14249;			tocopherol cyclase activity [GO:0009976]
g1[Contig97828:1-912]	A0A0K9RM75	Uncharacterized protein	Spinacia oleracea (Spinach)		IPR003593;IPR027417;IPR034081;	PF13401;
g1[Contig980:1008-4629]	A0A0K9QS00	Uncharacterized protein	Spinacia oleracea (Spinach)	GO:0004722; GO:0046872	IPR015655;IPR000222;IPR001932;	PF00481;			metal ion binding [GO:0046872]; protein serine/threonine phosphatase activity [GO:0004722]
g1[Contig9811:1-3091]	A0A0J8B777	Uncharacterized protein	Beta vulgaris subsp. vulgaris	GO:0000439; GO:0003676; GO:0005675; GO:0006289; GO:0006351; GO:0006357; GO:0008270	IPR007198;IPR004595;IPR012170;IPR002035;IPR013087;	PF07975;PF04056;	nucleotide-excision repair [GO:0006289]; regulation of transcription from RNA polymerase II promoter [GO:0006357]; transcription, DNA-templated [GO:0006351]	core TFIIH complex [GO:0000439]; holo TFIIH complex [GO:0005675]	nucleic acid binding [GO:0003676]; zinc ion binding [GO:0008270]
g1[Contig98130:1-874]	A0A0K9RU25	Uncharacterized protein	Spinacia oleracea (Spinach)	GO:0006511	IPR004854;IPR013083;	PF03152;	ubiquitin-dependent protein catabolic process [GO:0006511]
g1[Contig98175:1-795]	A0A0K9RL80	Uncharacterized protein	Spinacia oleracea (Spinach)		IPR016040;IPR002347;
g1[Contig98252:1-238]	A0A0K9RJK1	Uncharacterized protein	Spinacia oleracea (Spinach)	GO:0003677; GO:0003700; GO:0006352; GO:0016987	IPR014284;IPR000943;IPR007627;IPR007624;IPR007630;IPR013325;IPR013324;IPR011991;	PF04542;PF04539;PF04545;	DNA-templated transcription, initiation [GO:0006352]		DNA binding [GO:0003677]; sigma factor activity [GO:0016987]; transcription factor activity, sequence-specific DNA binding [GO:0003700]
g1[Contig98261:1-348]	A0A022R7N0	Uncharacterized protein	Erythranthe guttata (Yellow monkey flower) (Mimulus guttatus)	GO:0006464	IPR004143;		cellular protein modification process [GO:0006464]
g1[Contig98296:524-940]	A0A0K9QXL7	Uncharacterized protein	Spinacia oleracea (Spinach)	GO:0010277; GO:0016021; GO:0051537	IPR013626;IPR017941;	PF08417;PF00355;		integral component of membrane [GO:0016021]	2 iron, 2 sulfur cluster binding [GO:0051537]; chlorophyllide a oxygenase [overall] activity [GO:0010277]
g1[Contig983:2680-4740]	A0A0K9RJV5	Uncharacterized protein	Spinacia oleracea (Spinach)	GO:0046872	IPR016181;IPR032308;IPR019786;IPR011011;IPR001965;IPR013083;	PF16135;			metal ion binding [GO:0046872]
g1[Contig9835:811-3198]	A0A0K9QNQ4	Uncharacterized protein	Spinacia oleracea (Spinach)		IPR001623;IPR018253;	PF00226;
g1[Contig9848:1-3196]	A0A0K9R3D6	Uncharacterized protein	Spinacia oleracea (Spinach)		IPR028565;	PF00928;
g1[Contig98482:542-951]	A0A0K9RM45	Uncharacterized protein	Spinacia oleracea (Spinach)	GO:0006672; GO:0016021; GO:0016811	IPR008901;	PF05875;	ceramide metabolic process [GO:0006672]	integral component of membrane [GO:0016021]	hydrolase activity, acting on carbon-nitrogen (but not peptide) bonds, in linear amides [GO:0016811]
g1[Contig985:1-5525]	A0A0K9R198	Uncharacterized protein	Spinacia oleracea (Spinach)		IPR018247;IPR015943;IPR001680;IPR017986;
g1[Contig9853:1318-3196]	W9RF84	Phytochromobilin:ferredoxin oxidoreductase	Morus notabilis	GO:0010024; GO:0016021; GO:0016636; GO:0050897	IPR009249;	PF05996;	phytochromobilin biosynthetic process [GO:0010024]	integral component of membrane [GO:0016021]	cobalt ion binding [GO:0050897]; oxidoreductase activity, acting on the CH-CH group of donors, iron-sulfur protein as acceptor [GO:0016636]
g1[Contig9853:1-3196]	A0A0K9QRE4	Uncharacterized protein	Spinacia oleracea (Spinach)	GO:0010024; GO:0016636; GO:0050897	IPR009249;	PF05996;	phytochromobilin biosynthetic process [GO:0010024]		cobalt ion binding [GO:0050897]; oxidoreductase activity, acting on the CH-CH group of donors, iron-sulfur protein as acceptor [GO:0016636]
g1[Contig98859:45-905]	A0A0K9QLX5	Uncharacterized protein	Spinacia oleracea (Spinach)	GO:0004252; GO:0005618; GO:0016020	IPR010435;IPR013783;IPR009020;IPR000209;IPR023827;IPR023828;IPR015500;IPR034197;IPR010259;	PF06280;PF05922;PF00082;		cell wall [GO:0005618]; membrane [GO:0016020]	serine-type endopeptidase activity [GO:0004252]
g1[Contig98870:1-1013]	A0A0K9RFH3	Uncharacterized protein	Spinacia oleracea (Spinach)	GO:0003676; GO:0004386; GO:0005524	IPR011545;IPR002464;IPR011709;IPR007502;IPR014001;IPR001650;IPR027417;	PF00270;PF04408;PF00271;PF07717;			ATP binding [GO:0005524]; helicase activity [GO:0004386]; nucleic acid binding [GO:0003676]
g1[Contig98899:104-1013]	A0A0K9QGP1	Uncharacterized protein	Spinacia oleracea (Spinach)	GO:0000350	IPR009360;	PF06246;	generation of catalytic spliceosome for second transesterification step [GO:0000350]
g1[Contig9899:1-2901]	A0A0K9Q794	Uncharacterized protein	Spinacia oleracea (Spinach)	GO:0004185	IPR029058;IPR002885;IPR001563;IPR011990;	PF00450;PF01535;PF13041;PF13812;			serine-type carboxypeptidase activity [GO:0004185]
g1[Contig9899:47-2992]	A0A0K9Q794	Uncharacterized protein	Spinacia oleracea (Spinach)	GO:0004185	IPR029058;IPR002885;IPR001563;IPR011990;	PF00450;PF01535;PF13041;PF13812;			serine-type carboxypeptidase activity [GO:0004185]
g1[Contig98999:1-1012]	A0A0K9QSC2	Uncharacterized protein	Spinacia oleracea (Spinach)	GO:0016021	IPR009631;	PF06799;		integral component of membrane [GO:0016021]
g1[Contig9919:1-2335]	A0A0K9RXS8	Uncharacterized protein	Spinacia oleracea (Spinach)	GO:0015846; GO:0019808; GO:0042597	IPR001188;		polyamine transport [GO:0015846]	periplasmic space [GO:0042597]	polyamine binding [GO:0019808]
g1[Contig9928:264-2911]	A0A0K9RTQ9	Uncharacterized protein	Spinacia oleracea (Spinach)	GO:0005524; GO:0016887	IPR003593;IPR032781;IPR003439;IPR017871;IPR027417;	PF00005;PF12848;			ATPase activity [GO:0016887]; ATP binding [GO:0005524]
g1[Contig9967:1016-2620]	A0A0J8B9I4	Uncharacterized protein	Beta vulgaris subsp. vulgaris	GO:0016021	IPR001623;IPR018253;	PF00226;		integral component of membrane [GO:0016021]
g1[Contig9982:1-3027]	A0A0K9RD76	tRNA-dihydrouridine(47) synthase [NAD(P)(+)] (EC 1.3.1.-) (tRNA-dihydrouridine synthase 3)	Spinacia oleracea (Spinach)	GO:0017150; GO:0046872; GO:0050660	IPR013785;IPR035587;IPR001269;IPR018517;IPR000571;	PF01207;			flavin adenine dinucleotide binding [GO:0050660]; metal ion binding [GO:0046872]; tRNA dihydrouridine synthase activity [GO:0017150]
g1[Contig99855:1-1007]	A0A058ZXM3	Uncharacterized protein	Eucalyptus grandis (Flooded gum)	GO:0005634; GO:0006355; GO:0043486	IPR008895;IPR013272;	PF08265;	histone exchange [GO:0043486]; regulation of transcription, DNA-templated [GO:0006355]	nucleus [GO:0005634]
g2[Contig10112:2171-3107]	A0A0K9S162	Uncharacterized protein	Spinacia oleracea (Spinach)	GO:0003677; GO:0005634; GO:0046872	IPR009057;IPR001356;IPR019786;IPR011011;IPR001965;IPR019787;IPR013083;	PF00046;PF00628;		nucleus [GO:0005634]	DNA binding [GO:0003677]; metal ion binding [GO:0046872]
g2[Contig10660:1748-3054]	A0A0K9RBC0	Uncharacterized protein	Spinacia oleracea (Spinach)		IPR000644;	PF00571;
g2[Contig10980:2334-3000]	A0A0K9RWK5	Uncharacterized protein	Spinacia oleracea (Spinach)	GO:0009055; GO:0016021	IPR008972;IPR003245;	PF02298;		integral component of membrane [GO:0016021]	electron carrier activity [GO:0009055]
g2[Contig1208:3644-6301]	A0A0K9QMI3	Uncharacterized protein	Spinacia oleracea (Spinach)	GO:0005524	IPR003593;IPR003959;IPR003960;IPR027417;	PF00004;			ATP binding [GO:0005524]
g2[Contig1219:1426-6097]	A0A0K9RL19	Uncharacterized protein	Spinacia oleracea (Spinach)
g2[Contig1248:3184-6258]	A0A0K9R4X6	Uncharacterized protein	Spinacia oleracea (Spinach)		IPR032054;IPR014939;IPR011991;	PF08839;PF16679;
g2[Contig1263:2162-5089]	A0A0K9S4S7	Uncharacterized protein	Spinacia oleracea (Spinach)		IPR029058;IPR000073;	PF12697;
g2[Contig12683:2259-2795]	A0A0K9RZH0	Uncharacterized protein	Spinacia oleracea (Spinach)		IPR007493;	PF04398;
g2[Contig12891:1585-2866]	A0A0K9RAV3	Uncharacterized protein	Spinacia oleracea (Spinach)		IPR002885;	PF01535;PF12854;PF13041;
g2[Contig12896:1066-2301]	A0A0K9RFK7	Uncharacterized protein	Spinacia oleracea (Spinach)		IPR002885;IPR011990;	PF01535;PF13041;PF13812;
g2[Contig130:5274-9773]	A0A0K9RCC1	Uncharacterized protein	Spinacia oleracea (Spinach)	GO:0016021	IPR006852;	PF04765;		integral component of membrane [GO:0016021]
g2[Contig1396:3130-5035]	A0A0K9R0N9	Uncharacterized protein	Spinacia oleracea (Spinach)	GO:0003676; GO:0004386; GO:0005524	IPR011545;IPR014001;IPR001650;IPR027417;IPR000629;IPR014014;	PF00270;PF00271;			ATP binding [GO:0005524]; helicase activity [GO:0004386]; nucleic acid binding [GO:0003676]
g2[Contig14414:2157-2739]	A0A0K9RL64	Uncharacterized protein	Spinacia oleracea (Spinach)		IPR005018;	PF04526;
g2[Contig144:9225-10123]	D7U2V2	Uncharacterized protein	Vitis vinifera (Grape)	GO:0005737; GO:0016149	IPR005139;IPR000352;IPR004373;	PF03462;PF00472;		cytoplasm [GO:0005737]	translation release factor activity, codon specific [GO:0016149]
g2[Contig145:4665-9863]	A0A0K9RC95	Uncharacterized protein	Spinacia oleracea (Spinach)	GO:0005789; GO:0006506; GO:0008484; GO:0016021; GO:0016740	IPR017849;IPR017850;IPR007070;IPR017852;IPR000917;	PF04987;PF00884;	GPI anchor biosynthetic process [GO:0006506]	endoplasmic reticulum membrane [GO:0005789]; integral component of membrane [GO:0016021]	sulfuric ester hydrolase activity [GO:0008484]; transferase activity [GO:0016740]
g2[Contig1490:1730-2661]	A0A0J8BB57	Uncharacterized protein	Beta vulgaris subsp. vulgaris
g2[Contig1490:1822-2521]	A0A0J8BB57	Uncharacterized protein	Beta vulgaris subsp. vulgaris
g2[Contig1580:3618-5540]	A0A1S4A949	probable LRR receptor-like serine/threonine-protein kinase At2g16250	Nicotiana tabacum (Common tobacco)	GO:0004672; GO:0005524; GO:0016021	IPR011009;IPR032675;IPR001611;IPR003591;IPR000719;IPR001245;	PF13855;PF07714;		integral component of membrane [GO:0016021]	ATP binding [GO:0005524]; protein kinase activity [GO:0004672]
g2[Contig1597:2916-4236]	A0A0K9S209	Uncharacterized protein	Spinacia oleracea (Spinach)	GO:0004814; GO:0004820; GO:0005524; GO:0005737; GO:0006420; GO:0006426	IPR008909;IPR015944;IPR006194;IPR002310;IPR009080;	PF05746;PF02091;PF02092;	arginyl-tRNA aminoacylation [GO:0006420]; glycyl-tRNA aminoacylation [GO:0006426]	cytoplasm [GO:0005737]	arginine-tRNA ligase activity [GO:0004814]; ATP binding [GO:0005524]; glycine-tRNA ligase activity [GO:0004820]
g2[Contig1659:1903-5301]	A0A0D2NKD7	Uncharacterized protein	Gossypium raimondii (New World cotton)		IPR031100;	PF03641;
g2[Contig1659:2043-5090]	A0A0K9R9D7	Uncharacterized protein	Spinacia oleracea (Spinach)		IPR031100;	PF03641;
g2[Contig168:2856-5507]	A0A0K9R3L0	Uncharacterized protein	Spinacia oleracea (Spinach)	GO:0003690; GO:0006355	IPR003690;	PF02536;	regulation of transcription, DNA-templated [GO:0006355]		double-stranded DNA binding [GO:0003690]
g2[Contig1711:3304-4239]	A0A0K9RS79	Uncharacterized protein	Spinacia oleracea (Spinach)		IPR021864;IPR007700;	PF11961;PF05003;
g2[Contig17344:1608-2532]	F6GSU7	Glycosyltransferase (EC 2.4.1.-)	Vitis vinifera (Grape)	GO:0008152; GO:0043231; GO:0080043; GO:0080044	IPR002213;IPR035595;	PF00201;	metabolic process [GO:0008152]	intracellular membrane-bounded organelle [GO:0043231]	quercetin 3-O-glucosyltransferase activity [GO:0080043]; quercetin 7-O-glucosyltransferase activity [GO:0080044]
g2[Contig17465:1504-2028]	A0A0K9RIS4	Uncharacterized protein	Spinacia oleracea (Spinach)	GO:0016021; GO:0055085	IPR011701;IPR020846;	PF07690;	transmembrane transport [GO:0055085]	integral component of membrane [GO:0016021]
g2[Contig1759:3046-5565]	A0A0K9QPC8	Uncharacterized protein	Spinacia oleracea (Spinach)	GO:0004672; GO:0005524; GO:0016021	IPR011009;IPR024788;IPR000719;IPR017441;IPR001245;IPR008271;	PF12819;PF07714;		integral component of membrane [GO:0016021]	ATP binding [GO:0005524]; protein kinase activity [GO:0004672]
g2[Contig1799:3744-5502]	A0A0K9RP48	Uncharacterized protein	Spinacia oleracea (Spinach)	GO:0016021				integral component of membrane [GO:0016021]
g2[Contig1829:1106-5684]	A0A0K9RVG2	Uncharacterized protein	Spinacia oleracea (Spinach)	GO:0005525; GO:0016817	IPR006703;IPR027417;IPR024283;IPR005690;	PF04548;PF11886;			GTP binding [GO:0005525]; hydrolase activity, acting on acid anhydrides [GO:0016817]
g2[Contig1859:4665-5656]	A0A0K9QNB9	Uncharacterized protein	Spinacia oleracea (Spinach)		IPR011659;IPR015943;IPR001680;IPR019775;IPR017986;	PF07676;PF00400;
[truncated: 121 more rows]

## Sheet: atacamensis 
idgen	Entry	Protein names	Organism	Gene ontology IDs	Cross-reference (InterPro)	Cross-reference (Pfam)	Gene ontology (biological process)	Gene ontology (cellular component)	Gene ontology (molecular function)
[truncated: 2,109 more rows]

[truncated: 2 more sheets: blast_deserticola_vs_uniprot, blast_atacamensis_vs_uniprot]
